# Supplementary material for: In vitro construction of the COQ metabolon unveils the molecular determinants of coenzyme Q biosynthesis
Source: Nat Catal. Author manuscript; Available in PMC 2024 Feb 29. (PMC7615680; doi:10.1038/s41929-023-01087-z)
Supplement: Source Data [file EMS193170-supplement-Source_Data.zip]

Archive with 13 entries (13 files):
- Source Data/41929_2023_1087_MOESM10_ESM.xlsx
- Source Data/41929_2023_1087_MOESM11_ESM.xlsx
- Source Data/41929_2023_1087_MOESM12_ESM.xlsx
- Source Data/41929_2023_1087_MOESM13_ESM.xlsx
- Source Data/41929_2023_1087_MOESM14_ESM.xlsx
- Source Data/41929_2023_1087_MOESM15_ESM.pdf
- Source Data/41929_2023_1087_MOESM16_ESM.xlsx
- Source Data/41929_2023_1087_MOESM4_ESM.xlsx
- Source Data/41929_2023_1087_MOESM5_ESM.xlsx
- Source Data/41929_2023_1087_MOESM6_ESM.xlsx
- Source Data/41929_2023_1087_MOESM7_ESM.xlsx
- Source Data/41929_2023_1087_MOESM8_ESM.xlsx
- Source Data/41929_2023_1087_MOESM9_ESM.pdf
