# Supplementary material for: In vitro construction of the COQ metabolon unveils the molecular determinants of coenzyme Q biosynthesis
Source: Nat Catal. Author manuscript; Available in PMC 2024 Feb 29. (PMC7615680; doi:10.1038/s41929-023-01087-z)
Supplement: Source Data [file EMS193170-supplement-Source_Data.zip › Source Data/41929_2023_1087_MOESM10_ESM.xlsx]

## Sheet: EDF2
	System:	FDXR-FDX2						FDXR-FDX2-COQ6 truncated
	Substrate:	NADPH						NADPH
	Assay:	NADPH consumption			O2 consumption			NADPH consumption			O2 consumption
		[NADPH] (μM)	kcat, app(min-1)		[NADPH] (μM)	kcat, app(min-1)		[NADPH] (μM)	kcat, app(min-1)		[NADPH] (μM)	kcat, app(min-1)
		75	6.33547	5.4594	75	5.78	7.014	75	12.4763	12.062	75	16.66	14.85
		50	6.08105	6.07385	50	5.024	7.72	50	13.3149	13.2098	50	15.57	13.48
		30	6.05502	6.56164	30	4.932	6.795	30	12.0968	13.7957	30	15.28	15.56
		20	4.6852	4.58563	20	2.3	4.752	20	14.0635	13.5318	20	13.46	13.3
		10	4.17847	3.93834	10	1.8532	3.26	10	12.5384	11.8836	10	10.26	11.11
		7.5	2.48182	3.09371	7.5	1.5106	2.112	7.5	9.95561	9.17945	7.5	9.28	8.7
		5	1.21931	2.72729	5	1.0352	1.4142	5	8.29764	6.629	5	7.24	6.542
	System:	FDXR-FDX2-COQ6 truncated
	Substrate:	1
	Assay:	NADPH consumption			O2 consumption
		[1] (μM)	kcat, app (min-1)		[1] (μM)	kcat, app (min-1)
		200	11.1413	10.8795	200	14.54	14.9533
		150	10.5838	10.506	150	13.46	15.2667
		100	10.6479	10.9101	100	13.5267	14.78
		75	8.73992	9.59249	75	11.49	11.79
		50	6.95305	7.87954	50	11.2767	9.79
		30	5.92027	5.19332	30	8.89778	7.96222
		10	4.85718	4.54588	10	6.57778	5.92
		COQ6 FL
	[NADPH] (µM)	kcat, app (min-1)
	50	8.3779	8.69319
	75	8.24967	7.79106
	10	4.76523	5.98303
	20	6.31907	7.13483
	30	8.06374	8.40392
	5	1.9819	2.35338
	7.5	3.51876	4.57288
		COQ6 FL
	[1] (µM)	kcat, app (min-1)
	200	8.3779	8.69319
	150	8.15199	8.30851
	100	8.2855	8.43711
	75	7.49764	7.36602
	50	7.30643	7.57647
	30	5.56779	6.11541
	10	5.09674	5.30945
		COQ3
	Sample:	w/o MgCl2			with MgCl2
		[2] (mM)	kcat, app (min-1)		[2] (mM)	kcat, app (min-1)
		4	2.42424	2.12121	4	8.88889	7.77778
		3.33333	2.30303	2.19192	3.33333	7.47475	6.86869
		2.66667	2.30303	2.0202	2.66667	7.27273	7.47475
		2	2.22222	1.91919	2	7.57576	6.16162
		1.33333	1.51515	1.71717	1.33333	6.46465	6.36364
		0.666667	1.10101	1.31313	0.666667	5.35353	5.75758
		0.333333	0.954545	0.808081	0.333333	2.42424	2.22222
		0.133333	0.171717	0.30303	0.133333	1.51515	1.41414
	System:	FDXR-FDX2-COQ6 truncated
	Substrate:	4a
	Assay:	NADPH consumption			O2 consumption
		[4a] (μM)	kcat, app(min-1)		[4a] (μM)	kcat, app(min-1)
		200	8.2103	8.45012	200	10.975	11.47
		100	8.57088	8.32434	150	11	11.385
		150	8.32265	7.84081	100	9.32	9.175
		50	6.21848	6.52725	75	8.0625	9.0175
		30	6.32665	6.21795	50	6.8125	7.9375
		75	8.33717	7.82448	30	5.625	4.79667
		10	5.36557	5.70043	10	3.875	3.79167
		COQ5
	[5] (mM)	kcat, app (min-1)
	3	2.09466	1.92985
	2	1.83443	1.9042
	1	1.87252	1.94871
	0.75	1.46332	1.44107
	0.5	1.08241	1.28229
	0.2	0.455968	0.901754
	0.05	0.222138	0.221007
	System:	COQ7			COQ7-COQ9
	Substrate:	NADH
	Co-substrate:	5OX (non-prenyated)
		[NADH] (μM)	kcat, app(min-1)		[NADH] (μM)	kcat, app(min-1)
		400	0.870968	0.96129	400	1.19355	1.32258
		333.33	0.890323	0.9097	333.33	1.25806	1.3226
		266.67	0.941936	0.809677	266.67	1.35484	1.22581
		166.67	0.677419	0.648387	166.67	1.16129	1.29032
		100	0.406452	0.525806	100	0.870968	1.06452
		66.67	0.306452	0.316129	66.67	0.806452	0.693548
		33.33	0.106452	0.1	33.33	0.451613	0.406452
		0	0	0	0	0	0
	System:	COQ7-COQ9
	Substrate:	5OX (non-prenyated)			5OX (mono-prenyated)
	Co-substrate:	NADH
		[5OX] (mM)	kcat, app(min-1)		[5OX] (mM)	kcat, app(min-1)
		1	1.80323	2.14516	1	3.29032	2.87097
		0.7	1.99032	1.88387	0.7	3.19355	2.87097
		0.5	1.7581	1.71935	0.5	2.54839	2.96774
		0.2	1.33548	1.29677	0.2	2.58065	2.9355
		0.07	1.12903	1.18064	0.1	1.6129	2.03226
		0.04	0.845161	0.709677	0.07	1.12903	1.32258
					0.04	0.774194	0.974194
		COQ8B
	[ATP] (μM)	[phosphate] (μM)
	300	5.86117	7.8258	6.64702
	200	6.74525	6.35233	6.64702
	100	6.05763	5.56647	5.46824
	75	5.27177	5.46824	4.38769
	50	4.87885	4.97708	4.48592
	25	2.91421	3.20891	3.01244
	10	1.83366	2.03012	2.71775
	5	2.12836	1.6372	1.93189
