# Supplementary material for: In vitro construction of the COQ metabolon unveils the molecular determinants of coenzyme Q biosynthesis
Source: Nat Catal. Author manuscript; Available in PMC 2024 Feb 29. (PMC7615680; doi:10.1038/s41929-023-01087-z)
Supplement: Source Data [file EMS193170-supplement-Source_Data.zip › Source Data/41929_2023_1087_MOESM11_ESM.xlsx]

## Sheet: a
	Sample:	FDXR t0		10X Na Dithionite		+ FDX2		10 min
	Wavelength (nm)	Absorbance (AU)	SD	Absorbance (AU)	SD	Absorbance (AU)	SD	Absorbance (AU)	SD
	190	0.50651	0.525198	0.838657	0.459719	1.25048	0.823191	1.2958	0.908151
	191	0.999005	1.01587	0.871042	0.303489	1.26042	1.08462	1.22735	1.00353
	192	1.14423	0.510883	0.743647	0.269283	1.42279	0.958378	1.50468	1.27882
	193	0.829188	0.599084	0.639079	0.417101	1.47516	1.19659	1.07698	0.69123
	194	1.27191	1.14934	1.17327	0.673769	0.746564	0.6705	0.84704	0.349293
	195	1.30976	0.671091	1.00554	0.37959	1.13898	0.777314	1.18748	0.502405
	196	0.802767	0.429732	0.729354	0.227742	1.15995	0.439214	0.695835	0.31815
	197	1.30291	0.677337	0.737005	0.169992	0.640194	0.158031	0.910466	0.383659
	198	0.736467	0.549075	0.594065	0.538978	0.758908	0.17431	0.850634	0.648014
	199	1.28634	0.952917	1.36179	1.10342	1.12498	0.213852	1.40337	1.31048
	200	1.07822	0.523394	1.11196	0.669657	0.889964	0.252867	0.679879	0.661495
	201	1.08726	0.610413	1.41622	0.83818	0.736821	0.557883	1.19764	0.657992
	202	1.10532	0.374868	0.917686	0.432043	1.40973	1.05714	1.56052	0.869893
	203	0.814408	0.241086	0.88688	0.313469	1.25186	0.697153	1.04814	0.549005
	204	1.51397	0.361038	1.08869	0.413629	1.49694	1.03959	1.48707	0.647708
	205	1.38066	0.307473	1.14301	0.393369	1.5937	0.799399	1.35569	0.404679
	206	1.19037	0.242002	1.40511	0.483737	1.74826	0.894949	1.09196	0.333659
	207	0.950193	0.602437	1.83222	0.717603	1.30504	0.570901	1.76275	0.435735
	208	1.87497	1.26931	1.18773	0.499473	1.84837	0.754726	1.56745	0.427623
	209	1.35711	0.605002	1.92786	0.856992	1.31697	0.47773	1.43334	0.282468
	210	1.0279	0.544918	1.9692	0.465918	1.35262	0.761027	1.24471	0.430805
	211	1.25632	1.11182	1.69644	0.429688	1.98268	0.805237	1.50803	1.05013
	212	2.03977	0.655238	1.7248	0.342828	2.00358	0.643809	2.02141	1.39056
	213	1.50125	0.881048	1.64615	0.50679	2.07265	0.480318	2.06469	0.982435
	214	2.20032	0.523729	2.11587	0.420879	2.09231	0.355437	2.08746	0.399928
	215	2.10726	0.260081	1.6884	0.49002	1.75922	0.325147	1.78071	0.187891
	216	1.50264	0.271786	1.96503	0.509028	1.523	0.602981	1.54241	0.324977
	217	1.64277	0.31094	2.00782	0.637258	2.25607	0.438127	1.99926	0.439562
	218	1.64339	0.439023	2.38952	0.840507	1.73827	0.274628	1.93386	0.253606
	219	1.62944	0.921511	2.17899	0.459163	1.72029	0.313286	1.68975	0.325194
	220	2.44042	0.776509	1.77722	0.500488	1.83003	0.412142	1.82363	0.469685
	221	2.04035	0.34241	2.51801	0.902893	2.11144	0.3717	2.15971	0.349489
	222	2.05192	0.151534	2.52281	1.07804	2.29171	0.433171	2.04929	0.224116
	223	2.0237	0.169146	2.39031	0.600242	2.39978	0.285504	1.81118	0.157308
	224	1.93187	0.362082	2.29223	0.77071	2.20613	0.451447	1.9799	0.42951
	225	2.60762	0.785807	3.08559	0.533857	2.50226	0.408908	2.55273	0.846458
	226	3.332	0.79344	2.96299	0.207661	2.82041	0.592966	3.28287	0.443991
	227	2.93053	0.355104	2.52393	0.362145	3.02531	0.394715	2.9571	0.198979
	228	2.89375	0.266872	3.16646	0.750773	3.01977	0.618151	2.92486	0.35894
	229	3.40313	0.346051	3.5024	0.403915	3.78099	0.597886	3.39086	0.301491
	230	3.70536	0.426077	3.14623	0.264928	3.06605	0.414256	3.46451	0.320913
	231	3.79306	0.317495	3.59217	0.187769	3.47102	0.718431	3.72863	0.336918
	232	3.47142	0.205566	3.47328	0.127032	3.89047	0.529063	3.898	0.292075
	233	3.52342	0.171225	3.49195	0.112764	3.80798	0.640708	3.61794	0.233266
	234	3.46864	0.157148	3.67236	0.19241	3.94029	0.430335	3.52103	0.348921
	235	3.67607	0.269198	3.88087	0.597988	3.91781	0.278921	3.8787	0.427418
	236	3.93753	0.364497	3.97004	1.04308	3.94189	0.3091	3.93985	0.500793
	237	3.97954	0.23479	3.96736	0.770473	3.94086	0.575254	3.93837	0.365125
	238	3.92268	0.123737	3.96371	0.946506	3.94189	0.924767	3.93565	0.305868
	239	3.48236	0.052	3.97004	0.473535	3.94189	0.734437	3.93985	0.261806
	240	3.10692	0.0283	3.77523	0.238977	3.94189	0.611088	3.7435	0.111775
	241	2.86164	0.0197	3.9235	0.507632	3.94127	0.891276	3.47034	0.0427
	242	2.68555	0.0087	3.97004	0.48594	3.94189	0.502435	3.24442	0.044
	243	2.54313	0.00983	3.94789	0.366678	3.92222	0.363155	2.97503	0.0283
	244	2.47387	0.00738	3.96772	0.676751	3.93905	0.667649	2.87318	0.0201
	245	2.40758	0.00523	3.97004	0.907646	3.94189	0.452653	2.74957	0.0129
	246	2.38385	0.00644	3.96993	1.09512	3.93983	0.361481	2.66852	0.0104
	247	2.39087	0.00971	3.97004	0.64832	3.94189	0.707624	2.55468	0.0085
	248	2.40549	0.011	3.97004	0.725049	3.80996	0.499763	2.52944	0.0119
	249	2.43773	0.0111	3.97004	0.751951	3.94189	0.498594	2.48083	0.00811
	250	2.47392	0.0151	3.97004	0.997586	3.93807	0.388127	2.46722	0.00949
	251	2.53812	0.0112	3.96056	0.647177	3.83017	0.827775	2.48709	0.0105
	252	2.61065	0.0169	3.73977	1.03674	3.94189	0.962492	2.53064	0.00818
	253	2.66859	0.0165	3.97004	0.73121	3.93809	0.910567	2.52445	0.00954
	254	2.74574	0.0206	3.96239	0.410277	3.94189	1.40029	2.57011	0.00771
	255	2.72581	0.0165	3.97004	0.221187	3.9065	0.783259	2.52652	0.0092
	256	2.74849	0.0184	3.91398	0.219172	3.75715	0.936279	2.58894	0.0134
	257	2.88004	0.0351	3.65414	0.554921	3.91222	0.479857	2.61309	0.0159
	258	2.92081	0.0401	3.90821	0.859553	3.72483	0.465303	2.63368	0.0277
	259	3.03297	0.0384	3.97004	0.665268	3.94189	0.491101	2.77679	0.0247
	260	2.97436	0.0299	3.93381	0.394328	3.93057	0.437395	2.75874	0.0163
	261	2.97007	0.0353	3.83054	0.36347	3.94189	0.386205	2.79121	0.026
	262	3.12232	0.0543	3.8215	0.241722	3.89323	0.506006	2.87437	0.0326
	263	3.12068	0.0357	3.60511	0.127047	3.82905	0.418288	2.78665	0.0305
	264	3.04567	0.0426	3.34249	0.248131	3.94189	0.380203	2.77285	0.0382
	265	3.0691	0.0603	3.65006	0.504859	3.67336	0.258912	2.86979	0.0591
	266	3.14974	0.0525	3.97004	0.391045	3.66992	0.397594	2.94336	0.0388
	267	3.04352	0.0381	3.75241	0.185526	3.81496	0.376624	2.8913	0.0288
	268	2.97515	0.0363	3.33883	0.179825	3.73538	0.741982	2.77107	0.0227
	269	3.11223	0.051	3.72713	0.39542	3.94189	1.15075	2.89032	0.0398
	270	3.16175	0.0321	3.96462	0.374735	3.939	0.761548	2.95472	0.0347
	271	3.04006	0.0399	3.91996	0.450525	3.90062	0.298125	2.84798	0.0305
	272	3.10506	0.073	3.97004	0.786583	3.86647	0.320193	2.8787	0.0267
	273	3.03284	0.0419	3.9693	1.06974	3.91845	0.759261	2.79065	0.0354
	274	2.98539	0.0383	3.96769	0.955428	3.94189	0.952276	2.81801	0.032
	275	2.97388	0.0302	3.97004	0.554316	3.79081	0.531193	2.77242	0.0269
	276	2.96649	0.0262	3.87593	0.322337	3.90264	0.257716	2.77776	0.0307
	277	2.84611	0.0208	3.55127	0.262345	3.63149	0.201432	2.65204	0.0159
	278	2.82042	0.015	3.92865	0.43871	3.8741	0.470918	2.6505	0.0137
	279	2.7697	0.026	3.72478	0.497698	3.94189	0.765505	2.59324	0.0194
	280	2.75283	0.0221	3.9331	0.968388	3.87999	0.451565	2.54626	0.0134
	281	2.71883	0.0166	3.97004	0.707797	3.93715	0.536665	2.49562	0.00855
	282	2.62208	0.0208	3.89386	0.42871	3.94189	1.02843	2.3916	0.00989
	283	2.50697	0.0202	3.74205	0.244344	3.94019	0.571008	2.33952	0.0121
	284	2.41925	0.00843	3.97004	0.516143	3.94189	0.239507	2.25331	0.00874
	285	2.28707	0.00558	3.96816	0.71607	3.57388	0.126739	2.12778	0.00601
	286	2.1536	0.00425	3.97004	0.689583	3.41676	0.288818	1.99897	0.00475
	287	1.99694	0.00381	3.94625	0.346964	3.59051	0.562812	1.85181	0.00261
	288	1.85715	0.00411	3.50951	0.151613	3.91945	0.327415	1.71618	0.00165
	289	1.7055	0.00307	3.42558	0.198437	3.49232	0.539529	1.57494	0.0019
	290	1.58705	0.00233	3.81833	0.224962	3.78173	1.01824	1.4748	0.00198
	291	1.45429	0.00137	3.83637	0.408114	3.94189	1.31059	1.3618	0.0012
	292	1.30502	0.00111	3.64905	0.793748	3.93806	1.55828	1.24734	0.000988
	293	1.14447	0.00081	3.97004	0.72034	3.94189	0.748738	1.1268	0.00053
	294	0.985097	0.000725	3.86868	1.1885	3.94189	0.472995	1.00971	0.000706
	295	0.838289	0.00049	3.97004	0.780312	3.93252	0.418279	0.904301	0.000765
	296	0.713158	0.000432	3.81581	0.573221	3.68199	0.262257	0.814766	0.000541
	297	0.608664	0.000335	3.82882	1.07725	3.5853	0.341652	0.740808	0.000388
	298	0.51919	0.00027	3.64285	0.632752	3.91303	0.605658	0.67827	0.000238
	299	0.44379	0.000202	3.52944	0.840089	3.90132	0.61894	0.626312	0.000212
	300	0.378846	0.000217	3.97004	0.666803	3.65587	0.627303	0.580693	0.000258
	301	0.323321	0.000266	3.84542	0.698236	3.77661	1.16953	0.541532	0.000238
	302	0.27535	0.000247	3.89493	0.739551	3.94189	0.855799	0.508337	0.000299
	303	0.23492	0.000303	3.95566	0.492513	3.73289	0.435192	0.480895	0.000348
	304	0.202439	0.000231	3.37313	0.235556	3.45744	0.167696	0.457886	0.000216
	305	0.176339	0.00022	3.58572	0.499878	3.25112	0.507828	0.440175	0.000265
	306	0.155568	0.000204	3.97004	0.948407	3.77053	1.108	0.425925	0.000219
	307	0.139754	0.000188	3.49753	0.474348	3.94189	0.732919	0.414876	0.000189
	308	0.127946	0.000186	3.58485	0.353305	3.65335	0.408292	0.406011	0.000185
	309	0.119114	0.000297	3.60568	0.358993	3.60345	0.417804	0.399306	0.000194
	310	0.113006	0.000282	3.97004	0.488726	3.59104	0.238225	0.393614	0.000184
	311	0.107957	0.000202	3.3117	0.247034	3.79542	0.188989	0.389989	0.000148
	312	0.104924	0.000225	3.60671	0.346469	3.34493	0.102313	0.386262	0.000229
	313	0.102637	0.000211	3.96442	0.730584	3.18379	0.0818	0.383772	0.000191
	314	0.10131	0.000251	3.96495	0.250313	3.62558	0.230398	0.38148	0.000234
	315	0.10035	0.000234	3.51741	0.101104	3.48699	0.135816	0.379443	0.000231
	316	0.100085	0.000194	3.41654	0.112971	3.24968	0.159545	0.377362	0.000214
	317	0.100252	0.000152	3.34741	0.346563	3.38884	0.230738	0.375918	0.000202
	318	0.10056	0.000171	3.97004	0.597171	3.8477	0.328416	0.374664	0.000159
	319	0.101512	0.000194	3.88589	0.45663	3.83028	0.202829	0.373399	0.000167
	320	0.102667	0.000284	3.74317	0.750386	3.94189	0.198038	0.372779	0.000135
	321	0.104113	0.000284	3.8893	0.382004	3.7185	0.182515	0.371809	0.000117
	322	0.105671	0.000216	3.58999	0.184728	3.40227	0.302678	0.370863	0.000177
	323	0.107644	0.000193	3.93821	0.307659	3.68838	0.646175	0.370562	0.000139
	324	0.109975	0.000231	3.97004	0.367416	3.94189	0.666574	0.370276	0.000192
	325	0.112182	0.000244	3.74743	0.290616	3.78634	0.3696	0.369949	0.000125
	326	0.114752	0.000218	3.79734	0.485012	3.78504	0.292832	0.370287	0.000145
	327	0.117621	0.000216	3.6672	0.291644	3.60304	0.147102	0.370475	0.000154
	328	0.120647	0.000247	3.66576	0.373318	3.22663	0.268908	0.370555	0.000147
	329	0.123844	0.000251	3.97004	0.4097	3.76353	0.549547	0.371636	0.000124
	330	0.127085	0.000283	3.97004	0.535712	3.91187	0.359757	0.37236	9.48e-05
	331	0.130575	0.000263	3.73006	0.437046	3.89809	0.387064	0.373527	7.04e-05
	332	0.134199	0.000206	3.96632	0.730082	3.91814	0.431928	0.374542	9.53e-05
	333	0.138098	0.000199	3.38643	0.339726	3.47083	0.21224	0.375607	9.07e-05
	334	0.141681	0.000239	3.16552	0.0695	3.18736	0.0598	0.377081	0.000173
	335	0.146024	0.000276	3.31369	0.0992	3.2548	0.0924	0.379206	0.000166
	336	0.150367	0.00024	3.2069	0.0617	3.43242	0.150992	0.381062	0.000208
	337	0.154599	0.000179	3.13964	0.0635	3.12096	0.0847	0.382995	0.000256
	338	0.159316	0.000233	3.13169	0.0525	3.19968	0.0531	0.384979	0.000123
	339	0.164011	0.000204	2.97055	0.0532	2.90819	0.0331	0.386797	0.00013
	340	0.168287	0.000178	2.96228	0.0453	2.84833	0.0232	0.3884	0.000182
	341	0.172873	0.000198	2.91381	0.0385	2.78137	0.0181	0.390953	0.000148
	342	0.17751	0.000217	2.92756	0.0429	2.69953	0.0293	0.392848	0.000188
	343	0.18226	0.000211	3.03156	0.0325	2.64397	0.0233	0.394828	0.000164
	344	0.186759	0.000192	2.90171	0.0446	2.56915	0.0112	0.396744	0.000263
	345	0.191441	0.000155	2.74761	0.038	2.35392	0.00878	0.398249	0.000247
	346	0.196326	0.00022	2.72679	0.0298	2.248	0.00654	0.400114	0.000247
	347	0.200894	0.000293	2.7374	0.0298	2.13468	0.00957	0.40126	0.000169
	348	0.205747	0.000291	2.6031	0.0305	1.99401	0.00586	0.402078	0.000156
	349	0.209971	0.000214	2.5394	0.0213	1.8472	0.00542	0.402882	0.000165
	350	0.214392	0.000171	2.49126	0.016	1.7379	0.00291	0.403994	0.000211
	351	0.219671	0.000188	2.45381	0.0167	1.62282	0.00255	0.405147	0.000283
	352	0.224706	0.000182	2.30265	0.0114	1.50826	0.00222	0.405532	0.00022
	353	0.228919	0.000168	2.14127	0.00778	1.3904	0.00153	0.405469	0.000188
	354	0.233705	0.00027	2.00333	0.00517	1.28503	0.0023	0.405955	0.00019
	355	0.238802	0.00026	1.86172	0.00693	1.1885	0.00133	0.406783	0.000264
	356	0.243744	0.000276	1.69802	0.00514	1.10172	0.00123	0.407935	0.000229
	357	0.248481	0.000313	1.54935	0.00474	1.02195	0.00139	0.409157	0.00035
	358	0.254088	0.000359	1.41063	0.00425	0.948221	0.00109	0.40871	0.000372
	359	0.258029	0.000326	1.2861	0.00166	0.885252	0.000883	0.405695	0.000398
	360	0.258949	0.000386	1.17042	0.00105	0.823793	0.000579	0.404329	0.000404
	361	0.260533	0.000241	1.06139	0.000992	0.768577	0.000513	0.403723	0.000373
	362	0.265612	0.000267	0.953749	0.000818	0.713256	0.000584	0.404566	0.000371
	363	0.270726	0.000322	0.855836	0.000806	0.663272	0.000512	0.403648	0.000434
	364	0.273884	0.000343	0.768153	0.000565	0.615248	0.00034	0.402826	0.000298
	365	0.277016	0.000321	0.687799	0.000381	0.572827	0.000326	0.401473	0.000307
	366	0.280621	0.000334	0.617223	0.000423	0.535699	0.000402	0.401319	0.000483
	367	0.283936	0.000223	0.554116	0.000445	0.50241	0.000423	0.401138	0.000487
	368	0.285845	0.00024	0.497927	0.000406	0.472408	0.000507	0.399336	0.0004
	369	0.287803	0.000293	0.448073	0.000347	0.445952	0.000455	0.397642	0.00033
	370	0.290453	0.000279	0.404415	0.000348	0.422172	0.000317	0.396261	0.000256
	371	0.292029	0.000286	0.365017	0.000339	0.400499	0.000426	0.394674	0.000347
	372	0.29299	0.000372	0.3309	0.000271	0.381122	0.000419	0.393769	0.000289
	373	0.29474	0.00049	0.299458	0.000326	0.36419	0.000375	0.392237	0.000229
	374	0.296589	0.000287	0.271832	0.000248	0.348509	0.000352	0.391405	0.000344
	375	0.297686	0.000202	0.247964	0.000239	0.335211	0.000282	0.390741	0.000593
	376	0.298296	0.000254	0.226625	0.000225	0.322469	0.000323	0.388248	0.000408
	377	0.298119	0.000209	0.208008	0.000283	0.311375	0.00047	0.386957	0.000277
	378	0.298546	0.000274	0.191485	0.000207	0.301972	0.000281	0.385156	0.000267
	379	0.297776	0.000332	0.176561	0.000224	0.292132	0.000265	0.383393	0.000291
	380	0.296362	0.000305	0.163711	0.000219	0.284539	0.000199	0.380272	0.000259
	381	0.293918	0.000353	0.152609	0.000189	0.277528	0.000184	0.3788	0.000232
	382	0.293148	0.00031	0.142973	0.000225	0.272634	0.000251	0.378534	0.000245
	383	0.289822	0.000353	0.134075	0.000218	0.266631	0.000195	0.374756	0.000299
	384	0.286466	0.000284	0.126832	0.000213	0.261532	0.000224	0.371835	0.000259
	385	0.281792	0.000259	0.119833	0.000186	0.256954	0.000235	0.367704	0.000411
	386	0.27651	0.000307	0.114077	0.000224	0.252217	0.000245	0.364421	0.000376
	387	0.270879	0.000216	0.109005	0.000139	0.248328	0.000308	0.361554	0.000269
	388	0.26509	0.000218	0.104525	0.000121	0.24471	0.000384	0.357086	0.00025
	389	0.258851	0.000259	0.100176	0.000185	0.241747	0.000352	0.352527	0.000271
	390	0.252483	0.000323	0.0974	0.000182	0.239128	0.000272	0.348339	0.000253
	391	0.246023	0.000287	0.0945	0.000206	0.236432	0.000208	0.344757	0.000208
	392	0.23923	0.000252	0.0914	0.0002	0.233485	0.00019	0.340769	0.000228
	393	0.232691	0.000238	0.0886	0.000192	0.231624	0.000216	0.336902	0.000339
	394	0.226457	0.000211	0.0865	0.000154	0.229974	0.00025	0.333091	0.000331
	395	0.220795	0.000208	0.0848	0.000144	0.228319	0.000259	0.329558	0.000311
	396	0.215496	0.000217	0.0833	0.000123	0.227082	0.000201	0.327104	0.00024
	397	0.209978	0.000211	0.0818	0.000111	0.2253	0.000209	0.325065	0.000151
	398	0.205346	0.000218	0.0802	0.000132	0.224459	0.000261	0.322469	0.00012
	399	0.201177	0.000196	0.0785	0.000177	0.223718	0.00024	0.320183	0.000124
	400	0.197657	0.000297	0.0771	0.000154	0.223345	0.000285	0.318912	0.000237
	401	0.195165	0.000328	0.0766	0.000186	0.222493	0.000275	0.318614	0.000298
	402	0.193239	0.000298	0.0755	0.000184	0.222294	0.000215	0.318141	0.000217
	403	0.191528	0.000324	0.0746	0.000172	0.222115	0.000172	0.31874	0.000174
	404	0.191187	0.000291	0.0734	0.000132	0.221786	0.000193	0.320064	0.000154
	405	0.190484	0.000192	0.0725	9.46e-05	0.221284	0.000208	0.321164	0.000239
	406	0.190098	0.000143	0.0711	0.000135	0.221305	0.000209	0.322328	0.000235
	407	0.19186	0.000195	0.0704	0.000215	0.221639	0.000183	0.324107	0.000234
	408	0.193404	0.000212	0.0699	0.00015	0.221395	0.000231	0.327429	0.000335
	409	0.195287	0.000186	0.0689	0.000184	0.221566	0.000224	0.330324	0.000223
	410	0.197902	0.000266	0.0676	0.000206	0.221111	0.000262	0.332132	0.000214
	411	0.200533	0.000376	0.067	0.000177	0.220918	0.000197	0.335207	0.000237
	412	0.203728	0.000232	0.0667	0.000122	0.221021	0.000156	0.339081	0.000228
	413	0.207617	0.000209	0.0654	0.000135	0.220593	0.000264	0.342163	0.000196
	414	0.21135	0.000217	0.0642	0.000161	0.220376	0.000342	0.344019	0.000191
	415	0.215444	0.000318	0.0633	0.000134	0.219377	0.000258	0.347017	0.00024
	416	0.219529	0.000243	0.0625	0.000125	0.217967	0.000182	0.349826	0.000244
	417	0.223758	0.000233	0.0619	0.000102	0.217445	0.000192	0.352109	0.000218
	418	0.228376	0.00017	0.0611	0.000127	0.216799	0.000188	0.354999	0.000242
	419	0.23301	0.000154	0.0601	0.000194	0.215129	0.000258	0.356088	0.000219
	420	0.237003	0.000218	0.0591	0.000213	0.21339	0.000238	0.357683	0.000229
	421	0.241468	0.000204	0.0583	0.000128	0.210893	0.000206	0.359063	0.000192
	422	0.24511	0.000213	0.0572	0.000111	0.209197	0.000208	0.359034	0.000208
	423	0.249117	0.000239	0.0566	0.000184	0.20771	0.000202	0.358909	0.000209
	424	0.252592	0.000282	0.0555	0.000138	0.205746	0.000256	0.35984	0.0002
	425	0.256723	0.000266	0.0548	0.000142	0.203292	0.000313	0.359697	0.000182
	426	0.260583	0.000196	0.0538	0.00015	0.20133	0.000332	0.359467	0.000157
	427	0.264411	0.000242	0.0536	0.000134	0.198855	0.000247	0.360234	0.000182
	428	0.266982	0.000188	0.0522	0.000142	0.196476	0.000181	0.359243	0.000242
	429	0.271996	0.000162	0.0517	9.83e-05	0.194144	0.000199	0.359167	0.000172
	430	0.275089	0.000227	0.0503	0.000112	0.190764	0.00026	0.358955	0.00024
	431	0.277528	0.000259	0.0481	0.000143	0.188575	0.000261	0.357224	0.00021
	432	0.28178	0.000272	0.0477	0.000148	0.186524	0.00022	0.356633	0.000236
	433	0.287373	0.000289	0.0476	0.000149	0.183486	0.000269	0.358042	0.000297
	434	0.288929	0.000307	0.0452	0.000196	0.180919	0.000241	0.357902	0.000233
	435	0.293195	0.000246	0.0442	0.000157	0.178858	0.000246	0.357526	0.000185
	436	0.298105	0.000209	0.0438	0.000105	0.176758	0.000186	0.358142	0.000209
	437	0.301671	0.000226	0.0421	0.000102	0.174593	0.000142	0.359285	0.000268
	438	0.306546	0.000213	0.0413	0.000159	0.17294	0.000225	0.360657	0.00026
	439	0.310444	0.000286	0.04	0.000129	0.171118	0.000219	0.360796	0.000225
	440	0.315247	0.000181	0.0389	0.000138	0.169601	0.000243	0.36141	0.000274
	441	0.319517	0.000166	0.0383	0.000129	0.167162	0.000209	0.36414	0.000201
	442	0.322521	0.000226	0.0364	0.000128	0.165841	0.000239	0.364555	0.000246
	443	0.327221	0.000246	0.0359	0.00014	0.165368	0.000232	0.366004	0.000263
	444	0.330263	0.000239	0.0348	0.000186	0.164137	0.000332	0.368093	0.000205
	445	0.334011	0.000301	0.0338	0.000154	0.163466	0.00033	0.369087	0.000179
	446	0.336625	0.00028	0.0324	0.000123	0.161798	0.000385	0.370644	0.000165
	447	0.338845	0.000223	0.0315	0.000126	0.161143	0.00028	0.371749	0.000192
	448	0.340447	0.000197	0.031	0.000126	0.160667	0.000198	0.372689	0.000278
	449	0.341751	0.000322	0.0301	0.000154	0.159651	0.000172	0.374642	0.000272
	450	0.342027	0.000239	0.0292	0.000183	0.159504	0.000204	0.374804	0.000301
	451	0.342641	0.000246	0.0283	0.000167	0.158803	0.000192	0.374801	0.00025
	452	0.341819	0.000249	0.0273	0.000112	0.157652	0.000256	0.374947	0.000182
	453	0.340441	0.000235	0.0266	0.000121	0.157631	0.000178	0.374957	0.00021
	454	0.338952	0.000199	0.0262	0.000157	0.157343	0.000233	0.374715	0.000268
	455	0.337106	0.0002	0.0258	0.000194	0.156213	0.000304	0.373697	0.000261
	456	0.333531	0.000245	0.0247	0.000198	0.155783	0.000336	0.371556	0.000273
	457	0.33154	0.000243	0.0244	0.000149	0.154793	0.000216	0.370319	0.000397
	458	0.327706	0.000244	0.0235	0.000166	0.153598	0.000187	0.36817	0.000435
	459	0.324355	0.000289	0.0226	0.000184	0.152895	0.000244	0.365698	0.000325
	460	0.320737	0.000201	0.022	0.000157	0.151959	0.000288	0.363394	0.000289
	461	0.318195	0.000213	0.0218	0.000218	0.151663	0.000348	0.362178	0.000328
	462	0.314779	0.000203	0.0211	0.00025	0.150458	0.000271	0.359204	0.000365
	463	0.311978	0.000273	0.021	0.000172	0.148774	0.00021	0.356324	0.000279
	464	0.309095	0.000277	0.0203	0.000156	0.147495	0.000273	0.353618	0.000188
	465	0.305746	0.000213	0.0198	0.000123	0.146331	0.000241	0.350214	0.000209
	466	0.301852	0.00033	0.0185	0.00011	0.14437	0.000207	0.346585	0.000366
	467	0.300314	0.000431	0.0184	0.000151	0.143602	0.00022	0.343449	0.000254
	468	0.297876	0.000327	0.0184	0.000193	0.141898	0.000216	0.341486	0.000243
	469	0.296845	0.000307	0.0182	0.000192	0.141062	0.000331	0.338627	0.000332
	470	0.29416	0.000274	0.0179	0.000201	0.139446	0.000308	0.335589	0.000255
	471	0.290867	0.00024	0.0176	0.000175	0.13754	0.000352	0.331917	0.000213
	472	0.288865	0.000307	0.0173	0.000148	0.136046	0.000309	0.328897	0.000208
	473	0.285974	0.000321	0.0168	0.000206	0.134228	0.000303	0.32606	0.000208
	474	0.282453	0.000244	0.0161	0.000187	0.132689	0.000292	0.321304	0.00026
	475	0.280071	0.000193	0.0163	0.000205	0.131583	0.000309	0.318614	0.000245
	476	0.276335	0.000254	0.0156	0.000172	0.129916	0.000256	0.313731	0.000212
	477	0.272878	0.000414	0.0158	0.000193	0.128306	0.000281	0.309562	0.000276
	478	0.267397	0.000297	0.015	0.000213	0.126512	0.000196	0.305762	0.000306
	479	0.2624	0.000219	0.0147	0.000135	0.125598	0.000168	0.301214	0.000237
	480	0.256297	0.000257	0.0147	0.000157	0.124043	0.000208	0.296288	0.000168
	481	0.250128	0.000266	0.0145	0.000145	0.12289	0.000225	0.290663	0.000142
	482	0.24258	0.000296	0.0138	0.000196	0.121083	0.000202	0.285096	0.00017
	483	0.235307	0.000273	0.0139	0.0002	0.119924	0.000142	0.279103	0.000264
	484	0.226912	0.000181	0.0138	0.000166	0.118725	0.00018	0.273325	0.00024
	485	0.218396	0.000176	0.014	0.000115	0.117014	0.000177	0.267688	0.00023
	486	0.205765	0.000158	0.0121	8.7e-05	0.112527	0.000258	0.260769	0.000185
	487	0.201502	0.000262	0.0116	0.000115	0.119874	0.000284	0.247626	0.000134
	488	0.188253	0.000229	0.0122	0.000138	0.113482	0.000218	0.246694	0.000122
	489	0.178768	0.000226	0.0126	0.000132	0.113497	0.000204	0.239912	0.000153
	490	0.167693	0.000266	0.0123	0.000158	0.11226	0.000192	0.233186	0.000155
	491	0.157332	0.000393	0.012	0.000156	0.111339	0.000165	0.22627	0.000147
	492	0.146905	0.000272	0.012	0.000145	0.11008	0.00019	0.219916	0.000213
	493	0.136141	0.000317	0.0115	0.000201	0.108941	0.000316	0.212425	0.000329
	494	0.126054	0.000307	0.0112	0.000194	0.10806	0.000257	0.205968	0.000239
	495	0.116372	0.000203	0.0111	0.000143	0.107837	0.000184	0.199613	0.00019
	496	0.10687	0.000219	0.0113	0.000131	0.106552	0.000199	0.193944	0.00015
	497	0.0977	0.000212	0.0108	0.000151	0.106055	0.000197	0.187091	0.000165
	498	0.0893	0.000204	0.0105	0.000135	0.104824	0.000196	0.181618	0.000203
	499	0.0813	0.000178	0.0105	0.000125	0.104504	0.000285	0.177286	0.000244
	500	0.0739	0.000186	0.0103	0.000106	0.10404	0.00025	0.171607	0.000234
	501	0.0674	0.000179	0.0104	9.49e-05	0.103428	0.000224	0.167103	0.000151
	502	0.0605	0.00018	0.00992	0.000108	0.102403	0.00021	0.162473	0.000175
	503	0.0544	0.000161	0.00975	0.000143	0.102223	0.000202	0.158682	0.000157
	504	0.0487	0.000172	0.00954	0.000151	0.101446	0.000168	0.154444	0.000237
	505	0.0444	0.000216	0.00972	0.000137	0.101263	0.000151	0.151378	0.000165
	506	0.04	0.000213	0.00939	0.000115	0.100599	0.00015	0.148378	0.000163
	507	0.0363	0.000219	0.0094	0.000103	0.100239	0.000177	0.145283	0.000142
	508	0.0324	0.000279	0.00953	0.000108	0.0996	0.000163	0.143008	0.00013
	509	0.0293	0.000183	0.0091	0.000103	0.0995	0.000108	0.140286	0.000193
	510	0.0265	0.000133	0.00904	0.00011	0.0991	0.000142	0.138389	0.000139
	511	0.0242	0.000167	0.00932	0.000132	0.0986	0.000204	0.136407	0.000174
	512	0.0218	0.000272	0.00885	0.0001	0.0981	0.000177	0.134078	0.000165
	513	0.0203	0.000222	0.00903	9.05e-05	0.098	0.000168	0.132685	0.000175
	514	0.0187	0.000229	0.00906	0.000131	0.0977	0.000145	0.131124	0.000182
	515	0.017	0.000223	0.00885	0.000173	0.0973	0.000164	0.129642	0.000176
	516	0.0158	0.000238	0.00899	0.00018	0.0967	0.000183	0.128328	0.000159
	517	0.0146	0.000221	0.00862	0.00015	0.0965	0.00017	0.126665	0.000139
	518	0.0135	0.000199	0.00831	9.84e-05	0.0959	0.000138	0.125427	0.000117
	519	0.0125	0.000192	0.00849	0.00011	0.0955	0.000144	0.124602	0.000114
	520	0.012	0.000216	0.00866	0.000142	0.0954	0.000149	0.123167	0.000161
	521	0.0113	0.000141	0.00857	0.000109	0.0952	0.000152	0.122316	0.000114
	522	0.0109	0.000199	0.00859	0.000129	0.0951	0.00021	0.121419	0.000127
	523	0.0104	0.000217	0.00837	0.000133	0.0944	0.000175	0.120506	0.000135
	524	0.00978	0.00017	0.0085	0.00011	0.0942	0.000141	0.11953	0.000154
	525	0.00932	0.000196	0.00828	0.00014	0.0936	0.00018	0.118333	0.000165
	526	0.00946	0.000174	0.00851	0.000111	0.0935	0.000247	0.117587	0.000136
	527	0.00874	0.00019	0.00818	0.000109	0.093	0.000175	0.116313	0.000135
	528	0.00866	0.000163	0.00826	0.00013	0.0927	0.000119	0.115477	0.000145
	529	0.00837	0.000172	0.00833	0.000146	0.092	0.000134	0.114537	0.000151
	530	0.00803	0.000204	0.00797	0.000128	0.0918	0.000185	0.113394	0.000147
	531	0.00785	0.000177	0.00776	0.000128	0.0913	0.000186	0.11258	0.000131
	532	0.00777	0.000211	0.00794	0.000126	0.0908	0.000182	0.111448	0.000124
	533	0.00765	0.000208	0.0079	0.000105	0.0904	0.000155	0.110747	0.000112
	534	0.00736	0.000158	0.00783	9.65e-05	0.0901	0.000112	0.110034	0.000132
	535	0.007	0.00016	0.00778	0.000108	0.0898	0.000115	0.108705	0.00011
	536	0.00697	0.000167	0.00773	9.94e-05	0.0893	0.000189	0.107939	0.000124
	537	0.00699	0.000185	0.00762	9.08e-05	0.0888	0.000194	0.107099	0.000111
	538	0.00673	0.000216	0.00752	0.000107	0.0881	0.000122	0.106368	0.000144
	539	0.00655	0.000182	0.00739	8.42e-05	0.0877	0.000116	0.105149	0.000113
	540	0.00644	0.00017	0.00734	9.26e-05	0.0874	0.000116	0.10431	0.000125
	541	0.00649	0.000219	0.0075	0.000125	0.0868	0.000138	0.103718	0.000126
	542	0.00625	0.00019	0.00715	9.65e-05	0.0861	0.000112	0.102703	0.00014
	543	0.00598	0.000155	0.00703	9.56e-05	0.0855	0.00013	0.101387	0.000145
	544	0.00594	0.000138	0.00714	0.000106	0.0849	0.000134	0.100652	0.000124
	545	0.00588	0.000159	0.00708	7.68e-05	0.0847	0.000106	0.0999	0.000137
	546	0.00598	0.000166	0.00679	5.29e-05	0.0842	8.97e-05	0.0991	0.0001
	547	0.00601	0.000173	0.00693	5.64e-05	0.0835	0.00013	0.0986	9.24e-05
	548	0.0057	0.000197	0.00685	9.67e-05	0.0829	0.000116	0.0976	0.000104
	549	0.00551	0.000189	0.00672	9.24e-05	0.0823	9.47e-05	0.0963	0.000107
	550	0.00571	0.000184	0.00668	9.34e-05	0.0817	0.000143	0.0958	0.000122
	551	0.00564	0.000146	0.00668	7.86e-05	0.0813	9.4e-05	0.0949	7.49e-05
	552	0.00568	0.000175	0.00675	9.65e-05	0.0803	0.000105	0.0943	0.000113
	553	0.00528	0.00017	0.00643	0.000103	0.0798	0.000116	0.0929	0.000164
	554	0.0054	0.000176	0.00679	8.91e-05	0.0792	0.000116	0.0926	0.000144
	555	0.0055	0.000205	0.00678	8.7e-05	0.0785	0.000102	0.0916	0.000109
	556	0.00515	0.000207	0.00645	6.49e-05	0.0775	0.000104	0.0904	0.000113
	557	0.00526	0.000192	0.00642	6.74e-05	0.0769	0.000108	0.0896	0.00011
	558	0.00532	0.000162	0.00645	7.45e-05	0.0762	0.000112	0.0889	9.62e-05
	559	0.00523	0.000174	0.00658	0.000103	0.0757	0.000124	0.0881	0.000106
	560	0.0052	0.000171	0.00639	8.72e-05	0.0747	0.000123	0.0873	0.000101
	561	0.00495	0.000179	0.00625	8.7e-05	0.0739	9.46e-05	0.086	0.000127
	562	0.00508	0.000219	0.00622	8.11e-05	0.0732	7.91e-05	0.085	0.000105
	563	0.00508	0.000191	0.00631	7.56e-05	0.0722	7.48e-05	0.0841	0.000111
	564	0.00499	0.000155	0.00619	7.74e-05	0.0712	0.000101	0.0831	0.000115
	565	0.00474	0.000152	0.00603	6.92e-05	0.0703	7.12e-05	0.0819	7.13e-05
	566	0.00474	0.00018	0.00601	6.65e-05	0.0693	8.31e-05	0.0811	6.71e-05
	567	0.00463	0.000196	0.00599	6.45e-05	0.0683	8.2e-05	0.0802	6.43e-05
	568	0.00428	0.000198	0.00584	7.32e-05	0.0673	0.000101	0.0788	8.11e-05
	569	0.0044	0.000184	0.00602	5.44e-05	0.066	7.94e-05	0.078	9.78e-05
	570	0.00376	0.000186	0.00577	8.29e-05	0.0653	0.000117	0.0764	0.00011
	571	0.00366	0.000184	0.00564	7.18e-05	0.0641	8.28e-05	0.0753	0.000113
	572	0.003	0.000192	0.0053	5.97e-05	0.0633	7.71e-05	0.0735	0.000101
	573	0.00443	0.000191	0.00617	5.41e-05	0.0625	8.83e-05	0.0735	8.84e-05
	574	0.00299	0.000208	0.00559	6.18e-05	0.0611	7.31e-05	0.072	0.000112
	575	0.00291	0.00018	0.00544	6.3e-05	0.0607	0.000106	0.0704	0.000118
	576	0.00348	0.000195	0.00563	6.34e-05	0.0598	0.000106	0.0697	9.31e-05
	577	0.00303	0.000199	0.00571	6.26e-05	0.0579	7.69e-05	0.0694	8.43e-05
	578	0.00249	0.00019	0.00527	8.31e-05	0.0576	8.83e-05	0.067	0.000108
	579	0.00285	0.000179	0.00523	7.76e-05	0.0571	0.000113	0.066	8.9e-05
	580	0.00278	0.000171	0.00524	8.47e-05	0.0557	9.31e-05	0.0655	8.01e-05
	581	0.00321	0.000189	0.00577	8.83e-05	0.0539	6.87e-05	0.0654	9.2e-05
	582	0.0015	0.000181	0.00522	8.58e-05	0.0545	7.56e-05	0.0626	9.74e-05
	583	0.00243	0.000185	0.00489	7.28e-05	0.0543	7.65e-05	0.0611	8.52e-05
	584	0.00336	0.00019	0.00537	7.13e-05	0.052	0.0001	0.0624	0.000109
	585	0.00245	0.00019	0.00512	7.08e-05	0.0509	9.71e-05	0.061	0.000105
	586	0.00214	0.000205	0.00456	8.13e-05	0.0507	9.24e-05	0.0587	0.000106
	587	0.00298	0.000195	0.00522	6.44e-05	0.0496	8.28e-05	0.0591	9.15e-05
	588	0.00181	0.000177	0.00474	7.19e-05	0.0488	8.03e-05	0.0577	0.000101
	589	0.00281	0.000168	0.00498	5.74e-05	0.0485	8.33e-05	0.0569	9.77e-05
	590	0.00295	0.000169	0.00488	6.42e-05	0.0475	6.98e-05	0.0564	7.61e-05
	591	0.00284	0.000172	0.00464	7.65e-05	0.0466	8.02e-05	0.0556	8.56e-05
	592	0.00372	0.000184	0.00522	7.11e-05	0.0456	6.42e-05	0.0553	8.92e-05
	593	0.0019	0.000171	0.00477	6.19e-05	0.0445	7.61e-05	0.0541	0.000102
	594	0.00248	0.000166	0.00471	8.72e-05	0.0447	8.3e-05	0.0524	0.000115
	595	0.0024	0.000162	0.00468	7.75e-05	0.0429	6.98e-05	0.0524	0.00011
	596	0.00239	0.000173	0.00454	8.01e-05	0.0432	8.16e-05	0.0507	0.000114
	597	0.00286	0.000197	0.00461	6.83e-05	0.042	9.89e-05	0.0506	0.000102
	598	0.00254	0.000215	0.00462	8.01e-05	0.0411	8.86e-05	0.05	9.26e-05
	599	0.00274	0.000228	0.00475	7.96e-05	0.0405	8.24e-05	0.0491	9.75e-05
	600	0.00237	0.000222	0.00451	6.29e-05	0.0401	7.7e-05	0.0479	9.35e-05
	601	0.0023	0.000194	0.00456	5.92e-05	0.0393	9.4e-05	0.0475	8.75e-05
	602	0.00243	0.00018	0.00449	7.52e-05	0.0387	7.5e-05	0.0467	8.55e-05
	603	0.00222	0.000207	0.0045	6.8e-05	0.0376	7.77e-05	0.0461	0.000107
	604	0.00229	0.000201	0.00456	6.5e-05	0.0379	8.83e-05	0.045	0.00012
	605	0.00266	0.000213	0.00467	6.07e-05	0.0369	7.68e-05	0.0449	0.000112
	606	0.00196	0.000217	0.00439	4.56e-05	0.0364	8.39e-05	0.0441	0.000118
	607	0.00252	0.000207	0.00451	4.52e-05	0.036	7.98e-05	0.0433	9.48e-05
	608	0.0022	0.000228	0.00426	5.98e-05	0.0353	9.61e-05	0.0426	9.64e-05
	609	0.00253	0.000226	0.00444	5.89e-05	0.0347	0.000109	0.0422	9.35e-05
	610	0.00238	0.000195	0.00442	4.95e-05	0.0342	7.97e-05	0.0415	0.000108
	611	0.00223	0.000198	0.0044	5.41e-05	0.0337	9.4e-05	0.0408	0.000102
	612	0.00244	0.000191	0.00444	8.12e-05	0.0333	9.28e-05	0.0403	0.000106
	613	0.00236	0.000169	0.00436	8.48e-05	0.0327	6.83e-05	0.0398	0.000105
	614	0.00224	0.000188	0.00423	5.67e-05	0.0322	5.83e-05	0.0392	0.000114
	615	0.00233	0.000234	0.00421	7.46e-05	0.0316	8.21e-05	0.0385	9.68e-05
	616	0.00214	0.000234	0.0041	5.6e-05	0.0314	8.56e-05	0.0378	8.56e-05
	617	0.00265	0.000232	0.0043	5.84e-05	0.0308	7.95e-05	0.0377	9.26e-05
	618	0.00239	0.000225	0.0041	5.86e-05	0.0304	7.98e-05	0.0367	0.000107
	619	0.00272	0.000221	0.00418	7.06e-05	0.0301	9.61e-05	0.0365	0.000106
	620	0.00242	0.000212	0.00406	6.97e-05	0.0294	8.21e-05	0.0359	0.000101
	621	0.00258	0.00024	0.00399	8.88e-05	0.029	7.71e-05	0.0353	0.000102
	622	0.00256	0.000242	0.00395	9.84e-05	0.0285	9.95e-05	0.0348	0.000122
	623	0.00231	0.000214	0.00396	7.84e-05	0.0281	9.37e-05	0.0343	0.000121
	624	0.00279	0.000204	0.00423	8.18e-05	0.0279	8.74e-05	0.0341	0.00014
	625	0.0029	0.000289	0.00438	6.21e-05	0.0275	7.14e-05	0.0341	0.000106
	626	0.00484	0.000334	0.00539	8.36e-05	0.0264	9.29e-05	0.0362	9.63e-05
	627	0.011	0.000272	0.00817	0.000116	0.0263	0.000126	0.038	0.000111
	628	0.0136	0.000177	0.0074	0.000117	0.0283	0.000128	0.0321	0.000133
	629	-0.00202	0.000197	5.06e-05	8.15e-05	0.0274	9.9e-05	0.0241	0.000137
	630	-0.0124	0.000222	-0.00173	6.77e-05	0.0246	7.6e-05	0.0279	0.000107
	631	-0.000815	0.000243	0.00256	7.08e-05	0.0251	6.11e-05	0.0312	5.72e-05
	632	0.00908	0.000246	0.00609	6.33e-05	0.0255	4.54e-05	0.0312	6.1e-05
	633	0.00239	0.000228	0.00338	5.45e-05	0.0245	6.33e-05	0.0293	9.63e-05
	634	0.00104	0.000237	0.00293	6.54e-05	0.0242	8.92e-05	0.0294	0.000127
	635	0.00398	0.000235	0.00413	5.55e-05	0.024	5.69e-05	0.0294	8.64e-05
	636	0.00346	0.00023	0.00381	7.86e-05	0.0238	6.85e-05	0.0287	0.000124
	637	0.00247	0.000254	0.00329	8.57e-05	0.0234	8.72e-05	0.0279	0.000127
	638	0.00254	0.000266	0.00327	6.35e-05	0.023	6.5e-05	0.0278	0.000105
	639	0.00275	0.000253	0.00351	5.5e-05	0.0227	7.19e-05	0.0277	0.000104
	640	0.00313	0.000245	0.00349	7.31e-05	0.0225	9.55e-05	0.0271	0.000107
	641	0.003	0.00029	0.00352	7.79e-05	0.022	9.64e-05	0.0274	0.000119
	642	0.00389	0.000237	0.00415	0.000103	0.0219	9.11e-05	0.0281	0.000107
	643	0.00627	0.000279	0.00486	0.000107	0.0219	0.000119	0.0273	0.000126
	644	0.00494	0.000232	0.00389	0.000109	0.0219	0.000138	0.0257	0.000112
	645	0.00135	0.000228	0.00233	0.000159	0.0214	0.000139	0.0244	0.000131
	646	0.000524	0.000274	0.00233	0.000139	0.0209	0.000142	0.0243	0.000136
	647	0.00164	0.000272	0.00252	9.5e-05	0.0209	9.5e-05	0.0245	0.000139
	648	0.00254	0.000266	0.00301	0.000134	0.0206	0.000129	0.0247	0.000144
	649	0.00265	0.000251	0.003	0.000114	0.0204	0.00014	0.0243	0.000117
	650	0.00274	0.000254	0.00302	9.7e-05	0.0205	0.000123	0.0241	0.000164
	651	0.00267	0.000249	0.00296	8.62e-05	0.0203	9.05e-05	0.0241	0.000162
	652	0.00248	0.000236	0.00275	0.000115	0.0199	0.000128	0.0236	0.000154
	653	0.00256	0.000274	0.00289	0.00012	0.0199	0.000115	0.0233	0.000132
	654	0.00274	0.0003	0.00278	0.000113	0.02	0.000118	0.0231	0.000119
	655	0.00231	0.000276	0.00312	6.84e-05	0.0179	8.66e-05	0.0242	9.61e-05
	656	-0.00155	0.000188	0.00506	9.34e-05	0.019	9.77e-05	0.0222	0.000126
	657	0.00129	0.000221	0.0053	0.000114	0.029	0.000109	0.0152	0.000117
	658	0.00287	0.000223	0.00261	9.28e-05	0.0185	9.38e-05	0.0228	0.000102
	659	0.00249	0.000257	0.00261	9.78e-05	0.0193	0.000133	0.0218	9.23e-05
	660	0.00244	0.000271	0.00242	0.000136	0.0188	0.000172	0.0216	0.000137
	661	0.00252	0.000256	0.00256	0.000112	0.0188	0.00011	0.0216	0.000141
	662	0.0025	0.000248	0.00247	0.00013	0.0186	0.000142	0.0215	0.000129
	663	0.00269	0.000211	0.00258	0.000105	0.0186	0.000121	0.0213	9.38e-05
	664	0.00262	0.000235	0.00251	9.81e-05	0.0184	0.000115	0.0211	0.000119
	665	0.00259	0.00022	0.00249	0.000103	0.0185	0.000105	0.0211	0.000132
	666	0.00259	0.000238	0.00243	0.000101	0.0181	0.000102	0.0209	0.000129
	667	0.00248	0.000255	0.0022	0.000132	0.0178	0.000143	0.0206	0.000142
	668	0.00247	0.000251	0.00223	0.00012	0.0178	0.000114	0.0204	0.000112
	669	0.00239	0.00026	0.00231	0.000101	0.0178	8.38e-05	0.0206	9.6e-05
	670	0.00261	0.000284	0.00227	0.000102	0.0175	9.77e-05	0.0202	0.000108
	671	0.0024	0.000238	0.00219	7e-05	0.0175	9.4e-05	0.02	8.89e-05
	672	0.00228	0.000236	0.00226	6.26e-05	0.0173	8.1e-05	0.0198	8.85e-05
	673	0.00235	0.000256	0.00221	7.43e-05	0.0173	6.35e-05	0.0196	9.24e-05
	674	0.00234	0.000236	0.00223	8.16e-05	0.0172	7.51e-05	0.0196	9.56e-05
	675	0.00237	0.000262	0.0021	7.37e-05	0.0169	8.78e-05	0.0193	7.78e-05
	676	0.00244	0.000276	0.00202	8.41e-05	0.0167	0.000108	0.0192	9.57e-05
	677	0.00242	0.000268	0.00213	6.91e-05	0.0167	7.27e-05	0.0192	0.000124
	678	0.00239	0.000271	0.00209	6.79e-05	0.0167	7.83e-05	0.019	9.76e-05
	679	0.00242	0.000255	0.00204	7.79e-05	0.0164	8.28e-05	0.0188	6.95e-05
	680	0.00229	0.000241	0.00193	7.6e-05	0.0163	7.38e-05	0.0184	0.000117
	681	0.00241	0.00023	0.00196	7.09e-05	0.016	6.92e-05	0.0183	0.000114
	682	0.00221	0.000233	0.00182	7.08e-05	0.0158	9.42e-05	0.0182	9.99e-05
	683	0.00234	0.000258	0.00195	8.66e-05	0.0159	0.000101	0.0182	9.56e-05
	684	0.00218	0.00027	0.00192	8.56e-05	0.0158	8.37e-05	0.018	0.000103
	685	0.00202	0.000275	0.00183	7.91e-05	0.0155	9.46e-05	0.0177	0.000107
	686	0.00201	0.000264	0.0018	7.48e-05	0.0152	8.65e-05	0.0175	8.68e-05
	687	0.00202	0.000224	0.00165	8.56e-05	0.0149	8.25e-05	0.0173	9.34e-05
	688	0.00218	0.000235	0.00162	6.87e-05	0.0149	8.92e-05	0.0173	8.29e-05
	689	0.00216	0.000255	0.00161	5.45e-05	0.0148	7.3e-05	0.0171	7.57e-05
	690	0.00216	0.000263	0.00166	6.58e-05	0.0146	6.82e-05	0.0171	8.73e-05
	691	0.00201	0.000269	0.00151	8.2e-05	0.0144	6.58e-05	0.0169	9.56e-05
	692	0.00213	0.000273	0.00158	6.98e-05	0.0144	5.74e-05	0.0167	0.000114
	693	0.00205	0.000255	0.00145	5.78e-05	0.0141	6.82e-05	0.0165	0.000102
	694	0.00206	0.000256	0.00136	8.5e-05	0.0139	9.19e-05	0.0163	0.000119
	695	0.00201	0.00028	0.00132	9.8e-05	0.0136	7.44e-05	0.0161	0.000106
	696	0.00215	0.000293	0.00147	7.05e-05	0.0137	7.83e-05	0.0161	0.000107
	697	0.00175	0.000271	0.00139	7.35e-05	0.0133	0.000102	0.016	0.000103
	698	0.00196	0.000276	0.00144	8.29e-05	0.0134	8.8e-05	0.0158	8.7e-05
	699	0.002	0.000273	0.00139	8.26e-05	0.013	8.45e-05	0.0158	0.000107
	700	0.00186	0.000261	0.0013	7.17e-05	0.0129	7.04e-05	0.0155	0.000103
	701	0.00198	0.000248	0.00118	8.58e-05	0.0127	8.24e-05	0.0154	9.35e-05
	702	0.00197	0.000249	0.00106	8.23e-05	0.0126	6.93e-05	0.0152	9.99e-05
	703	0.00203	0.000262	0.00108	7.89e-05	0.0124	6.07e-05	0.0149	7.47e-05
	704	0.00192	0.000264	0.000921	8.67e-05	0.012	8.01e-05	0.0148	8.73e-05
	705	0.00214	0.000266	0.00108	7.45e-05	0.0121	8.67e-05	0.0148	9.76e-05
	706	0.00206	0.000281	0.00112	8.37e-05	0.0119	7.08e-05	0.0147	7.67e-05
	707	0.00179	0.000286	0.00114	8.42e-05	0.0116	5.8e-05	0.0143	8.71e-05
	708	0.0021	0.000294	0.00117	6.02e-05	0.0117	6.96e-05	0.0143	7.46e-05
	709	0.00201	0.000276	0.00106	6.92e-05	0.0114	7.5e-05	0.0141	9.85e-05
	710	0.00184	0.000287	0.000958	6.45e-05	0.0111	8.24e-05	0.0138	0.0001
	711	0.0018	0.000278	0.000826	5.08e-05	0.0108	7.97e-05	0.0137	7.43e-05
	712	0.00205	0.000255	0.000957	6.2e-05	0.0108	9.43e-05	0.0136	9.41e-05
	713	0.00197	0.000286	0.000825	7.32e-05	0.0105	8.08e-05	0.0134	0.000105
	714	0.00172	0.000272	0.000947	6.54e-05	0.0103	6.92e-05	0.0131	7.7e-05
	715	0.00194	0.000295	0.00111	7.48e-05	0.0103	9.49e-05	0.013	9.59e-05
	716	0.00193	0.000279	0.000957	7.9e-05	0.00997	0.000106	0.0128	0.000112
	717	0.00209	0.000242	0.000982	6.56e-05	0.00979	9.29e-05	0.0128	9.55e-05
	718	0.0021	0.000261	0.000998	6.52e-05	0.00969	9.18e-05	0.0124	9.49e-05
	719	0.00197	0.000287	0.00105	8.35e-05	0.00958	9.15e-05	0.0124	0.000118
	720	0.002	0.000259	0.00124	7.02e-05	0.00947	8.04e-05	0.0123	0.000102
	721	0.00191	0.000287	0.00113	8.21e-05	0.00916	8.51e-05	0.012	0.000102
	722	0.00206	0.000282	0.00113	6.87e-05	0.00913	7.87e-05	0.0119	7.78e-05
	723	0.00208	0.000287	0.00114	8.94e-05	0.0089	9.72e-05	0.0116	9.35e-05
	724	0.00202	0.000288	0.00114	9.21e-05	0.00866	0.00012	0.0114	0.000118
	725	0.00193	0.000278	0.00119	7.84e-05	0.00846	9.96e-05	0.0112	0.000106
	726	0.00179	0.000275	0.00117	8.82e-05	0.00832	9.42e-05	0.011	0.00011
	727	0.00192	0.000277	0.00111	7.23e-05	0.00812	7.99e-05	0.0108	0.000104
	728	0.00177	0.000287	0.000977	6.92e-05	0.00783	7.28e-05	0.0105	9.23e-05
	729	0.00182	0.000276	0.00115	8.21e-05	0.00775	8.09e-05	0.0103	9.16e-05
	730	0.00171	0.000289	0.00113	8.4e-05	0.00763	9.2e-05	0.0102	9.73e-05
	731	0.00162	0.000293	0.00111	7.58e-05	0.00753	8.52e-05	0.00995	8.41e-05
	732	0.00159	0.000291	0.00108	8.17e-05	0.0072	7.43e-05	0.00964	8.96e-05
	733	0.00171	0.000288	0.00108	6.63e-05	0.00703	6.21e-05	0.00955	8.71e-05
	734	0.00146	0.000281	0.00118	8.04e-05	0.007	6.99e-05	0.00931	7.54e-05
	735	0.00147	0.000245	0.0011	7.3e-05	0.00682	0.000103	0.00912	9.56e-05
	736	0.00142	0.000302	0.000946	9.25e-05	0.00661	0.000105	0.00894	0.000102
	737	0.00157	0.000318	0.00113	7.45e-05	0.00647	8.88e-05	0.00874	0.000107
	738	0.00155	0.000288	0.00117	5.06e-05	0.00641	6.97e-05	0.00857	0.000103
	739	0.00126	0.000251	0.00101	7.38e-05	0.0061	9.51e-05	0.00836	0.000108
	740	0.0014	0.000251	0.00106	6.66e-05	0.00605	8.48e-05	0.0081	0.000117
	741	0.00175	0.000292	0.00115	7.06e-05	0.0059	6.53e-05	0.00804	8.64e-05
	742	0.00165	0.000269	0.000929	6.72e-05	0.00574	9.75e-05	0.00775	0.000108
	743	0.00153	0.000284	0.000895	7.9e-05	0.00546	7.38e-05	0.00745	0.000132
	744	0.00149	0.000267	0.000897	9.97e-05	0.00532	7.52e-05	0.00732	0.000128
	745	0.00147	0.000265	0.0008	8.36e-05	0.00515	6.39e-05	0.00702	8.75e-05
	746	0.00133	0.000271	0.000611	7.19e-05	0.00485	6.59e-05	0.00667	7.94e-05
	747	0.00154	0.000274	0.000581	6.02e-05	0.00471	6.06e-05	0.00643	6.62e-05
	748	0.00136	0.000259	0.000408	9.34e-05	0.00454	7.8e-05	0.00604	8.02e-05
	749	0.00103	0.000295	0.000297	8.7e-05	0.00422	8.41e-05	0.0057	9.4e-05
	750	0.000969	0.00028	0.00041	7.41e-05	0.00423	8.47e-05	0.0056	0.000102
	751	0.00118	0.000254	0.000388	7.09e-05	0.00398	8.01e-05	0.00544	0.000114
	752	0.00118	0.000266	0.000614	6.31e-05	0.00425	5.78e-05	0.00547	0.000104
	753	0.00122	0.000256	0.000588	5.57e-05	0.00414	5.15e-05	0.00524	8.08e-05
	754	0.00101	0.000259	0.00069	6.24e-05	0.00415	6.35e-05	0.00517	9.34e-05
	755	0.00104	0.000276	0.000582	5.68e-05	0.00405	6.34e-05	0.00503	6.89e-05
	756	0.000891	0.000259	0.0006	5.8e-05	0.00384	6.69e-05	0.00473	6.46e-05
	757	0.000708	0.000256	0.000501	7.91e-05	0.00367	8.54e-05	0.00436	9.51e-05
	758	0.000952	0.000263	0.000361	5.86e-05	0.00355	7.1e-05	0.00423	6.26e-05
	759	0.000782	0.000251	0.00013	5.18e-05	0.00314	8.07e-05	0.00381	9.72e-05
	760	0.000815	0.000287	-2.43e-05	8.08e-05	0.00292	0.000126	0.00349	0.000113
	761	0.000926	0.000301	-4.38e-05	8.96e-05	0.00279	8.66e-05	0.00332	8.73e-05
	762	0.00106	0.00027	3.44e-05	7.1e-05	0.00267	6.2e-05	0.00325	9.15e-05
	763	0.000766	0.000264	0.000204	4.27e-05	0.00288	7.33e-05	0.00327	8.54e-05
	764	0.000605	0.000268	0.000275	4.45e-05	0.00298	9.54e-05	0.0032	7.76e-05
	765	0.00104	0.000244	0.000583	6.9e-05	0.00298	7.58e-05	0.00327	0.000106
	766	0.00112	0.000252	0.000341	9.21e-05	0.00267	8.08e-05	0.00303	0.000105
	767	0.00112	0.000252	0.000132	5.75e-05	0.0024	6.34e-05	0.00277	9.42e-05
	768	0.000691	0.000227	-0.000256	6.79e-05	0.0019	7.67e-05	0.00205	9.02e-05
	769	0.000817	0.000212	-0.000237	7.77e-05	0.0017	6.35e-05	0.00185	7.37e-05
	770	0.000771	0.000227	-0.000396	6.79e-05	0.00166	6.75e-05	0.0016	7.7e-05
	771	0.000814	0.000245	-9.39e-05	5.75e-05	0.00171	6.84e-05	0.00163	5.94e-05
	772	0.00104	0.000288	0.000169	8.8e-05	0.00194	9.01e-05	0.0019	0.000109
	773	0.00107	0.000266	0.000418	9.72e-05	0.00193	0.000111	0.00194	0.000126
	774	0.00111	0.000263	0.00026	7.03e-05	0.0018	8.88e-05	0.00189	7.71e-05
	775	0.00124	0.000262	-0.000113	5.75e-05	0.00127	8.03e-05	0.00128	7.57e-05
	776	0.00129	0.00029	-0.000266	8.05e-05	0.000959	0.000103	0.000993	0.000107
	777	0.000963	0.000267	-0.000492	5.56e-05	0.000666	7.94e-05	0.000576	8.43e-05
	778	0.000788	0.000275	-0.00025	6.12e-05	0.0009	6.51e-05	0.000709	9.95e-05
	779	0.000701	0.000277	0.000235	7.82e-05	0.00121	0.000128	0.000938	8.93e-05
	780	0.00122	0.000275	0.000436	7.85e-05	0.00114	0.000102	0.00116	7.55e-05
	781	0.000867	0.00028	0.000136	8.71e-05	0.000821	9.96e-05	0.000425	0.000113
	782	0.00113	0.000273	-0.000188	9.43e-05	0.000224	0.000112	0.000238	0.000123
	783	0.000695	0.000256	-0.000492	6.2e-05	-6.09e-05	8.84e-05	-0.000254	9.85e-05
	784	0.00097	0.000254	-0.000112	6.17e-05	0.000122	6.83e-05	6.17e-05	8.87e-05
	785	0.000528	0.000258	0.000235	6.25e-05	0.000459	9.15e-05	0.000127	9.26e-05
	786	0.000875	0.00024	0.000423	0.000103	0.000508	0.000137	0.000417	0.00014
	787	0.000563	0.000228	8.78e-05	7.48e-05	0.000229	7.72e-05	-0.000196	0.000122
	788	0.000691	0.000255	-0.00033	8.93e-05	-0.000402	7.16e-05	-0.00062	0.000106
	789	0.00055	0.000283	-0.000368	7.25e-05	-0.000692	8.19e-05	-0.000835	0.000108
	790	0.000649	0.00029	0.00016	6.62e-05	-0.000245	7.3e-05	-0.000478	0.000118
	791	0.000534	0.000267	0.000453	5.78e-05	-1.18e-05	7.66e-05	-0.000217	0.000108
	792	0.000608	0.000278	0.000275	8.23e-05	-0.000166	9.48e-05	-0.000388	0.000104
	793	0.000399	0.000256	-0.00017	7.76e-05	-0.000946	9.44e-05	-0.00109	7.74e-05
	794	3.76e-05	0.000297	-0.000396	7.44e-05	-0.00127	7.13e-05	-0.00161	9.04e-05
	795	0.000449	0.000269	0.000269	7.94e-05	-0.000763	7.15e-05	-0.001	0.000115
	796	0.000585	0.000256	0.000681	7.87e-05	-0.000354	7.62e-05	-0.000388	0.000105
	797	0.000266	0.000266	0.000319	7.86e-05	-0.000635	9.81e-05	-0.00103	0.000102
	798	0.000438	0.000253	-9.82e-05	6.58e-05	-0.00126	0.000103	-0.00148	8.14e-05
	799	0.000275	0.000256	-0.00037	8.78e-05	-0.00165	8.53e-05	-0.00186	9.33e-05
	800	0.000187	0.000276	0.000258	8.84e-05	-0.00119	7.74e-05	-0.00155	8.85e-05
	801	0.000161	0.000292	0.000711	7.68e-05	-0.00083	8.14e-05	-0.00129	9.96e-05
	802	0.000368	0.000266	0.000346	5.95e-05	-0.00128	6.73e-05	-0.00149	7.76e-05
	803	0.0001	0.000263	-0.000126	6.03e-05	-0.00192	6.91e-05	-0.00206	7.88e-05
	804	0.000181	0.000266	4.81e-06	5.86e-05	-0.00183	8.63e-05	-0.00207	7.49e-05
	805	1.99e-05	0.000273	0.000571	7.68e-05	-0.00119	7.48e-05	-0.00164	9.44e-05
	806	-0.000369	0.000304	0.00045	9.34e-05	-0.00149	8.01e-05	-0.00199	0.000117
	807	0.000139	0.000281	6.2e-05	7.35e-05	-0.00212	7.15e-05	-0.00236	0.000116
	808	-0.00017	0.00027	-0.000176	6.7e-05	-0.00225	9.16e-05	-0.0026	0.000105
	809	-0.000169	0.000258	0.000373	6.18e-05	-0.00188	7.85e-05	-0.00213	0.000123
	810	-0.000159	0.000258	0.00055	5.13e-05	-0.00157	7.48e-05	-0.00217	9.86e-05
	811	-9.74e-05	0.00026	-1.38e-05	6.53e-05	-0.00231	9.49e-05	-0.00276	9.79e-05
	812	-8.88e-05	0.000278	-0.000316	4.77e-05	-0.00276	7.16e-05	-0.00303	8.56e-05
	813	-0.00056	0.000284	0.000206	4.41e-05	-0.00219	5.57e-05	-0.00289	0.000105
	814	-0.00035	0.000283	0.000703	5.95e-05	-0.00183	7.86e-05	-0.00251	0.000128
	815	-0.000185	0.000239	5.49e-05	5.77e-05	-0.00254	7.24e-05	-0.00303	9.43e-05
	816	-0.000458	0.000237	-0.000369	7.41e-05	-0.00309	9.09e-05	-0.00358	0.000106
	817	-0.000389	0.000269	0.000256	7.48e-05	-0.0023	8.48e-05	-0.00298	0.000114
	818	-0.000486	0.00027	0.000487	9.21e-05	-0.00237	7.96e-05	-0.00297	9.91e-05
	819	-0.000451	0.000258	-0.000109	8.48e-05	-0.00305	8.3e-05	-0.00371	0.000135
	820	-0.000859	0.000239	-0.000518	7.97e-05	-0.00321	0.00011	-0.00413	0.000146
	821	-0.000769	0.000227	0.000285	8.79e-05	-0.00254	0.000119	-0.00309	0.000114
	822	-0.000548	0.000242	0.000235	8.37e-05	-0.00264	8.48e-05	-0.0034	9.56e-05
	823	-0.000633	0.000276	-0.000387	6.35e-05	-0.00351	6.51e-05	-0.00419	8.25e-05
	824	-0.000871	0.000259	-0.000397	7.33e-05	-0.00341	8.59e-05	-0.0042	8.76e-05
	825	-0.00112	0.000251	0.000179	5.27e-05	-0.00269	0.000109	-0.00377	9.74e-05
	826	-0.00102	0.000283	-0.000129	8.15e-05	-0.00335	9.31e-05	-0.00412	0.000107
	827	-0.000899	0.000258	-0.000655	9.66e-05	-0.00384	0.000106	-0.00477	0.00011
	828	-0.00109	0.00024	-0.000172	7.5e-05	-0.00346	7.21e-05	-0.00433	9.73e-05
	829	-0.0011	0.000275	6.73e-05	7.77e-05	-0.00323	8.26e-05	-0.00424	0.000106
	830	-0.000712	0.000268	-0.00062	0.00012	-0.00398	0.000124	-0.00483	0.00014
	831	-0.000823	0.000242	-0.000635	8.99e-05	-0.00398	6.34e-05	-0.0048	9.93e-05
	832	-0.00119	0.000242	4.49e-05	7.1e-05	-0.00336	9.04e-05	-0.00449	0.000125
	833	-0.00107	0.000251	-0.000452	6.94e-05	-0.00396	8.85e-05	-0.00498	0.000129
	834	-0.00102	0.00026	-0.000793	8.25e-05	-0.00437	9.65e-05	-0.00534	0.000136
	835	-0.00126	0.000246	-0.000223	0.000103	-0.00376	9.6e-05	-0.00476	0.000133
	836	-0.000983	0.000235	-0.000148	9.71e-05	-0.0038	6.95e-05	-0.00478	9.52e-05
	837	-0.00113	0.000282	-0.00106	9.8e-05	-0.00469	0.000102	-0.0057	0.000132
	838	-0.00138	0.000245	-0.000583	8.45e-05	-0.00434	7.47e-05	-0.00542	0.000113
	839	-0.00116	0.000237	-0.000221	7.8e-05	-0.00384	7.99e-05	-0.00521	7.63e-05
	840	-0.00101	0.000262	-0.000898	7.7e-05	-0.00481	8.68e-05	-0.00586	9.22e-05
	841	-0.00115	0.000255	-0.000827	6.99e-05	-0.00464	6.39e-05	-0.00568	0.000112
	842	-0.00132	0.000263	-0.000251	8.09e-05	-0.00422	6.5e-05	-0.00537	9.38e-05
	843	-0.00101	0.000243	-0.000833	7.11e-05	-0.00489	7.61e-05	-0.00603	8.77e-05
	844	-0.00127	0.000217	-0.000946	7.52e-05	-0.00498	8.29e-05	-0.00607	0.000143
	845	-0.0013	0.000223	-0.0004	8.22e-05	-0.00448	8.26e-05	-0.00579	0.000113
	846	-0.000975	0.000249	-0.000754	8.22e-05	-0.00497	0.000109	-0.00633	0.000112
	847	-0.00128	0.000253	-0.00104	7e-05	-0.00524	9.18e-05	-0.00656	9.93e-05
	848	-0.00137	0.000246	-0.000416	0.000108	-0.00459	0.000102	-0.00615	0.000111
	849	-0.000961	0.000223	-0.000762	0.000104	-0.00507	0.000106	-0.0065	0.000121
	850	-0.00115	0.000278	-0.00098	8.7e-05	-0.00549	0.000107	-0.00675	9.78e-05
	851	-0.00127	0.000237	-0.00041	7.66e-05	-0.00479	8.02e-05	-0.00649	8.4e-05
	852	-0.00163	0.000229	-0.00111	8.28e-05	-0.00551	7.56e-05	-0.00731	0.000104
	853	-0.00141	0.000233	-0.000916	7.03e-05	-0.00556	8.42e-05	-0.00697	0.00011
	854	-0.00135	0.000245	-0.000315	9.49e-05	-0.00516	0.000124	-0.00658	0.000104
	855	-0.00112	0.000263	-0.00102	8.68e-05	-0.00567	0.000103	-0.0073	0.000112
	856	-0.0014	0.000261	-0.000951	0.000107	-0.00589	0.000121	-0.00736	0.000137
	857	-0.00139	0.000278	-0.000398	8.33e-05	-0.00532	0.000123	-0.00702	0.000121
	858	-0.00126	0.000272	-0.00101	7.81e-05	-0.0059	9.96e-05	-0.00757	0.000123
	859	-0.00147	0.000253	-0.000906	7.86e-05	-0.00577	0.000116	-0.00734	0.0001
	860	-0.00137	0.000276	-0.000627	6.13e-05	-0.00559	9.5e-05	-0.0074	7.16e-05
	861	-0.00109	0.000263	-0.000993	9.96e-05	-0.00612	9.33e-05	-0.00778	0.000102
	862	-0.00156	0.000245	-0.000716	7.52e-05	-0.00572	8.22e-05	-0.00756	0.0001
	863	-0.00156	0.000246	-0.000761	8.59e-05	-0.00594	7.02e-05	-0.00779	0.000111
	864	-0.00126	0.000238	-0.000998	0.000103	-0.00625	8.42e-05	-0.00784	0.000124
	865	-0.00165	0.000241	-0.000717	9.72e-05	-0.0061	9.52e-05	-0.00779	0.000132
	866	-0.00148	0.000235	-0.00102	9.54e-05	-0.00631	0.000108	-0.00823	0.000111
	867	-0.00162	0.000272	-0.000985	8.67e-05	-0.00622	8.94e-05	-0.00813	0.000104
	868	-0.00164	0.000281	-0.000711	6.58e-05	-0.00623	8.47e-05	-0.00807	0.000106
	869	-0.00155	0.000273	-0.00107	7.54e-05	-0.0067	8.49e-05	-0.00855	0.000111
	870	-0.00196	0.000257	-0.000882	7.22e-05	-0.00652	9.2e-05	-0.00829	0.000123
	871	-0.00178	0.000245	-0.000921	6.92e-05	-0.00666	8.76e-05	-0.00839	0.000121
	872	-0.00151	0.000247	-0.000963	6.55e-05	-0.00677	0.000112	-0.00858	9.21e-05
	873	-0.00203	0.000271	-0.000837	7.92e-05	-0.00663	8.53e-05	-0.00858	0.000107
	874	-0.00169	0.000298	-0.000904	0.000107	-0.00669	0.000104	-0.00886	0.00016
	875	-0.00207	0.000257	-0.000908	9.73e-05	-0.00703	0.000116	-0.00865	0.000139
	876	-0.00188	0.000245	-0.00074	9.64e-05	-0.00674	0.000104	-0.00881	9.44e-05
	877	-0.00179	0.000273	-0.00102	7.48e-05	-0.00718	0.000115	-0.00903	8.29e-05
	878	-0.00218	0.000268	-0.000899	8.36e-05	-0.00685	9.53e-05	-0.00898	0.000105
	879	-0.00206	0.000291	-0.00109	0.000108	-0.00736	0.000116	-0.00926	0.000159
	880	-0.00221	0.000258	-0.00104	7.89e-05	-0.00754	0.000117	-0.00912	0.00011
	881	-0.00194	0.000219	-0.000824	8.26e-05	-0.00702	0.000108	-0.00907	0.000123
	882	-0.00189	0.000256	-0.00103	9.4e-05	-0.00737	9.56e-05	-0.00929	0.00012
	883	-0.00232	0.000262	-0.00116	8.98e-05	-0.00765	9.91e-05	-0.00949	0.00013
	884	-0.00202	0.000286	-0.000939	0.000119	-0.00751	0.00014	-0.00955	0.000143
	885	-0.00246	0.000259	-0.00109	0.0001	-0.00771	0.00012	-0.00964	0.000119
	886	-0.0021	0.000259	-0.000906	9.59e-05	-0.00752	8.41e-05	-0.00935	7.27e-05
	887	-0.00199	0.00024	-0.00102	9.9e-05	-0.00757	7.94e-05	-0.00949	9.45e-05
	888	-0.00254	0.000258	-0.00116	0.000112	-0.00768	9.67e-05	-0.00966	0.00013
	889	-0.002	0.000302	-0.000964	9.09e-05	-0.0077	8.83e-05	-0.00942	0.000108
	890	-0.00262	0.000259	-0.00112	0.000106	-0.00795	0.000104	-0.0098	0.000144
	891	-0.00241	0.000259	-0.00112	7.81e-05	-0.00776	8.35e-05	-0.00988	0.000114
	892	-0.00232	0.000305	-0.0011	0.000101	-0.00802	9.53e-05	-0.00973	0.000128
	893	-0.00253	0.000271	-0.00115	8.61e-05	-0.00786	9.65e-05	-0.0102	0.000141
	894	-0.0022	0.000282	-0.000959	0.000103	-0.00784	9.22e-05	-0.0098	0.000122
	895	-0.00278	0.000248	-0.00132	0.000101	-0.00809	9e-05	-0.0102	0.000124
	896	-0.00239	0.000265	-0.00114	0.000125	-0.00798	9.23e-05	-0.0102	0.000137
	897	-0.00278	0.000303	-0.00123	0.000124	-0.0082	0.000105	-0.0103	0.000143
	898	-0.00252	0.000298	-0.0011	0.000101	-0.00809	9.48e-05	-0.0101	0.000139
	899	-0.00233	0.000275	-0.00111	7.29e-05	-0.00809	8.34e-05	-0.0101	0.000112
	900	-0.00253	0.000296	-0.00115	0.000109	-0.00812	0.000114	-0.0104	0.000123
	901	-0.00225	0.000301	-0.00114	9.6e-05	-0.00819	9.46e-05	-0.0102	0.000138
	902	-0.00236	0.000294	-0.00126	8.29e-05	-0.0083	0.000103	-0.0104	0.000114
	903	-0.00231	0.000243	-0.000831	6.79e-05	-0.00805	9.14e-05	-0.0102	0.000104
	904	-0.0028	0.00023	-0.00128	7.03e-05	-0.00849	9.09e-05	-0.0107	0.000129
	905	-0.00205	0.000246	-0.00093	7.69e-05	-0.00825	7.62e-05	-0.0102	0.000122
	906	-0.00257	0.000305	-0.00135	8.11e-05	-0.00855	8.53e-05	-0.0106	9.95e-05
	907	-0.00251	0.000289	-0.000983	7.98e-05	-0.00825	7.52e-05	-0.0107	0.000116
	908	-0.00267	0.000307	-0.00119	9.15e-05	-0.00862	9.81e-05	-0.0106	0.000104
	909	-0.00257	0.000292	-0.0012	0.000107	-0.00827	0.000127	-0.0107	8.13e-05
	910	-0.00257	0.000273	-0.00112	0.000118	-0.00865	0.000132	-0.0108	0.000112
	911	-0.00301	0.000289	-0.00144	9.82e-05	-0.00878	0.000141	-0.0111	0.00016
	912	-0.00242	0.000295	-0.00095	0.000102	-0.00886	0.000104	-0.0105	0.000136
	913	-0.00282	0.000257	-0.0014	8.25e-05	-0.00893	8.21e-05	-0.0111	0.000122
	914	-0.00253	0.000286	-0.0011	0.000114	-0.00869	0.000121	-0.0106	0.000138
	915	-0.00292	0.000313	-0.0014	9.84e-05	-0.00919	0.000131	-0.0113	0.000129
	916	-0.00272	0.000307	-0.00116	6.99e-05	-0.00892	8.51e-05	-0.011	0.000104
	917	-0.00314	0.000312	-0.00157	5.92e-05	-0.00954	9.91e-05	-0.0114	9.63e-05
	918	-0.00261	0.000261	-0.000969	8.86e-05	-0.00892	0.00011	-0.0108	0.000121
	919	-0.00303	0.000257	-0.00156	0.000104	-0.00957	0.000103	-0.0113	0.000128
	920	-0.00306	0.000272	-0.00118	7.73e-05	-0.00929	8.71e-05	-0.0112	0.000114
	921	-0.00342	0.000283	-0.00174	0.000123	-0.00986	0.000104	-0.0117	8.82e-05
	922	-0.00295	0.000279	-0.00117	9.85e-05	-0.00941	9.66e-05	-0.0111	0.000121
	923	-0.0032	0.000289	-0.00179	0.000105	-0.0101	0.000104	-0.0117	0.000121
	924	-0.00309	0.000311	-0.00153	0.000113	-0.00956	0.000126	-0.0115	0.000153
	925	-0.00335	0.000303	-0.00172	0.00014	-0.01	0.00015	-0.0117	0.000226
	926	-0.00306	0.000261	-0.00128	0.000107	-0.00953	0.000117	-0.0113	0.000182
	927	-0.00359	0.000289	-0.0019	8.52e-05	-0.0104	0.000114	-0.012	0.000134
	928	-0.00323	0.000281	-0.00126	9.74e-05	-0.0098	0.000138	-0.0115	0.000114
	929	-0.00338	0.000281	-0.00149	0.000118	-0.0105	0.000137	-0.0117	0.000194
	930	-0.0037	0.000309	-0.00148	9.86e-05	-0.0102	9.04e-05	-0.0117	0.000199
	931	-0.00382	0.000271	-0.002	0.000123	-0.0107	0.000114	-0.0121	0.000124
	932	-0.00349	0.000354	-0.00154	0.000194	-0.0101	0.000158	-0.0116	0.000172
	933	-0.00387	0.000339	-0.00198	0.000157	-0.0113	0.000138	-0.0123	0.000176
	934	-0.00402	0.000311	-0.00163	0.000125	-0.0111	0.00014	-0.012	0.000152
	935	-0.00409	0.000309	-0.00193	0.000165	-0.0113	0.000161	-0.0122	0.000181
	936	-0.00399	0.00034	-0.00137	0.000169	-0.0108	0.000142	-0.0118	0.000158
	937	-0.0042	0.000347	-0.00205	0.000178	-0.0115	0.000197	-0.0125	0.000185
	938	-0.00383	0.0003	-0.00147	0.000126	-0.0108	0.000125	-0.0118	0.000196
	939	-0.00463	0.000323	-0.0022	0.00018	-0.012	0.00014	-0.0126	0.000171
	940	-0.00446	0.000327	-0.00193	0.000142	-0.0114	0.000146	-0.012	0.000151
	941	-0.00451	0.000343	-0.00204	0.000146	-0.0119	0.000198	-0.0124	0.00013
	942	-0.0045	0.00035	-0.00164	0.000179	-0.0114	0.000241	-0.0121	0.000239
	943	-0.0048	0.000358	-0.00222	0.000131	-0.0124	0.000195	-0.0129	0.000185
	944	-0.00486	0.000355	-0.00186	0.000147	-0.0122	0.000183	-0.0125	0.000187
	945	-0.00488	0.000367	-0.00219	0.000192	-0.0125	0.000229	-0.0126	0.000184
	946	-0.00484	0.000372	-0.00198	0.000204	-0.0124	0.000218	-0.0125	0.000184
	947	-0.00554	0.000183	-0.00224	0.000171	-0.0128	0.000146	-0.0129	0.000152
	948	-0.00525	0.000236	-0.00195	0.000168	-0.0128	0.000154	-0.0124	0.000144
	949	-0.00588	0.000325	-0.00232	0.000188	-0.0132	0.000159	-0.013	0.000157
	950	-0.00554	0.000361	-0.00244	0.00017	-0.0135	0.000143	-0.013	0.000171
	951	-0.0058	0.000428	-0.00224	0.000231	-0.0135	0.000186	-0.0128	0.000213
	952	-0.00611	0.000454	-0.0028	0.000237	-0.0142	0.000249	-0.0131	0.000255
	953	-0.00642	0.000357	-0.0025	0.000177	-0.014	0.000196	-0.0127	0.000215
	954	-0.00642	0.000287	-0.00276	0.000196	-0.0146	0.000229	-0.0129	0.000184
	955	-0.00658	0.000431	-0.0024	0.0003	-0.0144	0.000274	-0.013	0.000281
	956	-0.00676	0.000358	-0.00285	0.000275	-0.0146	0.000271	-0.0137	0.000232
	957	-0.00694	0.000414	-0.00215	0.000333	-0.0144	0.00031	-0.0127	0.000281
	958	-0.007	0.000399	-0.0028	0.000355	-0.0146	0.000412	-0.0132	0.000348
	959	-0.00702	0.000442	-0.00267	0.000294	-0.0147	0.000416	-0.0131	0.000282
	960	-0.0068	0.000439	-0.00257	0.000238	-0.0151	0.000305	-0.0133	0.000245
	961	-0.00705	0.000376	-0.00243	0.000222	-0.0146	0.000247	-0.0133	0.000241
	962	-0.00738	0.000366	-0.00222	0.000194	-0.0146	0.000256	-0.0127	0.00024
	963	-0.00735	0.000355	-0.00273	0.000168	-0.0145	0.000252	-0.013	0.000184
	964	-0.00665	0.000354	-0.00255	0.000221	-0.0148	0.000217	-0.0131	0.000186
	965	-0.00703	0.000485	-0.00261	0.000236	-0.015	0.000259	-0.0134	0.000236
	966	-0.00701	0.000583	-0.00212	0.000265	-0.0144	0.00028	-0.0129	0.000271
	967	-0.00747	0.00042	-0.00305	0.000294	-0.0153	0.000252	-0.0135	0.000243
	968	-0.00742	0.000388	-0.00194	0.000217	-0.0142	0.000251	-0.0132	0.000229
	969	-0.007	0.000406	-0.00281	0.000254	-0.0149	0.000218	-0.0135	0.000299
	970	-0.0071	0.000359	-0.0024	0.000243	-0.0147	0.00019	-0.0134	0.000333
	971	-0.00682	0.000374	-0.00154	0.000309	-0.0137	0.000276	-0.0127	0.000356
	972	-0.0077	0.000417	-0.00299	0.000228	-0.0156	0.000289	-0.0142	0.000268
	973	-0.00722	0.000422	-0.00235	0.000192	-0.0147	0.000242	-0.0139	0.000251
	974	-0.00696	0.00038	-0.00227	0.000223	-0.0146	0.000248	-0.0139	0.000278
	975	-0.00728	0.000429	-0.00232	0.000292	-0.0149	0.000331	-0.0144	0.000367
	976	-0.00686	0.000516	-0.00191	0.000361	-0.014	0.000353	-0.0141	0.000365
	977	-0.00669	0.000579	-0.00257	0.00041	-0.0148	0.000379	-0.0144	0.000421
	978	-0.00693	0.000541	-0.00243	0.000346	-0.0151	0.000352	-0.0151	0.000448
	979	-0.00662	0.000346	-0.00197	0.000304	-0.0142	0.000426	-0.0141	0.000385
	980	-0.00711	0.000308	-0.00239	0.000267	-0.0148	0.000382	-0.0145	0.000385
	981	-0.00608	0.000363	-0.0021	0.00038	-0.0138	0.000269	-0.0146	0.000281
	982	-0.00642	0.00042	-0.00236	0.000331	-0.0149	0.000333	-0.0151	0.000352
	983	-0.0066	0.000493	-0.00203	0.000259	-0.0144	0.000392	-0.0151	0.000349
	984	-0.00659	0.0004	-0.00218	0.000317	-0.0146	0.00042	-0.0153	0.000289
	985	-0.00596	0.000409	-0.00158	0.000422	-0.0145	0.000326	-0.0154	0.000265
	986	-0.00635	0.000538	-0.00194	0.000268	-0.0153	0.000253	-0.0154	0.000282
	987	-0.00678	0.000616	-0.00235	0.000348	-0.0153	0.000364	-0.0157	0.000366
	988	-0.00657	0.000451	-0.00186	0.000454	-0.0147	0.000381	-0.0158	0.000342
	989	-0.00667	0.000429	-0.00207	0.00034	-0.0145	0.000304	-0.0161	0.000265
	990	-0.00607	0.00049	-0.0015	0.000295	-0.0137	0.000303	-0.016	0.000305
	991	-0.00644	0.000618	-0.00256	0.000456	-0.015	0.000353	-0.0166	0.000406
	992	-0.00581	0.000683	-0.00223	0.00056	-0.0147	0.00044	-0.0164	0.000492
	993	-0.006	0.000503	-0.00212	0.000376	-0.0148	0.000259	-0.016	0.000387
	994	-0.00662	0.00046	-0.0026	0.000298	-0.0149	0.000312	-0.0163	0.00038
	995	-0.00591	0.000447	-0.00175	0.00036	-0.0135	0.000432	-0.0154	0.000332
	996	-0.00575	0.000587	-0.00219	0.000408	-0.0142	0.000431	-0.017	0.000403
	997	-0.00602	0.000552	-0.00228	0.000488	-0.0146	0.000497	-0.017	0.000346
	998	-0.00629	0.000433	-0.00268	0.000293	-0.0154	0.000362	-0.0172	0.000222
	999	-0.00598	0.000432	-0.00208	0.000201	-0.0145	0.000283	-0.0168	0.000292
	1000	-0.00532	0.000468	-0.00151	0.000365	-0.0139	0.000351	-0.0165	0.000379
	1001	-0.00669	0.000465	-0.00269	0.000506	-0.0147	0.000466	-0.0172	0.000459
	1002	-0.00579	0.000419	-0.00209	0.000424	-0.0141	0.000438	-0.0168	0.000383
	1003	-0.00534	0.000502	-0.00157	0.000276	-0.0137	0.000285	-0.0172	0.000302
	1004	-0.00518	0.000606	-0.00231	0.000314	-0.0143	0.000333	-0.0171	0.000497
	1005	-0.00576	0.000422	-0.00295	0.000411	-0.0157	0.000443	-0.018	0.000516
	1006	-0.00608	0.000483	-0.00177	0.000366	-0.0144	0.000423	-0.0176	0.000432
	1007	-0.00572	0.000446	-0.0021	0.000395	-0.0144	0.000418	-0.0176	0.000437
	1008	-0.00614	0.000399	-0.00226	0.000298	-0.0148	0.000274	-0.0182	0.000407
	1009	-0.00597	0.000697	-0.00248	0.000429	-0.0147	0.000484	-0.0176	0.000399
	1010	-0.00567	0.000636	-0.0022	0.000448	-0.0153	0.000438	-0.0184	0.000493
	1011	-0.00582	0.000485	-0.00238	0.000399	-0.0144	0.000436	-0.0182	0.000359
	1012	-0.00538	0.00054	-0.00211	0.000433	-0.0149	0.000378	-0.0177	0.000393
	1013	-0.00612	0.000514	-0.00259	0.000335	-0.015	0.000373	-0.0183	0.000421
	1014	-0.00555	0.000625	-0.00183	0.000428	-0.014	0.000593	-0.0179	0.000619
	1015	-0.00793	0.000719	-0.00323	0.000501	-0.0154	0.000676	-0.019	0.000504
	1016	-0.00626	0.000706	-0.00259	0.00048	-0.0147	0.000585	-0.018	0.000528
	1017	-0.00498	0.000581	-0.00147	0.000428	-0.0139	0.000439	-0.0171	0.000639
	1018	-0.00558	0.000435	-0.00275	0.000392	-0.0152	0.000426	-0.0182	0.000373
	1019	-0.00537	0.000575	-0.00232	0.000503	-0.0142	0.000382	-0.0176	0.000385
	1020	-0.00544	0.000663	-0.00195	0.000567	-0.0145	0.000454	-0.0179	0.000424
	1021	-0.00569	0.000607	-0.00227	0.000689	-0.0144	0.000619	-0.018	0.000472
	1022	-0.00487	0.000842	-0.00207	0.000712	-0.0141	0.000684	-0.0176	0.000674
	1023	-0.00443	0.000693	-0.00188	0.000561	-0.014	0.000597	-0.0177	0.000529
	1024	-0.00559	0.000606	-0.00228	0.000685	-0.0151	0.000533	-0.0188	0.000539
	1025	-0.00555	0.000798	-0.00243	0.000592	-0.0156	0.000485	-0.0186	0.000615
	1026	-0.00442	0.00069	-0.00147	0.000531	-0.0146	0.000665	-0.0188	0.000648
	1027	-0.00495	0.00056	-0.00223	0.000486	-0.0153	0.000595	-0.0188	0.000536
	1028	-0.00499	0.000529	-0.000679	0.000504	-0.0146	0.000605	-0.0173	0.000472
	1029	-0.00492	0.000693	-0.00275	0.000568	-0.0143	0.000572	-0.018	0.000524
	1030	-0.00501	0.000871	-0.00416	0.000804	-0.0163	0.000676	-0.0199	0.000771
	1031	-0.00445	0.000826	-0.00276	0.00061	-0.015	0.000681	-0.0182	0.000875
	1032	-0.00512	0.000722	-0.00208	0.000616	-0.015	0.000773	-0.0175	0.000746
	1033	-0.00458	0.000948	-0.00144	0.000835	-0.0136	0.000963	-0.0178	0.000896
	1034	-0.00412	0.000854	-0.00176	0.000858	-0.0141	0.000856	-0.0175	0.00106
	1035	-0.00358	0.0011	-0.00109	0.000752	-0.0139	0.000677	-0.018	0.000702
	1036	-0.00497	0.000893	-0.00247	0.000726	-0.0157	0.000688	-0.0177	0.000449
	1037	-0.00508	0.000903	-0.00268	0.00106	-0.0156	0.001	-0.0185	0.000738
	1038	-0.00456	0.000705	-0.00167	0.00074	-0.0148	0.00095	-0.0172	0.000628
	1039	-0.00291	0.00128	-0.00183	0.000801	-0.0138	0.000658	-0.017	0.000767
	1040	-0.00269	0.00118	-0.000509	0.000878	-0.0143	0.000892	-0.017	0.000901
	1041	-0.00492	0.00104	-0.00292	0.000797	-0.0158	0.000878	-0.0191	0.000943
	1042	-0.00526	0.000892	-0.00196	0.000976	-0.0154	0.00115	-0.0185	0.001
	1043	-0.00316	0.00109	-0.000946	0.000535	-0.014	0.000675	-0.0164	0.000868
	1044	-0.00331	0.00103	-0.00228	0.000664	-0.0136	0.000775	-0.0172	0.000734
	1045	-0.0036	0.00135	-0.00261	0.000891	-0.0145	0.000981	-0.0171	0.000912
	1046	-0.00421	0.00109	-0.00172	0.0011	-0.0139	0.000973	-0.0157	0.00103
	1047	-0.00469	0.00107	-0.00291	0.000846	-0.0134	0.000934	-0.0162	0.000945
	1048	-0.0038	0.00113	-0.00242	0.000812	-0.0142	0.00115	-0.0168	0.000942
	1049	-0.00541	0.00159	-0.00382	0.00141	-0.0152	0.00135	-0.0174	0.00132
	1050	-0.00461	0.0013	-0.00192	0.00114	-0.0171	0.00112	-0.0185	0.00114
	1051	-0.00475	0.00102	-0.00105	0.00125	-0.0163	0.00116	-0.0183	0.00114
	1052	-0.00505	0.0013	-0.00324	0.00124	-0.0162	0.00137	-0.0183	0.0012
	1053	-0.00486	0.0016	-0.00305	0.00143	-0.0161	0.00163	-0.0194	0.00141
	1054	-0.00711	0.00142	-0.00284	0.00131	-0.0171	0.00145	-0.019	0.00131
	1055	-0.00384	0.00112	0.000634	0.00114	-0.0128	0.00119	-0.017	0.00117
	1056	-0.00364	0.00148	-0.0026	0.00142	-0.0147	0.00137	-0.0186	0.00116
	1057	-0.00525	0.00169	-0.00371	0.00196	-0.0155	0.00175	-0.0193	0.00146
	1058	-0.0058	0.00161	-0.0015	0.00169	-0.0162	0.00196	-0.0186	0.00143
	1059	-0.00709	0.00154	-0.0029	0.00115	-0.0151	0.0015	-0.0187	0.00161
	1060	-0.00241	0.00155	0.00254	0.00141	-0.0138	0.00183	-0.0173	0.00206
	1061	-0.00661	0.00146	-0.00169	0.00173	-0.0176	0.0016	-0.0213	0.00173
	1062	-0.00532	0.00161	-0.00241	0.00165	-0.0168	0.00196	-0.0188	0.00207
	1063	-0.00568	0.00156	-0.00229	0.00174	-0.0178	0.00238	-0.0185	0.00185
	1064	-0.00374	0.00197	-0.00172	0.00225	-0.0137	0.00244	-0.0175	0.0022
	1065	-0.00631	0.00211	-0.00365	0.00186	-0.0193	0.00228	-0.0205	0.0022
	1066	-0.00756	0.00214	-0.00382	0.00149	-0.0143	0.00154	-0.0188	0.00151
	1067	-0.00532	0.00195	-0.00471	0.0019	-0.0173	0.00187	-0.0198	0.00187
	1068	-0.00598	0.00152	-0.000519	0.00152	-0.0131	0.00151	-0.0161	0.00174
	1069	-0.00454	0.00207	0.000248	0.00198	-0.015	0.00198	-0.0174	0.00171
	1070	-0.00681	0.00207	-0.00128	0.00224	-0.0139	0.00241	-0.0177	0.0021
	1071	-0.00635	0.00172	-0.00515	0.00159	-0.0202	0.00194	-0.0229	0.0021
	1072	-0.00832	0.00242	-0.00319	0.00277	-0.0172	0.00322	-0.0159	0.00218
	1073	-0.00737	0.00256	-0.00078	0.00314	-0.0138	0.00275	-0.019	0.00261
	1074	-0.00916	0.00217	-1.62e-05	0.00244	-0.0143	0.00197	-0.0217	0.00261
	1075	-0.00682	0.00275	-0.00643	0.00236	-0.0154	0.00241	-0.0232	0.00273
	1076	-0.0056	0.00316	-0.00338	0.00313	-0.0204	0.00308	-0.0225	0.00307
	1077	-0.00646	0.00399	-0.00591	0.00465	-0.0196	0.00358	-0.0234	0.00394
	1078	-0.00263	0.00251	-0.00108	0.00272	-0.0141	0.00244	-0.018	0.00386
	1079	-0.0113	0.00269	-0.0019	0.00208	-0.023	0.0035	-0.0216	0.00299
	1080	-6.35e-05	0.00194	-0.00159	0.00286	-0.0149	0.00257	-0.0142	0.00233
	1081	-0.00646	0.00278	-0.00343	0.00374	-0.021	0.00256	-0.0193	0.00338
	1082	-0.00438	0.00322	-0.00192	0.00282	-0.0139	0.00289	-0.0223	0.00417
	1083	-0.0116	0.00356	-0.0112	0.00252	-0.0203	0.00398	-0.026	0.00312
	1084	-0.00749	0.00208	-0.00664	0.00236	-0.0226	0.00307	-0.0247	0.00224
	1085	-0.0109	0.00292	-0.000666	0.00287	-0.0169	0.00363	-0.0163	0.00256
	1086	-0.00549	0.00378	0.00131	0.00356	-0.0118	0.00478	-0.0182	0.00348
	1087	-0.0109	0.00422	-0.00745	0.00375	-0.0209	0.00409	-0.0252	0.00495
	1088	0.000406	0.00396	-0.000598	0.00451	-0.0168	0.00364	-0.0223	0.00446
	1089	-0.0155	0.0043	0.00146	0.00438	-0.0164	0.00461	-0.0191	0.00603
	1090	-0.00536	0.0045	0.000473	0.00422	-0.0156	0.00483	-0.0157	0.00519
	1091	-0.000402	0.00433	0.0022	0.00444	-0.0146	0.00526	-0.0141	0.00422
	1092	-0.00112	0.00471	0.00613	0.00347	-0.0086	0.00402	-0.0146	0.00414
	1093	-0.00883	0.00363	-0.00244	0.00421	-0.0208	0.00437	-0.0214	0.00429
	1094	-0.0085	0.00273	-0.00426	0.00293	-0.0191	0.00369	-0.0157	0.0046
	1095	-0.0128	0.00301	-0.00679	0.00199	-0.0189	0.00327	-0.0143	0.00464
	1096	-0.00184	0.00249	-0.00169	0.00342	-0.011	0.00425	-0.0113	0.00485
	1097	-0.00384	0.00289	-0.00185	0.00479	-0.0193	0.006	-0.0241	0.00437
	1098	-0.0124	0.00407	-0.000845	0.00506	-0.0252	0.00561	-0.0275	0.00463
	1099	-0.00671	0.00566	-0.00197	0.00497	-0.0154	0.00507	-0.0216	0.00523
	1100	-0.0132	0.00513	-0.00848	0.00575	-0.0151	0.00653	-0.022	0.00791

## Sheet: b
	Sample:	FDX2 t0		10X Na Dithionite		10 min
	Wavelength (nm)	Absorbance (AU)	SD	Absorbance (AU)	SD	Absorbance (AU)	SD
	190	0.838767	0.353801	0.447079	0.221389	0.448962	0.251923
	191	0.563457	0.357555	0.66045	0.237841	0.773294	0.387743
	192	0.487034	0.318874	0.792327	0.299663	0.560746	0.323695
	193	1.03843	0.539232	0.788573	0.384721	0.77392	0.455861
	194	1.08816	0.467993	0.910006	0.423932	0.964096	0.282495
	195	1.24512	0.75193	1.04339	0.307001	1.03015	0.225597
	196	0.767055	0.398045	0.882076	0.431061	0.561744	0.218759
	197	0.541794	0.257664	1.18138	0.807942	0.821776	0.215021
	198	0.973789	0.369404	1.35414	0.893635	0.847153	0.15468
	199	0.470832	0.555004	0.779581	0.417448	0.598344	0.191092
	200	1.10779	1.18912	1.21983	0.362388	0.81879	0.290747
	201	1.49372	0.913428	1.21322	0.351666	0.756679	0.278462
	202	0.847844	0.358876	0.846152	0.413279	1.059	0.360816
	203	0.554091	0.115897	1.08934	0.757128	1.0001	0.27269
	204	0.608382	0.137768	1.44462	0.975093	0.758756	0.206436
	205	0.951064	0.127437	1.62786	0.796607	0.920392	0.175006
	206	0.932685	0.258079	0.746579	0.395323	0.869988	0.142799
	207	1.68215	0.376968	1.35963	0.51294	1.0286	0.241082
	208	1.30651	0.382304	1.48441	0.481896	1.72916	0.399212
	209	1.34025	0.372561	1.34368	0.374868	1.31605	0.273479
	210	1.19001	0.504874	1.90912	0.743215	1.38599	0.365438
	211	1.14647	1.02534	1.88351	0.677867	1.28455	0.70461
	212	1.92615	0.519384	1.11563	1.27092	1.90179	0.382454
	213	1.19229	0.479515	1.99696	0.6907	1.33127	0.220634
	214	1.81025	0.655273	1.46391	0.765685	1.5609	0.561713
	215	2.1204	0.777236	2.0909	0.381655	1.83513	0.971173
	216	2.06021	0.36572	1.48747	0.213807	1.99306	0.466474
	217	1.3613	0.15266	1.77312	0.344935	1.26683	0.348237
	218	1.30111	0.228236	1.67834	0.387537	2.01476	0.450592
	219	1.75751	0.165339	1.63166	0.748248	1.78627	0.216127
	220	1.4578	0.167206	2.33368	0.375183	1.44326	0.130436
	221	1.7741	0.585547	1.95368	0.21851	1.68508	0.0996
	222	2.10952	1.05657	1.92954	0.402021	1.39753	0.0674
	223	2.37638	0.536637	2.05247	0.573142	1.50825	0.14227
	224	1.96207	0.539162	2.53021	0.825966	1.85374	0.32899
	225	2.60543	0.756866	2.58646	0.569871	2.29211	0.350693
	226	2.91267	0.385622	2.64183	0.910148	2.43606	0.167625
	227	2.27338	0.119193	3.18669	0.767078	2.15949	0.0734
	228	2.38926	0.14779	3.22427	0.498005	2.28897	0.107391
	229	2.66065	0.0887	3.67308	0.668734	2.67921	0.0846
	230	2.79588	0.118728	3.7068	0.472301	2.72021	0.165157
	231	3.44058	0.201551	3.14062	0.269482	3.06131	0.279604
	232	3.23032	0.10677	3.54351	0.418543	3.21565	0.191879
	233	2.94711	0.0446	3.74781	0.217587	3.17477	0.118543
	234	3.06952	0.0698	3.17043	0.568222	3.11362	0.0771
	235	3.23205	0.108262	3.75468	1.21652	3.20906	0.0824
	236	3.1597	0.0739	3.71551	0.565233	3.20007	0.0646
	237	3.02366	0.0365	3.58243	0.131114	3.19135	0.0626
	238	2.79368	0.0207	3.79804	0.268254	2.98005	0.0302
	239	2.52765	0.00862	3.60113	0.147493	2.62558	0.00975
	240	2.25154	0.00595	3.31902	0.0529	2.34321	0.00621
	241	1.99987	0.00349	3.1448	0.0234	2.09914	0.00499
	242	1.80267	0.00185	2.91689	0.0287	1.89773	0.00253
	243	1.6401	0.000897	2.72477	0.0176	1.72336	0.00104
	244	1.50545	0.000602	2.59446	0.013	1.58518	0.000689
	245	1.39992	0.000796	2.44773	0.0097	1.4685	0.00114
	246	1.31632	0.000656	2.3235	0.0054	1.37931	0.000851
	247	1.25376	0.000634	2.24143	0.00658	1.31021	0.00105
	248	1.2009	0.000607	2.15237	0.0063	1.24931	0.000908
	249	1.15728	0.000448	2.064	0.0037	1.19826	0.000418
	250	1.12862	0.000644	2.01647	0.00464	1.1644	0.000541
	251	1.11292	0.000837	1.96702	0.00466	1.14054	0.000556
	252	1.10453	0.000555	1.92784	0.00286	1.12742	0.00046
	253	1.09389	0.000599	1.88083	0.00299	1.11233	0.000432
	254	1.08351	0.000687	1.84284	0.00269	1.09815	0.000534
	255	1.0745	0.000569	1.80308	0.00284	1.08447	0.000594
	256	1.0787	0.000478	1.77968	0.00266	1.08237	0.000665
	257	1.09408	0.000855	1.76976	0.00277	1.09454	0.00109
	258	1.11581	0.000694	1.75989	0.00346	1.11163	0.00109
	259	1.12761	0.000641	1.74778	0.00215	1.11732	0.00127
	260	1.12656	0.00087	1.71845	0.00216	1.1156	0.000896
	261	1.12916	0.000917	1.70289	0.00388	1.11548	0.000701
	262	1.13841	0.00147	1.6933	0.00328	1.12156	0.000885
	263	1.15347	0.000994	1.69123	0.00412	1.13363	0.000716
	264	1.18431	0.0013	1.69882	0.0032	1.15771	0.000792
	265	1.20832	0.00089	1.70826	0.00272	1.17988	0.00135
	266	1.21344	0.000965	1.69489	0.00279	1.18203	0.000912
	267	1.23213	0.00103	1.69642	0.00307	1.19469	0.00107
	268	1.2576	0.001	1.70846	0.00319	1.21789	0.000944
	269	1.27164	0.00119	1.70882	0.00371	1.22823	0.000925
	270	1.28116	0.00114	1.7123	0.00276	1.23376	0.00109
	271	1.29231	0.00108	1.71978	0.00166	1.24361	0.000778
	272	1.31077	0.000951	1.72526	0.00219	1.25885	0.00114
	273	1.32928	0.000966	1.73217	0.00228	1.27335	0.00088
	274	1.34661	0.00071	1.74797	0.00354	1.28771	0.000761
	275	1.36722	0.000498	1.75844	0.00274	1.30336	0.000679
	276	1.37382	0.000612	1.76552	0.00253	1.30676	0.000684
	277	1.36533	0.000945	1.75397	0.00193	1.29944	0.00112
	278	1.34848	0.000962	1.72886	0.00275	1.27937	0.00127
	279	1.32158	0.00116	1.7085	0.00234	1.25523	0.00098
	280	1.29421	0.000871	1.6826	0.00173	1.22498	0.000749
	281	1.27012	0.000744	1.66327	0.00108	1.20226	0.000954
	282	1.25254	0.000781	1.65671	0.0014	1.18461	0.000737
	283	1.23581	0.000822	1.64562	0.00226	1.16597	0.00109
	284	1.19982	0.000483	1.62183	0.00204	1.13314	0.00106
	285	1.13853	0.00027	1.5815	0.00301	1.07487	0.000826
	286	1.05572	0.000258	1.5162	0.00214	0.998218	0.000433
	287	0.964355	0.000413	1.45057	0.00204	0.914495	0.000443
	288	0.87658	0.000457	1.39157	0.00179	0.832779	0.000541
	289	0.806987	0.000296	1.35743	0.0016	0.766485	0.000391
	290	0.752787	0.000225	1.33461	0.00152	0.715826	0.000462
	291	0.712785	0.000344	1.33558	0.00123	0.675156	0.000497
	292	0.677823	0.000355	1.3375	0.00172	0.640923	0.000381
	293	0.647703	0.000565	1.3533	0.00136	0.613891	0.000427
	294	0.623263	0.00046	1.37843	0.00142	0.590711	0.00033
	295	0.603288	0.000268	1.40127	0.00244	0.572123	0.000357
	296	0.588954	0.000279	1.44037	0.00332	0.557703	0.000352
	297	0.577943	0.000469	1.48294	0.00387	0.546969	0.000354
	298	0.570706	0.000405	1.5379	0.0048	0.539658	0.000328
	299	0.566077	0.000231	1.59032	0.00377	0.53406	0.000351
	300	0.560873	0.000286	1.62413	0.00359	0.527983	0.000368
	301	0.557529	0.000306	1.68269	0.00417	0.524732	0.000435
	302	0.555538	0.000502	1.75298	0.00375	0.523296	0.000338
	303	0.554538	0.000351	1.78848	0.00337	0.521487	0.0003
	304	0.553732	0.000421	1.83513	0.00556	0.519861	0.000258
	305	0.554299	0.000564	1.88175	0.00807	0.519481	0.000452
	306	0.554845	0.000419	1.92682	0.00563	0.519581	0.000339
	307	0.55527	0.000385	1.98642	0.0051	0.520176	0.000282
	308	0.556689	0.000345	2.04573	0.00822	0.52037	0.000199
	309	0.55742	0.0004	2.04269	0.0114	0.520494	0.000325
	310	0.558022	0.000536	2.04254	0.00732	0.52037	0.000375
	311	0.559027	0.000302	2.11703	0.00431	0.521295	0.000366
	312	0.559454	0.000215	2.12929	0.00637	0.521685	0.000298
	313	0.560644	0.000358	2.16739	0.00948	0.521607	0.000177
	314	0.561734	0.000223	2.17193	0.0119	0.521382	0.000367
	315	0.562093	0.000207	2.16381	0.0116	0.520886	0.000355
	316	0.560786	0.000229	2.15622	0.00866	0.521051	0.000237
	317	0.561556	0.000406	2.14348	0.0072	0.520012	0.000241
	318	0.560535	0.000325	2.13478	0.00592	0.519477	0.000375
	319	0.559758	0.000379	2.12234	0.00665	0.518572	0.000221
	320	0.559222	0.000399	2.07708	0.00838	0.517472	0.000217
	321	0.558563	0.000364	2.05471	0.00638	0.51624	0.000257
	322	0.55711	0.000348	2.01623	0.005	0.515198	0.000187
	323	0.556132	0.00021	1.97084	0.00571	0.514183	0.000251
	324	0.555459	0.000226	1.94518	0.00486	0.513262	0.00039
	325	0.553886	0.000275	1.88557	0.00458	0.511512	0.000329
	326	0.552636	0.000265	1.82954	0.00363	0.509851	0.000221
	327	0.551509	0.000229	1.79169	0.00317	0.508658	0.00023
	328	0.550298	0.000279	1.74447	0.00247	0.507447	0.000296
	329	0.548834	0.000375	1.68772	0.00294	0.506056	0.000241
	330	0.548163	0.00035	1.63227	0.00232	0.504899	0.000196
	331	0.546773	0.00019	1.57005	0.00154	0.502968	0.000176
	332	0.545988	0.000149	1.50806	0.00112	0.501781	0.000245
	333	0.544862	0.000178	1.45312	0.000878	0.500832	0.000221
	334	0.543839	0.000146	1.40232	0.000895	0.499855	0.000204
	335	0.54322	0.000212	1.34592	0.00131	0.4985	0.00029
	336	0.542153	0.000288	1.28738	0.00189	0.497854	0.000269
	337	0.541948	0.000255	1.23682	0.00127	0.496934	0.000273
	338	0.541396	0.000263	1.18823	0.000633	0.49602	0.000311
	339	0.540739	0.000318	1.13745	0.000606	0.496124	0.000223
	340	0.539649	0.00031	1.0889	0.000708	0.494311	0.000156
	341	0.538859	0.000255	1.04206	0.000746	0.49363	0.000133
	342	0.538233	0.000254	0.997504	0.000755	0.492154	0.000212
	343	0.535613	0.000277	0.95376	0.000471	0.491261	0.000279
	344	0.53379	0.000287	0.913591	0.000459	0.489319	0.000352
	345	0.531947	0.000351	0.874489	0.000751	0.487191	0.000246
	346	0.529333	0.000228	0.836259	0.000608	0.484894	0.00032
	347	0.526475	0.000249	0.802153	0.00058	0.483068	0.00034
	348	0.523696	0.000266	0.769341	0.000576	0.479766	0.000293
	349	0.519944	0.000349	0.738618	0.000545	0.476962	0.000224
	350	0.51583	0.000296	0.708162	0.000447	0.472916	0.000191
	351	0.51261	0.000243	0.679844	0.000521	0.469722	0.000347
	352	0.507831	0.000359	0.653716	0.000501	0.465786	0.000383
	353	0.503725	0.000369	0.629769	0.000564	0.462981	0.00034
	354	0.498714	0.000465	0.606903	0.000478	0.459029	0.000318
	355	0.49354	0.000617	0.585129	0.000503	0.45367	0.000271
	356	0.488195	0.000645	0.56261	0.000377	0.450645	0.000363
	357	0.48383	0.000439	0.543722	0.000383	0.448762	0.000375
	358	0.479657	0.000402	0.524953	0.000374	0.443209	0.000335
	359	0.474505	0.000427	0.510162	0.00052	0.435045	0.000586
	360	0.466837	0.000392	0.492853	0.000394	0.425581	0.000434
	361	0.461066	0.000339	0.476154	0.000418	0.423316	0.000323
	362	0.456033	0.000452	0.459999	0.000459	0.41985	0.000371
	363	0.45038	0.000405	0.443836	0.000368	0.414143	0.000553
	364	0.444519	0.000437	0.430403	0.000325	0.410023	0.000374
	365	0.439966	0.000376	0.417043	0.000306	0.40616	0.000326
	366	0.43511	0.000481	0.40475	0.000403	0.402597	0.000399
	367	0.429022	0.000455	0.392978	0.000463	0.397187	0.000331
	368	0.423406	0.000404	0.381997	0.000507	0.392131	0.000516
	369	0.419726	0.000626	0.372297	0.000389	0.388194	0.000414
	370	0.415441	0.000578	0.363923	0.000327	0.383447	0.000286
	371	0.410432	0.000357	0.356953	0.000364	0.38054	0.000238
	372	0.406492	0.000418	0.350114	0.00038	0.376782	0.000308
	373	0.402743	0.000435	0.342665	0.000515	0.372818	0.000393
	374	0.398995	0.000415	0.336597	0.000418	0.370315	0.00033
	375	0.395373	0.000316	0.330259	0.000288	0.36669	0.000477
	376	0.392466	0.000374	0.324745	0.000469	0.362654	0.000438
	377	0.38946	0.000338	0.319495	0.000455	0.360618	0.000325
	378	0.386949	0.000389	0.314596	0.000312	0.357723	0.00047
	379	0.384444	0.000403	0.31134	0.000261	0.356934	0.000277
	380	0.382237	0.00038	0.307513	0.000356	0.35363	0.000319
	381	0.380137	0.000302	0.302561	0.000305	0.350905	0.000412
	382	0.378819	0.000396	0.298484	0.000228	0.349826	0.000234
	383	0.37724	0.000247	0.294811	0.000272	0.347184	0.000259
	384	0.375845	0.000217	0.291157	0.000302	0.346032	0.000314
	385	0.37381	0.000371	0.288106	0.000242	0.343941	0.000438
	386	0.372109	0.000409	0.284719	0.000264	0.342379	0.000392
	387	0.371106	0.000321	0.280997	0.000184	0.341749	0.000333
	388	0.370201	0.000333	0.277761	0.000238	0.340331	0.000296
	389	0.368421	0.000328	0.274907	0.000344	0.338176	0.000376
	390	0.367711	0.000305	0.272248	0.000236	0.337354	0.000479
	391	0.367634	0.000348	0.269899	0.000178	0.337934	0.000436
	392	0.367016	0.000262	0.267651	0.000174	0.338116	0.000351
	393	0.36647	0.000391	0.265167	0.000202	0.336977	0.00026
	394	0.366837	0.000308	0.262853	0.000231	0.33571	0.000238
	395	0.367108	0.000222	0.26115	0.000253	0.335936	0.000204
	396	0.368349	0.000185	0.259589	0.000258	0.337065	0.00025
	397	0.368786	0.000282	0.25813	0.000217	0.339191	0.000256
	398	0.370565	0.000251	0.25671	0.000168	0.34092	0.000188
	399	0.372767	0.000265	0.255364	0.000239	0.34034	0.000195
	400	0.374544	0.000186	0.254018	0.00024	0.341023	0.000326
	401	0.377221	0.000268	0.253313	0.000216	0.345195	0.000412
	402	0.38003	0.000299	0.252738	0.000265	0.346704	0.000252
	403	0.383753	0.000306	0.252172	0.000317	0.350546	0.000305
	404	0.388156	0.000485	0.251209	0.000259	0.353496	0.000288
	405	0.391924	0.000457	0.250551	0.000194	0.357352	0.000203
	406	0.395141	0.000463	0.250241	0.000228	0.359254	0.000213
	407	0.400017	0.000388	0.249729	0.000243	0.361637	0.000281
	408	0.404637	0.000265	0.249079	0.000256	0.366713	0.000313
	409	0.409142	0.000285	0.24815	0.000155	0.371151	0.000299
	410	0.41294	0.000479	0.247838	0.000163	0.374078	0.000355
	411	0.416704	0.000455	0.247593	0.00025	0.377179	0.000304
	412	0.419964	0.000426	0.246766	0.000258	0.38047	0.000254
	413	0.422764	0.000316	0.245905	0.000292	0.383127	0.00026
	414	0.425918	0.000316	0.244899	0.000232	0.383842	0.000331
	415	0.42823	0.000378	0.244601	0.000259	0.385915	0.000291
	416	0.428516	0.000351	0.243522	0.000183	0.386779	0.00035
	417	0.429557	0.000343	0.24258	0.000218	0.387703	0.000235
	418	0.429381	0.00035	0.240891	0.000168	0.386746	0.000223
	419	0.428459	0.000445	0.23929	0.000269	0.386603	0.000307
	420	0.426303	0.000257	0.237801	0.000209	0.385492	0.000386
	421	0.424487	0.000241	0.235359	0.000154	0.384168	0.000243
	422	0.421073	0.000318	0.234195	0.000155	0.380983	0.000208
	423	0.417048	0.000249	0.231846	0.00025	0.375638	0.000304
	424	0.412919	0.000272	0.230346	0.000293	0.372454	0.000328
	425	0.408835	0.000306	0.22802	0.000204	0.368572	0.000239
	426	0.40453	0.000279	0.22603	0.000181	0.364718	0.000207
	427	0.399695	0.000243	0.224445	0.000156	0.361843	0.000231
	428	0.394128	0.000278	0.222342	0.000243	0.357195	0.000277
	429	0.389711	0.000231	0.220002	0.000257	0.353247	0.00022
	430	0.38475	0.000179	0.217709	0.000227	0.350146	0.000267
	431	0.379093	0.00023	0.215821	0.000183	0.342559	0.000371
	432	0.374827	0.000362	0.214669	0.000211	0.337298	0.000249
	433	0.370988	0.000292	0.21284	0.000229	0.337156	0.000198
	434	0.365876	0.000213	0.210354	0.000202	0.332795	0.000354
	435	0.362392	0.000237	0.209424	0.000246	0.327755	0.000327
	436	0.359096	0.00027	0.207882	0.000244	0.326	0.000256
	437	0.355515	0.000216	0.206614	0.000195	0.323056	0.000262
	438	0.353107	0.000315	0.204997	0.000227	0.320748	0.000292
	439	0.349941	0.000242	0.20334	0.000184	0.318135	0.000229
	440	0.348972	0.00033	0.202804	0.000139	0.31645	0.000232
	441	0.347502	0.000226	0.201765	0.000101	0.317258	0.000198
	442	0.34548	0.000257	0.201118	0.000153	0.314065	0.000298
	443	0.344931	0.000308	0.200933	0.000146	0.312512	0.000189
	444	0.344451	0.00031	0.200291	0.000177	0.313581	0.000226
	445	0.344745	0.000269	0.199861	0.000243	0.312551	0.00028
	446	0.345448	0.000347	0.199995	0.000196	0.313593	0.000236
	447	0.345716	0.000248	0.199752	0.000216	0.313647	0.000171
	448	0.346347	0.000317	0.199564	0.000275	0.313746	0.000172
	449	0.347674	0.00039	0.199473	0.000277	0.315144	0.000238
	450	0.348585	0.000306	0.198684	0.000197	0.315665	0.000222
	451	0.349559	0.000338	0.198989	0.000217	0.31611	0.000246
	452	0.350345	0.000316	0.199213	0.000265	0.31792	0.000256
	453	0.351515	0.000282	0.199848	0.000213	0.318708	0.000197
	454	0.352259	0.000271	0.199719	0.000263	0.319639	0.000323
	455	0.352022	0.000287	0.197983	0.000215	0.32036	0.000264
	456	0.353013	0.00033	0.198136	0.000212	0.320381	0.000284
	457	0.353623	0.000376	0.1981	0.000223	0.321438	0.00027
	458	0.353302	0.000421	0.197655	0.000195	0.321548	0.000337
	459	0.352536	0.000311	0.19733	0.000148	0.320474	0.000302
	460	0.352118	0.000225	0.196003	0.000158	0.319331	0.000381
	461	0.351079	0.000312	0.194914	0.00026	0.318082	0.000314
	462	0.349318	0.000391	0.194606	0.000294	0.316641	0.000282
	463	0.347949	0.000333	0.193907	0.000211	0.316872	0.000256
	464	0.345664	0.000281	0.192336	0.000276	0.315713	0.00034
	465	0.343186	0.000308	0.191171	0.000291	0.312776	0.000297
	466	0.340439	0.000219	0.18954	0.000259	0.309676	0.000231
	467	0.338013	0.000249	0.188861	0.000244	0.307217	0.000197
	468	0.334553	0.000376	0.187476	0.000275	0.305814	0.000278
	469	0.33199	0.000369	0.185899	0.000324	0.302289	0.000381
	470	0.329133	0.000298	0.184456	0.000221	0.299753	0.000416
	471	0.326162	0.000292	0.183387	0.00024	0.297839	0.000288
	472	0.322836	0.000361	0.181666	0.000203	0.295255	0.000257
	473	0.318867	0.00032	0.179832	0.000308	0.292198	0.000307
	474	0.315117	0.00025	0.177542	0.000298	0.287868	0.000299
	475	0.311745	0.000309	0.17569	0.000252	0.285297	0.000337
	476	0.308104	0.00039	0.173881	0.00021	0.281957	0.000262
	477	0.305644	0.000295	0.172775	0.000248	0.279291	0.000318
	478	0.302016	0.000284	0.171466	0.000213	0.277232	0.000338
	479	0.298309	0.000346	0.169485	0.000199	0.273842	0.000253
	480	0.295444	0.000208	0.167445	0.000184	0.271736	0.000264
	481	0.292525	0.000276	0.166016	0.000193	0.267975	0.000251
	482	0.288869	0.000368	0.164684	0.000197	0.26491	0.000337
	483	0.285592	0.000258	0.16312	0.000263	0.262317	0.000317
	484	0.28318	0.000276	0.161879	0.000225	0.260631	0.000276
	485	0.28092	0.000224	0.159077	0.000217	0.259471	0.00025
	486	0.277146	0.000245	0.155574	0.000222	0.263995	0.000258
	487	0.272236	0.000313	0.156866	0.000215	0.238154	0.000269
	488	0.27285	0.000237	0.155769	0.000189	0.25	0.000286
	489	0.270899	0.000194	0.154995	0.0002	0.24864	0.000249
	490	0.269069	0.000295	0.153078	0.000321	0.247186	0.000232
	491	0.267096	0.000255	0.151949	0.000241	0.245063	0.00027
	492	0.264774	0.000289	0.150852	0.000197	0.243197	0.000312
	493	0.262746	0.00028	0.14983	0.000166	0.241663	0.000274
	494	0.261305	0.000276	0.148717	0.000211	0.240446	0.000261
	495	0.259708	0.000272	0.147628	0.000207	0.238507	0.000333
	496	0.25867	0.000314	0.146437	0.00021	0.238627	0.000251
	497	0.256409	0.000242	0.14568	0.000236	0.23553	0.000184
	498	0.255068	0.000228	0.144997	0.000248	0.235071	0.000185
	499	0.254396	0.000185	0.143728	0.00015	0.234075	0.000261
	500	0.252361	0.000166	0.14286	0.000137	0.232408	0.00024
	501	0.251551	0.000171	0.142391	0.000164	0.231144	0.000181
	502	0.250236	0.000218	0.141479	0.000179	0.230125	0.00017
	503	0.248934	0.00028	0.141124	0.000151	0.229051	0.000175
	504	0.248385	0.000298	0.140489	0.000145	0.228278	0.000243
	505	0.247444	0.000172	0.140078	0.00011	0.227624	0.000187
	506	0.246442	0.000171	0.139328	0.000142	0.226918	0.000166
	507	0.245303	0.000233	0.139048	0.000178	0.225604	0.000199
	508	0.24447	0.000209	0.138658	0.000141	0.225174	0.000164
	509	0.243536	0.000232	0.138501	0.000125	0.224027	0.000178
	510	0.242576	0.000243	0.137746	0.000174	0.223348	0.000219
	511	0.241778	0.000237	0.137511	0.000193	0.222225	0.000189
	512	0.240815	0.000252	0.137566	0.000162	0.221666	0.000247
	513	0.239422	0.000225	0.137109	0.00017	0.220409	0.000203
	514	0.238179	0.000221	0.137042	0.000164	0.21959	0.000205
	515	0.237311	0.000227	0.136968	0.000167	0.218451	0.00021
	516	0.236178	0.000256	0.136559	0.000126	0.217963	0.000175
	517	0.235272	0.000269	0.13663	9.54e-05	0.216645	0.000191
	518	0.234161	0.000219	0.136545	0.000142	0.215601	0.00018
	519	0.232157	0.000221	0.136508	0.000218	0.214495	0.000163
	520	0.23075	0.000258	0.13653	0.000176	0.212831	0.000175
	521	0.22951	0.000229	0.136289	0.000198	0.211694	0.000142
	522	0.228224	0.000274	0.136388	0.000131	0.210603	0.000176
	523	0.226672	0.000274	0.136341	0.000149	0.209212	0.000192
	524	0.224788	0.000379	0.136255	0.000155	0.207929	0.00017
	525	0.223508	0.000276	0.136198	0.000139	0.206052	0.000197
	526	0.221843	0.000243	0.136455	0.000156	0.205108	0.000129
	527	0.22001	0.000184	0.136679	0.000177	0.203423	9.32e-05
	528	0.218311	0.000207	0.136585	0.000209	0.20196	0.000116
	529	0.216301	0.000167	0.136111	0.000159	0.200087	0.000164
	530	0.214614	0.000217	0.136023	0.000176	0.197887	0.000187
	531	0.212796	0.000171	0.135744	0.000123	0.196591	0.000129
	532	0.210887	0.000199	0.135903	8.22e-05	0.195157	0.000116
	533	0.209501	0.000246	0.135928	9.91e-05	0.194274	0.000106
	534	0.20713	0.000284	0.13531	0.000182	0.191819	0.000138
	535	0.205487	0.000253	0.135181	0.000148	0.19015	0.000138
	536	0.204	0.000242	0.135	0.000143	0.188443	0.000154
	537	0.202083	0.000164	0.135159	0.00016	0.187079	0.000139
	538	0.200636	0.000164	0.135033	0.000125	0.186181	0.000139
	539	0.19828	0.000206	0.134289	0.000122	0.18366	0.000148
	540	0.196612	0.000212	0.134202	8.83e-05	0.181794	0.000243
	541	0.195345	0.000177	0.133731	0.000119	0.180774	0.000217
	542	0.193449	0.000205	0.133441	0.000109	0.178951	0.000193
	543	0.191662	0.00021	0.133014	8.64e-05	0.177657	0.000139
	544	0.189728	0.000187	0.132341	0.000104	0.175793	0.000141
	545	0.188189	0.000224	0.131854	9.48e-05	0.173843	0.000148
	546	0.187057	0.000211	0.131268	0.000114	0.172511	0.000123
	547	0.185248	0.00021	0.130594	8.53e-05	0.171448	0.000111
	548	0.183412	0.000211	0.129667	8.53e-05	0.169786	0.000118
	549	0.181803	0.000208	0.129271	0.000123	0.167537	9.43e-05
	550	0.180191	0.000209	0.12836	0.000137	0.166674	0.000146
	551	0.178593	0.000195	0.127671	0.000126	0.165152	0.00015
	552	0.177039	0.000211	0.126374	0.000114	0.163857	0.000194
	553	0.175127	0.000221	0.125431	0.000143	0.161635	0.000145
	554	0.173678	0.000165	0.124497	0.000133	0.160258	9.92e-05
	555	0.172271	0.000189	0.123553	0.000123	0.158999	0.000108
	556	0.170336	0.000196	0.122281	0.000107	0.157302	9.73e-05
	557	0.168552	0.000182	0.12134	9.73e-05	0.155444	8.09e-05
	558	0.16685	0.000189	0.120251	9.31e-05	0.154198	9.33e-05
	559	0.165247	0.000218	0.118863	0.000131	0.152526	0.000135
	560	0.163395	0.000218	0.117307	0.00013	0.151029	0.000119
	561	0.161247	0.000238	0.115785	0.00017	0.148502	0.000134
	562	0.159562	0.00027	0.114859	0.000109	0.146825	0.000126
	563	0.157596	0.000218	0.11324	0.000107	0.145594	0.000153
	564	0.155896	0.00019	0.111925	0.000106	0.14392	0.000135
	565	0.153688	0.000182	0.110085	9.27e-05	0.141541	9.73e-05
	566	0.151872	0.000185	0.10869	7e-05	0.139904	9.54e-05
	567	0.149656	0.000185	0.106903	0.000114	0.138425	0.00012
	568	0.147407	0.000202	0.105049	8.84e-05	0.136046	0.000104
	569	0.145251	0.000199	0.102966	6.73e-05	0.134914	7.65e-05
	570	0.142514	0.000176	0.100912	6.76e-05	0.131608	9.12e-05
	571	0.140311	0.000197	0.099	8.31e-05	0.129718	8.09e-05
	572	0.137866	0.000203	0.0974	0.0001	0.126529	8.61e-05
	573	0.136509	0.000204	0.0957	8.14e-05	0.12574	9.12e-05
	574	0.133547	0.00018	0.0936	6.3e-05	0.124005	7.68e-05
	575	0.131386	0.000188	0.0921	9.26e-05	0.120342	9.1e-05
	576	0.129884	0.000161	0.0906	6.91e-05	0.118912	9.27e-05
	577	0.127727	0.000172	0.0882	6.85e-05	0.119055	6.66e-05
	578	0.12486	0.000156	0.0865	7.53e-05	0.114559	5.31e-05
	579	0.12341	0.000187	0.0855	7.36e-05	0.112207	6.59e-05
	580	0.121735	0.000171	0.0838	7.48e-05	0.111736	7.24e-05
	581	0.119614	0.000182	0.0813	7.42e-05	0.112589	7.71e-05
	582	0.116085	0.000215	0.0797	8.37e-05	0.105975	9.21e-05
	583	0.115348	0.000172	0.0794	6.45e-05	0.102538	9.22e-05
	584	0.114826	0.000161	0.0779	8.85e-05	0.105976	8.9e-05
	585	0.112137	0.000198	0.0758	9.11e-05	0.10432	0.000106
	586	0.109878	0.000169	0.0748	6.37e-05	0.0995	9.46e-05
	587	0.108959	0.000134	0.0734	6.5e-05	0.100068	9.42e-05
	588	0.106498	0.000186	0.072	8.29e-05	0.0977	8.82e-05
	589	0.105459	0.000185	0.0711	8.24e-05	0.0957	9.41e-05
	590	0.104285	0.000167	0.0699	9.46e-05	0.0953	9.79e-05
	591	0.102764	0.000199	0.0688	0.000104	0.0941	0.00012
	592	0.101432	0.000182	0.0674	9.05e-05	0.0939	0.000128
	593	0.0986	0.000147	0.0653	7.18e-05	0.0918	0.000119
	594	0.0967	0.00016	0.0646	7.92e-05	0.0876	8.95e-05
	595	0.0955	0.000194	0.063	7.4e-05	0.0886	0.000111
	596	0.0938	0.000201	0.0621	9.21e-05	0.085	0.000128
	597	0.093	0.000217	0.0614	9.89e-05	0.0855	9.25e-05
	598	0.0913	0.000178	0.0602	9.52e-05	0.0847	7.84e-05
	599	0.0896	0.000192	0.0587	8.41e-05	0.0831	6.75e-05
	600	0.0879	0.000214	0.0578	8.56e-05	0.0804	7.63e-05
	601	0.0866	0.000212	0.0567	0.000105	0.0795	0.000103
	602	0.0853	0.000171	0.0559	8.17e-05	0.0783	9.5e-05
	603	0.0837	0.000178	0.0547	7.95e-05	0.0779	9.55e-05
	604	0.0823	0.000177	0.0541	6.7e-05	0.0749	0.000101
	605	0.0815	0.000172	0.0533	6.75e-05	0.0751	9.7e-05
	606	0.0797	0.000191	0.052	0.000111	0.0737	0.000122
	607	0.0788	0.000169	0.0514	0.000117	0.0722	0.000117
	608	0.0774	0.000162	0.0506	8.32e-05	0.0713	7.9e-05
	609	0.0764	0.000145	0.0499	8.55e-05	0.0707	8.81e-05
	610	0.0752	0.000149	0.049	8.16e-05	0.0694	0.000109
	611	0.0738	0.00016	0.0482	7.37e-05	0.068	0.000105
	612	0.0729	0.000186	0.0476	7.95e-05	0.067	8.84e-05
	613	0.0717	0.000177	0.0467	7.65e-05	0.0663	8.19e-05
	614	0.0705	0.000164	0.046	7.05e-05	0.0651	7e-05
	615	0.0694	0.000185	0.0452	8.58e-05	0.0641	0.000104
	616	0.0684	0.000187	0.0446	7.24e-05	0.0627	7.16e-05
	617	0.0676	0.000175	0.0441	0.000101	0.0625	0.0001
	618	0.0664	0.000201	0.0434	0.000103	0.0612	0.00011
	619	0.0658	0.000214	0.043	7.38e-05	0.0605	0.000104
	620	0.0645	0.000221	0.0421	7.27e-05	0.0596	0.000104
	621	0.0638	0.000176	0.0416	9.1e-05	0.0586	8.37e-05
	622	0.0627	0.000165	0.041	0.000118	0.058	0.000103
	623	0.0615	0.000201	0.0404	7.86e-05	0.0571	9.65e-05
	624	0.0608	0.000175	0.0397	5.25e-05	0.0564	9.03e-05
	625	0.0603	0.000188	0.0395	8.69e-05	0.0571	0.000124
	626	0.0611	0.0002	0.0392	0.000109	0.0621	0.000123
	627	0.0628	0.000228	0.0382	0.000114	0.0655	0.000156
	628	0.0582	0.00017	0.0368	0.000101	0.0489	0.000172
	629	0.0511	0.000124	0.0372	8.79e-05	0.0354	0.000113
	630	0.0519	0.000143	0.0374	9.44e-05	0.0476	0.000112
	631	0.0564	0.000145	0.0366	9.21e-05	0.0557	9.1e-05
	632	0.0556	0.00019	0.0357	9.83e-05	0.0499	0.000119
	633	0.0526	0.000164	0.0356	7.98e-05	0.0478	8.37e-05
	634	0.0525	0.000156	0.0352	6.09e-05	0.0494	8.85e-05
	635	0.0526	0.000215	0.0348	7.79e-05	0.0491	8.21e-05
	636	0.051	0.00019	0.0343	9.1e-05	0.047	0.000102
	637	0.0502	0.000174	0.034	8.86e-05	0.0458	9.82e-05
	638	0.0496	0.000156	0.0337	6.77e-05	0.0458	8.39e-05
	639	0.0489	0.000183	0.0333	8.38e-05	0.0455	0.000108
	640	0.0483	0.0002	0.0329	0.000111	0.0449	0.000131
	641	0.0479	0.000199	0.033	0.000142	0.0454	0.000127
	642	0.0478	0.000177	0.0325	0.000155	0.0471	0.000135
	643	0.0474	0.000206	0.0319	0.000139	0.0453	0.000125
	644	0.0457	0.000213	0.0316	0.000115	0.0409	0.000136
	645	0.0445	0.000214	0.0317	0.000102	0.04	0.00011
	646	0.0442	0.000174	0.0314	6.85e-05	0.04	0.00014
	647	0.0442	0.000174	0.0311	0.000107	0.0406	0.000128
	648	0.0438	0.000178	0.0311	0.000106	0.0407	0.000103
	649	0.043	0.000165	0.0307	0.000111	0.0398	0.0001
	650	0.0429	0.000156	0.0306	0.000113	0.0394	0.000111
	651	0.0426	0.000141	0.0306	0.00013	0.0394	9.04e-05
	652	0.042	0.000191	0.0304	0.000105	0.0388	9.18e-05
	653	0.0416	0.000181	0.0303	9.52e-05	0.0382	0.000106
	654	0.0413	0.000146	0.0304	8.98e-05	0.0378	0.000112
	655	0.0408	0.000127	0.0287	6.4e-05	0.0415	8.28e-05
	656	0.0343	0.00014	0.0233	8.83e-05	0.0385	8.09e-05
	657	0.0334	0.000184	0.0282	0.000113	0.0141	9.09e-05
	658	0.0399	0.000215	0.0296	0.000123	0.0371	0.000104
	659	0.0391	0.000218	0.0295	0.000134	0.0358	0.000142
	660	0.039	0.000202	0.0293	9.83e-05	0.0359	0.000143
	661	0.0388	0.000202	0.0294	8.87e-05	0.0359	8.89e-05
	662	0.0387	0.000203	0.0291	0.000125	0.0358	0.000136
	663	0.0384	0.000227	0.0291	0.000133	0.0355	0.000142
	664	0.0383	0.000238	0.029	0.000118	0.0352	0.000133
	665	0.0378	0.000218	0.0287	0.000128	0.035	0.00013
	666	0.0376	0.000189	0.0285	0.000119	0.0345	9.92e-05
	667	0.0373	0.000192	0.0285	0.000111	0.0344	0.000112
	668	0.0371	0.000179	0.0284	7.46e-05	0.0342	0.000165
	669	0.0369	0.000178	0.0281	7.89e-05	0.0339	0.000157
	670	0.0365	0.000148	0.0279	8.69e-05	0.0337	9.82e-05
	671	0.0363	0.000171	0.0277	9e-05	0.0334	7.48e-05
	672	0.0357	0.000165	0.0272	9.07e-05	0.033	8.61e-05
	673	0.0357	0.000162	0.0271	6.79e-05	0.0326	8.6e-05
	674	0.0357	0.000204	0.0271	9.21e-05	0.0327	0.000107
	675	0.0355	0.000208	0.0269	8.49e-05	0.0325	8.66e-05
	676	0.0352	0.000211	0.0267	9.35e-05	0.0323	8.31e-05
	677	0.0349	0.000195	0.0263	9.54e-05	0.032	0.000102
	678	0.0347	0.000174	0.026	9.41e-05	0.0317	0.000103
	679	0.0346	0.00015	0.0259	9.08e-05	0.0317	9.47e-05
	680	0.0341	0.000188	0.0256	9.91e-05	0.0309	0.000105
	681	0.034	0.000174	0.0253	9e-05	0.031	8.79e-05
	682	0.0337	0.000199	0.025	0.000106	0.0306	0.000109
	683	0.0336	0.000174	0.0247	0.000119	0.0306	0.000118
	684	0.0333	0.000184	0.0244	8.55e-05	0.0303	8.85e-05
	685	0.0329	0.000173	0.024	9.29e-05	0.0299	0.000104
	686	0.0327	0.00018	0.0238	8.02e-05	0.0296	8.45e-05
	687	0.0325	0.000193	0.0235	6.76e-05	0.0295	6.08e-05
	688	0.0324	0.000168	0.0233	8.25e-05	0.0292	7.92e-05
	689	0.0322	0.00016	0.0229	8.08e-05	0.0292	8.21e-05
	690	0.0319	0.000164	0.0225	7.25e-05	0.0288	0.000101
	691	0.0316	0.000147	0.0223	7.98e-05	0.0286	7.07e-05
	692	0.0314	0.000196	0.022	7.31e-05	0.0282	6.55e-05
	693	0.0312	0.000191	0.0216	6.97e-05	0.0281	6.78e-05
	694	0.031	0.000199	0.0213	6.91e-05	0.0279	7.34e-05
	695	0.0309	0.000197	0.021	6.18e-05	0.0278	7.02e-05
	696	0.0306	0.000162	0.0209	7.42e-05	0.0275	9.75e-05
	697	0.0301	0.000172	0.0202	8.29e-05	0.0273	8.93e-05
	698	0.03	0.000196	0.02	9.5e-05	0.0267	8.95e-05
	699	0.0298	0.000188	0.0198	7.22e-05	0.0265	8.72e-05
	700	0.0295	0.000151	0.0195	7.2e-05	0.0265	7.62e-05
	701	0.0293	0.000173	0.0192	6.01e-05	0.0263	8.36e-05
	702	0.0291	0.000206	0.0188	7.07e-05	0.026	8.3e-05
	703	0.0288	0.000222	0.0185	9.89e-05	0.0255	0.000105
	704	0.0285	0.000177	0.0182	8.11e-05	0.0254	8.58e-05
	705	0.0283	0.000192	0.018	0.000102	0.0252	9.98e-05
	706	0.0279	0.000204	0.0176	8.82e-05	0.0251	7.39e-05
	707	0.0273	0.000195	0.0171	7.22e-05	0.0243	8.23e-05
	708	0.0272	0.000166	0.0169	9.68e-05	0.0241	0.000133
	709	0.027	0.000137	0.0166	7.9e-05	0.0241	0.000112
	710	0.0268	0.000164	0.0164	8.02e-05	0.0238	9.6e-05
	711	0.0264	0.000209	0.0161	0.000108	0.0235	0.000118
	712	0.0262	0.000202	0.0159	0.000102	0.0233	0.000105
	713	0.0257	0.000183	0.0154	8.38e-05	0.023	0.0001
	714	0.0255	0.000167	0.0152	0.000105	0.0226	9.85e-05
	715	0.0249	0.000178	0.0149	7.63e-05	0.0222	8.22e-05
	716	0.0246	0.000177	0.0146	7.99e-05	0.022	8.32e-05
	717	0.0245	0.000167	0.0143	9.89e-05	0.0218	0.000106
	718	0.024	0.000143	0.014	8.41e-05	0.0214	7.9e-05
	719	0.0236	0.000159	0.0138	7.8e-05	0.0211	7.22e-05
	720	0.0232	0.0002	0.0136	8.72e-05	0.021	9.2e-05
	721	0.0228	0.000191	0.0133	7.84e-05	0.0206	8.14e-05
	722	0.0224	0.000169	0.0129	9.41e-05	0.0202	9.61e-05
	723	0.0221	0.000182	0.0127	0.000128	0.02	0.000124
	724	0.0216	0.000189	0.0123	8.99e-05	0.0196	8e-05
	725	0.0211	0.000144	0.0121	7.66e-05	0.0192	0.000107
	726	0.0206	0.000151	0.0119	6.98e-05	0.0187	8.68e-05
	727	0.0204	0.000163	0.0117	8.65e-05	0.0186	8.59e-05
	728	0.0198	0.000168	0.0114	6.1e-05	0.0181	6.34e-05
	729	0.0194	0.000153	0.0111	9.62e-05	0.0178	9.71e-05
	730	0.0189	0.000174	0.0107	0.000119	0.0173	0.00011
	731	0.0184	0.000181	0.0104	0.000101	0.0168	7.49e-05
	732	0.018	0.000169	0.0102	8.91e-05	0.0165	8.8e-05
	733	0.0174	0.000182	0.00993	9.23e-05	0.0162	9.9e-05
	734	0.0169	0.000181	0.00961	0.000106	0.0156	0.000113
	735	0.0167	0.000169	0.00943	0.000115	0.0153	0.000128
	736	0.0163	0.000183	0.0092	0.000104	0.0149	9.74e-05
	737	0.0158	0.00018	0.00881	0.000104	0.0145	0.000101
	738	0.0155	0.000171	0.0088	9.95e-05	0.0143	0.000114
	739	0.0149	0.000157	0.00855	8.99e-05	0.0139	8.38e-05
	740	0.0147	0.000182	0.00836	0.000101	0.0136	0.000108
	741	0.0145	0.000171	0.00811	8.08e-05	0.0133	0.000107
	742	0.0141	0.000185	0.00793	8.93e-05	0.013	0.000103
	743	0.0135	0.000135	0.00767	6.79e-05	0.0126	8.1e-05
	744	0.0132	0.000152	0.00759	8.76e-05	0.0123	8.2e-05
	745	0.0129	0.000149	0.00729	7.43e-05	0.0118	7.42e-05
	746	0.0124	0.000161	0.00709	7.71e-05	0.0115	0.000104
	747	0.0121	0.00014	0.00679	6.99e-05	0.0112	9.15e-05
	748	0.0116	0.00019	0.0067	9.84e-05	0.0107	8.03e-05
	749	0.0111	0.000154	0.00633	7.19e-05	0.0102	7.06e-05
	750	0.0107	0.000152	0.00618	7.09e-05	0.0097	5.44e-05
	751	0.0104	0.000167	0.00591	9.32e-05	0.00937	9.92e-05
	752	0.0102	0.000154	0.00578	0.000113	0.00903	9.47e-05
	753	0.00974	0.000145	0.00551	9.1e-05	0.0088	9.36e-05
	754	0.00937	0.000134	0.00535	6.73e-05	0.00834	8.55e-05
	755	0.00911	0.000162	0.00521	7.42e-05	0.00798	8.55e-05
	756	0.00862	0.000154	0.0049	8.96e-05	0.00753	9.8e-05
	757	0.00791	0.000138	0.00461	6.71e-05	0.00668	7.27e-05
	758	0.00779	0.000141	0.00451	6.67e-05	0.00662	9.28e-05
	759	0.00754	0.00013	0.00443	7.23e-05	0.00635	8.76e-05
	760	0.00722	0.000137	0.004	8.83e-05	0.00576	9.39e-05
	761	0.00694	0.000181	0.0039	8.98e-05	0.00573	0.000107
	762	0.00676	0.000152	0.00395	8.05e-05	0.00563	9.29e-05
	763	0.00635	0.000136	0.00358	8.29e-05	0.005	9.56e-05
	764	0.006	0.000158	0.00334	9.19e-05	0.0045	0.000132
	765	0.00558	0.000145	0.00308	0.000108	0.00427	0.000109
	766	0.00564	0.000167	0.00313	9.89e-05	0.00444	9.71e-05
	767	0.00548	0.000173	0.00328	8.51e-05	0.00424	0.000104
	768	0.0048	0.000178	0.00273	8.68e-05	0.00356	9.01e-05
	769	0.00451	0.000171	0.00259	0.000103	0.00315	0.000117
	770	0.00424	0.000175	0.00235	0.000103	0.00292	0.000116
	771	0.00406	0.000172	0.00232	7.27e-05	0.00266	8.42e-05
	772	0.00401	0.000171	0.00228	8.91e-05	0.00274	0.00011
	773	0.00362	0.000139	0.00222	8.85e-05	0.00258	9.22e-05
	774	0.00347	0.000123	0.002	7.75e-05	0.00247	9.38e-05
	775	0.00328	0.000147	0.00183	0.000107	0.00243	0.000101
	776	0.00291	0.000133	0.00178	9.23e-05	0.00202	9.6e-05
	777	0.00273	0.000138	0.00164	7.35e-05	0.00181	8.64e-05
	778	0.00255	0.000158	0.00151	8.48e-05	0.00132	0.0001
	779	0.00218	0.000138	0.00129	0.000108	0.00101	0.000114
	780	0.00196	0.000138	0.00109	8.86e-05	0.0011	0.000107
	781	0.00148	0.000148	0.000873	7.79e-05	0.000579	8.54e-05
	782	0.00122	0.000135	0.000911	5.21e-05	0.000693	6.18e-05
	783	0.000912	0.000149	0.000744	6.33e-05	0.000363	6.29e-05
	784	0.000893	0.000158	0.000544	8.69e-05	0.000339	8.77e-05
	785	0.000525	0.000179	0.000437	0.000108	-0.000132	8.97e-05
	786	0.000519	0.000187	0.000436	0.000112	9.45e-05	0.000109
	787	-6.52e-05	0.000167	0.000186	0.000101	-0.000421	0.000126
	788	-0.000298	0.000172	-8.81e-06	0.000104	-0.000554	0.00011
	789	-0.000491	0.000154	-8.32e-05	9.26e-05	-0.000554	0.000103
	790	-0.000533	0.000163	-9.23e-05	8.77e-05	-0.00063	9.77e-05
	791	-0.000825	0.000189	-0.000153	7.24e-05	-0.000856	9.15e-05
	792	-0.00101	0.000162	-0.000311	9.2e-05	-0.000922	9.06e-05
	793	-0.00153	0.000155	-0.000803	8.86e-05	-0.0014	0.000102
	794	-0.00194	0.000174	-0.000961	0.000111	-0.00192	0.000124
	795	-0.00187	0.000158	-0.000795	9.86e-05	-0.00157	0.000102
	796	-0.00187	0.000148	-0.00076	0.000109	-0.0014	9.6e-05
	797	-0.00212	0.000162	-0.00094	0.000121	-0.0018	9.99e-05
	798	-0.00235	0.000149	-0.00104	0.000107	-0.00178	9.87e-05
	799	-0.00269	0.000171	-0.00129	9.16e-05	-0.0019	8.17e-05
	800	-0.00294	0.000194	-0.00135	0.0001	-0.00235	8.7e-05
	801	-0.00304	0.000172	-0.00137	8.73e-05	-0.00242	9.61e-05
	802	-0.00329	0.000179	-0.00159	8.5e-05	-0.00239	9.2e-05
	803	-0.00371	0.000152	-0.00183	8.06e-05	-0.00266	0.000111
	804	-0.00386	0.000141	-0.0019	7.53e-05	-0.00276	8.7e-05
	805	-0.00399	0.000187	-0.00195	6.87e-05	-0.00339	8.02e-05
	806	-0.00434	0.000147	-0.00206	5.76e-05	-0.00341	8.18e-05
	807	-0.00452	0.000173	-0.00217	7.23e-05	-0.00322	0.000106
	808	-0.00484	0.000152	-0.00239	9.73e-05	-0.00367	0.000125
	809	-0.00482	0.000152	-0.00237	8.94e-05	-0.00371	9.59e-05
	810	-0.00487	0.000145	-0.00243	7.95e-05	-0.00392	0.0001
	811	-0.00527	0.000139	-0.00262	8.26e-05	-0.00378	0.000114
	812	-0.00549	0.000177	-0.00277	7.72e-05	-0.00406	0.000108
	813	-0.006	0.000168	-0.003	9.55e-05	-0.00509	9.47e-05
	814	-0.0059	0.000184	-0.00308	0.000104	-0.00452	9.03e-05
	815	-0.0061	0.00017	-0.00309	9.91e-05	-0.00459	0.000103
	816	-0.00663	0.000153	-0.00337	8.78e-05	-0.00511	9.05e-05
	817	-0.00669	0.00019	-0.00344	0.000103	-0.00547	9.81e-05
	818	-0.00667	0.000169	-0.00332	9.4e-05	-0.00513	9.15e-05
	819	-0.00695	0.000178	-0.00353	0.000102	-0.00541	0.000105
	820	-0.00758	0.000163	-0.00388	0.000102	-0.00632	0.000106
	821	-0.00746	0.00017	-0.00412	8.5e-05	-0.00607	8.96e-05
	822	-0.00752	0.000155	-0.00394	7.06e-05	-0.00616	8.02e-05
	823	-0.00779	0.000169	-0.00395	8.61e-05	-0.00626	9.67e-05
	824	-0.0081	0.000169	-0.00423	0.000103	-0.0067	0.0001
	825	-0.00842	0.000179	-0.00425	0.000111	-0.00712	0.000114
	826	-0.00828	0.000171	-0.00439	0.000105	-0.00678	0.000101
	827	-0.00869	0.000169	-0.00468	0.000107	-0.00713	9.61e-05
	828	-0.00874	0.000127	-0.00462	0.000109	-0.0074	9.79e-05
	829	-0.00896	0.000133	-0.00498	8.76e-05	-0.0077	8.55e-05
	830	-0.00909	0.000158	-0.00483	6.34e-05	-0.00754	6.08e-05
	831	-0.00934	0.000149	-0.00509	9.36e-05	-0.00785	0.000114
	832	-0.00938	0.000184	-0.00514	0.000105	-0.00842	0.000112
	833	-0.00964	0.000186	-0.00522	9.7e-05	-0.0083	0.000112
	834	-0.0101	0.000161	-0.00545	9.11e-05	-0.00865	9.75e-05
	835	-0.0101	0.00016	-0.00561	8.36e-05	-0.00894	0.000116
	836	-0.00989	0.000156	-0.00556	9.51e-05	-0.00854	0.000127
	837	-0.0104	0.000168	-0.00567	0.000109	-0.00892	0.00013
	838	-0.0105	0.000191	-0.00588	0.00013	-0.0094	0.00014
	839	-0.0106	0.000174	-0.0061	0.000109	-0.00965	0.000106
	840	-0.0107	0.000145	-0.00603	0.000103	-0.00936	0.00013
	841	-0.011	0.000179	-0.00622	0.000103	-0.00992	0.000131
	842	-0.011	0.000153	-0.00615	9.54e-05	-0.00985	9.08e-05
	843	-0.0112	0.000176	-0.00633	0.000113	-0.00994	9.39e-05
	844	-0.0115	0.000187	-0.00647	9.37e-05	-0.0106	8.58e-05
	845	-0.0115	0.000177	-0.00665	0.000115	-0.0106	0.000121
	846	-0.0116	0.000158	-0.00669	9.58e-05	-0.0103	0.000109
	847	-0.0121	0.000157	-0.00681	8.48e-05	-0.0109	0.00012
	848	-0.012	0.000186	-0.00702	0.000102	-0.011	0.000126
	849	-0.012	0.000174	-0.00702	9.54e-05	-0.0108	9.7e-05
	850	-0.0126	0.000149	-0.00739	0.000115	-0.0113	8.65e-05
	851	-0.0124	0.000171	-0.00724	8.64e-05	-0.0115	8.93e-05
	852	-0.013	0.000168	-0.00751	8.58e-05	-0.0122	0.000101
	853	-0.0134	0.000186	-0.00788	0.000108	-0.0123	0.000113
	854	-0.0132	0.000219	-0.00795	0.00011	-0.0119	0.000116
	855	-0.0132	0.000209	-0.00788	0.000108	-0.0121	0.000132
	856	-0.0135	0.000167	-0.00798	9.53e-05	-0.0124	9.3e-05
	857	-0.0135	0.000168	-0.00815	9.86e-05	-0.0123	8.45e-05
	858	-0.0138	0.000139	-0.00824	9.7e-05	-0.0126	8.9e-05
	859	-0.0141	0.000176	-0.00853	9.16e-05	-0.0131	0.000109
	860	-0.0138	0.000174	-0.0085	0.000112	-0.0126	0.000126
	861	-0.0143	0.000156	-0.00851	0.000109	-0.0132	9.38e-05
	862	-0.0145	0.000154	-0.00872	7.89e-05	-0.0135	0.000104
	863	-0.0146	0.000174	-0.00876	9.8e-05	-0.0132	0.00011
	864	-0.015	0.00019	-0.0091	0.000113	-0.0135	0.000105
	865	-0.0149	0.000192	-0.00919	0.000118	-0.0137	0.000118
	866	-0.0149	0.000194	-0.00906	9.23e-05	-0.0136	9.51e-05
	867	-0.0154	0.000209	-0.00951	0.000111	-0.0142	0.000116
	868	-0.0153	0.000212	-0.00948	0.000122	-0.0139	0.000123
	869	-0.0156	0.000188	-0.00935	9.84e-05	-0.0142	0.000107
	870	-0.0159	0.00019	-0.00957	0.000109	-0.0144	0.000101
	871	-0.0156	0.000184	-0.00972	7.4e-05	-0.014	9.12e-05
	872	-0.016	0.000188	-0.00988	7.46e-05	-0.0147	8.19e-05
	873	-0.0162	0.000178	-0.0101	0.00012	-0.0148	0.000108
	874	-0.0163	0.00016	-0.00997	9.08e-05	-0.0149	0.000113
	875	-0.0166	0.000183	-0.0103	0.000106	-0.015	9.85e-05
	876	-0.0165	0.000205	-0.0103	0.000118	-0.0148	0.000103
	877	-0.0169	0.000235	-0.0105	0.000113	-0.0157	9.79e-05
	878	-0.0171	0.000227	-0.0106	0.000125	-0.0154	0.000111
	879	-0.0171	0.000234	-0.0106	8.05e-05	-0.0154	0.000107
	880	-0.0174	0.000166	-0.0108	0.000111	-0.0156	0.000111
	881	-0.0171	0.000162	-0.0109	0.000109	-0.0153	0.000107
	882	-0.0175	0.000157	-0.0109	9.76e-05	-0.016	9.61e-05
	883	-0.0176	0.000184	-0.0112	9.27e-05	-0.0159	0.000118
	884	-0.0177	0.00022	-0.0111	0.000107	-0.0158	0.000122
	885	-0.0181	0.000168	-0.0115	0.000101	-0.0165	0.000111
	886	-0.0179	0.000164	-0.0116	0.000104	-0.0158	0.000141
	887	-0.0181	0.000164	-0.0117	9.61e-05	-0.0165	0.000133
	888	-0.0183	0.000189	-0.0115	9.84e-05	-0.0163	0.000106
	889	-0.0183	0.000188	-0.0117	9.35e-05	-0.0165	9.58e-05
	890	-0.0186	0.000162	-0.0119	0.000102	-0.0169	0.000103
	891	-0.0185	0.000193	-0.012	0.00011	-0.0166	0.000122
	892	-0.0188	0.000184	-0.0122	0.000139	-0.017	0.000166
	893	-0.0186	0.00019	-0.012	0.000127	-0.0169	0.000124
	894	-0.019	0.000172	-0.0122	0.000101	-0.0172	9.68e-05
	895	-0.0191	0.000192	-0.0123	0.00011	-0.0174	0.00011
	896	-0.019	0.000186	-0.0123	7.58e-05	-0.0171	9.69e-05
	897	-0.0194	0.000175	-0.0124	0.000105	-0.0175	0.000121
	898	-0.0193	0.000176	-0.0127	0.00013	-0.0172	0.000135
	899	-0.0195	0.000193	-0.0128	0.000129	-0.0177	0.000131
	900	-0.0196	0.000234	-0.013	0.000146	-0.0178	0.000146
	901	-0.0197	0.000154	-0.0131	0.000128	-0.018	0.000127
	902	-0.0198	0.000171	-0.013	0.000106	-0.0176	8.88e-05
	903	-0.02	0.000168	-0.0131	8.47e-05	-0.0184	9.29e-05
	904	-0.02	0.000171	-0.0133	0.000114	-0.0181	0.000115
	905	-0.02	0.00016	-0.0135	0.000113	-0.0181	9.92e-05
	906	-0.02	0.000217	-0.0132	0.000104	-0.0183	0.000148
	907	-0.0202	0.000185	-0.0132	0.000116	-0.0182	0.000149
	908	-0.0204	0.000166	-0.0135	0.0001	-0.0187	0.00014
	909	-0.0205	0.000175	-0.0138	0.000144	-0.0186	0.000136
	910	-0.0206	0.000199	-0.0139	0.000165	-0.0191	0.000161
	911	-0.0206	0.00021	-0.0138	8.02e-05	-0.0187	0.000107
	912	-0.0209	0.000197	-0.014	0.000111	-0.0191	0.000106
	913	-0.021	0.000278	-0.0142	0.000152	-0.019	0.000126
	914	-0.0211	0.00028	-0.0144	0.000158	-0.0196	0.000168
	915	-0.021	0.000222	-0.0145	0.00014	-0.0192	0.000116
	916	-0.0215	0.000221	-0.0145	0.000121	-0.0198	0.00014
	917	-0.0212	0.000185	-0.0142	0.000127	-0.019	0.000113
	918	-0.0216	0.000196	-0.0147	0.000166	-0.0195	0.000154
	919	-0.0216	0.00017	-0.0149	0.00013	-0.0197	0.000126
	920	-0.0218	0.000181	-0.0148	0.00013	-0.0198	0.00011
	921	-0.0219	0.00015	-0.0148	0.000113	-0.02	0.0001
	922	-0.0221	0.000241	-0.0151	0.000162	-0.0199	0.000149
	923	-0.0223	0.000203	-0.0154	0.000116	-0.0202	0.00012
	924	-0.0222	0.000178	-0.0153	0.000124	-0.02	0.000137
	925	-0.0225	0.000156	-0.0154	9.21e-05	-0.0203	0.000106
	926	-0.0226	0.000194	-0.0157	0.00013	-0.0205	0.000146
	927	-0.0229	0.000212	-0.0157	0.000178	-0.0206	0.000177
	928	-0.023	0.00025	-0.016	0.000131	-0.0207	0.000158
	929	-0.0233	0.000184	-0.0161	0.000114	-0.0211	0.000116
	930	-0.0236	0.000166	-0.0163	0.000154	-0.0211	0.000159
	931	-0.0238	0.000191	-0.0164	0.000148	-0.0213	0.000161
	932	-0.0237	0.000189	-0.0167	0.000122	-0.0213	0.000151
	933	-0.0242	0.000246	-0.0167	0.00018	-0.0215	0.000132
	934	-0.0243	0.000204	-0.0167	0.000162	-0.0213	0.00014
	935	-0.0246	0.000221	-0.0167	0.000205	-0.0216	0.000203
	936	-0.0245	0.000221	-0.0171	0.000207	-0.0218	0.000198
	937	-0.0249	0.000176	-0.0173	0.000199	-0.0222	0.000142
	938	-0.0247	0.000207	-0.0172	0.000206	-0.022	0.000161
	939	-0.0255	0.000206	-0.0175	0.0002	-0.0223	0.000178
	940	-0.0256	0.000189	-0.0176	0.000169	-0.0223	0.000176
	941	-0.0258	0.00027	-0.0181	0.000224	-0.0222	0.000251
	942	-0.0259	0.000179	-0.018	0.000226	-0.0228	0.00019
	943	-0.0265	0.000213	-0.0182	0.000202	-0.0227	0.000202
	944	-0.0266	0.000226	-0.0182	0.000147	-0.0227	0.000214
	945	-0.0269	0.000293	-0.0187	0.000158	-0.0231	0.000162
	946	-0.0267	0.000337	-0.0187	0.00024	-0.0233	0.000245
	947	-0.0271	0.000197	-0.0186	0.000126	-0.0228	0.000223
	948	-0.0276	0.000247	-0.0191	0.000193	-0.0235	0.00023
	949	-0.0276	0.000286	-0.0193	0.000262	-0.0239	0.000246
	950	-0.028	0.000245	-0.0194	0.000241	-0.0238	0.000228
	951	-0.0288	0.000202	-0.0197	0.000179	-0.024	0.000235
	952	-0.0289	0.000226	-0.0202	0.00017	-0.0238	0.000206
	953	-0.0287	0.000254	-0.0199	0.000205	-0.0236	0.000273
	954	-0.0291	0.000248	-0.0201	0.000221	-0.024	0.000245
	955	-0.0294	0.000281	-0.0205	0.000247	-0.0243	0.000244
	956	-0.0296	0.000263	-0.0202	0.000223	-0.0242	0.000198
	957	-0.0301	0.00026	-0.0205	0.00024	-0.0248	0.000229
	958	-0.0304	0.000316	-0.0204	0.000284	-0.0247	0.000229
	959	-0.0301	0.000346	-0.0207	0.000313	-0.0252	0.000248
	960	-0.0301	0.000348	-0.0205	0.000339	-0.0245	0.000335
	961	-0.0305	0.000322	-0.0204	0.000226	-0.0246	0.000395
	962	-0.0306	0.000325	-0.0206	0.000262	-0.0248	0.000332
	963	-0.0307	0.00028	-0.0207	0.000268	-0.025	0.00024
	964	-0.0312	0.000369	-0.0209	0.000375	-0.0249	0.000348
	965	-0.0311	0.000394	-0.021	0.000358	-0.0249	0.000484
	966	-0.0307	0.000384	-0.0207	0.000298	-0.0248	0.000337
	967	-0.0312	0.00047	-0.0208	0.00032	-0.0252	0.000429
	968	-0.0309	0.000315	-0.0211	0.000225	-0.0253	0.000278
	969	-0.0308	0.000348	-0.0215	0.000238	-0.0255	0.000257
	970	-0.0314	0.00041	-0.0214	0.000268	-0.0258	0.000291
	971	-0.0314	0.000301	-0.021	0.00018	-0.0259	0.000163
	972	-0.0312	0.000247	-0.0211	0.000224	-0.0254	0.000406
	973	-0.0311	0.000224	-0.0211	0.000251	-0.0257	0.000336
	974	-0.031	0.000312	-0.0211	0.000232	-0.0257	0.00023
	975	-0.0313	0.000391	-0.0216	0.000285	-0.0263	0.000285
	976	-0.0312	0.000248	-0.0222	0.000215	-0.0264	0.000272
	977	-0.0308	0.000231	-0.0218	0.000274	-0.0258	0.000326
	978	-0.031	0.000416	-0.0214	0.000413	-0.0257	0.00044
	979	-0.0312	0.000412	-0.0214	0.000423	-0.026	0.000382
	980	-0.0324	0.000288	-0.0225	0.000292	-0.027	0.000359
	981	-0.0311	0.000491	-0.0219	0.000524	-0.0259	0.000496
	982	-0.0312	0.000493	-0.0219	0.000449	-0.0266	0.000434
	983	-0.032	0.000493	-0.0226	0.000355	-0.0266	0.000398
	984	-0.0313	0.000453	-0.0219	0.000348	-0.0263	0.000383
	985	-0.0315	0.000273	-0.0219	0.000264	-0.0273	0.000317
	986	-0.0316	0.00035	-0.0231	0.000388	-0.027	0.000284
	987	-0.0312	0.000439	-0.0226	0.00023	-0.0268	0.000287
	988	-0.0314	0.000317	-0.0223	0.000219	-0.0263	0.000332
	989	-0.0314	0.000353	-0.0227	0.000367	-0.027	0.000378
	990	-0.0316	0.000425	-0.0234	0.000426	-0.0268	0.000486
	991	-0.0311	0.000289	-0.023	0.000306	-0.0271	0.000433
	992	-0.0308	0.000424	-0.0223	0.000322	-0.0267	0.000394
	993	-0.0316	0.000586	-0.0229	0.00037	-0.0277	0.000392
	994	-0.0316	0.00039	-0.0225	0.000372	-0.0274	0.000354
	995	-0.031	0.000425	-0.0228	0.000519	-0.0278	0.000398
	996	-0.0319	0.000463	-0.0238	0.000453	-0.0277	0.000435
	997	-0.032	0.000366	-0.0231	0.000346	-0.028	0.00044
	998	-0.0319	0.000412	-0.024	0.000424	-0.0278	0.000578
	999	-0.0318	0.000385	-0.0241	0.000498	-0.0282	0.0005
	1000	-0.032	0.00036	-0.0234	0.000513	-0.028	0.000429
	1001	-0.0312	0.000279	-0.0238	0.000466	-0.0281	0.000481
	1002	-0.0318	0.000271	-0.024	0.000568	-0.0284	0.000426
	1003	-0.0319	0.000428	-0.0248	0.000448	-0.0287	0.000477
	1004	-0.032	0.000354	-0.0241	0.000276	-0.0278	0.000453
	1005	-0.0315	0.000455	-0.0232	0.000332	-0.0275	0.000378
	1006	-0.0317	0.000405	-0.024	0.000318	-0.0287	0.000397
	1007	-0.0319	0.000516	-0.025	0.000493	-0.0284	0.000472
	1008	-0.0312	0.000405	-0.0239	0.000387	-0.0289	0.000523
	1009	-0.0312	0.000616	-0.0234	0.000405	-0.0281	0.00051
	1010	-0.0312	0.000535	-0.0235	0.00045	-0.0287	0.000402
	1011	-0.0324	0.000534	-0.0246	0.000651	-0.0295	0.000493
	1012	-0.0312	0.00063	-0.0244	0.000658	-0.0281	0.000691
	1013	-0.0319	0.000725	-0.0254	0.000392	-0.0293	0.000368
	1014	-0.0319	0.000572	-0.0245	0.000485	-0.0299	0.000601
	1015	-0.0339	0.0005	-0.0254	0.000594	-0.031	0.000493
	1016	-0.0322	0.000746	-0.024	0.000839	-0.0292	0.000723
	1017	-0.0316	0.000498	-0.0254	0.000518	-0.0298	0.000677
	1018	-0.0329	0.000827	-0.0249	0.000626	-0.0291	0.000612
	1019	-0.0327	0.000598	-0.0245	0.000474	-0.0288	0.000597
	1020	-0.0326	0.000664	-0.024	0.000433	-0.0289	0.000611
	1021	-0.0324	0.000574	-0.0267	0.000463	-0.0302	0.00049
	1022	-0.032	0.00086	-0.0253	0.000646	-0.0315	0.000708
	1023	-0.0319	0.000732	-0.0254	0.000657	-0.0292	0.000693
	1024	-0.0323	0.000535	-0.0237	0.00065	-0.0294	0.000675
	1025	-0.0324	0.000683	-0.0247	0.000595	-0.029	0.000703
	1026	-0.0332	0.000491	-0.0256	0.000515	-0.0302	0.000596
	1027	-0.0317	0.000524	-0.0239	0.000366	-0.0294	0.000764
	1028	-0.0323	0.000606	-0.0257	0.000507	-0.0306	0.000911
	1029	-0.031	0.000594	-0.0252	0.000712	-0.0298	0.000908
	1030	-0.0316	0.000722	-0.0256	0.000774	-0.0302	0.000742
	1031	-0.0331	0.000754	-0.0248	0.0007	-0.0303	0.000527
	1032	-0.0333	0.000747	-0.0241	0.000783	-0.029	0.000831
	1033	-0.0339	0.000728	-0.0258	0.000787	-0.0309	0.000665
	1034	-0.0321	0.000728	-0.0253	0.000792	-0.0293	0.000737
	1035	-0.0317	0.000646	-0.0266	0.000822	-0.0288	0.000815
	1036	-0.0314	0.000507	-0.0243	0.000598	-0.0296	0.000669
	1037	-0.0342	0.000739	-0.0258	0.000699	-0.0305	0.000882
	1038	-0.0327	0.0012	-0.0252	0.00123	-0.0305	0.00111
	1039	-0.033	0.0012	-0.0275	0.00104	-0.0314	0.00124
	1040	-0.0325	0.00101	-0.0264	0.00105	-0.031	0.00105
	1041	-0.034	0.000877	-0.0262	0.000894	-0.0327	0.000902
	1042	-0.0326	0.000794	-0.0256	0.000927	-0.0294	0.000988
	1043	-0.0341	0.00111	-0.0282	0.00123	-0.032	0.00156
	1044	-0.0333	0.00104	-0.0272	0.0011	-0.0312	0.00119
	1045	-0.0329	0.00106	-0.0255	0.00143	-0.0304	0.00111
	1046	-0.0357	0.00109	-0.0263	0.0013	-0.0315	0.0011
	1047	-0.0335	0.000993	-0.0256	0.00099	-0.031	0.00117
	1048	-0.0334	0.00181	-0.0286	0.0012	-0.0333	0.00121
	1049	-0.0334	0.00162	-0.0268	0.00139	-0.0294	0.00132
	1050	-0.0352	0.00132	-0.0268	0.00135	-0.0313	0.00143
	1051	-0.0329	0.00104	-0.0264	0.00128	-0.0319	0.000944
	1052	-0.0349	0.00121	-0.0252	0.00113	-0.0321	0.00153
	1053	-0.0337	0.00142	-0.0248	0.00136	-0.0296	0.00131
	1054	-0.0335	0.00118	-0.0271	0.0011	-0.0307	0.00104
	1055	-0.0309	0.00108	-0.0262	0.00113	-0.0306	0.00131
	1056	-0.0353	0.00132	-0.0293	0.00153	-0.0323	0.000877
	1057	-0.034	0.00136	-0.0246	0.00134	-0.0299	0.00111
	1058	-0.0358	0.0017	-0.0258	0.00174	-0.0307	0.00175
	1059	-0.0338	0.00168	-0.0274	0.00191	-0.0334	0.002
	1060	-0.0351	0.0019	-0.0292	0.00191	-0.0336	0.00185
	1061	-0.0341	0.002	-0.0291	0.0014	-0.033	0.00137
	1062	-0.0325	0.00228	-0.0256	0.00191	-0.0278	0.0023
	1063	-0.0353	0.00203	-0.0275	0.00185	-0.0307	0.00253
	1064	-0.0377	0.00232	-0.0291	0.00242	-0.0338	0.00294
	1065	-0.0326	0.00187	-0.0256	0.00191	-0.0317	0.00198
	1066	-0.0322	0.00195	-0.0299	0.00186	-0.0338	0.00201
	1067	-0.0352	0.00167	-0.0265	0.00182	-0.0259	0.00203
	1068	-0.0339	0.00309	-0.0259	0.00232	-0.0336	0.00242
	1069	-0.0344	0.00294	-0.0284	0.00292	-0.0339	0.00302
	1070	-0.031	0.0031	-0.0319	0.00318	-0.0331	0.00304
	1071	-0.0358	0.00223	-0.0304	0.00286	-0.0341	0.0025
	1072	-0.0355	0.00226	-0.0225	0.00202	-0.0305	0.00257
	1073	-0.0353	0.00222	-0.0279	0.00173	-0.0313	0.00276
	1074	-0.0386	0.00226	-0.0326	0.00226	-0.038	0.00231
	1075	-0.0342	0.00351	-0.0302	0.00332	-0.0309	0.00322
	1076	-0.0345	0.00291	-0.03	0.00325	-0.0331	0.00323
	1077	-0.035	0.00301	-0.0271	0.00379	-0.0292	0.00316
	1078	-0.038	0.00263	-0.0301	0.00266	-0.0374	0.00251
	1079	-0.0361	0.00248	-0.0206	0.00386	-0.0299	0.00269
	1080	-0.041	0.00249	-0.0261	0.00326	-0.0361	0.00437
	1081	-0.0319	0.00383	-0.0285	0.00285	-0.0372	0.00306
	1082	-0.0353	0.00392	-0.0344	0.00354	-0.0373	0.00387
	1083	-0.037	0.00377	-0.0267	0.00305	-0.0286	0.00347
	1084	-0.0413	0.00324	-0.0322	0.00361	-0.0378	0.00469
	1085	-0.0361	0.0025	-0.029	0.00305	-0.0328	0.00437
	1086	-0.0369	0.00314	-0.0352	0.00346	-0.037	0.00549
	1087	-0.0358	0.00392	-0.0388	0.00402	-0.0353	0.00465
	1088	-0.0365	0.00333	-0.023	0.00415	-0.0322	0.0041
	1089	-0.038	0.00323	-0.0286	0.0041	-0.0374	0.00482
	1090	-0.0395	0.00518	-0.0336	0.00517	-0.0382	0.00575
	1091	-0.0326	0.00693	-0.0316	0.00687	-0.0362	0.00674
	1092	-0.0376	0.00318	-0.0269	0.00332	-0.0375	0.00389
	1093	-0.0411	0.0045	-0.0214	0.0041	-0.0295	0.0046
	1094	-0.0471	0.00383	-0.0379	0.00374	-0.0393	0.0038
	1095	-0.0374	0.00417	-0.0327	0.00468	-0.0363	0.00441
	1096	-0.035	0.00535	-0.036	0.00616	-0.0416	0.00475
	1097	-0.0321	0.005	-0.0245	0.00484	-0.032	0.00485
	1098	-0.0381	0.00362	-0.0204	0.00363	-0.0399	0.00415
	1099	-0.0337	0.00464	-0.0281	0.00439	-0.0347	0.00604
	1100	-0.0315	0.00662	-0.0413	0.00577	-0.0443	0.00483

## Sheet: c
	Assay:	NADPH consumption										Cyt c reduction
	Sample:	FDXR-FDX2		FDXR-FDX2-Cyt c		FDXR-FDX2-COQ6 truncated + 1		FDXR-FDX2 + 1		FDXR-FDX2-COQ6 truncated		FDXR-FDX2		FDXR-FDX2-COQ6 truncated + 1
	kcat (min-1)	6.08105	6.07385	6.43338	9.03108	13.2098	13.315	6.33547	6.07385	6.16794	5.91446	12.6667	10.5238	4.42857	4.57143

## Sheet: d
		COQ6 FL
	[NADPH] (µM)	kcat, app (min-1)
	50	8.3779	8.69319
	75	8.24967	7.79106
	10	4.76523	5.98303
	20	6.31907	7.13483
	30	8.06374	8.40392
	5	1.9819	2.35338
	7.5	3.51876	4.57288
	For the data on COQ6truncated see Fig. 2a

## Sheet: e
		COQ6 FL
	[1] (µM)	kcat, app (min-1)
	200	8.3779	8.69319
	150	8.15199	8.30851
	100	8.2855	8.43711
	75	7.49764	7.36602
	50	7.30643	7.57647
	30	5.56779	6.11541
	10	5.09674	5.30945
	For the data on COQ6truncated see Fig. 2b
