# Supplementary material for: In vitro construction of the COQ metabolon unveils the molecular determinants of coenzyme Q biosynthesis
Source: Nat Catal. Author manuscript; Available in PMC 2024 Feb 29. (PMC7615680; doi:10.1038/s41929-023-01087-z)
Supplement: Source Data [file EMS193170-supplement-Source_Data.zip › Source Data/41929_2023_1087_MOESM12_ESM.xlsx]

## Sheet: a
		Tm (°C)
	+ CuSO4	0	0
	+ FeSO4	70.1	70.3
	+ MnSO4	70	70.3
	+ MnCl2	70.2	70.2
	+ CaSO4	70.1	70.5
	+ CaCl2	70	70.2
	+ ZnSO4	63.3	62.9
	+ ZnCl2	65.1	64.6
	+ MgSO4	70.1	70
	+ MgCl2	70.1	70.1
	+ EDTA	70.2	70.3
	COQ3	70.2	70.3

## Sheet: Sheet2
	[2] (M)	Fnorm (‰)
	0.005	912.402	912.927	914.144
	0	913.539	912.815	912.315
