# Supplementary material for: In vitro construction of the COQ metabolon unveils the molecular determinants of coenzyme Q biosynthesis
Source: Nat Catal. Author manuscript; Available in PMC 2024 Feb 29. (PMC7615680; doi:10.1038/s41929-023-01087-z)
Supplement: Source Data [file EMS193170-supplement-Source_Data.zip › Source Data/41929_2023_1087_MOESM13_ESM.xlsx]

## Sheet: a
	Sample:	ΔTm (°C)
	+ CuSO4	2.95	2.55
	+ FeSO4	0.95	2.75
	+ MnSO4	4.05	2.75
	+ MnCl2	3.85	4.65
	+ CaSO4	0.75	-1.45
	+ CaCl2	-0.55	-1.45
	+ ZnSO4	4.25	4.75
	+ ZnCl2	4.85	4.25
	+ MgSO4	-2.25	-2.05
	+ MgCl2	-2.55	-3.25
	+ EDTA	-1.25	-1.55

## Sheet: b
		UHPLC
	Sample:	CuSO4	FeSO4	MnSO4	MnCl2	ZnSO4	ZnCl2
	Time (min)	Intensity
	0.0067	22.2159	71.7646	92.3417	48.818	87.9165	55.1949
	0.013833	33.4463	80.1303	82.0947	59.822	87.3395	53.5848
	0.020967	44.1738	86.3501	72.6084	67.3684	86.732	51.9607
	0.028117	53.2719	89.2756	65.0793	69.7009	86.094	50.6072
	0.03525	61.0155	89.6386	59.7554	68.2556	85.4259	49.6075
	0.042383	68.0755	88.8927	56.4507	66.621	84.7283	48.8809
	0.049533	74.0727	88.2213	54.9565	67.8194	84.002	48.3689
	0.056667	77.3803	88.7459	54.9477	71.9426	83.2487	48.1564
	0.0638	76.7955	91.5723	55.6936	76.235	82.4705	48.4043
	0.07095	73.4935	96.541	56.2751	77.694	81.6703	49.1638
	0.078083	70.725	101.292	56.2829	75.642	80.8517	50.2385
	0.085217	70.9648	102.763	55.9127	71.7367	80.0192	51.2027
	0.09235	73.5672	99.9542	55.122	67.8357	79.1781	51.5652
	0.0995	75.667	94.6879	53.1154	64.483	78.3342	50.9789
	0.106633	75.025	89.5907	49.0998	61.4956	77.4938	49.3931
	0.113767	71.6634	85.9802	43.4649	59.1184	76.6634	47.0805
	0.120917	67.4457	83.8105	38.0378	57.9392	75.8495	44.5365
	0.12805	64.6613	82.8299	35.1947	58.0278	75.0584	42.2926
	0.135183	64.4403	83.0466	36.4312	58.619	74.2958	40.7243
	0.142317	65.8816	84.2409	41.188	58.5749	73.5666	39.9348
	0.149467	66.916	85.6979	46.9119	57.2278	72.8747	39.7553
	0.1566	66.3832	86.7646	50.6426	55.175	72.2229	39.8429
	0.163733	65.127	87.4917	51.0867	54.3213	71.6126	39.8126
	0.170883	64.8192	88.4901	49.6021	56.6891	71.0443	39.3498
	0.178017	65.8707	90.1759	48.9332	62.5884	70.5168	38.2787
	0.18515	66.8033	92.0998	50.3377	69.7257	70.0281	36.584
	0.192283	65.6371	92.817	52.1199	74.5526	69.5752	34.3901
	0.199433	61.6467	90.6871	51.5858	74.9853	69.1544	31.917
	0.206567	55.8717	85.4027	48.1585	71.7631	68.7612	29.4425
	0.2137	50.2989	78.774	43.9497	67.2647	68.3911	27.2858
	0.22085	46.5868	73.6075	41.4223	63.5405	68.0394	25.795
	0.227983	45.3611	71.5628	40.9898	61.4154	67.7011	25.2982
	0.235117	46.5822	71.8882	41.1186	60.6553	67.3718	26.0012
	0.24225	50.151	72.1652	40.6802	60.4018	67.0472	27.871
	0.2494	55.6137	70.5783	40.6332	59.4787	66.7233	30.5874
	0.256533	61.5367	67.5871	42.8287	56.8177	66.3966	33.6389
	0.263667	66.015	65.3121	47.472	52.4062	66.0638	36.5488
	0.270817	68.1003	65.5403	52.4128	48.0372	65.7223	39.1164
	0.27795	68.4437	68.3675	55.0135	46.306	65.3697	41.5133
	0.285083	68.5418	72.1744	54.5616	48.1933	65.0038	44.1553
	0.292217	69.5955	74.7445	52.8863	52.0112	64.623	47.4172
	0.299367	71.7187	75.0062	52.6927	55.1471	64.2261	51.354
	0.3065	73.5888	73.85	55.3504	56.4693	63.8122	55.5674
	0.313633	73.1307	72.819	60.1973	56.6894	63.3807	59.269
	0.320783	69.44	72.2113	65.5444	56.7843	62.9317	61.5217
	0.327917	64.2085	71.2018	69.9034	56.6175	62.4656	61.602
	0.33505	60.7167	69.658	72.338	55.1675	61.9832	59.3626
	0.3422	61.1279	68.7081	72.2977	51.865	61.4862	55.4044
	0.349333	64.7105	69.0917	69.7074	47.5153	60.9762	50.9028
	0.356467	68.4645	69.8007	65.0956	43.7849	60.4556	47.1189
	0.363617	69.42	69.0434	59.1506	41.7136	59.9271	44.8474
	0.37075	66.7036	66.149	52.3171	40.8312	59.3937	44.1105
	0.377883	61.7807	62.0806	45.385	39.8141	58.8584	44.2587
	0.385017	56.9569	58.5091	40.1017	37.8809	58.3247	44.3953
	0.392167	53.7546	56.8085	38.1715	35.5142	57.7956	43.8642
	0.3993	52.4878	57.5057	39.5498	34.038	57.2743	42.5227
	0.406433	52.9181	60.0622	42.3982	34.5935	56.7639	40.6814
	0.413583	55.0185	63.2087	44.6762	37.3089	56.267	38.8185
	0.420717	59.0879	65.8493	45.2539	41.1741	55.7858	37.3096
	0.42785	65.0266	67.6299	43.8374	44.751	55.3225	36.3362
	0.435	71.3361	68.461	40.7434	47.2273	54.8786	35.9357
	0.442133	75.355	67.8046	36.8233	48.8139	54.4552	36.0583
	0.449267	75.467	65.0366	32.9856	50.1208	54.0531	36.5671
	0.4564	72.9675	60.6716	29.6621	51.2361	53.6726	37.2314
	0.46355	70.6547	56.7353	27.044	51.3787	53.3137	37.7712
	0.470683	69.4908	55.2474	25.6661	49.4789	52.9759	37.9326
	0.477817	67.7546	56.2474	26.2214	45.3442	52.6587	37.5461
	0.484967	63.806	57.8585	28.8844	40.3732	52.361	36.5572
	0.4921	58.5986	58.4024	33.3177	37.0054	52.0818	35.0606
	0.499233	54.6498	57.8176	39.0964	37.2209	51.8197	33.3301
	0.506367	53.1544	56.8626	45.4873	41.1511	51.5736	31.7813
	0.513517	53.01	55.805	51.1473	46.9134	51.3421	30.8282
	0.52065	52.4299	54.5231	54.9101	52.0449	51.1239	30.6972
	0.527783	50.705	53.238	56.8199	55.2289	50.9179	31.3336
	0.534933	48.4477	52.2016	57.7607	56.4661	50.7232	32.4791
	0.542067	46.9236	51.0087	58.1425	55.9006	50.539	33.8534
	0.5492	47.3825	49.2847	57.5179	53.2975	50.365	35.2882
	0.556333	50.4097	47.9312	55.5094	48.9345	50.2009	36.7244
	0.563483	55.4029	48.5831	52.7131	44.3685	50.0467	38.1224
	0.570617	60.7325	51.6679	50.6155	41.5766	49.9028	39.3906
	0.57775	64.6634	55.7349	50.7937	41.2488	49.7696	40.3785
	0.5849	66.3541	58.6738	54.0833	42.3022	49.6474	40.8989
	0.592033	66.1172	59.0542	60.0376	43.2044	49.5369	40.7527
	0.599167	64.7413	56.6365	66.7146	43.435	49.4382	39.7723
	0.6063	62.6711	52.4431	71.0826	43.3909	49.3517	37.9049
	0.61345	59.9954	48.4992	70.475	43.2774	49.277	35.3014
	0.620583	56.9567	46.9678	64.5187	42.8228	49.2135	32.3418
	0.627717	54.0219	48.8402	55.672	42.004	49.1603	29.5653
	0.634867	51.5807	53.1564	47.3198	41.2329	49.1158	27.5274
	0.642	49.9967	57.7798	41.2029	40.7959	49.0779	26.6463
	0.649133	49.7859	61.149	36.9459	40.8203	49.0442	27.0888
	0.656283	51.207	63.1039	33.8054	41.6177	49.0118	28.7207
	0.663417	53.6269	64.1575	32.0503	43.2775	48.9778	31.1221
	0.67055	55.7008	64.5523	32.2966	45.0613	48.9387	33.6687
	0.677683	56.3632	64.165	34.1524	45.8303	48.8913	35.6928
	0.684833	55.5023	62.9291	36.3049	45.0534	48.8327	36.7125
	0.691967	53.7331	61.1212	37.7676	43.1309	48.7599	36.6398
	0.6991	51.8554	59.1638	38.4062	40.8204	48.6707	35.8347
	0.70625	50.5348	57.0183	38.3531	38.5372	48.5634	34.9275
	0.713383	50.0604	54.0352	37.6081	36.2508	48.4368	34.4912
	0.720517	50.1422	50.0495	36.453	33.8987	48.2908	34.7732
	0.72765	50.0793	46.7009	35.8501	31.6715	48.1258	35.6648
	0.7348	49.2789	46.8154	37.0195	29.9082	47.943	36.9114
	0.741933	47.7325	51.712	40.526	28.857	47.7443	38.3761
	0.749067	46.1652	59.2838	45.698	28.5586	47.5326	40.136
	0.756217	45.6433	65.3787	50.7863	29.0216	47.311	42.3383
	0.76335	46.7176	67.4041	53.7952	30.5139	47.0831	44.9486
	0.770483	48.8984	66.428	53.5135	33.4064	46.8529	47.6151
	0.777617	51.0669	65.4418	50.011	37.5628	46.6245	49.778
	0.784767	52.2429	65.8368	44.4604	41.9585	46.402	50.9563
	0.7919	51.862	66.3432	38.7789	44.9215	46.1894	51.0093
	0.799033	49.7576	65.31	34.9902	45.0031	45.9903	50.1915
	0.806183	46.4347	62.8922	34.0855	42.0794	45.8079	48.9789
	0.813317	43.1772	60.6456	35.4269	37.5857	45.6451	47.7949
	0.82045	41.1153	59.8268	37.5154	33.4629	45.5041	46.8097
	0.827583	40.0184	60.5488	39.1482	31.0302	45.3862	45.927
	0.834733	38.676	62.1145	39.8835	30.6953	45.2925	44.9453
	0.841867	36.6899	63.7241	39.8796	32.0109	45.2231	43.7682
	0.849	35.1504	64.9305	39.452	33.8192	45.1775	42.5045
	0.85615	35.1262	65.6772	38.7334	34.8784	45.1547	41.3818
	0.863283	36.1409	66.0139	37.792	34.6951	45.1531	40.5482
	0.870417	36.8145	65.6822	36.9673	33.7899	45.1705	39.9256
	0.87755	36.7013	63.9564	36.928	33.2889	45.2046	39.234
	0.8847	36.6983	60.1907	38.2126	34.205	45.2527	38.1694
	0.891833	37.6228	54.8377	40.5073	36.6776	45.3118	36.6154
	0.898967	39.2306	49.8397	42.5423	39.6966	45.3793	34.7535
	0.906117	40.8274	47.5788	43.2036	41.8432	45.4524	33.0109
	0.91325	41.9408	49.035	42.9142	42.524	45.5284	31.8752
	0.920383	42.096	52.9224	43.4244	42.4512	45.6051	31.6741
	0.927517	40.8002	56.7958	45.8012	42.8416	45.6807	32.4303
	0.934667	38.1857	59.0064	49.0637	44.0694	45.7536	33.8623
	0.9418	35.2199	59.5738	51.2943	45.127	45.8228	35.5242
	0.948933	33.1487	59.4695	51.4853	44.5558	45.8878	37.0014
	0.956083	32.9551	59.4218	49.6683	41.9438	45.9483	38.047
	0.963217	34.9652	59.4416	46.0199	38.3781	46.0047	38.5902
	0.97035	38.3606	59.2364	40.9343	35.3986	46.0574	38.6551
	0.977483	41.3334	58.7855	35.7549	33.6984	46.1072	38.2841
	0.984633	42.4183	58.3817	32.4521	32.9162	46.1549	37.5318
	0.991767	41.753	58.2472	32.1362	32.3607	46.2014	36.511
	0.9989	40.8335	58.4003	34.0712	31.64	46.2475	35.4302
	1.00605	41.2567	58.9207	36.3062	30.7691	46.2935	34.5742
	1.01318	43.7431	59.9705	37.1915	30.0369	46.3398	34.2272
	1.02032	47.76	61.3815	36.39	29.9567	46.386	34.5677
	1.02747	51.7328	62.5822	34.9383	31.2591	46.4315	35.5816
	1.0346	54.0689	63.2108	34.6206	34.5292	46.4751	37.0324
	1.04173	54.3532	63.5827	36.8974	39.4174	46.5153	38.5116
	1.04887	53.4037	64.296	41.9477	44.2597	46.5502	39.5561
	1.05602	52.1058	65.5417	48.6899	46.9531	46.5774	39.7904
	1.06315	50.4827	67.078	55.7185	46.5973	46.5945	39.0487
	1.07028	48.1491	68.6805	61.9419	44.3554	46.5992	37.4451
	1.07743	45.4001	70.0899	66.3193	42.5227	46.5889	35.3802
	1.08457	43.2115	70.4548	67.6982	42.4644	46.5615	33.4729
	1.0917	42.1484	68.4356	65.7335	43.4671	46.5153	32.4083
	1.09883	41.9519	63.4482	61.8282	43.8728	46.4488	32.7231
	1.10598	42.2317	56.7504	58.2201	43.138	46.3616	34.5945
	1.11312	42.9314	50.7871	55.8204	42.2597	46.2535	37.7218
	1.12025	44.1327	47.1984	53.6089	42.3368	46.1252	41.3675
	1.12738	45.8207	45.7342	50.3388	43.3072	45.9783	44.5588
	1.13453	47.6842	45.2886	46.1016	44.124	45.8147	46.3849
	1.14167	48.9496	45.5428	42.0186	43.7627	45.6373	46.2919
	1.1488	48.7585	47.1553	39.122	41.9075	45.4493	44.2791
	1.15595	47.028	50.6003	37.835	38.959	45.2545	40.916
	1.16308	44.8376	55.2731	38.0725	35.7926	45.057	37.1474
	1.17022	43.6665	59.727	39.5139	33.5323	44.861	33.9394
	1.17735	44.0957	62.5979	41.7353	33.1072	44.6707	31.9226
	1.1845	45.383	63.4079	44.0745	34.6349	44.4906	31.2092
	1.19163	46.2916	62.7067	45.6428	37.2741	44.3245	31.4668
	1.19877	46.0909	61.4392	45.8468	39.8883	44.1763	32.176
	1.20592	45.0145	60.1632	44.8988	41.8406	44.0493	32.9064
	1.21305	44.2852	58.9551	43.693	43.1065	43.9465	33.4643
	1.22018	45.3179	57.8866	43.2921	43.8987	43.8701	33.8712
	1.22733	48.2152	57.225	44.467	44.4676	43.8219	34.2398
	1.23447	51.4845	57.2402	47.221	45.1378	43.8031	34.6481
	1.2416	53.7446	58.1739	50.4838	46.2729	43.8143	35.0802
	1.24873	54.932	60.1775	52.7473	48.0955	43.8553	35.4406
	1.25588	55.2923	62.6786	53.4225	50.3407	43.9256	35.6163
	1.26302	54.2248	64.0215	53.3174	51.8506	44.024	35.5642
	1.27015	50.9982	62.6441	53.6079	50.8822	44.149	35.3882
	1.2773	46.0288	58.8022	54.7371	46.6665	44.2986	35.3567
	1.28443	40.8859	54.427	56.4496	40.7876	44.4708	35.8168
	1.29157	37.4031	51.1266	58.2908	36.2875	44.6632	37.0232
	1.2987	36.8582	49.0735	59.699	35.0968	44.8735	38.9629
	1.30585	39.3305	48.0411	60.0183	36.6679	45.0995	41.2756
	1.31298	43.4674	48.623	58.807	39.0133	45.3392	43.3194
	1.32012	47.1478	51.7252	56.1827	40.4852	45.5907	44.3701
	1.32727	48.8021	57.1396	52.9656	40.5121	45.8526	43.892
	1.3344	48.4573	63.1596	50.3556	39.401	46.1237	41.7896
	1.34153	47.5991	67.6425	49.0621	38.1237	46.4034	38.5147
	1.34867	47.7878	69.3925	48.7794	38.0394	46.6912	34.932
	1.35582	49.3268	68.8397	48.8519	39.9661	46.987	31.9588
	1.36295	51.3551	67.5277	49.2641	43.1795	47.2906	30.1617
	1.37008	52.9431	66.5423	50.4751	45.7461	47.6023	29.5625
	1.37723	53.6596	65.2585	52.4571	46.2322	47.9219	29.7759
	1.38437	53.2812	62.0621	54.5245	44.9886	48.2494	30.3542
	1.3915	51.6621	56.545	56.019	43.6247	48.5841	31.0598
	1.39863	49.1628	50.4984	56.5958	43.3889	48.9253	31.8816
	1.40578	46.7785	46.2911	56.0518	44.2025	49.2714	32.8479
	1.41292	45.5016	44.6234	54.614	45.0913	49.6204	33.8554
	1.42005	45.7132	44.3837	53.3309	45.1835	49.9696	34.6748
	1.4272	47.1613	44.4107	53.3505	44.0788	50.3156	35.1078
	1.43433	49.0835	44.6685	54.5559	41.5872	50.6546	35.1319
	1.44147	50.3722	45.6082	55.5947	37.8168	50.982	34.9124
	1.4486	50.2358	47.159	55.6602	33.7534	51.2929	34.7
	1.45575	49.012	48.8901	55.5446	31.199	51.5819	34.7137
	1.46288	48.0994	50.6924	56.3691	31.554	51.8435	35.0694
	1.47002	48.7882	52.7278	57.9741	34.6122	52.0721	35.7424
	1.47717	51.0098	54.9261	59.2178	38.6869	52.2623	36.5426
	1.4843	53.2888	57.0126	59.2869	41.9359	52.4088	37.1401
	1.49143	54.1671	59.0121	58.131	43.7036	52.5071	37.1919
	1.49857	53.6711	61.1952	56.0435	44.7886	52.5531	36.541
	1.50572	52.9407	63.2902	53.4422	46.3955	52.5436	35.3574
	1.51285	52.4044	64.312	51.1007	48.7332	52.4761	34.0984
	1.51998	51.1161	63.6176	50.1629	50.7765	52.3496	33.293
	1.52713	48.2415	61.7308	51.3485	51.5445	52.1639	33.299
	1.53427	44.4414	59.8547	53.8595	51.3101	51.9201	34.1859
	1.5414	41.2753	58.9815	55.4477	51.1776	51.6206	35.7837
	1.54853	39.8036	59.6943	54.3083	51.762	51.269	37.8145
	1.55568	40.1588	62.3213	51.1001	52.7375	50.8699	40.0054
	1.56282	41.8638	66.5787	48.4848	53.3741	50.4291	42.137
	1.56995	44.0433	71.0126	48.3403	53.0252	49.9531	44.0361
	1.5771	45.7245	73.5279	50.0459	51.334	49.4492	45.536
	1.58423	46.4438	73.0734	51.9017	48.4754	48.9252	46.4345
	1.59137	46.4773	70.7224	53.3563	45.1643	48.3889	46.5026
	1.5985	46.2466	68.8539	54.8767	42.1668	47.8481	45.58
	1.60565	45.5297	69.2619	56.1072	40.0173	47.3104	43.7131
	1.61278	43.4278	71.9579	55.4971	39.4433	46.7823	41.2226
	1.61992	39.3062	75.379	52.3225	41.3985	46.2696	38.6212
	1.62707	33.9145	77.4741	48.3079	45.8284	45.777	36.4375
	1.6342	29.4751	76.9819	46.131	50.7298	45.3074	35.0823
	1.64133	28.2746	74.2665	46.3753	53.4165	44.8623	34.8285
	1.64848	30.8884	70.9814	47.0408	52.972	44.4413	35.8351
	1.65562	35.8557	68.6926	46.2493	51.0493	44.0424	38.0986
	1.66275	41.1211	67.6316	44.4781	50.0742	43.6612	41.3388
	1.66988	45.5835	66.524	43.8758	50.8841	43.2921	44.9554
	1.67703	49.2258	63.6874	46.1126	52.1967	42.9273	48.1775
	1.68417	52.1226	58.7146	51.0089	52.0303	42.5576	50.3468
	1.6913	53.7019	53.0729	56.5238	49.3779	42.1727	51.1423
	1.69845	53.0943	48.8767	59.9315	44.7282	41.7611	50.6153
	1.70558	50.2531	47.3784	59.7231	39.3087	41.3108	49.0766
	1.71272	46.6596	48.6268	56.6498	34.0881	40.8093	46.9689
	1.71985	44.518	51.8863	52.5917	29.7609	40.2447	44.7805
	1.727	44.9509	56.1797	48.5822	27.3575	39.6053	42.9589
	1.73413	47.0535	60.8619	44.4779	27.8826	38.8809	41.799
	1.74127	48.6256	65.6996	40.3616	31.0037	38.0626	41.3676
	1.74842	47.6623	70.1284	37.4092	34.7504	37.1435	41.5351
	1.75555	43.6116	72.8582	36.9201	37.0163	36.1191	42.0843
	1.76268	38.0136	73.0343	38.8835	37.1505	34.9874	42.7821
	1.76982	34.0834	71.4796	42.0572	35.7555	33.7493	43.3515
	1.77697	34.8227	69.341	45.2876	33.2036	32.4088	43.4151
	1.7841	40.4944	65.3831	48.1496	29.0396	30.9727	42.5429
	1.79123	48.1922	56.5717	50.4348	22.9848	29.4506	40.4506
	1.79838	54.9673	42.2402	51.872	15.9166	27.8549	37.2404
	1.80552	60.6371	26.0748	52.652	9.44106	26.2004	33.4975
	1.81265	65.5596	12.9915	53.5608	4.73537	24.5036	30.1274
	1.81978	66.7524	5.21703	54.8606	1.98763	22.7828	27.9932
	1.82693	59.7547	1.99205	55.1921	0.690541	21.0568	27.5476
	1.83407	44.5778	1.91296	52.4376	0.196235	19.3449	28.6641
	1.8412	26.917	4.75003	45.9009	0.045093	17.6661	30.7393
	1.84835	12.9754	11.2232	36.964	0.008296	16.0388	32.9744
	1.85548	4.96162	20.9475	27.5591	0.001212	14.4797	34.6534
	1.86262	1.50316	30.4766	18.8571	0.00014	13.004	35.2904
	1.86977	0.381795	34.5345	11.4891	1.27e-05	11.6246	34.6479
	1.8769	0.191023	30.4778	6.00237	9.04e-07	10.3519	32.7293
	1.88403	0.500194	20.9572	2.61809	5.03e-08	9.19385	29.827
	1.89117	1.5114	11.2838	1.01355	2.18e-09	8.15552	26.5882
	1.89832	3.62301	5.04024	0.740399	7.28e-11	7.2394	23.9491
	1.90545	6.76849	2.96757	1.95623	0	6.44531	22.8091
	1.91258	9.84808	4.85599	5.85453	0	5.77067	23.5215
	1.91973	11.1593	10.8387	14.0204	0	5.21072	25.5205
	1.92687	9.84808	20.2956	26.1909	0	4.75876	27.4478
	1.934	6.76848	30.2095	38.1073	0	4.40653	27.8453
	1.94113	3.62291	36.3711	43.1812	0	4.14453	26.0224
	1.94828	1.51025	37.2327	38.1072	0	3.9624	22.501
	1.95542	0.490307	35.1838	26.1907	0	3.84925	18.7116
	1.96255	0.123969	32.7921	14.0189	0	3.79404	16.1478
	1.9697	0.024411	29.49	5.84395	0	3.7859	15.5301
	1.97683	0.003744	23.5506	1.89749	1.14e-09	3.81446	16.4675
	1.98397	0.000447	15.6609	0.482333	3.34e-08	3.87009	17.753
	1.9911	4.16e-05	8.78925	0.116514	7.59e-07	3.94416	18.0717
	1.99825	3.01e-06	5.74318	0.158308	1.35e-05	4.02923	16.6913
	2.00538	1.7e-07	8.32545	0.732119	0.000186	4.11918	13.7505
	2.01252	7.47e-09	17.6092	2.8889	0.001998	4.20928	10.0366
	2.01967	2.56e-10	32.4335	8.89797	0.016729	4.2962	6.47459
	2.0268	0	47.1201	21.3451	0.109085	4.37802	3.68801
	2.03393	0	53.3929	39.8779	0.553981	4.4541	1.85462
	2.04108	0	47.1664	58.0219	2.19104	4.52493	0.824799
	2.04822	0	32.665	65.7475	6.74887	4.59198	0.330857
	2.05535	0	18.4876	58.0219	16.1897	4.65746	0.143908
	2.0625	0	10.9104	39.8779	30.2463	4.72412	0.142266
	2.06963	0	11.6786	21.3451	44.0082	4.79497	0.328258
	2.07677	0	19.5643	8.89795	49.8678	4.87308	0.835829
	2.0839	0	31.5095	2.88874	44.0082	4.96137	1.93342
	2.09105	0	43.1089	0.730389	30.2463	5.0624	3.98285
	2.09818	0	50.3739	0.143823	16.1897	5.17824	7.30237
	2.10532	1.14e-09	52.1952	0.022065	6.74887	5.31034	11.9314
	2.11247	3.34e-08	50.8263	0.002766	2.19104	5.45946	17.3985
	2.1196	7.59e-07	49.3259	0.001657	0.553981	5.62564	22.6754
	2.12673	1.35e-05	48.5192	0.011844	0.109085	5.80818	26.446
	2.13388	0.000186	47.204	0.077127	0.016729	6.00563	27.628
	2.14102	0.001998	45.5615	0.391776	0.001998	6.21587	25.8688
	2.14815	0.016729	47.2203	1.55053	0.000186	6.43614	21.713
	2.15528	0.109085	56.0346	4.7846	1.35e-05	6.66307	16.3391
	2.16243	0.553981	69.8061	11.5341	8.26e-07	6.89277	11.0436
	2.16957	2.19104	78.9812	21.836	1.55e-06	7.1209	6.79427
	2.1767	6.74887	74.4555	32.9154	2.7e-05	7.34276	4.0821
	2.18385	16.1897	56.5137	40.8588	0.000372	7.55334	3.07666
	2.19098	30.2463	34.1352	44.7428	0.004	7.74749	3.89826
	2.19812	44.0082	16.3414	47.4181	0.033493	7.91999	6.76385
	2.20525	49.8678	6.18934	50.6892	0.218404	8.06573	11.8498
	2.2124	44.0082	1.85226	51.7849	1.10915	8.17987	18.9117
	2.21953	30.2463	0.437411	46.7416	4.38676	8.25803	26.9332
	2.22667	16.1897	0.081392	35.6572	13.5122	8.29651	34.1824
	2.23382	6.74887	0.011916	22.7226	32.414	8.29242	38.8428
	2.24095	2.19104	0.001371	12.338	60.5576	8.24396	39.9168
	2.24808	0.553981	0.000124	6.71721	88.1121	8.15053	37.7638
	2.25522	0.109085	8.74e-06	6.43097	99.8506	8.01286	33.8261
	2.26237	0.016729	4.84e-07	11.4422	88.1437	7.8331	29.7468
	2.2695	0.001998	2.09e-08	20.4681	60.66	7.61484	26.5629
	2.27663	0.000186	6.77e-10	29.6137	32.6603	7.36307	24.5089
	2.28378	1.35e-05	0	33.5322	13.9725	7.084	23.3506
	2.29092	7.59e-07	0	29.5892	5.05891	6.78495	22.7522
	2.29805	3.34e-08	0	20.3361	1.8904	6.47401	22.3501
	2.30518	1.14e-09	0	10.8851	1.03575	6.1598	21.659
	2.31233	9.01e-10	5.61e-10	4.53758	1.24471	5.8511	20.1367
	2.31947	2.67e-08	1.64e-08	1.47314	3.22101	5.55647	17.4758
	2.3266	6.11e-07	3.73e-07	0.372467	9.25355	5.28389	13.859
	2.33375	1.09e-05	6.61e-06	0.073343	21.9843	5.04045	9.91148
	2.34088	0.000151	9.13e-05	0.011248	41.0182	4.83199	6.3768
	2.34802	0.001642	0.000982	0.001343	59.6705	4.66285	3.78877
	2.35515	0.013906	0.008219	0.000125	67.6139	4.53572	2.36121
	2.3623	0.091984	0.053595	9.05e-06	59.6689	4.45147	2.08989
	2.36943	0.475647	0.272185	5.11e-07	41.0098	4.40914	2.8948
	2.37657	1.92445	1.07658	2.24e-08	21.9509	4.40603	4.64918
	2.38372	6.09868	3.31688	7.68e-10	9.15051	4.43777	7.08434
	2.39085	15.1566	7.96322	0	2.97074	4.49857	9.70103
	2.39798	29.5795	14.9196	0	0.75112	4.58151	11.8484
	2.40513	45.398	21.9259	0	0.147904	4.67882	13.0072
	2.41227	54.8766	25.7261	0	0.022682	4.78229	13.1132
	2.4194	52.3195	25.5116	0	0.002709	4.88367	12.6534
	2.42653	39.3926	24.6473	0	0.000252	4.97499	12.3989
	2.43368	23.4454	27.6424	0	1.83e-05	5.04899	12.9154
	2.44082	11.0368	35.3294	0	1.03e-06	5.09942	14.1988
	2.44795	4.10973	43.644	0	4.52e-08	5.12137	15.7182
	2.4551	1.21007	46.9916	0	1.55e-09	5.11141	16.8466
	2.46223	0.281503	42.536	0	0	5.06781	17.3419
	2.46937	0.051682	31.9012	0	0	4.99057	17.4828
	2.4765	0.007478	19.5872	0	0	4.88143	17.737
	2.48365	0.000851	9.72631	0	0	4.74375	18.2491
	2.49078	7.62e-05	3.86296	8.65e-10	0	4.58237	18.6058
	2.49792	5.35e-06	1.2164	2.53e-08	0	4.40341	18.0945
	2.50507	2.94e-07	0.30177	5.75e-07	0	4.21396	16.2392
	2.5122	1.27e-08	0.058732	1.02e-05	0	4.0218	13.1656
	2.51933	4.03e-10	0.008949	0.000141	0	3.83506	9.52951
	2.52647	0	0.00116	0.001513	0	3.66192	6.12175
	2.53362	0	0.001141	0.01267	0	3.51024	3.48135
	2.54075	0	0.008735	0.082618	0	3.3873	1.75574
	2.54788	0	0.056914	0.419571	0	3.29948	0.805462
	2.55503	0	0.289031	1.65943	0	3.25204	0.403145
	2.56217	1.1e-09	1.14314	5.11142	0	3.24894	0.393367
	2.5693	3.22e-08	3.52112	12.2617	0	3.29268	0.768725
	2.57643	7.33e-07	8.44672	22.9078	0	3.38422	1.66889
	2.58358	1.3e-05	15.7805	33.3308	0	3.52296	3.30392
	2.59072	0.000179	22.9606	37.7701	0	3.70678	5.7954
	2.59785	0.001929	26.0177	33.3438	2.42e-10	3.93215	8.97551
	2.605	0.01615	22.9606	22.9932	7.08e-09	4.19429	12.268
	2.61213	0.105309	15.7805	12.6956	1.61e-07	4.48738	14.798
	2.61927	0.534805	8.44672	6.82774	2.85e-06	4.8049	15.7524
	2.6264	2.1152	3.52112	6.94606	3.94e-05	5.1399	14.798
	2.63355	6.51527	1.14314	13.1015	0.000424	5.48539	12.2681
	2.64068	15.6293	0.289031	23.7756	0.003548	5.83474	8.97591
	2.64782	29.1994	0.056914	34.4858	0.023141	6.18202	5.79726
	2.65497	42.4849	0.008728	39.0647	0.11762	6.52238	3.31151
	2.6621	48.1417	0.001042	34.4733	0.466272	6.85238	1.69608
	2.66923	42.4849	9.72e-05	23.693	1.44524	7.17018	0.854093
	2.67638	29.1994	1.21e-05	12.682	3.52577	7.47574	0.628062
	2.68352	15.6293	7.08e-05	5.28663	6.88574	7.77082	0.966772
	2.69065	6.51527	0.000757	1.71632	11.2002	8.05895	1.98437
	2.69778	2.1152	0.006339	0.433953	16.3307	8.34521	3.8941
	2.70493	0.534805	0.041382	0.08545	23.1419	8.63588	6.82193
	2.71207	0.105309	0.210649	0.013104	32.2151	8.93809	10.5634
	2.7192	0.01615	0.837276	0.001565	40.9744	9.25922	14.438
	2.72633	0.001929	2.606	0.000146	43.9712	9.60641	17.4155
	2.73348	0.000179	6.38859	1.05e-05	38.0062	9.98593	18.5387
	2.74062	1.3e-05	12.4778	5.95e-07	25.9194	10.4026	17.4155
	2.74775	7.33e-07	19.8258	2.61e-08	13.834	10.8594	14.4379
	2.7549	3.22e-08	26.4733	8.94e-10	5.76115	11.3567	10.563
	2.76203	1.1e-09	30.8499	0	1.87294	11.8924	6.81999
	2.76917	0	32.0968	0	0.494982	12.4615	3.88591
	2.77632	0	29.5247	0	0.206629	13.0563	1.95396
	2.78345	0	23.2018	0	0.463449	13.6663	0.867067
	2.79058	0	15.0198	0	1.38527	14.2789	0.339567
	2.79772	0	7.8053	0	3.31916	14.8798	0.117462
	2.80487	0	3.20761	0	6.20073	15.4534	0.036423
	2.812	0	1.03428	0	9.02199	15.9836	0.012664
	2.81913	0	0.260663	0	10.2233	16.4549	0.01505
	2.82628	0	0.051257	0	9.02199	16.8525	0.047898
	2.83342	0	0.007961	0	6.20071	17.1633	0.155567
	2.84055	0	0.002094	0	3.31901	17.3768	0.449907
	2.84768	9.37e-10	0.009772	0	1.38373	17.4848	1.14884
	2.85483	2.74e-08	0.063157	0	0.450953	17.4825	2.58896
	2.86197	6.24e-07	0.320706	0	0.128427	17.3683	5.14881
	2.8691	1.11e-05	1.26842	0	0.119245	17.1439	9.03669
	2.87625	0.000153	3.907	0	0.495437	16.8141	13.9975
	2.88338	0.00164	9.3724	0	1.94634	16.3868	19.1371
	2.89052	0.013734	17.5099	0	5.99394	15.8726	23.102
	2.89765	0.089555	25.4768	0	14.3789	15.284	24.6515
	2.9048	0.454797	28.869	0	26.8655	14.6355	23.3303
	2.91193	1.79876	25.4768	0	39.1036	13.9427	19.7816
	2.91907	5.54056	17.5099	0	44.3835	13.2218	15.4644
	2.92622	13.2911	9.3724	0	39.4586	12.4893	11.9572
	2.93335	24.8311	3.907	0	28.0135	11.7614	10.275
	2.94048	36.129	1.26842	0	17.1393	11.0537	10.5287
	2.94763	40.9395	0.320706	8.44e-10	11.1517	10.3804	12.0013
	2.95477	36.129	0.063151	2.47e-08	9.45044	9.75472	13.5412
	2.9619	24.8311	0.009684	5.63e-07	8.99574	9.18787	14.0944
	2.96903	13.2911	0.001157	9.98e-06	7.6014	8.68934	13.1557
	2.97618	5.54056	0.000108	0.000138	5.17263	8.26657	10.9317
	2.98332	1.79876	7.79e-06	0.001489	2.76253	7.92488	8.16138
	2.99045	0.454797	4.4e-07	0.012527	1.15105	7.66739	5.75962
	2.9976	0.089555	1.93e-08	0.082344	0.373998	7.49507	4.53718
	3.00473	0.013734	6.61e-10	0.423699	0.097465	7.40678	5.11337
	3.01187	0.00164	0	1.71177	0.038145	7.39936	7.91041
	3.019	0.000153	6.31e-10	5.4555	0.102122	7.46781	13.0334
	3.02615	1.11e-05	1.84e-08	13.8103	0.393171	7.60548	20.0064
	3.03328	6.24e-07	4.2e-07	28.0289	1.21183	7.80429	27.6196
	3.04042	2.74e-08	7.44e-06	46.1261	2.91864	8.05501	34.2294
	3.04757	9.37e-10	0.000103	62.2526	5.51213	8.34755	38.5471
	3.0547	0	0.001104	69.4686	8.25502	8.67123	40.4191
	3.06183	0	0.009247	64.2301	10.0777	9.01517	40.8963
	3.06897	0	0.0603	49.0267	10.6294	9.36847	41.3689
	3.07612	0	0.306227	30.895	10.5483	9.72062	42.3804
	3.08325	0	1.21115	16.8321	10.3645	10.0617	43.1227
	3.09038	0	3.73061	9.98052	9.66714	10.3826	42.093
	3.09753	0	8.94927	9.22156	7.85681	10.6751	38.3895
	3.10467	0	16.7194	11.1026	5.22938	10.9325	32.5868
	3.1118	0	24.3266	12.1339	2.76552	11.1492	26.5157
	3.11893	0	27.5657	10.6457	1.14781	11.3207	22.1719
	3.12608	0	24.3266	7.34465	0.373337	11.4444	20.5672
	3.13322	0	16.7194	4.11345	0.105691	11.5186	21.2545
	3.14035	0	8.94927	2.43802	0.097861	11.5432	22.7312
	3.14748	0	3.73061	3.01953	0.426011	11.5191	23.396
	3.15463	0	1.21115	6.10822	1.77645	11.4484	22.4598
	3.16177	0	0.306227	11.1881	5.87594	11.334	20.2755
	3.16892	0	0.0603	16.2445	15.3434	11.1797	17.9333
	3.17605	0	0.009247	18.4051	31.6586	10.9897	16.4466
	3.18318	0	0.001104	16.2569	51.6553	10.7684	16.109
	3.19032	9.37e-10	0.000103	11.2703	66.6698	10.5206	16.4466
	3.19747	2.74e-08	7.44e-06	6.5255	68.0561	10.2511	16.7376
	3.2046	6.23e-07	4.34e-07	4.66995	54.911	9.96419	16.6715
	3.21173	1.1e-05	3.49e-07	7.52177	34.9841	9.66415	16.6334
	3.21888	0.000152	5.85e-06	16.31	17.5769	9.35479	17.3876
	3.22602	0.00164	8.08e-05	30.1406	6.95419	9.0395	19.3847
	3.23315	0.013728	0.000869	43.8757	2.1634	8.72123	22.2143
	3.2403	0.089515	0.007274	50.0861	0.528426	8.40256	24.6466
	3.24743	0.454595	0.047433	45.6821	0.101206	8.08573	25.2832
	3.25457	1.79796	0.240885	35.9611	0.01518	7.77276	23.3784
	3.2617	5.53811	0.952719	30.1979	0.001781	7.46549	19.2524
	3.26885	13.2852	2.93458	33.0446	0.000163	7.1657	14.0461
	3.27598	24.8201	7.0397	40.493	1.17e-05	6.87516	9.05831
	3.28312	36.113	13.1519	43.9757	6.55e-07	6.59571	5.15908
	3.29027	40.9214	19.1359	38.4798	2.93e-08	6.3292	2.59519
	3.2974	36.113	21.6838	26.5831	2.31e-08	6.07754	1.15811
	3.30453	24.8201	19.1359	14.8206	5.04e-07	5.84259	0.478029
	3.31167	13.2852	13.1519	7.61347	8.94e-06	5.62606	0.245604
	3.31882	5.53811	7.0397	5.15458	0.000123	5.42945	0.307562
	3.32595	1.79796	2.93458	5.20856	0.001326	5.2539	0.67689
	3.33308	0.454595	0.952719	5.46501	0.011106	5.10009	1.49962
	3.34023	0.089515	0.240885	4.84793	0.072423	4.96813	2.97696
	3.34737	0.013728	0.047433	3.80267	0.367792	4.85752	5.22372
	3.3545	0.00164	0.007274	3.92917	1.45465	4.76714	8.0905
	3.36163	0.000152	0.000874	7.47339	4.48062	4.69524	11.0584
	3.36878	1.1e-05	0.000156	16.4251	10.7485	4.6396	13.3389
	3.37592	6.23e-07	0.000814	30.3078	20.0808	4.59757	14.1992
	3.38305	2.74e-08	0.006767	44.0365	29.2173	4.5663	13.3389
	3.3902	9.37e-10	0.044125	49.978	33.1076	4.54292	11.0584
	3.39733	0	0.224084	44.5591	29.2173	4.52476	8.09048
	3.40447	0	0.886272	32.4246	20.0808	4.50953	5.22362
	3.41162	0	2.72996	22.8991	10.7485	4.49558	2.9764
	3.41875	0	6.54935	22.844	4.48062	4.48198	1.49703
	3.42588	3.83e-10	12.2401	32.2606	1.45465	4.46873	0.666209
	3.43302	1.12e-08	17.8376	44.305	0.367792	4.45675	0.26892
	3.44017	2.55e-07	20.3561	49.6855	0.072423	4.44796	0.122764
	3.4473	4.51e-06	18.532	43.7677	0.011106	4.44522	0.135244
	3.45443	6.23e-05	14.4857	30.0716	0.001326	4.45221	0.319404
	3.46158	0.00067	11.9489	16.0953	0.000123	4.47332	0.798539
	3.46872	0.005609	12.8189	6.70945	9.56e-06	4.51352	1.79595
	3.47585	0.036578	15.5657	2.17823	1.16e-05	4.57808	3.57102
	3.48298	0.185759	16.859	0.550744	0.000153	4.67245	6.26724
	3.49013	0.734692	14.7317	0.108448	0.001649	4.80201	9.70692
	3.49727	2.26301	10.1492	0.016631	0.01381	4.97188	13.2681
	3.5044	5.42868	5.67234	0.001986	0.090051	5.18675	16.0057
	3.51153	10.1421	3.32425	0.000185	0.457318	5.45066	17.0437
	3.51868	14.7567	4.03598	1.34e-05	1.80873	5.7669	16.0325
	3.52582	16.7215	8.11339	7.55e-07	5.57127	6.13781	13.3614
	3.53295	14.7567	14.849	3.32e-08	13.3648	6.56466	9.97797
	3.5401	10.1421	21.5578	1.14e-09	24.9687	7.04751	6.95954
	3.54723	5.42868	24.4225	0	36.3293	7.58509	5.13113
	3.55437	2.26301	21.5522	0	41.1665	8.17466	4.89846
	3.5615	0.734692	14.8126	0	36.3293	8.81192	6.24294
	3.56865	0.185759	7.9286	0	24.9687	9.4909	8.74927
	3.57578	0.036578	3.30514	0	13.3648	10.2039	11.6489
	3.58292	0.005609	1.07313	0	5.57127	10.9414	13.9865
	3.59007	0.00067	0.272458	0	1.80873	11.6925	14.9688
	3.5972	6.23e-05	0.063171	0	0.457318	12.4442	14.3636
	3.60433	4.51e-06	0.07245	0	0.090051	13.1825	12.6928
	3.61147	2.55e-07	0.333078	0	0.01381	13.8923	11.0577
	3.61862	1.12e-08	1.35126	0	0.001649	14.5577	10.663
	3.62575	3.83e-10	4.35381	0	0.000153	15.1626	12.2596
	3.63288	0	11.2073	0	1.11e-05	15.6912	15.7426
	3.64003	0	23.3157	0	6.27e-07	16.1286	20.0774
	3.64717	0	39.7732	0	2.75e-08	16.4616	23.654
	3.6543	0	56.5977	0	9.43e-10	16.6787	24.9846
	3.66145	0	68.6883	0	0	16.7715	23.4115
	3.66858	0	73.5251	0	0	16.7344	19.3929
	3.67572	0	72.9981	0	0	16.5652	14.1848
	3.68285	0	70.6796	0	0	16.2652	9.1598
	3.69	0	67.4801	0	0	15.8395	5.22824
	3.69713	0	61.6999	0	0	15.2966	2.66341
	3.70427	0	52.8917	0	0	14.6479	1.29502
	3.71142	0	42.8801	0	0	13.9077	0.83454
	3.71855	0	33.0595	0	0	13.0925	1.12446
	3.72568	0	23.4392	0	0	12.2202	2.22701
	3.73282	0	14.4184	0	0	11.3095	4.34631
	3.73997	0	7.32944	0	0	10.3796	7.60838
	3.7471	0	3.03253	0	0	9.44887	11.78
	3.75423	4.37e-10	1.23307	0	0	8.53498	16.1005
	3.76138	1.28e-08	1.36023	0	0	7.65407	19.4209
	3.76852	2.9e-07	3.62814	0	0	6.82047	20.6734
	3.77565	5.15e-06	9.13766	0	0	6.0465	19.4208
	3.78278	7.11e-05	18.8133	0	0	5.34234	16.1004
	3.78993	0.000764	31.9432	1.27e-10	0	4.71601	11.7793
	3.79707	0.006396	45.8887	3.71e-09	2.93e-10	4.17351	7.60531
	3.8042	0.04171	57.5563	8.45e-08	8.55e-09	3.71889	4.33337
	3.81135	0.211822	65.2032	1.5e-06	1.95e-07	3.35453	2.17896
	3.81848	0.837771	69.2571	2.07e-05	3.45e-06	3.08139	0.966906
	3.82562	2.58052	72.1817	0.000222	4.76e-05	2.89918	0.378646
	3.83277	6.19034	76.7639	0.001862	0.000512	2.80669	0.130857
	3.8399	11.5651	82.3929	0.012141	0.004287	2.80196	0.039909
	3.84703	16.8271	83.3141	0.06166	0.027953	2.88246	0.010741
	3.85417	19.0676	73.5128	0.243868	0.141959	3.04527	0.002552
	3.86132	16.8271	53.8506	0.751167	0.561461	3.28722	0.000543
	3.86845	11.5651	32.1299	1.80196	1.72944	3.60491	0.000148
	3.87558	6.19041	16.2867	3.3665	4.1489	3.99483	0.000292
	3.88273	2.58132	9.52837	4.89823	7.75277	4.45341	0.001365
	3.88987	0.844559	11.0169	5.55042	11.2907	4.97701	0.005964
	3.897	0.256417	17.8519	4.89823	12.8483	5.56198	0.023105
	3.90415	0.271	25.4888	3.3665	11.5601	6.20465	0.079285
	3.91128	0.931627	28.8931	1.80202	8.67336	6.90139	0.240987
	3.91842	2.94398	25.9073	0.751727	6.63156	7.64857	0.648881
	3.92555	7.4295	19.4554	0.247528	7.47969	8.44259	1.54798
	3.9327	15.0167	15.4972	0.080356	12.5338	9.27986	3.2724
	3.93983	24.5759	18.6556	0.087288	22.9295	10.1568	6.13199
	3.94697	32.9424	28.8466	0.243636	38.7812	11.0698	10.1914
	3.95412	36.4836	40.4923	0.649622	56.5619	12.015	15.0434
	3.96125	33.4738	45.7925	1.58038	68.6636	12.9886	19.7792
	3.96838	25.3293	41.1889	3.82698	68.561	13.9862	23.31
	3.97552	15.6531	30.8385	9.34976	57.1907	15.0031	24.9412
	3.98267	7.80856	22.5879	21.272	42.7081	16.0344	24.8179
	3.9898	3.111	20.7782	41.5154	33.6531	17.0741	23.8526
	3.99693	0.981673	23.2783	66.7251	32.7209	18.1158	23.1129
	4.00408	0.244462	24.6247	87.4701	35.8814	19.1525	23.1155
	4.01122	0.052858	21.4194	94.3497	36.4603	20.1761	23.588
	4.01835	0.043521	14.843	85.9346	30.9424	21.1783	23.8787
	4.02548	0.19373	8.63088	69.9892	21.6547	22.1501	23.625
	4.03263	0.806547	5.73792	57.2386	14.0581	23.0821	23.0676
	4.03977	2.6568	7.05129	53.7557	12.0475	23.965	22.7376
	4.0469	6.9059	11.7513	57.2357	15.5182	24.7894	22.8314
	4.05405	14.1845	17.9255	60.071	20.8185	25.5469	22.8778
	4.06118	23.0675	23.9325	57.3314	23.2446	26.2293	22.0183
	4.06832	29.8421	30.2055	50.9015	20.4606	26.8301	19.6526
	4.07545	31.2085	38.5379	44.7738	14.058	27.344	15.8994
	4.0826	27.8868	48.4511	39.1105	7.53762	27.7674	11.5308
	4.08973	24.7121	56.1059	31.5836	3.21318	28.0988	7.5152
	4.09687	26.3805	58.7907	22.4326	1.33739	28.3387	4.56538
	4.10402	33.3423	58.5011	15.3308	1.29648	28.4898	2.9785
	4.11115	42.0348	58.2998	13.8469	2.71516	28.5568	2.74794
	4.11828	48.2261	56.9223	18.228	5.40256	28.5467	3.74737
	4.12543	49.3507	50.5009	24.8968	8.65416	28.4682	5.82413
	4.13257	44.9062	38.9018	28.7166	11.0858	28.3316	8.78063
	4.1397	36.6805	27.2085	26.8323	11.6349	28.1485	12.3174
	4.14683	28.1642	20.7747	20.9444	10.8306	27.9317	16.0128
	4.15398	21.9416	20.8859	15.9339	10.7192	27.6944	19.3765
	4.16112	17.8546	25.4882	16.6745	13.1879	27.4501	21.9952
	4.16825	14.6413	32.0975	25.4873	18.0992	27.2121	23.7529
	4.1754	12.4876	38.5237	40.4652	22.8603	26.9933	25.014
	4.18253	12.8549	42.0692	55.3945	24.2133	26.8057	26.5572
	4.18967	16.437	40.7351	63.3214	21.2792	26.6604	29.1299
	4.1968	22.3175	35.6766	62.3245	17.0788	26.567	32.8049
	4.20395	28.9493	30.8023	57.4062	16.8151	26.5339	36.6176
	4.21108	35.3556	29.6183	55.446	24.435	26.5679	38.8834
	4.21822	41.5513	33.2075	58.6695	39.8757	26.6744	38.1011
	4.22537	48.1976	40.3013	63.7793	58.1741	26.8571	33.8401
	4.2325	55.6109	47.7605	66.298	71.3057	27.1183	26.9907
	4.23963	62.6894	51.6488	64.4565	72.8661	27.4587	19.2478
	4.24678	66.8218	49.7161	59.6893	62.8317	27.8778	12.2546
	4.25392	65.4893	43.3239	54.4058	48.0445	28.3738	6.98505
	4.26105	58.9483	36.0979	49.1478	37.3269	28.9434	3.63732
	4.2682	51.2621	30.3092	42.3713	35.4915	29.5824	1.91607
	4.27533	47.2224	25.222	33.5412	41.2449	30.2853	1.3981
	4.28247	47.6438	19.2795	25.1117	49.2071	31.0455	1.75243
	4.2896	48.6541	12.9112	20.1655	53.1192	31.8553	2.75943
	4.29675	45.9558	8.47345	18.9675	48.9984	32.7063	4.20719
	4.30388	38.9766	8.23005	19.1115	37.7497	33.5887	5.79741
	4.31102	30.716	12.8985	18.6695	24.963	34.4922	7.16878
	4.31817	24.4523	21.171	17.941	17.2838	35.4057	8.05081
	4.3253	21.2464	30.0431	18.065	18.5421	36.3177	8.44205
	4.33243	20.4378	36.6435	19.4102	28.0434	37.2161	8.66244
	4.33957	21.807	40.6426	22.0764	40.8259	38.0891	9.22003
	4.34672	26.3883	44.1739	26.5983	50.1834	38.925	10.5837
	4.35385	34.5493	48.6218	32.761	52.0306	39.7125	13.013
	4.36098	43.4368	52.2505	38.3319	47.2524	40.4415	16.5043
	4.36813	47.5834	51.9155	40.3132	39.5064	41.1028	20.7819
	4.37527	43.2762	46.4871	37.9031	31.7897	41.6887	25.272
	4.3824	32.1987	37.7279	34.1421	25.6351	42.1932	29.1237
	4.38953	20.2535	28.5544	34.2022	21.7759	42.6123	31.4143
	4.39668	13.3928	21.6425	40.9826	19.8294	42.9438	31.5331
	4.40382	14.928	19.3588	51.8198	18.0832	43.1876	29.5169
	4.41095	25.0679	23.418	60.2773	15.0973	43.3453	26.0697
	4.4181	40.6606	33.4273	61.9569	11.4459	43.4207	22.2356
	4.42523	55.5566	46.0812	58.3551	9.31104	43.4189	18.9757
	4.43237	63.6429	56.982	54.8865	10.7261	43.3466	16.926
	4.4395	62.9245	63.6902	55.8394	16.2593	43.2115	16.3849
	4.44665	56.1543	66.5212	61.4837	24.345	43.022	17.3651
	4.45378	47.3631	66.6381	68.8242	31.4715	42.7871	19.5707
	4.46092	38.6423	64.5248	74.0732	34.1591	42.5157	22.3609
	4.46807	30.2241	60.67	75.1058	31.871	42.2165	24.8717
	4.4752	22.3486	56.8916	72.6895	27.7989	41.898	26.3311
	4.48233	16.3272	55.7891	69.563	26.0719	41.5676	26.3854
	4.48948	14.0943	58.1981	68.1581	28.0774	41.2323	25.199
	4.49662	16.6856	61.828	68.6955	31.7982	40.8977	23.2726
	4.50375	22.6459	63.632	68.6616	34.3003	40.5689	21.1582
	4.51088	28.1261	63.3833	64.4592	33.9074	40.2495	19.2804
	4.51803	29.4075	63.857	54.8257	30.4316	39.9426	17.9193
	4.52517	25.6801	67.4936	42.999	25.076	39.6505	17.258
	4.5323	19.2878	73.6226	34.9519	20.3602	39.3746	17.3918
	4.53945	13.7798	78.8789	35.0352	18.72	39.1161	18.292
	4.54658	12.152	79.8288	43.0894	20.7265	38.8761	19.7835
	4.55372	16.0034	75.4352	55.3498	25.2577	38.6553	21.592
	4.56085	24.7901	67.6547	67.5112	31.0989	38.4549	23.4651
	4.568	35.3983	59.9633	76.5583	37.3577	38.2762	25.3064
	4.57513	43.3123	55.057	80.5133	42.4464	38.1211	27.2185
	4.58227	45.3606	53.3938	78.5684	44.1146	37.9919	29.3883
	4.58942	41.888	53.6342	72.5726	41.2605	37.8916	31.8768
	4.59655	36.2092	54.6909	66.8162	35.1323	37.8235	34.4836
	4.60368	31.7812	57.2992	64.5489	28.5709	37.7917	36.8191
	4.61082	29.7892	62.9008	65.156	24.7545	37.8003	38.5262
	4.61797	29.0566	70.6848	65.7973	26.3685	37.8536	39.4428
	4.6251	27.5599	76.7311	65.3844	34.3178	37.9559	39.5667
	4.63223	23.9722	77.3131	65.8521	46.2138	38.1112	38.9043
	4.63938	18.6793	72.6514	69.2131	56.8172	38.3226	37.4051
	4.64652	13.8778	66.2455	74.2566	61.2634	38.5927	35.0767
	4.65365	12.2979	60.9201	77.3339	58.4243	38.9228	32.1571
	4.66078	15.4719	56.6464	76.1866	51.1562	39.3128	29.1476
	4.66793	23.0936	51.9098	71.8092	43.639	39.7612	26.6335
	4.67507	33.5491	46.1933	66.7022	38.8509	40.265	25.0134
	4.6822	44.6054	40.9621	62.6147	37.8492	40.8192	24.3257
	4.68935	53.831	38.587	60.0611	39.8937	41.4174	24.2808
	4.69648	58.9864	40.5104	58.8977	42.7097	42.0514	24.468
	4.70362	58.5624	46.3534	58.8447	43.6285	42.7118	24.6102
	4.71075	52.541	54.3401	59.5126	41.4285	43.3876	24.71
	4.7179	42.9432	62.1502	60.0916	37.1013	44.0673	24.9907
	4.72503	33.0939	67.4916	59.8213	32.6524	44.7384	25.6653
	4.73217	25.8801	68.5534	59.3406	29.4644	45.3884	26.7022
	4.73932	23.0063	64.7473	60.5561	28.1083	46.0048	27.7873
	4.74645	25.5217	57.3819	64.1657	28.9516	46.5756	28.5392
	4.75358	33.2951	49.3153	68.1508	31.8466	47.0896	28.8304
	4.76073	43.2224	43.3844	69.5657	35.42	47.5369	28.955
	4.76787	49.7744	40.7626	67.1065	37.4969	47.909	29.4696
	4.775	49.3058	40.6804	61.5207	36.397	48.199	30.7748
	4.78213	43.5912	41.5116	54.4591	31.885	48.4018	32.7205
	4.78928	38.0926	41.8692	47.6842	25.4026	48.5145	34.5492
	4.79642	36.8205	41.0742	42.9197	19.6354	48.5357	35.2794
	4.80355	39.2106	39.4895	41.3866	17.3066	48.4661	34.3114
	4.8107	41.7035	38.639	42.9965	19.5751	48.3079	31.8501
	4.81783	41.806	40.443	46.5036	25.0931	48.065	28.8451
	4.82497	40.2252	45.9016	50.6617	30.7215	47.7426	26.4795
	4.8321	39.5404	54.235	54.5867	33.7287	47.3468	25.5513
	4.83925	41.9299	62.9519	57.1081	33.5932	46.8845	26.1316
	4.84638	48.0461	69.0881	57.0684	31.6905	46.3633	27.6532
	4.85352	56.5177	71.2214	54.8839	29.6087	45.7911	29.2884
	4.86067	63.9599	70.3153	53.0126	28.0914	45.1758	30.352
	4.8678	66.6957	68.3321	53.8618	27.2399	44.5256	30.5572
	4.87493	63.5501	66.5756	57.1162	27.2674	43.8484	30.0864
	4.88207	56.8066	65.5102	59.8779	28.9153	43.1519	29.496
	4.88922	50.202	65.0222	59.8619	32.8551	42.4439	29.4822
	4.89635	46.2402	64.2827	57.7848	38.5068	41.7318	30.5711
	4.90348	45.1437	62.1895	56.0905	43.9003	41.0229	32.8645
	4.91063	45.5616	58.3319	56.1972	47.0447	40.3245	35.9722
	4.91777	46.0153	53.052	57.8953	47.1271	39.6438	39.1714
	4.9249	45.8888	46.8418	60.7777	44.2571	38.9878	41.7069
	4.93203	45.1984	40.5579	65.1563	38.7228	38.3635	43.0767
	4.93918	43.8426	36.0019	71.5563	31.3254	37.7777	43.1643
	4.94632	41.7559	35.1762	79.7086	24.2945	37.237	42.178
	4.95345	39.73	38.578	87.8232	20.7956	36.7474	40.4861
	4.9606	39.1835	44.5887	92.7008	22.7935	36.3146	38.4814
	4.96773	40.6221	50.6232	91.466	29.3524	35.9432	36.536
	4.97487	42.6838	54.6493	84.238	37.0155	35.6373	34.9895
	4.982	43.2019	55.7212	74.5908	42.0685	35.3997	34.0953
	4.98915	41.3936	53.6657	66.1967	43.2201	35.2321	33.9369
	4.99628	38.8993	48.9315	59.3495	42.4483	35.1347	34.4002
	5.00342	38.4303	43.0104	51.9187	42.7231	35.1067	35.2395
	5.01057	41.4217	38.551	43.3702	44.8111	35.1459	36.1765
	5.0177	47.1696	38.0937	36.4955	46.8819	35.2486	36.9515
	5.02483	53.8324	42.1023	34.9137	47.0279	35.4105	37.3383
	5.03197	59.6013	48.4168	39.5327	45.2537	35.626	37.1897
	5.03912	63.0925	53.9897	47.607	42.9231	35.8888	36.5314
	5.04625	63.4374	57.1721	54.9398	41.1073	36.1922	35.6236
	5.05338	60.4909	58.2877	58.9607	40.1221	36.5293	34.8985
	5.06053	55.0864	58.4353	59.8944	40.4263	36.8928	34.7789
	5.06767	49.005	58.3462	59.402	42.9355	37.2756	35.4727
	5.0748	44.3126	58.306	58.6516	47.8292	37.6711	36.8538
	5.08195	42.3567	58.5123	57.7448	53.6902	38.0725	38.4839
	5.08908	43.2261	59.2733	56.4952	58.5162	38.4737	39.7667
	5.09622	46.0345	60.98	55.4507	61.2092	38.8689	40.181
	5.10335	49.5927	63.687	56.121	61.6148	39.2524	39.4946
	5.1105	52.7878	66.6354	59.8605	59.5816	39.6191	37.8519
	5.11763	54.6735	68.5696	66.1858	54.8379	39.9641	35.682
	5.12477	54.8283	68.6138	72.435	48.0327	40.2824	33.495
	5.1319	53.7785	66.5291	75.5152	41.3599	40.5696	31.7011
	5.13905	52.6556	62.3646	74.2696	37.5144	40.8213	30.5408
	5.14618	52.1937	56.6103	70.3842	37.8525	41.0332	30.0996
	5.15332	52.1581	50.6956	66.9441	41.5675	41.2018	30.3425
	5.16047	51.7491	46.5471	65.8779	46.3594	41.3235	31.1476
	5.1676	50.5067	45.3281	66.796	49.6874	41.3957	32.3481
	5.17473	49.012	46.7951	68.1003	49.9177	41.4163	33.7599
	5.18188	48.7121	49.6308	68.7758	47.0169	41.3842	35.1608
	5.18902	50.5604	52.0672	69.0164	42.2399	41.2994	36.2555
	5.19615	53.6103	52.5726	69.1842	36.9866	41.1628	36.7071
	5.20328	55.4584	50.629	68.4716	32.0448	40.9769	36.2611
	5.21043	54.4337	47.1846	65.4243	27.9563	40.7449	34.8775
	5.21757	51.1122	44.1615	60.0939	25.7393	40.4715	32.7731
	5.2247	47.6531	43.0888	54.9836	26.621	40.1624	30.362
	5.23183	46.054	44.1657	53.3321	30.7371	39.824	28.1551
	5.23898	46.9697	46.7299	56.4979	36.4929	39.4634	26.6576
	5.24612	49.5762	50.0062	63.0034	41.7852	39.0881	26.2506
	5.25325	52.3023	52.9392	69.8905	45.7122	38.7057	27.0553
	5.2604	53.8793	54.1505	74.6898	48.5577	38.3233	28.8369
	5.26753	54.0324	52.986	76.1285	50.3695	37.9479	31.033
	5.27467	53.6437	50.3554	73.9098	50.4654	37.5854	32.9331
	5.28182	54.2206	48.0414	68.8174	48.5436	37.241	33.9399
	5.28895	56.522	47.1438	62.808	45.6468	36.9186	33.7871
	5.29608	59.5518	47.1976	58.2753	43.5622	36.6212	32.6166
	5.30322	61.4387	46.8764	56.9943	43.2641	36.3505	30.8958
	5.31037	61.3856	45.7346	59.4295	44.0279	36.1073	29.2311
	5.3175	60.3947	45.0134	64.357	44.1423	35.8915	28.1631
	5.32463	60.1124	46.2975	69.1834	42.6042	35.7024	28.0098
	5.33178	61.1963	49.6355	71.5012	40.129	35.5388	28.7904
	5.33892	62.7593	53.5159	70.7947	38.4447	35.3995	30.2418
	5.34605	63.2863	56.3891	68.4968	38.8369	35.2832	31.9318
	5.35318	61.9762	57.6075	66.5785	41.6451	35.1893	33.445
	5.36033	58.9912	57.1668	66.3224	46.5758	35.1175	34.568
	5.36747	54.5645	55.4054	67.8432	52.5022	35.0681	35.3744
	5.3746	48.6005	53.2799	69.9823	57.0739	35.0425	36.1424
	5.38175	41.6263	52.3526	70.8498	57.6726	35.0424	37.138
	5.38888	35.6258	53.7522	69.2275	53.4768	35.0705	38.393
	5.39602	32.9605	57.0842	65.7428	46.491	35.1296	39.6275
	5.40315	34.1203	60.6953	62.5057	40.276	35.223	40.3791
	5.4103	37.0546	62.9902	61.4561	37.4678	35.3539	40.2645
	5.41743	39.2071	63.3022	63.018	38.1712	35.5251	39.2092
	5.42457	39.8757	61.5998	66.0721	40.2823	35.7392	37.512
	5.43172	40.138	57.8341	68.7617	41.1709	35.9975	35.7345
	5.43885	41.1163	52.1402	69.3297	39.5782	36.3006	34.5026
	5.44598	43.3088	45.7058	66.8552	36.7309	36.6478	34.3118
	5.45313	47.1143	40.7709	61.9076	35.5848	37.0371	35.3758
	5.46027	52.5611	39.1708	56.7217	38.1132	37.4652	37.5339
	5.4674	58.528	40.8853	54.2903	43.0489	37.9276	40.2651
	5.47455	63.4195	44.2493	56.3992	46.9481	38.4184	42.852
	5.48168	66.584	47.4494	62.1092	47.7109	38.9309	44.6603
	5.48882	68.3075	49.5313	68.5864	46.3439	39.4575	45.3997
	5.49595	68.7587	50.2845	73.6959	45.1469	39.9903	45.2116
	5.5031	67.5551	49.972	77.2272	45.2247	40.5207	44.5337
	5.51023	64.3099	49.3582	79.3941	46.1955	41.0407	43.8416
	5.51737	59.5786	49.3524	79.3733	47.4006	41.542	43.447
	5.52452	55.0656	50.2769	76.5571	48.5613	42.0174	43.4562
	5.53165	52.2302	51.7939	72.435	49.3847	42.46	43.8465
	5.53878	50.7468	53.5327	69.4825	49.1027	42.8641	44.5441
	5.54592	49.1927	55.3148	68.4164	46.8549	43.225	45.4384
	5.55307	47.2124	56.7758	68.06	42.6891	43.5393	46.3695
	5.5602	46.0737	57.362	67.6319	38.0669	43.8043	47.1444
	5.56733	47.0189	57.0867	67.6878	35.2468	44.0189	47.5833
	5.57448	49.8518	57.1212	68.9548	35.8466	44.1827	47.55
	5.58162	53.3047	59.1442	71.4669	39.1843	44.2964	46.9412
	5.58875	56.1261	63.7501	74.7381	41.8861	44.3614	45.6647
	5.59588	57.4874	69.6083	77.7287	40.4443	44.3797	43.6662
	5.60303	56.8907	74.435	78.8275	34.9052	44.3535	41.0161
	5.61017	54.3709	76.6366	77.129	29.1103	44.2856	37.9853
	5.6173	50.9219	75.76	73.8053	26.8817	44.1787	35.0141
	5.62445	48.4217	71.8706	71.0399	28.8225	44.0354	32.5546
	5.63158	48.6095	65.4898	69.3357	32.8169	43.8584	30.8886
	5.63872	51.5707	58.1796	66.7486	36.2081	43.6501	30.0457
	5.64585	55.1351	52.2234	61.2272	37.0936	43.4127	29.8621
	5.653	56.3415	49.3238	53.284	35.1113	43.1486	30.1104
	5.66013	54.052	49.7706	45.7942	32.0465	42.86	30.6171
	5.66727	49.9103	52.5802	41.4069	30.8367	42.5492	31.3251
	5.67442	46.334	56.2007	40.8775	33.2462	42.2191	32.2936
	5.68155	44.0745	59.3648	43.6297	38.8721	41.8725	33.6391
	5.68868	42.3209	61.3376	48.8752	46.2538	41.5132	35.4368
	5.69583	40.4082	61.4926	55.9727	53.8896	41.1452	37.6253
	5.70297	38.3291	59.4249	64.1381	59.9091	40.7734	39.9646
	5.7101	35.9554	55.8171	71.9544	62.0754	40.4032	42.0695
	5.71723	32.9568	52.5327	77.3507	59.5129	40.0405	43.5055
	5.72438	29.7982	51.3622	78.6095	54.1924	39.6918	43.9171
	5.73152	28.1975	52.76	75.736	49.4079	39.3635	43.1509
	5.73865	30.048	55.7159	70.6693	46.4205	39.0622	41.3341
	5.7458	35.6851	58.6445	65.9	43.4258	38.7939	38.8725
	5.75293	43.0487	60.5506	62.9004	38.2451	38.5643	36.3553
	5.76007	48.6637	61.4795	61.8945	31.3249	38.378	34.3906
	5.7672	50.059	61.8497	62.6308	25.5075	38.2386	33.4202
	5.77435	47.6445	61.588	64.6358	23.4308	38.1484	33.5724
	5.78148	44.0175	60.2449	66.6777	25.7357	38.1082	34.608
	5.78862	41.2454	58.0893	66.8968	31.1867	38.1175	35.9967
	5.79577	39.1413	56.7716	64.4041	37.6757	38.1742	37.1198
	5.8029	36.4392	58.1105	60.6337	43.2801	38.2752	37.533
	5.81003	33.0169	61.9155	58.2554	47.1014	38.4161	37.1614
	5.81717	30.064	65.627	58.6646	49.3289	38.5918	36.3069
	5.82432	28.3862	66.4868	61.2803	50.3063	38.7967	35.4464
	5.83145	27.6813	63.779	65.0731	49.7745	39.0252	34.9373
	5.83858	27.5381	59.0195	69.4622	47.4504	39.2715	34.8074
	5.84573	28.0854	54.4834	73.4995	43.9583	39.5305	34.7613
	5.85287	29.251	51.632	75.6076	40.5234	39.7975	34.3978
	5.86	30.0927	50.5292	75.0523	37.9783	40.0688	33.5176
	5.86715	29.5319	50.2964	72.9623	36.6292	40.3412	32.339
	5.87428	27.7795	49.7933	71.1394	36.8974	40.6126	31.4722
	5.88142	26.6973	48.0228	70.3319	39.3895	40.8814	31.6253
	5.88855	28.3421	44.6527	70.1953	43.9083	41.1467	33.191
	5.8957	33.0143	40.6289	70.4078	48.6408	41.4079	35.9686
	5.90283	38.9173	37.9045	71.0882	51.1243	41.6645	39.2163
	5.90997	43.6799	38.0318	72.1775	50.465	41.9158	42.0088
	5.91712	45.8887	40.9666	73.0667	48.1834	42.161	43.6708
	5.92425	45.3072	45.3682	73.3329	46.522	42.3987	44.0289
	5.93138	42.3722	49.9571	73.5415	46.305	42.6269	43.3833
	5.93852	38.023	54.3356	74.6218	46.7308	42.8431	42.2938
	5.94567	33.9308	58.4008	76.4931	46.7417	43.0442	41.3372
	5.9528	32.4009	61.3029	77.9787	45.9984	43.2269	40.9322
	5.95993	35.3367	61.6441	78.2448	44.6904	43.3875	41.245
	5.96707	42.6515	59.0637	77.767	43.0421	43.5224	42.1711
	5.97422	51.6819	55.3094	77.4765	41.3556	43.6282	43.3965
	5.98135	58.6663	53.1107	77.4362	40.264	43.7021	44.5193
	5.98848	61.0663	53.7774	77.106	40.3816	43.7423	45.179
	5.99563	58.5984	56.329	76.6612	41.6401	43.7475	45.1459
	6.00277	52.748	59.078	76.9992	43.3783	43.718	44.3693
	6.0099	45.9776	61.1616	78.0586	44.9781	43.6549	43.007
	6.01703	40.8685	62.1191	77.8547	46.0274	43.5606	41.4166
	6.02418	38.8543	61.2788	74.0362	46.1193	43.4385	40.0572
	6.03132	39.4949	58.7337	66.454	44.8748	43.2929	39.2895
	6.03845	41.4146	56.2195	57.8354	42.1098	43.1286	39.1681
	6.0456	43.8858	55.8587	51.947	38.0306	42.9509	39.3761
	6.05273	47.0796	58.1273	51.2045	33.3284	42.7652	39.3925
	6.05987	50.9768	61.6696	55.6573	28.8415	42.5766	38.8214
	6.067	54.5961	64.8973	63.4692	25.2243	42.3899	37.6773
	6.07415	56.4263	67.1176	71.7977	23.211	42.2091	36.4232
	6.08128	55.5847	68.1312	77.7383	23.653	42.0377	35.7196
	6.08842	52.7555	67.4468	79.6382	26.6329	41.8781	36.0439
	6.09557	49.9881	64.4433	77.8389	30.89	41.7321	37.4201
	6.1027	49.1781	59.2892	73.8377	34.6941	41.6004	39.4007
	6.10983	50.5372	53.4745	69.035	37.2304	41.4832	41.2805
	6.11698	52.6207	49.1955	64.5707	39.0752	41.3803	42.4157
	6.12412	53.7142	47.8508	61.6445	41.5546	41.2906	42.5067
	6.13125	53.0923	48.9338	61.0471	45.5442	41.2134	41.7235
	6.13838	51.2072	50.6508	62.2075	50.6303	41.1473	40.5958
	6.14553	48.8648	51.7749	63.2864	55.4635	41.0913	39.6931
	6.15267	46.2382	52.4741	62.876	58.7406	41.0443	39.26
	6.1598	42.906	53.067	61.6126	59.5192	41.0055	39.0402
	6.16695	38.9876	52.633	61.5734	57.145	40.9742	38.437
	6.17408	35.8212	49.6817	63.9329	51.9027	40.9499	36.9327
	6.18122	34.9973	44.2129	67.6278	45.7498	40.9321	34.5082
	6.18835	36.8128	38.5885	70.2883	41.591	40.9205	31.7841
	6.1955	40.0472	35.9311	69.9727	41.3494	40.915	29.7784
	6.20263	43.0485	37.4957	66.3775	44.6768	40.9153	29.4084
	6.20977	44.6139	41.7406	61.2294	49.2335	40.9212	31.0222
	6.21692	44.1482	46.0275	57.3008	51.967	40.9326	34.226
	6.22405	41.723	48.9334	56.5217	50.8215	40.9496	38.0969
	6.23118	38.316	50.8262	59.0722	46.1784	40.9721	41.63
	6.23832	35.7913	52.6957	63.7016	40.5162	41.0006	44.135
	6.24547	36.0682	54.8955	68.0409	36.3347	41.0356	45.3627
	6.2526	39.7809	57.0044	69.1955	34.795	41.0778	45.3728
	6.25973	45.6476	58.6453	65.4178	36.0688	41.1286	44.3376
	6.26688	51.1275	60.0344	57.6693	39.8552	41.1891	42.461
	6.27402	53.7436	61.3623	49.229	45.3648	41.2612	40.0203
	6.28115	52.3499	61.9457	43.4661	51.3393	41.3465	37.3927
	6.28828	47.8753	60.7994	41.7445	56.1552	41.4469	34.964
	6.29543	43.0645	58.1668	43.133	58.1659	41.5641	32.9665
	6.30257	41.0084	55.8365	45.755	56.6928	41.6994	31.4051
	6.3097	43.0531	55.6654	48.3647	52.8676	41.8539	30.172
	6.31685	47.8474	58.0319	51.0371	49.0128	42.028	29.2725
	6.32398	52.9525	61.7444	54.6744	46.7585	42.2216	28.9487
	6.33112	57.2547	65.1385	59.6829	45.7646	42.4335	29.5517
	6.33827	60.9044	67.0592	65.1043	44.5374	42.662	31.2395
	6.3454	63.4326	66.9689	69.4442	42.285	42.9046	33.7591
	6.35253	63.7632	64.6279	72.245	39.5001	43.1579	36.5132
	6.35967	62.1453	60.1117	74.2457	37.0691	43.4179	38.8619
	6.36682	60.3168	54.0615	76.0901	35.4697	43.6802	40.4137
	6.37395	59.3548	47.7342	77.435	34.5999	43.94	41.108
	6.38108	58.6869	42.94	77.4533	34.09	44.1924	41.1012
	6.38823	57.6173	41.598	76.0519	34.2068	44.4323	40.6246
	6.39537	56.6701	44.4614	74.3455	36.222	44.6549	39.9456
	6.4025	56.6419	50.274	73.5815	40.8492	44.8559	39.4045
	6.40963	56.8907	56.8016	73.5532	46.5047	45.0313	39.4053
	6.41678	55.5401	62.4483	72.5052	50.354	45.1775	40.2845
	6.42392	51.5213	66.5816	69.053	51.0301	45.2918	42.1236
	6.43105	45.7016	69.0505	64.0907	49.2697	45.3719	44.6499
	6.4382	39.7763	69.8157	60.346	46.1902	45.4163	47.3239
	6.44533	34.8694	68.5245	60.1964	42.4068	45.4238	49.5595
	6.45247	31.6131	64.6129	64.5413	38.8509	45.3941	50.9285
	6.4596	30.6807	58.6197	73.3695	36.7633	45.3269	51.2408
	6.46675	32.3337	52.968	85.8665	36.3949	45.2226	50.5242
	6.47388	35.6258	50.3685	99.322	37.1486	45.0819	48.9993
	6.48102	38.74	51.4961	109.193	39.2738	44.9057	47.067
	6.48817	40.5258	54.5867	111.785	43.8376	44.6953	45.2317
	6.4953	41.5343	56.8465	106.927	50.7374	44.4522	43.9133
	6.50243	43.0382	56.2412	97.4306	58.1203	44.1782	43.2507
	6.50957	45.1693	52.8317	86.4533	63.8923	43.8755	43.0688
	6.51672	46.7801	48.6367	76.1385	66.7449	43.5467	43.0531
	6.52385	46.9767	45.7213	67.956	65.9585	43.195	42.9922
	6.53098	45.825	44.595	62.8531	61.5851	42.8237	42.8997
	6.53813	43.8141	44.8247	60.8344	55.2467	42.4371	42.9621
	6.54527	41.8068	46.5436	61.1705	49.8729	42.0397	43.3953
	6.5524	41.3176	50.5203	63.2404	47.8285	41.6366	44.3208
	6.55953	43.6078	56.7641	66.6366	49.211	41.2334	45.7037
	6.56668	48.2936	63.4504	70.3956	52.0724	40.836	47.3419
	6.57382	53.4214	67.6005	72.9729	54.1869	40.4504	48.9084
	6.58095	56.9658	67.2224	73.572	54.4806	40.0828	50.0613
	6.5881	58.0523	62.865	73.0619	52.931	39.7391	50.6091
	6.59523	56.9541	57.0007	72.9001	49.8449	39.4248	50.6461
	6.60237	54.3993	52.072	73.3744	46.0191	39.1449	50.5472
	6.6095	51.2073	49.0937	73.7382	43.2597	38.9036	50.7761
	6.61665	48.4363	47.6084	73.9867	43.5116	38.7039	51.5908
	6.62378	47.3104	46.6323	75.2325	47.0189	38.5481	52.8265
	6.63092	48.5314	45.7439	77.7738	51.9834	38.4368	53.9141
	6.63807	51.5237	45.4452	79.9449	56.2182	38.3695	54.1597
	6.6452	54.461	46.5028	79.7771	58.5073	38.3443	53.1347
	6.65233	55.4138	48.7905	77.0366	58.4867	38.3582	50.9435
	6.65948	53.8435	50.7886	73.0075	56.3505	38.4071	48.2104
	6.66662	50.9606	50.6981	69.1096	53.1199	38.4857	45.809
	6.67375	48.527	48.3436	66.371	50.3597	38.5881	44.5152
	6.68088	47.3974	45.5146	65.5303	48.8431	38.7081	44.7767
	6.68803	47.0239	44.0283	66.7797	47.6885	38.839	46.6684
	6.69517	45.9797	43.9307	69.396	45.3828	38.9745	49.9666
	6.7023	43.213	44.1222	72.0557	41.6903	39.1084	54.2351
	6.70945	39.4558	44.3038	73.8116	38.1652	39.2355	58.874
	6.71658	37.2911	45.5358	74.8641	36.6268	39.351	63.1683
	6.72372	39.022	48.8708	76.3303	37.3382	39.4517	66.3949
	6.73085	44.2937	54.0067	79.0828	38.8879	39.5353	67.9942
	6.738	50.26	59.4301	82.8403	39.7201	39.6008	67.7377
	6.74513	53.9653	63.4334	86.6095	39.5154	39.6488	65.7966
	6.75227	54.2246	64.9201	89.653	39.2124	39.6807	62.6575
	6.75942	51.6825	63.8242	91.5426	40.0379	39.6994	58.9131
	6.76655	47.8234	61.1138	91.9827	42.4374	39.7087	55.0374
	6.77368	44.0723	58.2444	91.4426	45.6662	39.7129	51.2795
	6.78082	41.4667	56.5216	91.2522	48.4629	39.7171	47.7405
	6.78797	40.6089	56.7107	92.1957	50.1731	39.7263	44.5655
	6.7951	41.4885	58.5482	93.57	51.0652	39.7458	42.0796
	6.80223	43.3926	60.4775	94.0971	51.6624	39.7801	40.7267
	6.80938	45.2991	60.6895	93.1873	52.0767	39.8332	40.834
	6.81652	46.4942	59.1014	91.3497	51.9914	39.9085	42.3916
	6.82365	46.7456	58.0297	89.9423	51.0529	40.0081	45.0347
	6.83078	46.0165	60.2124	89.9894	49.1626	40.1328	48.2389
	6.83793	44.4261	65.9341	90.893	46.5552	40.2826	51.5543
	6.84507	42.6445	72.4141	91.2635	43.8343	40.4559	54.6923
	6.8522	41.9716	76.1908	90.9487	41.8037	40.6503	57.4489
	6.85935	43.5928	75.8298	90.9078	40.984	40.8622	59.6018
	6.86648	47.5125	72.3133	91.447	41.3124	41.0875	60.9102
	6.87362	52.2013	67.6563	92.0702	42.2967	41.3214	61.2005
	6.88075	55.5738	63.7177	92.6224	43.4006	41.5588	60.432
	6.8879	56.5685	61.4538	93.1546	44.5848	41.7948	58.6895
	6.89503	55.7147	60.2019	92.9519	46.5589	42.0247	56.1582
	6.90217	54.3542	58.0895	90.9121	50.0207	42.2443	53.1512
	6.90932	53.7937	54.0902	86.9681	54.4915	42.4501	50.1606
	6.91645	54.9076	49.5302	82.4257	58.3826	42.6395	47.8204
	6.92358	57.5552	47.0198	78.7552	60.3986	42.8108	46.7109
	6.93073	60.1827	48.09	76.5401	60.4832	42.9633	47.0845
	6.93787	60.7962	52.0882	75.7509	59.397	43.0969	48.6924
	6.945	58.7262	56.8813	76.4723	57.9528	43.2128	50.8508
	6.95213	55.0019	60.2334	78.8213	56.5874	43.3125	52.721
	6.95928	50.9404	60.9191	82.2096	55.058	43.3983	53.6343
	6.96642	47.1542	59.2533	85.1199	52.7542	43.4728	53.2811
	6.97355	44.1718	56.8538	86.0572	49.8571	43.5388	51.7037
	6.9807	42.989	55.5933	84.7589	47.9105	43.5993	49.1788
	6.98783	44.1463	56.4151	82.0406	48.6884	43.6572	46.1115
	6.99497	46.6534	59.1053	78.3879	52.369	43.7154	42.9836
	7.0021	48.5676	63.0688	73.3768	56.9023	43.7763	40.3026
	7.00925	48.7819	67.8833	66.9639	59.3472	43.8424	38.4825
	7.01638	48.068	72.8002	60.8855	58.0418	43.9156	37.6681
	7.02352	48.3356	76.0788	57.8615	53.657	43.9975	37.6119
	7.03067	50.8936	75.8011	59.1045	48.4278	44.0894	37.7177
	7.0378	55.3063	71.8293	63.2041	44.4791	44.1922	37.276
	7.04493	59.76	66.2357	67.8713	42.5035	44.3063	35.7894
	7.05207	62.4626	61.2704	72.1922	41.5845	44.4315	33.2253
	7.05922	62.8627	57.5755	76.6621	40.2021	44.5674	30.0654
	7.06635	61.8516	54.7387	81.7061	37.5833	44.7127	27.1262
	7.07348	60.8431	52.659	86.9431	34.3381	44.8661	25.2288
	7.08063	60.4746	51.7289	91.3491	31.9122	45.0253	24.8817
	7.08777	60.2808	52.2565	93.436	31.4725	45.1878	26.1369
	7.0949	59.7615	54.1837	91.9736	33.4633	45.3507	28.6885
	7.10203	59.2997	57.0921	87.3222	37.8963	45.5109	32.1285
	7.10918	59.4434	60.3833	81.4841	44.1343	45.6649	36.1708
	7.11632	59.6627	63.6409	76.3731	50.2715	45.8097	40.6925
	7.12347	58.6605	66.6485	72.6691	53.8147	45.9421	45.5902
	7.1306	55.8817	68.8652	70.562	53.4987	46.0595	50.6025
	7.13773	52.1823	69.312	70.6442	49.9076	46.16	55.2502
	7.14487	49.0696	67.4956	73.4649	44.4308	46.2424	58.9445
	7.15202	47.6203	64.1896	78.6525	38.5136	46.3063	61.2035
	7.15915	48.0435	60.7586	84.7799	33.876	46.3526	61.8749
	7.16628	49.8665	57.8031	89.8607	32.3659	46.3829	61.2537
	7.17343	52.2067	54.8953	92.16	34.9034	46.4001	60.0107
	7.18057	53.878	51.7145	91.1908	40.6037	46.4079	58.9343
	7.1877	53.7197	49.149	88.2015	47.2032	46.4109	58.6105
	7.19483	51.4184	48.8591	85.469	52.6651	46.4142	59.209
	7.20198	48.0101	51.5714	84.8037	56.4712	46.4235	60.4663
	7.20912	45.1231	56.0668	86.3484	59.2063	46.4445	61.8336
	7.21625	43.7222	59.9963	88.5111	61.0823	46.4828	62.7051
	7.2234	43.8242	61.487	89.2345	61.4548	46.5436	62.6413
	7.23053	44.9283	60.1044	87.6176	59.947	46.6317	61.5228
	7.23767	46.1908	56.8341	84.087	57.5293	46.7507	59.5836
	7.2448	46.7507	53.2735	79.1136	55.996	46.9032	57.3155
	7.25195	46.4877	50.5628	72.9292	56.3577	47.0906	55.2845
	7.25908	46.029	49.0122	66.8663	57.9363	47.3129	53.9346
	7.26622	45.6862	48.611	63.5146	59.0067	47.5689	53.4506
	7.27337	44.912	49.3553	64.6954	58.0603	47.8558	53.7378
	7.2805	43.0643	50.9447	70.0158	54.5795	48.1696	54.5373
	7.28763	40.3527	52.7497	77.4615	49.3799	48.5051	55.6126
	7.29477	38.0269	54.3002	84.4928	44.5587	48.8562	56.8743
	7.30192	37.8121	55.4295	88.8028	42.3832	49.2158	58.3298
	7.30905	40.627	55.998	89.2501	43.5632	49.5765	59.897
	7.31618	45.2778	55.9897	86.511	46.6938	49.9306	61.2624
	7.32333	48.8473	55.9421	82.5787	49.5549	50.2703	61.948
	7.33047	49.1499	56.8083	79.4898	50.9769	50.5884	61.5723
	7.3376	46.8989	59.0742	78.3164	51.5647	50.878	60.1106
	7.34475	45.1186	62.1544	78.9211	52.667	51.1332	57.9518
	7.35188	46.253	64.8242	80.2814	54.6735	51.3492	55.6997
	7.35902	49.9372	66.1677	81.1862	56.434	51.5222	53.8483
	7.36615	53.6318	66.1676	81.2959	56.2319	51.6499	52.5523
	7.3733	55.107	65.6415	81.7044	53.2057	51.7314	51.6451
	7.38043	54.0161	65.6241	83.9266	48.2184	51.7673	50.8805
	7.38757	51.4505	66.4963	88.3286	43.6771	51.7595	50.199
	7.39472	48.6475	67.5032	93.985	42.0966	51.7114	49.8056
	7.40185	46.164	67.3222	99.7101	44.3486	51.6272	49.999
	7.40898	43.8561	65.4445	104.585	49.2548	51.5127	50.8915
	7.41612	41.6012	63.0243	107.658	54.7571	51.3744	52.232
	7.42327	40.2382	62.0875	107.762	59.2376	51.2194	53.4693
	7.4304	41.461	63.7013	104.24	61.8808	51.0555	54.0316
	7.43753	46.1378	66.9913	98.1639	62.3503	50.8908	53.6652
	7.44468	52.6934	70.0037	92.2363	60.6445	50.7336	52.6211
	7.45182	57.7147	71.2492	88.8173	57.3226	50.5921	51.562
	7.45895	58.5577	70.3381	88.4226	53.4455	50.4744	51.2411
	7.46608	55.384	67.8017	90.1459	49.8988	50.3882	52.1459
	7.47323	50.7578	64.8756	92.5509	46.7385	50.3406	54.2992
	7.48037	47.5673	63.0299	94.0973	43.3644	50.3384	57.277
	7.4875	47.2264	63.0265	93.9034	39.618	50.3873	60.3803
	7.49465	49.095	64.4018	92.5934	36.8407	50.4922	62.857
	7.50178	50.9883	66.0379	91.7964	37.2483	50.657	64.1038
	7.50892	50.6335	67.0466	92.3956	41.5444	50.8844	63.8145
	7.51605	47.5396	67.1065	93.3816	47.7104	51.176	62.058
	7.5232	43.5968	66.401	92.6629	52.9913	51.5318	59.2621
	7.53033	41.2999	65.4011	89.1965	56.2605	51.9505	56.0972
	7.53747	41.3771	64.49	84.259	57.6106	52.4296	53.2926
	7.54462	42.7658	63.6986	80.4679	56.9076	52.9647	51.4639
	7.55175	44.731	62.8065	79.5309	53.9987	53.5502	51.0189
	7.55888	47.7503	61.6482	80.6588	49.7394	54.1793	52.1435
	7.56602	51.909	60.275	80.9086	46.112	54.8437	54.7994
	7.57317	55.8375	58.7986	77.565	45.2127	55.5343	58.6762
	7.5803	58.2684	57.2032	70.7239	47.6491	56.2412	63.132
	7.58743	59.5902	55.6386	63.4201	51.6983	56.954	67.2352
	7.59458	60.8724	55.014	59.1928	54.5894	57.6621	69.9868
	7.60172	62.3501	56.8397	59.6525	54.9074	58.355	70.6662
	7.60885	63.6842	61.749	63.8745	53.3927	59.0226	69.1215
	7.616	64.6845	68.0586	69.4063	51.4195	59.6558	65.8302
	7.62313	65.077	72.5782	73.8623	49.5472	60.2462	61.6876
	7.63027	64.2962	73.383	76.1106	48.0398	60.7867	57.6313
	7.6374	61.855	71.3938	76.5702	47.9188	61.2715	54.2966
	7.64455	57.7212	69.1762	76.7168	50.3637	61.6962	51.8613
	7.65168	52.8367	68.8436	78.1322	55.1776	62.0581	50.1364
	7.65882	49.5081	70.8915	81.6014	60.5473	62.3555	48.8339
	7.66597	50.2323	74.0228	86.6787	64.3847	62.5881	47.8554
	7.6731	55.3302	76.0353	91.8559	65.7508	62.7567	47.432
	7.68023	62.2298	75.4815	95.367	65.228	62.8627	48.0185
	7.68737	67.6099	72.5344	96.3128	64.1419	62.9085	49.9903
	7.69452	70.0897	68.4074	95.3297	63.3603	62.8968	53.319
	7.70165	70.766	64.4349	94.304	62.7687	62.8305	57.4318
	7.70878	71.4355	61.4057	95.2224	61.7532	62.7127	61.3574
	7.71593	72.5173	58.9999	98.6566	59.8707	62.5465	64.0987
	7.72307	72.7693	56.0261	103.003	57.098	62.3349	65.0365
	7.7302	70.8507	51.931	105.488	54.0147	62.081	64.1485
	7.73733	66.7436	47.9953	104.217	51.9506	61.7877	61.9431
	7.74448	61.7145	46.3693	99.316	52.3018	61.4582	59.1761
	7.75162	57.5331	47.8732	92.389	55.1168	61.0958	56.5335
	7.75875	55.7455	51.2661	85.3553	58.5893	60.7042	54.4454
	7.7659	56.9071	54.6434	79.8343	60.5353	60.2876	53.0851
	7.77303	60.1151	56.8566	76.9684	60.4941	59.8507	52.4846
	7.78017	63.5078	57.4915	76.8919	59.9282	59.3986	52.643
	7.78732	65.5209	56.4825	78.3196	60.224	58.9372	53.5352
	7.79445	65.909	54.4496	79.6059	61.0853	58.4728	55.0425
	7.80158	65.5134	52.8229	80.471	61.1927	58.0123	56.9105
	7.80873	64.8877	52.8465	81.8472	59.9397	57.5624	58.8204
	7.81587	63.526	54.5079	84.0682	58.2163	57.1303	60.5404
	7.823	60.7861	56.6697	86.3345	57.7559	56.7226	62.0331
	7.83013	56.9941	58.0395	88.0072	59.8179	56.3455	63.4411
	7.83728	53.095	57.9722	89.4204	64.301	56.0045	64.9905
	7.84442	49.717	56.819	91.2359	69.9237	55.7037	66.9007
	7.85155	47.0587	55.7563	93.5719	74.9656	55.4465	69.3322
	7.8587	45.2675	55.8842	95.9313	77.6248	55.2344	72.3309
	7.86583	44.5571	57.1338	97.6601	76.1387	55.0676	75.7531
	7.87297	45.1591	58.2401	98.1359	69.573	54.9449	79.2187
	7.8801	47.0939	58.1185	96.6132	59.0041	54.8634	82.1559
	7.88725	49.6815	57.2284	92.448	47.5235	54.8192	83.9429
	7.89438	51.6322	57.2492	85.805	38.536	54.8071	84.0985
	7.90152	52.1893	59.3435	77.9743	33.8614	54.8212	82.4777
	7.90867	51.953	63.0958	70.8479	33.1869	54.855	79.4277
	7.9158	52.1208	67.3774	66.0517	34.7687	54.9018	75.8183
	7.92293	53.114	71.7655	64.2793	36.626	54.9552	72.8403
	7.93007	54.292	76.3027	65.0558	37.7542	55.0089	71.5637
	7.93722	54.8801	79.9316	67.1198	38.588	55.0574	72.4343
	7.94435	54.8913	80.379	69.2558	40.2666	55.0962	74.9999
	7.95148	55.0915	76.445	70.7759	43.6516	55.1217	78.0727
	7.95863	56.1119	69.8452	71.3227	48.864	55.1311	80.279
	7.96577	57.4607	63.8738	70.8969	54.9855	55.1232	80.7043
	7.9729	57.3761	60.4063	70.4779	60.3067	55.0976	79.2848
	7.98003	54.2097	58.9351	71.8321	63.7666	55.0547	76.7552
	7.98718	48.4838	58.2585	75.8598	66.0564	54.9962	74.2253
	7.99432	43.1853	58.0072	81.4676	68.5444	54.9241	72.6401
	8.00145	41.3421	58.2211	86.4784	71.2912	54.8413	72.4105
	8.0086	43.4144	58.3916	89.2057	72.8509	54.7508	73.3752
	8.01573	47.4249	57.9967	89.1406	72.0023	54.6561	75.0611
	8.02287	51.2759	57.8709	87.0153	69.086	54.5608	77.0411
	8.03002	54.4513	59.8042	84.5623	65.4415	54.4682	79.1451
	8.03715	57.7728	64.1519	83.5713	61.962	54.3819	81.3916
	8.04428	62.0888	68.5791	84.5364	58.6594	54.305	83.7152
	8.05142	67.2794	69.846	86.1608	55.4769	54.2403	85.7268
	8.05857	72.3464	66.7051	86.4207	52.9123	54.1903	86.733
	8.0657	76.3957	60.9272	84.4059	51.6399	54.1569	86.045
	8.07283	79.2368	55.7879	81.404	51.8805	54.1414	83.3804
	8.07998	80.6418	53.7217	80.0873	53.3334	54.1447	79.0762
	8.08712	79.5886	55.0696	82.2254	55.4616	54.1666	73.9762
	8.09425	75.3529	58.4427	87.2379	57.6269	54.2065	69.092
	8.10138	69.2377	61.8343	93.174	59.1437	54.2627	65.2566
	8.10853	64.1192	63.5093	98.4162	59.5938	54.3329	62.9262
	8.11567	61.9851	62.7416	101.777	59.2556	54.4139	62.1496
	8.1228	62.4273	60.594	101.937	59.1104	54.5018	62.6467
	8.12995	63.6645	59.6396	98.3238	60.1755	54.5921	63.943
	8.13708	64.5261	61.8381	92.5188	62.438	54.6796	65.521
	8.14422	64.9783	66.4948	87.7461	64.2309	54.7589	66.9468
	8.15135	65.1792	70.8906	86.4004	63.0913	54.8244	67.9355
	8.1585	65.1803	72.8964	88.1203	57.9113	54.8705	68.3539
	8.16563	65.7425	72.5082	90.3732	50.3743	54.8917	68.1878
	8.17277	68.3397	71.1481	90.8457	43.9913	54.8832	67.5006
	8.17992	73.5713	70.2856	89.0592	41.6711	54.8406	66.3997
	8.18705	79.7321	70.6611	85.7189	44.0533	54.7607	65.0215
	8.19418	83.5062	71.8804	81.116	49.3308	54.6411	63.5373
	8.20133	82.6646	72.3563	74.9203	54.1902	54.4807	62.1582
	8.20847	78.1981	70.3947	67.6115	55.8149	54.2795	61.1098
	8.2156	73.459	66.0056	61.3242	53.9708	54.0391	60.5729
	8.22273	71.2352	61.2769	58.5438	50.8619	53.7625	60.6147
	8.22988	71.8592	58.4453	60.197	48.5388	53.4537	61.1417
	8.23702	73.6203	57.8319	65.3986	47.0906	53.1184	61.8909
	8.24415	74.2171	58.0001	72.5023	45.7716	52.7632	62.4824
	8.2513	71.9971	57.6239	79.9152	44.9537	52.3958	62.5467
	8.25843	66.7836	56.7281	86.4631	46.0635	52.0247	61.8971
	8.26557	60.0986	56.2351	91.6004	49.776	51.6591	60.6468
	8.2727	54.3187	56.901	95.2211	54.6495	51.3082	59.1692
	8.27985	51.0855	59.0564	97.0458	57.7045	50.9816	57.9029
	8.28698	50.2602	62.9158	96.2968	56.724	50.6884	57.1367
	8.29412	50.3213	68.2311	92.3309	52.3103	50.4372	56.9431
	8.30127	49.7408	73.6004	85.7275	47.6131	50.2356	57.2947
	8.3084	48.0732	77.0623	78.6356	45.813	50.0904	58.2352
	8.31553	46.0083	77.7845	73.9782	47.6554	50.0067	59.9171
	8.32268	44.9205	76.6343	73.9466	51.2351	49.988	62.4374
	8.32982	46.5777	74.975	78.5708	53.9549	50.0362	65.5909
	8.33695	52.3812	73.646	85.5445	54.5942	50.1515	68.7668
	8.34408	61.7326	73.2825	91.7861	53.8025	50.3318	71.1424
	8.35123	71.3679	74.5057	95.4056	53.0672	50.5737	72.096
	8.35837	77.319	76.9747	96.2378	53.3024	50.8716	71.5601
	8.3655	77.7706	78.9541	94.6774	54.254	51.2189	70.0451
	8.37265	73.8245	78.7387	90.5455	55.0548	51.6074	68.3087
	8.37978	67.9119	76.3159	83.7362	55.1741	52.0278	66.9174
	8.38692	62.0007	73.2373	75.7017	54.8376	52.4705	66.0038
	8.39405	57.1201	71.1285	69.1614	54.6402	52.9252	65.338
	8.4012	53.8384	70.481	66.0365	54.7794	53.3818	64.5996
	8.40833	52.5621	70.648	66.4231	54.7998	53.8306	63.6532
	8.41547	53.3044	70.9167	69.6097	54.1651	54.2623	62.6817
	8.42262	55.4321	71.4386	75.0871	52.831	54.6689	62.1248
	8.42975	57.764	72.8223	82.2153	51.2726	55.0434	62.4434
	8.43688	59.0574	75.0011	89.5457	50.3318	55.3803	63.8288
	8.44403	58.8021	76.9773	94.8363	50.8743	55.6757	66.0412
	8.45117	57.7415	77.6773	95.9057	52.9686	55.9272	68.5116
	8.4583	57.349	76.7632	92.1228	55.2283	56.1343	70.6561
	8.46543	58.5097	74.7216	85.3334	55.4592	56.2978	72.1847
	8.47258	60.7929	72.5971	78.8828	52.5142	56.4204	73.1987
	8.47972	63.144	71.5886	75.5613	47.554	56.5059	74.0383
	8.48685	64.9562	72.1531	76.4349	43.2296	56.5596	75.0176
	8.494	66.0871	73.2058	80.968	41.5173	56.5877	76.2384
	8.50113	66.278	72.9931	87.6227	42.0976	56.5974	77.5872
	8.50827	65.2738	71.2788	94.4929	42.5759	56.5965	78.8802
	8.5154	63.3314	69.9986	99.9039	40.6022	56.5935	80.0265
	8.52255	61.1825	71.2349	102.879	36.142	56.5971	81.0824
	8.52968	59.7656	75.1362	103.325	31.5595	56.6167	82.1616
	8.53682	60.0286	80.2207	101.752	29.5508	56.6619	83.2753
	8.54397	62.3638	84.8569	98.8558	31.3483	56.7425	84.2317
	8.5511	66.0182	87.7354	95.5846	36.7922	56.8693	84.6835
	8.55823	69.3454	87.7468	93.3598	45.3123	57.0534	84.3121
	8.56537	70.7946	84.6345	93.5027	55.8503	57.3069	83.0422
	8.57252	69.9787	79.8358	96.2929	65.8195	57.6431	81.1665
	8.57965	68.1602	75.9376	100.926	71.6401	58.0765	79.3114
	8.58678	67.356	74.7693	106.36	71.6279	58.623	78.2562
	8.59393	68.395	76.0373	111.8	67.8245	59.2999	78.6782
	8.60107	70.0167	77.951	116.242	63.8879	60.1262	80.9314
	8.6082	70.1486	78.9426	118.11	61.5269	61.122	84.9518
	8.61533	67.7042	78.5371	116.252	59.9557	62.3088	90.3273
	8.62248	63.0506	76.9198	111.534	58.2489	63.7082	96.4786
	8.62962	57.532	74.3598	106.811	56.6046	65.3421	102.841
	8.63675	53.0768	71.2992	104.85	55.2485	67.2315	108.973
	8.6439	51.7003	68.4983	106.552	53.7467	69.3959	114.617
	8.65103	54.4245	66.5938	111.047	52.167	71.8516	119.768
	8.65817	60.242	65.7115	116.695	52.005	74.6115	124.779
	8.66532	66.4217	65.7669	121.62	54.9215	77.6834	130.377
	8.67245	70.3809	66.7501	124.001	60.4446	81.0688	137.51
	8.67958	71.5334	68.3949	122.828	65.4719	84.7625	147.023
	8.68672	71.3437	70.0144	118.605	66.5575	88.7511	159.31
	8.69387	71.6895	71.1226	113.057	62.8474	93.0128	174.097
	8.701	73.1699	71.8881	107.869	56.8219	97.5168	190.436
	8.70813	74.6696	72.5329	103.52	52.2089	102.223	206.862
	8.71527	74.4174	72.5553	99.2242	51.0732	107.084	221.659
	8.72242	71.8862	71.0074	94.108	52.807	112.042	233.173
	8.72955	68.9258	67.5707	88.4537	55.6004	117.034	240.133
	8.73668	68.6236	63.2608	83.7752	58.1617	121.99	241.927
	8.74383	72.5003	60.0823	81.8184	59.8893	126.839	238.738
	8.75097	78.6043	59.8814	83.5037	60.4942	131.504	231.477
	8.7581	82.5525	63.1736	88.479	60.3966	135.91	221.47
	8.76525	81.0475	68.6382	95.1743	60.9219	139.986	210.015
	8.77238	74.8463	73.657	101.215	63.1364	143.664	197.991
	8.77952	68.1829	75.9014	104.391	66.6219	146.882	185.759
	8.78665	65.1237	75.017	103.916	69.9678	149.588	173.372
	8.7938	66.4788	72.8578	100.992	72.2355	151.742	160.931
	8.80093	69.9116	71.9707	98.0116	73.3344	153.312	148.837
	8.80807	72.5439	73.6325	96.8075	73.2174	154.282	137.775
	8.8152	73.3309	76.856	97.5177	71.5656	154.648	128.482
	8.82235	73.056	79.1913	99.3101	68.2528	154.417	121.416
	8.82948	72.4939	79.0169	101.91	63.3969	153.611	116.513
	8.83662	71.3778	77.1269	105.729	57.1056	152.262	113.181
	8.84377	69.3544	75.5887	110.784	50.0306	150.412	110.591
	8.8509	67.1644	75.1648	116.298	44.2784	148.112	108.119
	8.85803	66.2081	74.6319	121.032	42.9942	145.418	105.647
	8.86518	67.069	72.8136	123.417	48.0598	142.392	103.504
	8.87232	68.7983	70.4548	122.201	57.7282	139.098	102.093
	8.87945	69.6994	69.4813	117.796	67.1609	135.6	101.501
	8.88658	68.8766	71.0105	112.349	72.2047	131.962	101.374
	8.89373	67.1988	74.7849	107.88	72.5365	128.244	101.115
	8.90087	66.6835	79.8823	104.631	70.6946	124.502	100.208
	8.908	68.5947	84.8706	101.38	68.6977	120.788	98.4304
	8.91515	71.9849	87.7316	96.9856	66.696	117.147	95.879
	8.92228	74.2981	87.1323	91.5656	64.737	113.619	92.8508
	8.92942	73.6255	84.0636	86.4102	64.3663	110.236	89.7053
	8.93657	70.4904	81.3183	82.9654	67.3414	107.023	86.7926
	8.9437	67.5418	80.9362	81.9431	73.0506	104	84.4545
	8.95083	67.2667	82.3812	83.1677	78.243	101.18	83.0255
	8.95798	69.4623	83.2684	85.9524	79.641	98.571	82.7559
	8.96512	71.1017	81.7178	89.5831	76.3639	96.1754	83.6617
	8.97225	69.4599	77.9469	93.566	69.8556	93.9913	85.407
	8.97938	65.3526	73.869	97.4648	62.271	92.0132	87.345
	8.98653	62.5997	71.6366	100.64	55.3315	90.2322	88.7546
	8.99367	64.308	72.3117	102.556	50.2317	88.6372	89.162
	9.0008	70.2185	74.9587	103.542	47.795	87.2152	88.5518
	9.00793	77.4826	77.0336	104.776	48.1791	85.9519	87.3333
	9.01508	83.1481	76.7214	107.021	50.6219	84.8326	86.0904
	9.02222	85.7587	74.9346	109.567	53.9386	83.8422	85.3004
	9.02935	85.5132	74.2045	110.733	57.2144	82.9664	85.1999
	9.0365	83.5621	76.0447	109.598	59.7762	82.1912	85.8367
	9.04363	80.9177	80.3	107.206	60.7971	81.5043	87.1925
	9.05077	77.9139	86.2188	105.717	59.4914	80.8943	89.2394
	9.05792	74.8014	92.8267	106.437	55.9502	80.3518	91.8792
	9.06505	72.2236	98.6461	108.885	51.5558	79.8688	94.8344
	9.07218	70.4717	102.033	111.245	48.0633	79.4394	97.6047
	9.07932	68.8632	101.974	111.22	46.1317	79.0589	99.5694
	9.08647	66.7239	98.6807	107.447	45.1182	78.7245	100.206
	9.0936	64.7533	93.4967	101.215	44.2756	78.4346	99.3096
	9.10073	64.6603	87.7903	96.1491	43.6384	78.1885	97.0913
	9.10788	67.3849	81.9414	95.2392	43.8399	77.9862	94.0926
	9.11502	72.1091	75.9981	98.6586	45.6725	77.8282	90.9711
	9.12215	76.9337	70.9385	104.841	49.8074	77.7149	88.2628
	9.12928	80.0625	68.1702	112.278	56.3535	77.6461	86.2406
	9.13643	80.491	67.9602	119.202	64.3948	77.6213	84.9279
	9.14357	78.284	69.414	123.07	72.201	77.6388	84.223
	9.1507	74.563	71.7798	122.458	78.3147	77.6958	84.027
	9.15785	71.136	74.7645	119.071	82.5808	77.7883	84.2822
	9.16498	69.8422	77.8259	116.225	85.9595	77.9111	84.912
	9.17212	71.5585	80.2214	115.34	89.3432	78.0578	85.7325
	9.17925	75.3598	81.9124	115.056	92.7242	78.2209	86.4421
	9.1864	79.1995	83.7441	113.459	95.3931	78.3923	86.7644
	9.19353	81.8695	86.2562	109.921	96.6305	78.5634	86.7005
	9.20067	83.6441	88.5076	105.019	96.2439	78.7254	86.6982
	9.20782	84.7382	88.6291	99.9759	94.7574	78.8698	87.5211
	9.21495	84.2741	85.603	96.311	93.0722	78.9889	89.796
	9.22208	81.5443	80.2517	95.2744	91.6504	79.0758	93.5143
	9.22923	77.4409	74.8602	97.2652	90.0342	79.1247	97.8705
	9.23637	73.7956	72.0296	101.592	87.4209	79.1316	101.604
	9.2435	71.7388	73.0571	106.411	83.6551	79.0938	103.637
	9.25063	71.1404	76.8235	109.278	79.2903	79.0101	103.598
	9.25778	71.3295	80.4891	108.873	74.8097	78.8809	101.901
	9.26492	72.1548	81.5532	106.501	70.4374	78.7082	99.402
	9.27205	74.3406	79.548	105.114	66.668	78.4945	96.8899
	9.2792	78.5475	76.2285	106.48	64.1837	78.2434	94.7419
	9.28633	84.039	74.316	109.654	63.0125	77.9591	92.9155
	9.29347	88.7688	75.6369	112.219	62.2254	77.6453	91.2138
	9.3006	91.2509	79.8153	112.652	60.7706	77.306	89.5944
	9.30775	92.2375	84.5842	111.64	58.5809	76.9442	88.2933
	9.31488	94.0821	87.6787	111.546	56.7157	76.5623	87.6899
	9.32202	98.2603	88.4762	114.321	56.3742	76.1617	88.0364
	9.32917	103.644	87.6663	119.307	57.9364	75.7425	89.2585
	9.3363	107.261	85.7629	123.241	60.9092	75.3042	90.9649
	9.34343	106.641	82.6019	123.14	64.3127	74.8452	92.6439
	9.35057	101.214	78.3435	119.162	66.9589	74.3635	93.9188
	9.35772	91.7156	74.3511	114.006	67.8662	73.8564	94.7198
	9.36485	79.4298	72.2843	109.716	66.7054	73.3217	95.2927
	9.37198	66.5265	72.2488	105.799	63.5888	72.7571	96.043
	9.37913	55.8155	72.7508	100.493	58.489	72.1615	97.2855
	9.38627	49.1749	72.9328	93.3782	51.4672	71.5343	99.0271
	9.3934	46.798	73.9634	86.5454	43.6318	70.8765	100.913
	9.40053	48.1228	77.2932	83.091	37.2546	70.1907	102.39
	9.40768	52.4385	81.8249	84.2756	34.2967	69.4807	102.999
	9.41482	58.2217	83.874	87.9077	34.6664	68.7523	102.628
	9.42195	63.0926	80.6166	89.6083	36.3786	68.0124	101.56
	9.4291	65.6968	73.2455	86.2156	38.0306	67.2695	100.255
	9.43623	67.3766	66.1572	78.2301	40.7455	66.533	99.0109
	9.44337	70.8955	63.3415	68.9765	46.6887	65.8133	97.73
	9.4505	77.3671	65.9101	61.9115	55.8449	65.1211	95.9622
	9.45765	85.1745	72.1591	58.8698	65.1917	64.4672	93.2151
	9.46478	91.9051	78.8455	59.7335	70.9596	63.8623	89.3009
	9.47192	96.2698	82.8096	62.95	71.1741	63.3163	84.4692
	9.47907	97.79	82.6258	66.9423	66.4821	62.8387	79.2597
	9.4862	95.982	79.1481	71.3896	59.3869	62.4375	74.2347
	9.49333	90.8543	74.4379	76.779	52.7696	62.1195	69.8132
	9.50047	83.4209	70.3709	83.0217	48.6238	61.8903	66.2767
	9.50762	75.0444	67.9123	89.137	47.6789	61.7537	63.832
	9.51475	66.8741	66.7722	93.9629	49.9149	61.7118	62.6098
	9.52188	60.333	65.6825	96.6811	55.1491	61.7652	62.6182
	9.52903	57.3283	63.7583	97.0185	62.7099	61.9127	63.7522
	9.53617	58.9669	61.7283	95.4735	70.6561	62.1515	65.861
	9.5433	64.205	61.5073	93.3247	76.3829	62.477	68.7573
	9.55043	70.3207	64.7102	92.0735	78.6074	62.8834	72.1123
	9.55758	74.3625	71.7939	92.4483	78.0705	63.3629	75.3751
	9.56472	74.0714	82.3219	93.7246	76.0324	63.9069	77.9105
	9.57185	68.9818	95.4367	94.3945	73.0346	64.5054	79.3496
	9.579	61.8645	109.404	93.9819	69.4917	65.1475	79.8901
	9.58613	57.9619	120.694	93.9192	66.5624	65.8214	80.2645
	9.59327	61.0873	124.961	96.0494	65.6433	66.5153	81.3533
	9.6004	70.3646	120.395	100.404	67.1315	67.2168	83.6986
	9.60755	81.3778	109.664	105.026	69.8289	67.9138	87.2247
	9.61468	90.2095	97.6452	107.92	71.2856	68.5949	91.293
	9.62182	95.7867	87.657	108.706	69.1513	69.2491	95.0093
	9.62897	98.8698	80.2955	108.352	63.3613	69.8667	97.6074
	9.6361	100.073	75.0298	107.546	57.0904	70.4392	98.7408
	9.64323	99.4218	71.7661	105.529	54.4571	70.9597	98.5769
	9.65038	97.3277	70.7325	101	56.9307	71.4229	97.6716
	9.65752	95.1148	71.5922	94.5641	62.465	71.8252	96.7128
	9.66465	93.9185	73.3314	89.6543	67.8983	72.1646	96.2769
	9.67178	93.2788	74.9345	90.0718	71.4098	72.4412	96.701
	9.67893	91.6789	75.8518	96.5902	72.8571	72.6564	98.0514
	9.68607	88.6068	76.1263	106.265	72.887	72.8131	100.108
	9.6932	85.254	76.5189	114.703	72.2526	72.9156	102.341
	9.70035	82.9643	78.0715	118.935	71.4516	72.9693	103.987
	9.70748	81.7881	80.9123	119.112	70.5995	72.9802	104.298
	9.71462	80.9149	83.8412	117.975	69.7718	72.9554	102.947
	9.72175	79.9019	85.7132	118.162	69.2897	72.9019	100.316
	9.7289	78.8424	86.8815	120.041	69.3253	72.8272	97.4326
	9.73603	77.4724	88.5338	122.479	69.6642	72.7388	95.5015
	9.74317	75.0388	90.8345	124.836	70.3925	72.6437	95.2957
	9.75032	71.6859	92.6194	127.447	72.247	72.5488	96.7936
	9.75745	69.1982	92.9626	130.834	75.6397	72.4604	99.293
	9.76458	69.3371	92.1774	134.899	79.8643	72.3841	101.891
	9.77172	71.8855	91.0396	138.196	83.7982	72.3248	103.965
	9.77887	75.1588	89.8264	137.942	86.7912	72.2866	105.341
	9.786	77.873	88.5714	131.912	88.3693	72.2726	106.121
	9.79313	79.6235	87.7187	121.128	87.8607	72.2852	106.416
	9.80028	80.1544	87.9854	110.107	85.2	72.3256	106.233
	9.80742	79.3644	89.6833	103.813	81.6357	72.3944	105.567
	9.81455	77.8202	92.269	104.361	78.7883	72.4911	104.554
	9.8217	76.2792	94.4099	110.087	77.1591	72.6146	103.523
	9.82883	74.8856	94.7597	116.848	76.1309	72.763	102.9
	9.83597	73.7202	93.1159	120.499	75.3019	72.9339	103.037
	9.8431	73.9282	90.6591	119.206	75.1805	73.1243	104.062
	9.85025	77.1357	88.9618	114.135	76.3803	73.3311	105.817
	9.85738	83.2997	89.228	108.314	78.6784	73.5508	107.881
	9.86452	89.9248	92.2001	104.741	81.3	73.7799	109.709
	9.87167	94.1505	97.4938	104.722	83.7109	74.0151	110.819
	9.8788	95.2844	102.773	107.122	85.5198	74.253	110.99
	9.88593	94.8397	104.916	109.201	85.9324	74.4907	110.343
	9.89307	94.6137	102.875	108.968	84.2848	74.7254	109.29
	9.90022	95.1722	98.948	107.357	81.3142	74.9547	108.398
	9.90735	95.7104	96.7365	107.825	79.1313	75.1766	108.245
	9.91448	95.1334	98.1255	113.151	79.6318	75.3896	109.283
	9.92162	93.4851	102.546	122.528	83.3323	75.5924	111.675
	9.92877	91.9045	108.564	131.958	89.3888	75.7839	115.14
	9.9359	90.9103	115.021	137.386	95.7869	75.9636	118.963
	9.94303	89.6658	120.338	137.489	99.8417	76.1312	122.198
	9.95018	87.5488	121.801	134.056	99.9372	76.2867	124.01
	9.95732	85.5392	116.997	130.179	97.205	76.4303	123.941
	9.96445	85.1301	106.374	127.973	94.5713	76.5625	122.033
	9.97158	86.2947	93.7185	127.783	93.487	76.6843	118.77
	9.97873	87.3874	83.5344	129.398	92.1505	76.7967	114.881
	9.98587	87.0269	77.8352	133.25	87.7602	76.9011	111.065
	9.993	85.5032	75.2405	139.309	80.3037	76.9994	107.74
	10.0001	84.2467	72.8147	145.004	73.3143	77.0934	104.966
	10.0073	84.3434	68.8888	145.926	70.7027	77.1856	102.586
	10.0144	85.7147	64.5054	139.552	73.261	77.2783	100.496
	10.0215	87.3618	62.4056	127.663	78.3152	77.3742	98.8129
	10.0287	88.1153	64.6315	114.718	82.2788	77.476	97.8525
	10.0358	87.3488	70.8642	104.608	83.4452	77.5865	97.9373
	10.043	85.3823	78.6833	99.2664	82.8925	77.7081	99.2254
	10.0501	83.4351	85.1501	99.3983	83.036	77.8434	101.672
	10.0572	83.0656	88.373	105.317	85.2706	77.9942	105.125
	10.0644	85.2969	88.2844	116.4	89.0118	78.1623	109.43
	10.0715	90.0191	86.3127	129.961	92.5533	78.3487	114.433
	10.0787	96.1024	84.139	141.851	94.2052	78.5542	119.815
	10.0858	101.937	82.6679	149.297	93.1045	78.7788	124.906
	10.0929	105.902	82.1023	153.014	89.8993	79.0222	128.674
	10.1001	106.857	82.5997	155.794	86.4489	79.2838	130.055
	10.1072	104.826	84.4566	159.016	84.2919	79.5625	128.467
	10.1143	101.115	87.7081	161.001	83.5746	79.8575	124.178
	10.1215	97.2749	91.9814	158.995	83.4066	80.1677	118.232
	10.1286	94.0457	96.8208	152.57	82.6347	80.4925	111.993
	10.1358	91.5536	101.647	144.579	80.2603	80.8317	106.595
	10.1429	90.0159	105.286	138.413	75.8554	81.1859	102.624
	10.1501	89.6392	106.139	134.875	70.1408	81.5564	100.129
	10.1572	90.0467	103.399	132.505	65.2253	81.9457	98.8626
	10.1643	90.3807	98.3099	130.496	63.9564	82.3573	98.5473
	10.1715	90.0952	93.8853	129.918	68.2345	82.7957	99.0056
	10.1786	89.4907	92.5901	131.546	77.2203	83.2667	100.104
	10.1857	89.6323	94.0884	133.593	87.4577	83.7767	101.636
	10.1929	91.9002	95.9449	132.971	95.5234	84.3331	103.317
	10.2	97.1564	96.8273	128.809	100.495	84.9439	104.941
	10.2072	104.905	98.1964	123.738	103.344	85.6173	106.567
	10.2143	113.437	102.207	121.258	104.568	86.3612	108.527
	10.2214	120.856	108.647	122.188	103.681	87.1833	111.216
	10.2286	125.713	114.818	124.099	100.848	88.0902	114.83
	10.2357	127.006	118.119	124.376	97.5225	89.0876	119.273
	10.2428	124.374	118.176	123.664	95.038	90.1793	124.258
	10.25	118.649	116.69	125.566	93.5445	91.3676	129.438
	10.2571	111.946	115.749	132.505	92.6753	92.6524	134.392
	10.2643	106.739	116.474	142.691	92.4283	94.0315	138.539
	10.2714	104.536	119.005	151.957	92.9245	95.5002	141.176
	10.2785	105.467	122.909	157.673	93.8716	97.0515	141.756
	10.2857	109.038	126.88	159.93	95.0619	98.6758	140.261
	10.2928	114.721	128.739	160.247	97.3689	100.362	137.359
	10.3	121.815	127.21	160.553	102.1	102.095	134.238
	10.3071	129.435	123.881	162.208	108.581	103.861	132.186
	10.3142	136.659	122.231	164.549	113.386	105.642	132.16
	10.3214	142.159	124.345	165.5	113.239	107.421	134.494
	10.3285	144.329	129.487	164.774	108.401	109.178	138.81
	10.3356	142.985	135.888	165.195	102.565	110.895	144.137
	10.3428	140.554	142.687	169.411	99.7689	112.554	149.254
	10.3499	140.327	149.567	176.156	101.653	114.135	153.17
	10.357	143.41	155.51	181.448	107.088	115.623	155.509
	10.3642	147.966	158.967	183.208	113.942	117.002	156.586
	10.3713	151.48	159.132	182.931	121.129	118.257	157.129
	10.3785	153.248	156.352	182.357	128.663	119.378	157.852
	10.3856	154.195	151.605	180.362	135.733	120.355	159.155
	10.3927	154.604	146.404	174.561	140.03	121.182	161.072
	10.3999	153.457	142.88	165.176	139.989	121.856	163.376
	10.407	150.623	142.641	155.982	136.858	122.374	165.696
	10.4142	148.233	145.029	151.11	133.403	122.741	167.588
	10.4213	148.569	147.136	151.15	131.139	122.96	168.595
	10.4284	151.297	146.12	152.832	129.858	123.038	168.373
	10.4356	153.784	141.482	152.835	129.285	122.987	166.829
	10.4427	153.847	135.345	151.29	129.761	122.819	164.19
	10.4498	151.733	130.946	150.923	131.192	122.546	160.921
	10.457	149.68	130.36	153.569	132.516	122.184	157.536
	10.4641	150.029	132.853	158.422	132.847	121.75	154.404
	10.4713	153.754	135.764	162.794	132.657	121.26	151.681
	10.4784	160.119	137.256	163.706	133.301	120.73	149.397
	10.4855	166.95	137.605	159.63	135.298	120.175	147.644
	10.4927	171.286	137.858	151.659	137.497	119.611	146.661
	10.4998	170.563	138.425	142.768	138.278	119.05	146.737
	10.5069	163.908	139.198	135.701	137.32	118.504	147.934
	10.5141	152.631	139.861	131.612	135.786	117.982	149.882
	10.5212	139.726	139.54	130.405	134.967	117.491	151.844
	10.5284	129.006	136.868	131.767	135.022	117.037	153.05
	10.5355	123.98	131.14	135.644	134.932	116.623	153.113
	10.5427	126.121	123.612	141.865	133.52	116.248	152.236
	10.5498	133.439	117.313	149.511	130.547	115.911	151.059
	10.5569	141.422	114.978	156.924	126.889	115.611	150.259
	10.5641	146.187	117.013	162.693	123.726	115.343	150.155
	10.5712	146.69	121.671	166.483	121.458	115.101	150.548
	10.5783	144.213	126.912	168.591	119.446	114.882	150.82
	10.5855	140.769	131.643	168.943	117.004	114.678	150.17
	10.5926	137.916	135.472	167.208	114.394	114.486	147.899
	10.5998	135.945	137.914	163.787	112.452	114.3	143.717
	10.6069	133.668	138.066	159.936	111.491	114.117	138.037
	10.614	129.448	135.276	156.917	110.944	113.933	132.034
	10.6212	123.088	130.458	155.856	109.64	113.746	127.259
	10.6283	116.894	126.115	158.074	106.141	113.555	124.878
	10.6355	114.226	123.961	164.118	99.671	113.359	124.981
	10.6426	116.268	122.67	172.285	91.5558	113.159	126.486
	10.6497	120.703	118.947	179.226	85.1596	112.955	127.777
	10.6569	124.306	111.059	182.32	83.4146	112.747	127.649
	10.664	126.27	101.016	181.129	86.5638	112.537	125.962
	10.6711	128.141	93.3494	176.968	92.7332	112.324	123.626
	10.6783	131.084	91.8766	171.715	100.034	112.108	122.047
	10.6854	134.245	97.2733	166.884	107.337	111.888	122.415
	10.6926	135.531	106.792	163.302	113.673	111.662	125.205
	10.6997	133.333	115.7	161.241	118.124	111.427	130.051
	10.7068	127.743	119.852	160.43	120.392	111.179	135.991
	10.714	120.493	118.173	160.085	120.675	110.916	141.888
	10.7211	113.675	112.883	159.56	118.859	110.631	146.819
	10.7282	108.436	107.266	158.911	114.501	110.32	150.234
	10.7354	104.732	103.498	158.386	107.777	109.979	151.935
	10.7425	102.023	102.213	157.743	99.8506	109.602	151.97
	10.7497	99.9661	103.17	156.554	92.1637	109.186	150.568
	10.7568	98.3175	105.999	154.679	85.9604	108.727	148.102
	10.7639	96.5865	110.171	151.914	82.418	108.223	145.056
	10.7711	94.742	114.307	147.883	82.4517	107.674	141.973
	10.7782	94.2243	116.578	143.033	85.9975	107.078	139.418
	10.7853	96.9067	116.613	139.163	91.5082	106.438	137.899
	10.7925	102.461	116.435	138.091	96.3524	105.755	137.736
	10.7996	107.688	118.591	140.107	98.2648	105.034	138.888
	10.8068	109.309	123.307	144.124	96.8743	104.278	140.875
	10.8139	107.172	127.704	148.69	93.7878	103.494	142.87
	10.821	104.21	128.006	152.3	91.2139	102.687	143.961
	10.8282	103.435	122.83	153.516	90.7738	101.864	143.434
	10.8353	105.371	114.51	151.847	93.2096	101.032	140.976
	10.8424	108.213	107.273	148.384	97.9689	100.197	136.782
	10.8496	109.849	104.391	144.771	102.695	99.3682	131.578
	10.8567	109.556	107.033	141.602	104.385	98.551	126.523
	10.8639	108.455	114.792	138.304	102.002	97.7526	122.915
	10.871	108.777	125.902	134.397	97.5137	96.9793	121.725
	10.8781	112.081	136.947	130.381	94.1653	96.237	123.181
	10.8853	117.612	143.906	127.565	94.2313	95.5314	126.668
	10.8924	123.009	144.58	127.246	98.1176	94.8674	131.041
	10.8995	127.006	139.938	129.791	104.675	94.2495	135.183
	10.9067	130.539	133.058	134.357	112.188	93.6819	138.445
	10.9138	134.69	126.953	139.528	119.332	93.1682	140.751
	10.921	138.607	123.05	144.053	125.114	92.7115	142.388
	10.9281	140.246	121.25	147.057	128.171	92.3146	143.693
	10.9352	138.515	121.344	148.079	127.201	91.9801	144.824
	10.9424	134.153	124.107	147.087	122.621	91.71	145.702
	10.9495	128.858	130.515	144.115	116.985	91.5062	146.127
	10.9567	123.915	139.853	138.972	113.088	91.3703	146.02
	10.9638	119.597	149.089	132.239	111.902	91.3037	145.61
	10.9709	115.752	154.544	126.535	112.433	91.3073	145.395
	10.9781	112.811	154.411	125.28	112.947	91.382	145.8
	10.9852	112.011	149.61	129.755	112.053	91.5283	146.792
	10.9924	114.337	142.286	138.03	109.18	91.7465	147.773
	10.9995	119.17	134.008	146.445	104.691	92.0364	147.914
	11.0066	124.226	125.758	151.891	99.6303	92.3976	146.656
	11.0138	127.111	119.045	153.597	95.0807	92.8291	144.046
	11.0209	127.262	115.945	152.854	91.6968	93.3297	140.695
	11.0281	126.535	117.572	150.618	90.0725	93.8978	137.502
	11.0352	127.549	122.61	146.185	91.4056	94.5314	135.349
	11.0423	131.24	127.707	138.757	96.9702	95.2283	134.896
	11.0495	136.225	129.576	129.526	106.148	95.9861	136.478
	11.0566	140.5	126.955	121.692	115.285	96.8026	140.078
	11.0637	143.15	121.049	118.419	119.742	97.6756	145.347
	11.0709	144.147	114.639	120.434	117.81	98.603	151.645
	11.078	143.193	110.646	125.347	112.222	99.5835	158.081
	11.0852	139.722	110.763	129.472	107.351	100.616	163.583
	11.0923	134.057	114.626	130.658	105.259	101.701	167.089
	11.0994	127.847	119.972	129.724	104.841	102.838	167.875
	11.1066	122.891	124.107	129.468	104.236	104.03	165.882
	11.1137	119.643	126.071	132.281	102.988	105.278	161.83
	11.1208	117.156	127.458	138.299	101.843	106.584	156.965
	11.128	114.467	130.658	145.306	101.806	107.952	152.579
	11.1351	111.615	136.172	150.332	104.051	109.383	149.592
	11.1423	109.39	141.779	151.973	109.608	110.881	148.393
	11.1494	108.761	144.28	151.772	117.995	112.446	148.917
	11.1565	110.658	142.256	152.786	126.765	114.078	150.789
	11.1637	115.724	137.542	156.316	133.283	115.775	153.437
	11.1708	123.887	134.049	160.68	136.43	117.533	156.218
	11.1779	134.022	134.809	163.563	136.124	119.347	158.61
	11.1851	143.908	139.939	164.829	132.537	121.207	160.417
	11.1922	150.942	147.259	166.385	126.95	123.102	161.857
	11.1994	153.613	154.224	169.38	122.236	125.019	163.403
	11.2065	152.647	158.795	172.175	120.826	126.945	165.477
	11.2136	150.701	159.429	171.906	122.166	128.86	168.196
	11.2208	150.526	155.942	168.231	123.273	130.75	171.347
	11.2279	152.787	150.478	164.686	122.225	132.597	174.584
	11.235	155.654	146.466	165.476	120.772	134.384	177.63
	11.2422	156.862	146.447	171.073	122.962	136.098	180.354
	11.2493	156.038	150.823	177.827	130.701	137.726	182.726
	11.2565	154.69	157.196	181.988	140.97	139.259	184.777
	11.2636	153.964	160.702	183.131	148.53	140.692	186.646
	11.2707	152.845	157.391	183.381	151.268	142.023	188.623
	11.2779	149.366	148.411	184.535	151.387	143.255	191.115
	11.285	144.025	139.331	186.828	151.399	144.395	194.522
	11.2921	140.969	134.973	189.877	151.024	145.452	199.086
	11.2993	144.266	136.043	193.547	148.774	146.442	204.769
	11.3064	153.099	140.305	197.522	145.051	147.38	211.16
	11.3136	162.079	145.424	200.845	142.603	148.284	217.469
	11.3207	166.659	150.368	202.56	144.117	149.174	222.655
	11.3278	166.894	154.952	202.514	149.409	150.069	225.712
	11.335	165.643	158.91	201.242	155.27	150.987	226.044
	11.3421	165.153	162.024	199.183	158.788	151.943	223.719
	11.3493	166.493	165.119	195.796	160.286	152.952	219.476
	11.3564	170.542	169.887	189.673	161.78	154.023	214.465
	11.3635	177.653	176.819	180.335	163.409	155.162	209.854
	11.3707	186.715	183.752	170.049	163.254	156.371	206.479
	11.3778	195.604	187.576	163.562	160.738	157.646	204.609
	11.3849	202.787	187.601	165.781	158.541	158.981	203.927
	11.3921	208.373	186.557	178.571	160.049	160.364	203.732
	11.3992	213.763	187.765	198.175	165.309	161.78	203.263
	11.4064	220.141	191.511	215.944	170.69	163.212	201.991
	11.4135	226.748	194.953	223.859	172.835	164.638	199.744
	11.4206	230.648	195.504	221.04	172.096	166.036	196.735
	11.4278	228.835	193.443	214.296	171.623	167.383	193.553
	11.4349	221.066	191.444	211.539	173.872	168.655	191.098
	11.4421	210.576	192.659	215.173	178.679	169.828	190.363
	11.4492	201.822	198.61	221.766	184.047	170.881	192.041
	11.4563	197.617	207.276	226.492	187.756	171.793	196.159
	11.4635	198.154	213.497	226.94	188.581	172.546	201.942
	11.4706	201.471	212.759	223.522	186.909	173.127	207.979
	11.4778	204.179	204.72	217.591	184.176	173.522	212.617
	11.4849	203.092	192.889	209.898	181.323	173.725	214.441
	11.492	197.679	182.001	200.995	178.348	173.732	212.754
	11.4992	190.562	175.779	192.647	175.739	173.543	207.891
	11.5063	184.794	175.002	187.816	175.238	173.161	201.182
	11.5134	181.12	176.435	188.534	178.034	172.594	194.462
	11.5206	178.564	175.047	193.941	182.608	171.855	189.326
	11.5277	176.788	168.695	200.808	185.601	170.958	186.541
	11.5349	176.354	160.143	205.605	185.274	169.919	185.927
	11.542	177.021	154.054	205.681	183.322	168.76	186.685
	11.5491	177.463	152.544	199.647	182.515	167.5	187.891
	11.5563	176.604	153.835	188.546	183.185	166.164	188.853
	11.5634	173.983	154.49	176.854	183.083	164.773	189.279
	11.5705	169.051	152.504	170.666	180.417	163.349	189.27
	11.5777	161.24	148.532	173.448	175.915	161.916	189.208
	11.5848	151.235	144.794	183.167	171.668	160.492	189.532
	11.592	141.998	143.135	193.685	168.737	159.097	190.446
	11.5991	137.602	143.851	199.153	166.516	157.746	191.722
	11.6062	139.7	145.877	197.371	164.171	156.455	192.745
	11.6134	145.144	147.9	189.75	162.136	155.234	192.828
	11.6205	148.359	149.184	179.191	161.951	154.094	191.589
	11.6276	146.343	149.401	168.291	164.655	153.042	189.137
	11.6348	140.61	148.379	158.765	169.528	152.083	185.991
	11.6419	134.605	146.67	151.689	174.693	151.223	182.84
	11.6491	130.507	145.756	147.818	178.672	150.463	180.31
	11.6562	128.713	146.617	147.486	180.473	149.806	178.79
	11.6633	129.155	148.33	150.291	178.606	149.254	178.351
	11.6705	131.741	149.116	155.284	172.126	148.806	178.769
	11.6776	135.468	148.853	161.594	163.374	148.464	179.687
	11.6847	138.376	149.81	168.382	157.556	148.227	180.77
	11.6919	139.212	154.41	174.051	158.148	148.096	181.721
	11.699	138.779	162.463	176.687	164.008	148.067	182.171
	11.7062	139.249	171.064	176.081	171.643	148.14	181.659
	11.7133	142.282	177.11	174.428	178.563	148.31	179.88
	11.7204	147.675	179.334	174.116	183.748	148.572	177.039
	11.7276	153.537	178.207	175.609	186.967	148.919	173.96
	11.7347	158.116	174.916	178.373	189.175	149.343	171.762
	11.7418	162.043	170.691	182.773	192.35	149.832	171.304
	11.749	168.456	166.646	189.609	197.581	150.374	172.796
	11.7561	179.997	164.104	198.418	203.804	150.953	175.816
	11.7633	195.439	164.674	207.32	208.901	151.554	179.598
	11.7704	209.942	169.14	214.175	211.157	152.16	183.373
	11.7775	219.102	176.158	217.739	209.617	152.751	186.629
	11.7847	222.226	182.755	218.502	204.423	153.31	189.262
	11.7918	221.233	186.478	218.397	197.15	153.82	191.616
	11.799	217.687	187.294	219.221	189.854	154.264	194.334
	11.8061	212.362	187.804	221.535	183.94	154.628	197.971
	11.8132	206.71	191.321	224.82	180.609	154.899	202.548
	11.8204	202.688	198.954	227.758	181.248	155.07	207.314
	11.8275	200.971	208.489	228.33	185.882	155.134	210.979
	11.8346	200.659	216.279	224.518	191.835	155.09	212.355
	11.8418	201.219	219.55	215.558	195.187	154.938	211.002
	11.8489	203.851	216.769	202.896	193.506	154.685	207.473
	11.8561	210.139	207.702	190.212	186.912	154.338	203.016
	11.8632	219.585	194.749	182.053	177.318	153.909	198.983
	11.8704	228.951	183.101	181.238	167.506	153.413	196.359
	11.8775	233.896	177.933	186.892	160.254	152.865	195.6
	11.8846	231.393	181.384	195.153	156.785	152.283	196.724
	11.8918	221.686	191.862	201.927	155.914	151.684	199.425
	11.8989	208.59	204.727	205.161	155.811	151.086	203.081
	11.906	196.88	213.999	205.295	156.425	150.507	206.726
	11.9132	188.539	215.625	204.37	159.101	149.963	209.169
	11.9203	182.372	209.837	204.858	164.456	149.468	209.33
	11.9275	177.542	199.901	208.684	171.722	149.034	206.691
	11.9346	175.608	189.475	216.254	179.323	148.669	201.604
	11.9417	177.921	181.759	225.79	185.428	148.382	195.243
	11.9489	182.746	179.398	233.973	189.027	148.176	189.168
	11.956	186.904	183.214	237.715	190.85	148.052	184.692
	11.9631	189.525	190.957	235.467	192.319	148.008	182.318
	11.9703	192.461	198.21	227.569	193.66	148.039	181.545
	11.9774	197.037	201.243	216.322	193.95	148.14	181.16
	11.9846	201.877	199.454	205.195	192.626	148.302	179.849
	11.9917	204.392	195.228	196.829	189.974	148.516	176.784
	11.9988	203.37	191.348	191.9	186.587	148.77	171.923
	12.006	199.717	188.562	190.131	183.405	149.053	165.968
	12.0131	195.409	185.567	191.211	181.838	149.355	160.11
	12.0203	191.845	181.05	193.757	182.679	149.663	155.619
	12.0274	188.721	175.413	194.711	184.834	149.969	153.397
	12.0345	184.63	170.313	191.664	185.697	150.261	153.65
	12.0417	179.244	166.582	185.243	182.977	150.532	155.874
	12.0488	174.534	163.01	177.867	176.224	150.775	159.167
	12.0559	172.917	157.837	171.171	166.897	150.983	162.641
	12.0631	173.998	151.403	166.124	157.218	151.153	165.672
	12.0702	174.243	146.271	164.527	149.108	151.28	167.884
	12.0773	170.825	144.294	168.161	144.048	151.364	169.019
	12.0845	164.968	144.712	176.265	143.06	151.401	168.899
	12.0916	160.486	145.815	185.109	145.998	151.394	167.535
	12.0988	159.668	147.228	190.655	151.179	151.341	165.278
	12.1059	161.34	149.289	191.716	156.213	151.244	162.797
	12.113	162.476	151.051	190.587	159.094	151.104	160.839
	12.1202	161.291	150.669	190.527	158.987	150.922	159.892
	12.1273	159.071	147.886	192.745	156.487	150.699	159.956
	12.1344	158.941	144.875	195.916	152.839	150.437	160.55
	12.1416	162.538	144.318	197.931	148.985	150.137	160.954
	12.1487	167.85	147.415	197.52	145.774	149.798	160.584
	12.1559	170.461	153.44	194.744	144.355	149.42	159.321
	12.163	167.093	159.89	190.75	145.437	149.004	157.642
	12.1701	158.343	163.347	187.032	148.733	148.547	156.438
	12.1773	148.305	161.819	184.634	153.642	148.048	156.558
	12.1844	141.503	156.499	183.892	159.782	147.504	158.3
	12.1916	139.87	150.471	184.855	166.491	146.914	161.176
	12.1987	142.05	145.91	187.841	172.513	146.274	164.169
	12.2058	145.005	143.109	193.001	176.331	145.582	166.333
	12.213	146.297	141.807	198.916	176.401	144.836	167.297
	12.2201	145.104	142.481	202.553	171.579	144.034	167.31
	12.2272	141.604	145.989	201.668	162.059	143.174	166.832
	12.2344	136.546	152.343	196.591	149.727	142.259	166.074
	12.2415	131.992	160.271	189.04	137.274	141.29	164.898
	12.2487	131.114	167.864	180.405	127.121	140.27	163.097
	12.2558	135.679	173.651	172.066	121.188	139.206	160.76
	12.263	144.112	177.41	166.024	120.836	138.106	158.373
	12.2701	152.919	179.688	163.83	125.963	136.981	156.566
	12.2772	159.345	180.183	165.29	134.032	135.842	155.705
	12.2844	161.947	177.525	168.983	140.798	134.706	155.642
	12.2915	160.018	171.297	173.627	142.708	133.588	155.805
	12.2986	154.397	163.077	178.075	139.284	132.506	155.581
	12.3058	148.385	154.889	180.317	133.705	131.479	154.7
	12.3129	145.681	148.027	177.965	130.413	130.527	153.321
	12.3201	146.759	143.624	170.456	131.219	129.669	151.774
	12.3272	148.605	142.556	160.256	134.044	128.922	150.205
	12.3343	148.582	144.254	151.373	135.77	128.305	148.444
	12.3415	147.402	146.993	146.73	135.422	127.832	146.2
	12.3486	147.666	149.522	146.908	134.221	127.515	143.387
	12.3558	150.532	151.314	150.65	133.947	127.364	140.339
	12.3629	154.771	151.615	155.557	136.292	127.385	137.787
	12.37	158.45	149.816	158.482	142.348	127.579	136.617
	12.3772	160.439	146.768	156.849	150.891	127.946	137.534
	12.3843	160.486	144.593	150.713	158.082	128.481	140.746
	12.3914	158.812	144.926	143.27	160.789	129.176	145.857
	12.3986	155.841	147.537	138.789	159.657	130.018	152.039
	12.4057	151.967	150.47	139.698	157.409	130.993	158.437
	12.4129	147.63	151.572	145.305	155.096	132.085	164.556
	12.42	143.566	150.267	153.052	151.614	133.276	170.423
	12.4271	140.536	147.88	160.672	146.067	134.548	176.399
	12.4343	138.833	146.223	166.971	139.213	135.879	182.739
	12.4414	138.436	146.203	171.436	132.968	137.253	189.173
	12.4485	139.274	147.884	173.809	129.292	138.649	194.802
	12.4557	141.059	151.137	173.333	129.253	140.052	198.487
	12.4628	143.591	155.572	168.389	132.389	141.446	199.501
	12.47	147.478	160.035	158.357	136.514	142.817	198.005
	12.4771	153.481	162.718	146.176	138.517	144.154	194.943
	12.4842	160.55	162.143	137.373	136.503	145.449	191.433
	12.4914	165.613	158.269	135.394	131.828	146.693	188.096
	12.4985	166.289	152.59	138.438	128.565	147.882	184.831
	12.5056	163.333	146.873	141.617	130.487	149.013	181.155
	12.5128	159.575	141.538	141.873	138.487	150.083	176.779
	12.5199	156.845	135.246	140.129	150.246	151.092	171.975
	12.5271	154.536	126.55	139.077	161.38	152.041	167.517
	12.5342	150.835	116.389	140	167.494	152.931	164.295
	12.5413	144.98	108.29	142.295	166.933	153.763	162.874
	12.5485	138.365	105.441	145.371	161.984	154.541	163.266
	12.5556	133.441	108.31	149.834	156.536	155.267	164.994
	12.5627	131.828	115.331	156.312	152.452	155.944	167.374
	12.5699	134.104	124.551	163.701	148.966	156.574	169.831
	12.577	140.676	134.486	169.693	145.332	157.161	172.094
	12.5842	151.011	145.008	173.275	142.478	157.709	174.253
	12.5913	162.072	157.536	175.604	141.249	158.219	176.697
	12.5984	169.713	172.481	177.857	140.456	158.694	179.971
	12.6056	172.536	186.13	179.472	138.37	159.138	184.485
	12.6127	173.266	192.112	179.329	135.537	159.552	190.158
	12.6198	175.781	187.257	177.509	134.534	159.938	196.214
	12.627	181.385	175.369	175.067	137.035	160.297	201.376
	12.6341	187.824	164.68	172.885	142.09	160.627	204.435
	12.6413	191.042	162.142	171.298	147.163	160.929	204.845
	12.6484	187.947	170.239	170.191	150.129	161.2	202.923
	12.6555	178.737	187.051	169.356	150.309	161.435	199.565
	12.6627	167.376	206.486	169.22	148.366	161.63	195.778
	12.6698	159.445	219.413	170.833	145.854	161.779	192.36
	12.677	158.85	219.012	174.441	144.613	161.874	189.847
	12.6841	166.108	206.756	178.522	145.842	161.908	188.524
	12.6912	178.67	191.511	180.944	149.4	161.871	188.402
	12.6984	191.891	182.214	181.089	153.777	161.756	189.203
	12.7055	200.763	181.851	180.502	156.816	161.555	190.51
	12.7127	202.774	187.36	181.262	157.365	161.259	192.041
	12.7198	199.532	193.78	183.706	156.587	160.864	193.878
	12.7269	195.074	198.324	186.072	156.933	160.364	196.427
	12.7341	192.664	201.236	186.648	159.563	159.758	200.066
	12.7412	193.089	203.798	185.862	163.168	159.045	204.712
	12.7484	195.021	206.261	185.621	165.203	158.228	209.621
	12.7555	196.329	207.613	186.858	164.104	157.31	213.659
	12.7626	195.106	206.959	188.592	160.762	156.299	215.942
	12.7698	189.939	204.689	189.524	158.005	155.203	216.448
	12.7769	180.243	201.932	189.986	158.16	154.034	216.151
	12.784	167.264	199.327	191.83	160.762	152.802	216.525
	12.7912	154.497	196.906	196.285	162.917	151.521	218.63
	12.7983	145.799	194.615	202.354	162.371	150.205	222.298
	12.8055	142.257	192.019	207.655	160.066	148.868	225.965
	12.8126	141.335	187.903	210.284	159.052	147.525	227.37
	12.8197	139.88	181.095	209.562	160.836	146.191	224.803
	12.8269	137.78	171.899	205.736	163.41	144.877	218.111
	12.834	137.926	162.365	199.586	163.078	143.598	208.823
	12.8411	142.565	155.066	192.115	157.947	142.366	199.347
	12.8483	150.312	151.458	184.359	149.532	141.191	191.851
	12.8554	156.966	151.058	177.573	141.075	140.084	187.523
	12.8626	158.949	151.861	173.362	134.573	139.053	186.464
	12.8697	155.758	151.727	172.955	129.799	138.106	187.964
	12.8768	149.639	149.958	176.08	125.911	137.247	190.807
	12.884	143.725	147.934	180.554	122.701	136.483	193.504
	12.8911	140.34	148.014	183.256	120.032	135.816	194.547
	12.8983	139.985	151.4	182.281	117.8	135.247	192.794
	12.9054	141.335	157.07	178.38	117.145	134.777	187.879
	12.9125	142.593	162.788	173.688	120.024	134.405	180.4
	12.9197	143.132	166.624	169.317	126.608	134.129	171.724
	12.9268	143.761	167.157	165.315	134.151	133.945	163.428
	12.9339	145.677	163.251	162.486	139.139	133.849	156.709
	12.9411	149.314	154.981	162.553	140.138	133.836	152.063
	12.9482	153.813	144.553	166.284	138.656	133.903	149.362
	12.9553	157.308	135.168	172.531	137.948	134.043	148.172
	12.9625	157.966	128.848	179.256	140.648	134.252	148.08
	12.9696	155.165	125.902	184.806	146.34	134.526	148.889
	12.9768	149.952	126.243	188.046	151.108	134.861	150.649
	12.9839	144.513	130.207	187.577	150.423	135.254	153.584
	12.991	140.977	137.571	181.559	143.143	135.702	157.947
	12.9982	140.017	146.406	169.515	132.541	136.205	163.856
	13.0053	140.177	153.758	154.648	123.447	136.76	171.117
	13.0124	139.177	157.4	143.216	118.75	137.368	179.13
	13.0196	136.499	156.689	140.451	118.444	138.026	186.938
	13.0267	134.173	152.596	146.863	121.022	138.734	193.466
	13.0339	134.452	147.763	158.309	125.06	139.491	197.863
	13.041	137.106	145.817	169.119	129.876	140.292	199.791
	13.0481	139.517	149.077	175.121	135.141	141.136	199.496
	13.0553	139.458	156.574	174.756	139.951	142.017	197.639
	13.0624	137.559	164.995	168.679	143.071	142.928	195.019
	13.0696	136.672	171.556	158.908	144.706	143.861	192.35
	13.0767	138.729	175.332	148.121	146.736	144.807	190.183
	13.0838	142.735	176.475	139.168	150.109	145.755	188.912
	13.091	146.18	175.587	134.468	153.286	146.692	188.749
	13.0981	148.056	173.814	135.076	154.515	147.608	189.676
	13.1052	149.84	172.522	139.885	154.506	148.488	191.486
	13.1124	153.248	172.626	145.815	155.507	149.322	193.953
	13.1195	157.773	174.232	149.676	158.483	150.097	196.982
	13.1267	161.333	176.485	150.509	162.244	150.807	200.55
	13.1338	162.638	177.691	149.849	164.667	151.443	204.456
	13.1409	161.556	176.233	149.94	163.863	152.003	208.137
	13.1481	157.866	171.869	152.545	158.973	152.486	210.81
	13.1552	151.677	165.873	158.897	151.069	152.895	211.885
	13.1623	145.002	159.671	169.183	142.685	153.238	211.325
	13.1695	141.151	153.821	181.501	135.693	153.526	209.673
	13.1766	142.04	148.706	191.909	130.55	153.773	207.748
	13.1838	146.762	145.502	196.357	128.039	153.995	206.244
	13.1909	152.355	145.504	193.479	129.985	154.212	205.434
	13.1981	155.143	148.768	185.988	137.013	154.444	205.089
	13.2052	152.35	154.253	179.135	146.625	154.714	204.601
	13.2123	144.232	161.037	177.279	154.778	155.04	203.248
	13.2195	134.828	168.437	181.343	159.095	155.441	200.515
	13.2266	129.445	175.188	188.682	160.011	155.936	196.335
	13.2337	130.581	179.713	194.939	159.366	156.536	191.159
	13.2409	136.064	181.402	196.73	158.565	157.251	185.834
	13.248	141.178	180.951	193.71	157.594	158.086	181.35
	13.2552	142.673	179.633	188.294	155.411	159.041	178.534
	13.2623	140.994	178.698	182.931	151.797	160.112	177.789
	13.2694	139.178	179.108	177.9	148.541	161.29	178.975
	13.2766	139.985	181.161	172.39	147.779	162.562	181.493
	13.2837	143.727	183.987	166.983	149.727	163.91	184.556
	13.2909	148.238	185.437	163.775	153.327	165.316	187.523
	13.298	150.783	183.084	164.258	158.301	166.757	190.132
	13.3051	150.226	176.237	168.195	164.739	168.211	192.532
	13.3123	147.737	167.375	174.432	170.799	169.652	195.107
	13.3194	146.03	161.414	181.774	172.758	171.057	198.198
	13.3265	147.911	162.618	188.968	168.653	172.404	201.835
	13.3337	154.567	171.201	194.595	161.265	173.671	205.628
	13.3408	164.339	182.78	197.448	156.212	174.838	208.907
	13.348	173.261	191.693	197.321	157.17	175.889	211.088
	13.3551	177.734	195.272	195.772	163.715	176.807	212.061
	13.3622	177.542	195.151	195.443	172.841	177.582	212.338
	13.3694	176.193	194.696	197.274	181.26	178.203	212.785
	13.3765	177.735	195.269	198.611	187.038	178.662	214.115
	13.3836	183.119	195.146	195.423	190.489	178.955	216.48
	13.3908	189.862	192.129	186.612	193.455	179.079	219.452
	13.3979	194.996	186.571	175.622	196.997	179.033	222.347
	13.405	197.731	181.357	168.083	199.767	178.82	224.654
	13.4122	199.297	179.448	168.147	198.983	178.44	226.273
	13.4193	201.17	181.808	176.63	193.037	177.902	227.488
	13.4265	203.925	186.94	191.732	183.429	177.21	228.695
	13.4336	207.244	191.969	210.448	174.808	176.375	230.094
	13.4407	210.248	194.829	228.981	172.452	175.407	231.5
	13.4479	211.647	195.832	242.98	178.225	174.318	232.392
	13.455	210.357	196.639	248.907	188.928	173.123	232.145
	13.4621	206.947	197.612	245.789	199.291	171.838	230.335
	13.4693	203.987	197.129	235.591	206.156	170.48	227.013
	13.4764	203.651	193.891	221.862	209.526	169.067	222.822
	13.4836	205.085	188.858	208.153	210.752	167.619	218.868
	13.4907	205.234	184.04	197.305	210.535	166.155	216.318
	13.4978	202.499	180.097	190.865	208.142	164.694	215.926
	13.505	198.831	176.322	188.243	202.342	163.255	217.729
	13.5121	197.865	172.815	187.195	193.73	161.853	221.085
	13.5193	201.278	171.192	186.101	185.763	160.505	224.971
	13.5264	207.173	172.34	185.624	182.204	159.223	228.383
	13.5335	211.911	174.376	187.656	183.63	158.018	230.649
	13.5407	213.269	174.296	192.949	187.465	156.896	231.569
	13.5478	211.605	171.719	200.226	190.82	155.862	231.35
	13.5549	208.229	169.778	207.178	191.872	154.916	230.377
	13.5621	203.599	171.798	211.7	189.35	154.057	228.956
	13.5692	197.474	177.852	212.611	182.729	153.28	227.15
	13.5764	190.027	184.95	210.12	172.975	152.578	224.759
	13.5835	182.265	189.992	205.738	162.263	151.942	221.424
	13.5907	175.883	192.364	201.135	153.452	151.362	216.808
	13.5978	172.94	194.252	196.524	149.805	150.828	210.812
	13.6049	174.823	198.487	190.456	153.418	150.329	203.706
	13.6121	180.627	205.461	181.878	163.163	149.855	196.103
	13.6192	186.73	212.098	172.321	175.354	149.397	188.781
	13.6263	188.869	214.254	165.449	186.88	148.95	182.454
	13.6335	185.254	210.023	164.562	196.578	148.506	177.62
	13.6406	177.7	200.631	170.596	203.546	148.065	174.482
	13.6478	169.781	189.315	181.491	205.746	147.626	172.932
	13.6549	164.067	180.276	192.354	201.418	147.192	172.597
	13.662	161.051	177.167	197.138	191.422	146.767	172.973
	13.6692	160.04	180.439	192.629	179.33	146.359	173.601
	13.6763	160.286	186.162	181.632	168.855	145.976	174.187
	13.6834	161.254	188.588	170.805	161.411	145.629	174.613
	13.6906	162.317	184.453	165.053	156.348	145.328	174.854
	13.6977	162.593	175.004	165.232	152.95	145.084	174.884
	13.7049	161.334	164.25	170.226	151.475	144.908	174.656
	13.712	158.384	155.769	178.401	152.502	144.81	174.153
	13.7191	154.134	151.116	187.015	156.087	144.797	173.463
	13.7263	149.406	150.187	192.671	161.637	144.876	172.812
	13.7334	145.675	151.985	193.178	167.885	145.05	172.496
	13.7406	144.982	155.263	188.343	172.86	145.321	172.771
	13.7477	148.86	159.432	179.696	174.712	145.685	173.746
	13.7548	157.084	164.841	170.759	172.934	146.139	175.34
	13.762	167.721	171.6	166.45	168.333	146.674	177.254
	13.7691	178.225	178.401	169.594	161.902	147.28	178.978
	13.7762	186.109	182.952	177.579	154.449	147.944	179.895
	13.7834	189.086	183.42	184.189	147.397	148.651	179.559
	13.7905	185.861	179.686	185.317	143.127	149.384	178.071
	13.7977	177.386	173.834	182.154	143.685	150.127	176.296
	13.8048	166.707	169.237	179.018	149.058	150.862	175.672
	13.8119	157.002	168.301	178.899	156.858	151.571	177.614
	13.8191	150.208	170.788	181.119	163.561	152.238	182.818
	13.8262	147.43	174.471	182.947	166.405	152.847	190.888
	13.8333	148.992	177.129	182.915	165.071	153.384	200.513
	13.8405	153.267	177.674	181.735	161.881	153.839	210.046
	13.8476	157.016	176.169	180.308	159.77	154.203	218.076
	13.8547	158.159	173.595	178.364	159.674	154.468	223.736
	13.8619	157.538	171.091	175.689	160.026	154.631	226.709
	13.869	157.429	168.781	173.568	158.771	154.691	227.139
	13.8762	159.243	165.941	173.898	155.481	154.649	225.562
	13.8833	162.767	162.761	177.179	151.345	154.508	222.806
	13.8904	166.379	161.124	181.956	147.632	154.274	219.748
	13.8976	167.767	162.863	185.878	144.849	153.953	217.007
	13.9047	165.56	167.499	187.248	143.053	153.555	214.771
	13.9119	160.645	172.325	186.304	142.054	153.089	212.905
	13.919	155.579	174.726	185.202	141.327	152.564	211.268
	13.9261	152.764	173.933	186.276	140.627	151.992	209.979
	13.9333	152.949	170.475	189.87	140.917	151.383	209.427
	13.9404	154.705	164.863	193.617	143.899	150.749	209.985
	13.9475	155.228	157.536	193.776	149.97	150.098	211.592
	13.9547	152.653	149.657	187.758	156.857	149.442	213.516
	13.9618	148.242	143.175	176.298	160.98	148.79	214.512
	13.969	145.666	139.988	163.906	160.592	148.152	213.379
	13.9761	147.567	140.958	156.656	157.265	147.535	209.585
	13.9832	153.178	145.569	158.124	153.964	146.948	203.631
	13.9904	159.19	152.562	166.944	152.252	146.398	196.907
	13.9975	161.943	160.603	178.463	151.608	145.89	191.148
	14.0046	159.176	167.997	188.491	150.427	145.431	187.746
	14.0118	151.525	172.434	195.288	147.341	145.025	187.235
	14.0189	143.085	172.266	198.641	142.667	144.676	189.171
	14.0261	139.217	168.238	198.098	138.766	144.387	192.435
	14.0332	142.321	163.276	192.835	138.071	144.161	195.726
	14.0404	149.54	160.04	183.23	140.738	143.998	198.005
	14.0475	155.438	158.554	171.964	144.778	143.9	198.723
	14.0546	157.226	156.687	163.052	148.115	143.868	197.863
	14.0618	156.832	153.36	159.442	149.969	143.901	195.88
	14.0689	157.763	150.444	161.39	150.625	143.997	193.519
	14.076	160.861	150.489	166.966	150.543	144.157	191.511
	14.0832	163.536	153.41	173.802	149.958	144.378	190.225
	14.0903	162.67	156.705	180.295	149.439	144.659	189.518
	14.0975	157.966	158.346	185.83	150.492	144.998	188.898
	14.1046	152.664	158.275	190.508	154.653	145.393	187.919
	14.1117	151.026	157.429	194.458	161.461	145.84	186.496
	14.1189	154.806	156.356	197.156	167.953	146.339	184.926
	14.126	161.766	155.223	197.741	171.07	146.886	183.64
	14.1332	167.302	154.731	196.232	170.433	147.477	182.94
	14.1403	167.688	156.249	193.997	168.252	148.112	182.906
	14.1474	162.566	160.683	192.316	167.011	148.785	183.488
	14.1546	154.853	167.334	190.682	167.915	149.493	184.613
	14.1617	148.196	173.793	187.715	170.869	150.232	186.175
	14.1688	144.375	177.149	183.871	174.883	150.997	187.921
	14.176	143.193	176.11	181.873	178.575	151.784	189.396
	14.1831	144.236	172.329	183.837	180.627	152.586	190.076
	14.1903	147.698	169.294	188.723	179.781	153.397	189.649
	14.1974	153.436	169.526	193.334	174.918	154.211	188.248
	14.2045	160.335	172.602	195.738	166.248	155.019	186.413
	14.2117	167.247	175.661	197.138	156.523	155.816	184.778
	14.2188	174.016	176.079	200.196	149.998	156.591	183.699
	14.2259	180.934	173.931	206.199	149.604	157.338	183.131
	14.2331	187.475	171.648	214.317	155.144	158.048	182.849
	14.2402	192.394	171.248	222.889	163.654	158.713	182.827
	14.2474	195.208	172.554	230.381	171.127	159.327	183.445
	14.2545	196.829	174.206	235.137	174.957	159.882	185.338
[truncated: 2,906 more rows]

## Sheet: c
		UHPLC
	Sample:	COQ4wt	COQ4 H142A-H146A	COQ4 D143A-E158A
	Time (min)	Intensity
	0.0067	55.1949	109.616	120.278
	0.013833	53.5848	84.1056	128.142
	0.020983	51.9607	83.1922	134.883
	0.028117	50.6072	79.7334	118.362
	0.03525	49.6075	65.6877	79.7952
	0.0424	48.8809	85.6975	94.4074
	0.049533	48.3689	66.0278	50.6638
	0.056667	48.1564	70.9691	79.1966
	0.0638	48.4043	80.8178	124.414
	0.07095	49.1638	128.84	69.8798
	0.078083	50.2385	86.4939	141.774
	0.085217	51.2027	68.1673	66.3914
	0.092367	51.5652	60.6758	99.0968
	0.0995	50.9789	6.62036	117.206
	0.106633	49.3931	110.23	106.488
	0.113767	47.0805	104.056	87.0037
	0.120917	44.5365	73.1739	133.813
	0.12805	42.2926	171.365	87.2233
	0.135183	40.7243	170.834	130.601
	0.142333	39.9348	79.9537	63.9777
	0.149467	39.7553	230.365	75.171
	0.1566	39.8429	94.3233	82.9005
	0.163733	39.8126	51.8308	101.649
	0.170883	39.3498	52.4545	47.3952
	0.178017	38.2787	44.3975	35.1028
	0.18515	36.584	122.03	75.7124
	0.1923	34.3901	9.40097	86.1447
	0.199433	31.917	100.395	74.9473
	0.206567	29.4425	86.397	54.6282
	0.2137	27.2858	174.285	122.037
	0.22085	25.795	54.4079	51.6241
	0.227983	25.2982	105.596	96.0315
	0.235117	26.0012	65.2057	85.302
	0.242267	27.871	47.2031	106.199
	0.2494	30.5874	109.726	104.083
	0.256533	33.6389	103.63	54.3391
	0.263683	36.5488	120.306	32.876
	0.270817	39.1164	4.00301	46.0152
	0.27795	41.5133	1.13161	36.9792
	0.285083	44.1553	83.8059	53.4965
	0.292233	47.4172	48.9309	57.8519
	0.299367	51.354	45.146	40.679
	0.3065	55.5674	34.6588	71.4018
	0.31365	59.269	35.8821	76.1762
	0.320783	61.5217	70.7909	77.1087
	0.327917	61.602	50.5727	87.781
	0.33505	59.3626	3.7614	0
	0.3422	55.4044	94.8076	67.1933
	0.349333	50.9028	53.9284	72.5621
	0.356467	47.1189	3.8065	81.928
	0.363617	44.8474	92.3462	32.876
	0.37075	44.1105	81.9206	49.8171
	0.377883	44.2587	46	90.4185
	0.385033	44.3953	58.961	124.178
	0.392167	43.8642	58.9729	65.5324
	0.3993	42.5227	48.2249	42.3072
	0.406433	40.6814	55.4457	125.52
	0.413583	38.8185	15.4944	76.405
	0.420717	37.3096	96.8005	60.6805
	0.42785	36.3362	66.303	39.3998
	0.434983	35.9357	64.4704	64.9896
	0.442133	36.0583	82.1914	57.807
	0.449267	36.5671	142.757	39.3185
	0.4564	37.2314	49.2257	67.4415
	0.46355	37.7712	96.6011	71.9511
	0.470683	37.9326	136.8	32.8828
	0.477817	37.5461	1.62151	12.2097
	0.48495	36.5572	4.08101	49.243
	0.4921	35.0606	39.7024	80.2875
	0.499233	33.3301	22.4623	245.862
	0.506367	31.7813	44.5214	0
	0.513517	30.8282	42.9597	0
	0.52065	30.6972	56.7365	97.1976
	0.527783	31.3336	21.5179	112.483
	0.534933	32.4791	0	40.3217
	0.542067	33.8534	52.4795	0
	0.5492	35.2882	43.8905	84.5695
	0.556333	36.7244	75.4332	5.69016
	0.563483	38.1224	54.9717	62.089
	0.570617	39.3906	51.6781	50.3135
	0.57775	40.3785	89.9229	0
	0.5849	40.8989	4.99167	62.8847
	0.592033	40.7527	42.1093	83.4005
	0.599167	39.7723	49.9054	129.483
	0.6063	37.9049	34.962	50.7647
	0.61345	35.3014	72.3523	73.2969
	0.620583	32.3418	42.9073	61.4549
	0.627717	29.5653	0	25.8885
	0.634867	27.5274	24.6215	54.8209
	0.642	26.6463	38.142	92.495
	0.649133	27.0888	34	41.0519
	0.656267	28.7207	44.0112	54.5415
	0.663417	31.1221	44.2327	52.4545
	0.67055	33.6687	64.2808	32.115
	0.677683	35.6928	65.1238	0
	0.684833	36.7125	72.794	65
	0.691967	36.6398	33.4268	59.883
	0.6991	35.8347	61.6051	31.4355
	0.706233	34.9275	25.6814	67.7433
	0.713383	34.4912	44.9457	54.5345
	0.720517	34.7732	3.0563	28.9035
	0.72765	35.6648	55.4699	5.01104
	0.7348	36.9114	0	7.91912
	0.741933	38.3761	0	20.1023
	0.749067	40.136	37.3462	59.6208
	0.7562	42.3383	40.8418	27.833
	0.76335	44.9486	3.76414	13.2079
	0.770483	47.6151	0	0
	0.777617	49.778	32.115	228.469
	0.784767	50.9563	22.1362	71.7895
	0.7919	51.0093	45.4729	4.15952
	0.799033	50.1915	2.24124	0
	0.806167	48.9789	40.1231	70.3269
	0.813317	47.7949	32	28.9035
	0.82045	46.8097	33.4538	0
	0.827583	45.927	7.00438	53.0959
	0.834733	44.9453	11.6195	21.133
	0.841867	43.7682	37.4675	106.784
	0.849	42.5045	5.48063	40.5364
	0.856133	41.3818	0	5.51569
	0.863283	40.5482	1.25303	29.7592
	0.870417	39.9256	4.64565	53.2593
	0.87755	39.234	72.3605	45.1852
	0.8847	38.1694	27.1598	35.2962
	0.891833	36.6154	54.1281	0
	0.898967	34.7535	53.5511	0
	0.906117	33.0109	0	45.0099
	0.91325	31.8752	3.43989	0
	0.920383	31.6741	49.5289	93.0526
	0.927517	32.4303	4.588	85.3438
	0.934667	33.8623	82.1689	0
	0.9418	35.5242	34.2181	31.7793
	0.948933	37.0014	52.8442	9.19543
	0.956083	38.047	34.4864	101.259
	0.963217	38.5902	4.69671	37.2161
	0.97035	38.6551	0	6.97053
	0.977483	38.2841	0	62.0513
	0.984633	37.5318	40.054	38.5169
	0.991767	36.511	3.38402	26.1443
	0.9989	35.4302	0	25.692
	1.00605	34.5742	3.25554	65.7542
	1.01318	34.2272	0	68.512
	1.02032	34.5677	25.692	23.2898
	1.02745	35.5816	4.21224	0
	1.0346	37.0324	35.9402	29.5065
	1.04173	38.5116	20.3395	26.7625
	1.04887	39.5561	37.836	9.84627
	1.05602	39.7904	0	24.3319
	1.06315	39.0487	0	38.2186
	1.07028	37.4451	32	32.9892
	1.07742	35.3802	0.140975	34.397
	1.08457	33.4729	38	32.115
	1.0917	32.4083	2.26629	71.3889
	1.09883	32.7231	3.76221	2.29593
	1.10598	34.5945	17.7896	30.4013
	1.11312	37.7218	2.67902	23.1109
	1.12025	41.3675	74	0
	1.12738	44.5588	61.0717	28.6679
	1.13453	46.3849	7.7924	31.178
	1.14167	46.2919	0	25.0624
	1.1488	44.2791	45.0581	6.82759
	1.15595	40.916	46.5959	73.7895
	1.16308	37.1474	3.92687	62.0391
	1.17022	33.9394	21.41	36.6817
	1.17735	31.9226	34.112	54.6947
	1.1845	31.2092	49.0157	24.3469
	1.19163	31.4668	0	103.427
	1.19877	32.176	6.13976	14.1315
	1.20592	32.9064	28.4756	41.6445
	1.21305	33.4643	23.428	9.29598
	1.22018	33.8712	67.3369	58.8344
	1.22732	34.2398	4.70926	17.2967
	1.23447	34.6481	9.28278	17.5975
	1.2416	35.0802	0	6.56745
	1.24873	35.4406	0	0
	1.25588	35.6163	17.2514	0
	1.26302	35.5642	49.2193	31.0445
	1.27015	35.3882	4.25087	24.6659
	1.27728	35.3567	64.5617	44.2106
	1.28443	35.8168	22.5308	42.8486
	1.29157	37.0232	31.7434	30.2681
	1.2987	38.9629	30	56.7683
	1.30585	41.2756	0	29.3333
	1.31298	43.3194	36.7663	37.4694
	1.32012	44.3701	9.42554	42.1743
	1.32727	43.892	55.4421	44.5289
	1.3344	41.7896	0	37.9344
	1.34153	38.5147	48.091	20.3395
	1.34867	34.932	6.10792	40.3544
	1.35582	31.9588	29.2352	28.97
	1.36295	30.1617	19.7369	0
	1.37008	29.5625	0	24.1095
	1.37723	29.7759	46.1387	48.8646
	1.38437	30.3542	1.34366	44.1748
	1.3915	31.0598	52.9132	50.6385
	1.39865	31.8816	0	30.8195
	1.40578	32.8479	0	36.0787
	1.41292	33.8554	44.828	32.8849
	1.42005	34.6748	0	26.5617
	1.4272	35.1078	25.1356	22.039
	1.43433	35.1319	36.892	66.5458
	1.44147	34.9124	44.961	52.3782
	1.4486	34.7	38.5264	0
	1.45575	34.7137	8.26761	0
	1.46288	35.0694	0	0
	1.47002	35.7424	0	10.1993
	1.47717	36.5426	58.6016	36.346
	1.4843	37.1401	3.83949	61.1339
	1.49143	37.1919	47.3769	0
	1.49857	36.541	0	0
	1.50572	35.3574	20.7575	33.9836
	1.51285	34.0984	0	46.4315
	1.51998	33.293	71.3883	0
	1.52713	33.299	18.1985	50.5933
	1.53427	34.1859	36.0506	24.0507
	1.5414	35.7837	23.4606	33.9753
	1.54855	37.8145	16.4422	67.0413
	1.55568	40.0054	30.7142	14.6758
	1.56282	42.137	36.471	50.1054
	1.56995	44.0361	8.64859	6.68303
	1.5771	45.536	18.8818	39.6085
	1.58423	46.4345	33.847	22.4805
	1.59137	46.5026	65.1902	26.9522
	1.59852	45.58	49.243	27.2193
	1.60565	43.7131	45.019	0
	1.61278	41.2226	31.1273	32.5042
	1.61992	38.6212	34.9502	25.4758
	1.62707	36.4375	33.4571	0
	1.6342	35.0823	16.9493	25.6919
	1.64133	34.8285	18.1119	73.0259
	1.64848	35.8351	9.30574	34.3576
	1.65562	38.0986	21.0345	33.2759
	1.66275	41.3388	0	0
	1.6699	44.9554	19.5394	39.0892
	1.67703	48.1775	36.8255	5.56691
	1.68417	50.3468	26.3838	24.9186
	1.6913	51.1423	49.9903	38.2311
	1.69845	50.6153	55.666	38.5953
	1.70558	49.0766	3.67291	29.7324
	1.71272	46.9689	21.2597	20.1521
	1.71987	44.7805	73.8	49.5975
	1.727	42.9589	0	33.1855
	1.73413	41.799	31.9858	0
	1.74127	41.3676	9.29106	9.35945
	1.74842	41.5351	62.7072	0
	1.75555	42.0843	38.4139	0
	1.76268	42.7821	48.8407	7.02987
	1.76983	43.3515	0	61.172
	1.77697	43.4151	43.8905	0
	1.7841	42.5429	21.6437	0
	1.79123	40.4506	22.4805	41.7767
	1.79838	37.2404	27.833	71.368
	1.80552	33.4975	0	29.9716
	1.81265	30.1274	26.8689	23.8666
	1.8198	27.9932	0	43.8511
	1.82693	27.5476	27.5086	12.0981
	1.83407	28.6641	18.9258	43.5129
	1.84122	30.7393	6.51684	24.9932
	1.84835	32.9744	31.6772	38.7367
	1.85548	34.6534	5.83308	13.314
	1.86263	35.2904	0	28.5217
	1.86977	34.6479	25.692	27.4219
	1.8769	32.7293	12.5071	19.5119
	1.88403	29.827	44.3927	44.8035
	1.89118	26.5882	9.18314	35.5084
	1.89832	23.9491	6.14841	0
	1.90545	22.8091	36.0618	0
	1.9126	23.5215	12.7915	0.417724
	1.91973	25.5205	12.9274	0
	1.92687	27.4478	0	0
	1.934	27.8453	0	0
	1.94115	26.0224	0	0
	1.94828	22.501	0	0
	1.95542	18.7116	0	0
	1.96257	16.1478	0	0
	1.9697	15.5301	0	0
	1.97683	16.4675	0	0
	1.98397	17.753	0	0
	1.99112	18.0717	0	0
	1.99825	16.6913	0	0
	2.00538	13.7505	0	0
	2.01253	10.0366	0	0
	2.01967	6.47459	0	0
	2.0268	3.68801	0	0
	2.03393	1.85462	0	0
	2.04108	0.824799	0	0
	2.04822	0.330857	0	0
	2.05535	0.143908	0	0
	2.0625	0.142266	0	0
	2.06963	0.328258	0	0
	2.07677	0.835829	0	0
	2.0839	1.93342	0	0
	2.09105	3.98285	0	0
	2.09818	7.30237	0	0
	2.10532	11.9314	0	0
	2.11247	17.3985	0	0
	2.1196	22.6754	0	0
	2.12673	26.446	0	0
	2.13387	27.628	0	0
	2.14102	25.8688	0	0
	2.14815	21.713	0	0
	2.15528	16.3391	0	0
	2.16243	11.0436	0	0
	2.16957	6.79427	0	0
	2.1767	4.0821	0	0
	2.18383	3.07666	0	0
	2.19098	3.89826	0	0
	2.19812	6.76385	0	219.341
	2.20525	11.8498	0	0
	2.2124	18.9117	0	0
	2.21953	26.9332	0	0
	2.22667	34.1824	0	0
	2.2338	38.8428	0	0
	2.24095	39.9168	0	0
	2.24808	37.7638	0	0
	2.25522	33.8261	0	0
	2.26237	29.7468	0	0
	2.2695	26.5629	0	0
	2.27663	24.5089	0	0
	2.28377	23.3506	0	0
	2.29092	22.7522	0	0
	2.29805	22.3501	0	0
	2.30518	21.659	0	0
	2.31233	20.1367	0	0
	2.31947	17.4758	236.923	0
	2.3266	13.859	230.508	0
	2.33375	9.91148	0	0
	2.34088	6.3768	0	0
	2.34802	3.78877	0	233.24
	2.35515	2.36121	251	0
	2.3623	2.08989	0	0
	2.36943	2.8948	0	0
	2.37657	4.64918	0	0
	2.38372	7.08434	0	0
	2.39085	9.70103	0	0
	2.39798	11.8484	0	0
	2.40512	13.0072	0	0
	2.41227	13.1132	0	0
	2.4194	12.6534	0	229.308
	2.42653	12.3989	0	344.644
	2.43368	12.9154	0	0
	2.44082	14.1988	199.893	0
	2.44795	15.7182	0	0
	2.45508	16.8466	0	0
	2.46223	17.3419	0	0
	2.46937	17.4828	73.9722	0
	2.4765	17.737	0	0
	2.48365	18.2491	0	0
	2.49078	18.6058	0	0
	2.49792	18.0945	0	0
	2.50507	16.2392	176.364	0
	2.5122	13.1656	0	0
	2.51933	9.52951	0	0
	2.52647	6.12175	0	0
	2.53362	3.48135	0	0
	2.54075	1.75574	0	0
	2.54788	0.805462	0	0
	2.55503	0.403145	0	0
	2.56217	0.393367	0	0
	2.5693	0.768725	0	0
	2.57643	1.66889	0	0
	2.58358	3.30392	0	0
	2.59072	5.7954	0	0
	2.59785	8.97551	0	0
	2.605	12.268	0	0
	2.61213	14.798	0	0
	2.61927	15.7524	0	0
	2.6264	14.798	0	0
	2.63355	12.2681	0	0
	2.64068	8.97591	211.079	0
	2.64782	5.79726	0	0
	2.65497	3.31151	0	0
	2.6621	1.69608	0	0
	2.66923	0.854093	0	0
	2.67637	0.628062	0	0
	2.68352	0.966772	0	0
	2.69065	1.98437	0	0
	2.69778	3.8941	0	0
	2.70493	6.82193	0	0
	2.71207	10.5634	0	0
	2.7192	14.438	0	0
	2.72633	17.4155	0	0
	2.73348	18.5387	0	0
	2.74062	17.4155	0	184.973
	2.74775	14.4379	0	0
	2.7549	10.563	226.849	0
	2.76203	6.81999	0	0
	2.76917	3.88591	0	65.9591
	2.7763	1.95396	0	69.8915
	2.78345	0.867067	0	0
	2.79058	0.339567	0	178.278
	2.79772	0.117462	223.617	0
	2.80487	0.036423	0	0
	2.812	0.012664	0	0
	2.81913	0.01505	0	0
	2.82627	0.047898	0	0
	2.83342	0.155567	0	0
	2.84055	0.449907	0	0
	2.84768	1.14884	0	0
	2.85483	2.58896	0	0
	2.86197	5.14881	0	0
	2.8691	9.03669	0	0
	2.87623	13.9975	0	0
	2.88338	19.1371	0	0
	2.89052	23.102	0	0
	2.89765	24.6515	0	0
	2.9048	23.3303	0	0
	2.91193	19.7816	0	0
	2.91907	15.4644	0	0
	2.92622	11.9572	68.9518	0
	2.93335	10.275	0	0
	2.94048	10.5287	0	0
	2.94762	12.0013	0	0
	2.95477	13.5412	0	0
	2.9619	14.0944	0	0
	2.96903	13.1557	0	0
	2.97618	10.9317	0	0
	2.98332	8.16138	0	0
	2.99045	5.75962	0	0
	2.99758	4.53718	0	0
	3.00473	5.11337	0	0
	3.01187	7.91041	0	0
	3.019	13.0334	0	0
	3.02615	20.0064	0	0
	3.03328	27.6196	0	0
	3.04042	34.2294	0	0
	3.04755	38.5471	0	0
	3.0547	40.4191	0	0
	3.06183	40.8963	209.258	0
	3.06897	41.3689	0	0
	3.07612	42.3804	0	0
	3.08325	43.1227	0	0
	3.09038	42.093	0	0
	3.09752	38.3895	0	0
	3.10467	32.5868	0	0
	3.1118	26.5157	72.029	0
	3.11893	22.1719	0	0
	3.12608	20.5672	0	0
	3.13322	21.2545	0	0
	3.14035	22.7312	0	0
	3.14748	23.396	0	0
	3.15463	22.4598	0	0
	3.16177	20.2755	0	0
	3.1689	17.9333	0	0
	3.17605	16.4466	0	0
	3.18318	16.109	0	0
	3.19032	16.4466	216.37	0
	3.19745	16.7376	0	0
	3.2046	16.6715	0	0
	3.21173	16.6334	0	0
	3.21887	17.3876	0	0
	3.22602	19.3847	0	0
	3.23315	22.2143	0	0
	3.24028	24.6466	0	339.178
	3.24743	25.2832	0	0
	3.25457	23.3784	0	0
	3.2617	19.2524	0	0
	3.26883	14.0461	0	0
	3.27598	9.05831	0	0
	3.28312	5.15908	0	0
	3.29025	2.59519	0	0
	3.2974	1.15811	0	0
	3.30453	0.478029	0	0
	3.31167	0.245604	0	0
	3.3188	0.307562	0	0
	3.32595	0.67689	0	0
	3.33308	1.49962	0	0
	3.34022	2.97696	0	0
	3.34737	5.22372	0	0
	3.3545	8.0905	0	0
	3.36163	11.0584	0	0
	3.36877	13.3389	0	229.125
	3.37592	14.1992	0	0
	3.38305	13.3389	0	0
	3.39018	11.0584	0	0
	3.39733	8.09048	0	0
	3.40447	5.22362	250	0
	3.4116	2.9764	0	0
	3.41875	1.49703	227.293	0
	3.42588	0.666209	0	0
	3.43302	0.26892	0	0
	3.44015	0.122764	0	0
	3.4473	0.135244	0	0
	3.45443	0.319404	0	0
	3.46157	0.798539	0	0
	3.46872	1.79595	0	0
	3.47585	3.57102	0	0
	3.48298	6.26724	0	0
	3.49012	9.70692	0	0
	3.49727	13.2681	0	213.819
	3.5044	16.0057	0	0
	3.51153	17.0437	0	0
	3.51868	16.0325	0	0
	3.52582	13.3614	0	0
	3.53295	9.97797	0	0
	3.54008	6.95954	0	0
	3.54723	5.13113	0	0
	3.55437	4.89846	0	0
	3.5615	6.24294	0	0
	3.56865	8.74927	0	0
	3.57578	11.6489	0	0
	3.58292	13.9865	0	0
	3.59005	14.9688	0	0
	3.5972	14.3636	0	0
	3.60433	12.6928	0	0
	3.61148	11.0577	0	0
	3.61862	10.663	0	0
	3.62575	12.2596	0	0
	3.63288	15.7426	0	0
	3.64003	20.0774	0	0
	3.64717	23.654	0	0
	3.6543	24.9846	0	0
	3.66145	23.4115	0	0
	3.66858	19.3929	0	0
	3.67572	14.1848	0	0
	3.68285	9.1598	0	0
	3.69	5.22824	0	0
	3.69713	2.66341	0	0
	3.70427	1.29502	0	0
	3.71142	0.83454	0	0
	3.71855	1.12446	0	0
	3.72568	2.22701	0	0
	3.73282	4.34631	0	0
	3.73997	7.60838	0	0
	3.7471	11.78	0	0
	3.75423	16.1005	0	0
	3.76138	19.4209	0	0
	3.76852	20.6734	0	0
	3.77565	19.4208	0	0
	3.78278	16.1004	0	0
	3.78993	11.7793	0	0
	3.79707	7.60531	0	0
	3.8042	4.33337	0	0
	3.81135	2.17896	0	0
	3.81848	0.966906	0	0
	3.82562	0.378646	0	0
	3.83275	0.130857	69.797	0
	3.8399	0.039909	0	0
	3.84703	0.010741	0	0
	3.85417	0.002552	0	213.811
	3.86132	0.000543	0	0
	3.86845	0.000148	0	0
	3.87558	0.000292	0	0
	3.88272	0.001365	0	0
	3.88987	0.005964	0	0
	3.897	0.023105	0	0
	3.90413	0.079285	0	0
	3.91128	0.240987	0	0
	3.91842	0.648881	0	0
	3.92555	1.54798	0	0
	3.93268	3.2724	0	0
	3.93983	6.13199	0	0
	3.94697	10.1914	0	0
	3.9541	15.0434	0	0
	3.96125	19.7792	0	0
	3.96838	23.31	0	0
	3.97552	24.9412	0	0
	3.98265	24.8179	0	0
	3.9898	23.8526	0	0
	3.99693	23.1129	0	0
	4.00407	23.1155	0	0
	4.01122	23.588	293.511	0
	4.01835	23.8787	0	0
	4.02548	23.625	0	0
	4.03262	23.0676	0	0
	4.03977	22.7376	0	0
	4.0469	22.8314	0	0
	4.05403	22.8778	0	0
	4.06117	22.0183	0	0
	4.06832	19.6526	0	0
	4.07545	15.8994	0	0
	4.08258	11.5308	20.7466	0
	4.08973	7.5152	0	0
	4.09687	4.56538	0	0
	4.104	2.9785	0	0
	4.11115	2.74794	0	0
	4.11828	3.74737	0	0
	4.12542	5.82413	0	0
	4.13255	8.78063	0	0
	4.1397	12.3174	0	0
	4.14683	16.0128	0	0
	4.15397	19.3765	0	0
	4.16112	21.9952	0	0
	4.16825	23.7529	0	0
	4.17538	25.014	0	277.83
	4.18252	26.5572	0	0
	4.18967	29.1299	0	0
	4.1968	32.8049	0	179.04
	4.20393	36.6176	0	261.615
	4.21108	38.8834	0	0
	4.21822	38.1011	0	296.501
	4.22535	33.8401	0	0
	4.23248	26.9907	0	0
	4.23963	19.2478	0	0
	4.24677	12.2546	0	0
	4.2539	6.98505	0	0
	4.26105	3.63732	127.545	0
	4.26818	1.91607	0	0
	4.27532	1.3981	0	0
	4.28245	1.75243	0	0
	4.2896	2.75943	0	0
	4.29673	4.20719	159.774	0
	4.30387	5.79741	3.50472	0
	4.31102	7.16878	0	0
	4.31815	8.05081	0	164.505
	4.32528	8.44205	0	0
	4.33242	8.66244	0	0
	4.33957	9.22003	0	0
	4.3467	10.5837	45.774	0
	4.35383	13.013	0	0
	4.36098	16.5043	0	0
	4.36812	20.7819	0	0
	4.37525	25.272	0	0
	4.38238	29.1237	0	0
	4.38953	31.4143	0	0
	4.39667	31.5331	0	0
	4.4038	29.5169	168.021	24.2289
	4.41095	26.0697	0	0
	4.41808	22.2356	0	0
	4.42522	18.9757	3.53228	0
	4.43235	16.926	0	0
	4.4395	16.3849	0	0
	4.44663	17.3651	0	0
	4.45377	19.5707	0	24.4856
	4.46092	22.3609	0	0
	4.46805	24.8717	0	91.9438
	4.47518	26.3311	0	0
	4.48232	26.3854	0	122
	4.48947	25.199	0	0
	4.4966	23.2726	15.2849	6.66653
	4.50373	21.1582	101.991	0
	4.51088	19.2804	0	0
	4.51802	17.9193	0	0
	4.52515	17.258	0	0
	4.5323	17.3918	0	0
	4.53943	18.292	0	0
	4.54657	19.7835	0	7.68512
	4.5537	21.592	0	0
	4.56085	23.4651	0	0
	4.56798	25.3064	5.4584	75
	4.57512	27.2185	0	9.75599
	4.58227	29.3883	15.2692	0
	4.5894	31.8768	51.1124	69.5825
	4.59653	34.4836	0	0
	4.60367	36.8191	0	0
	4.61082	38.5262	53.0129	89.5936
	4.61795	39.4428	0	0
	4.62508	39.5667	56.7365	0
	4.63223	38.9043	15.6491	0
	4.63937	37.4051	7.07355	18.4665
	4.6465	35.0767	73.9554	58.1673
	4.65363	32.1571	104.909	0
	4.66078	29.1476	0	0
	4.66792	26.6335	0	51.484
	4.67505	25.0134	0	51.0979
	4.6822	24.3257	47.8934	87.7311
	4.68933	24.2808	0	0
	4.69647	24.468	0	0
	4.70362	24.6102	0	0
	4.71075	24.71	53.525	0
	4.71788	24.9907	0	0
	4.72502	25.6653	44.961	0
	4.73217	26.7022	0	0
	4.7393	27.7873	58.4248	0
	4.74643	28.5392	9.51343	78.7426
	4.75358	28.8304	0	67.988
	4.76072	28.955	0	0
	4.76785	29.4696	7.16888	53.992
	4.77498	30.7748	0	0
	4.78213	32.7205	0	101.815
	4.78927	34.5492	0	14.0182
	4.7964	35.2794	27.7945	92.0056
	4.80353	34.3114	12.0676	68.8575
	4.81068	31.8501	6.42476	0
	4.81782	28.8451	43.6615	0
	4.82495	26.4795	9.29688	64.7414
	4.8321	25.5513	69.3177	0
	4.83923	26.1316	192.643	0
	4.84637	27.6532	0	82.9795
	4.8535	29.2884	9.90784	3.52502
	4.86065	30.352	89.9482	109.568
	4.86778	30.5572	8.14538	0
	4.87492	30.0864	38.538	0
	4.88207	29.496	40.8386	0
	4.8892	29.4822	0	0
	4.89633	30.5711	41.6238	42.1808
	4.90348	32.8645	14.0584	0
	4.91062	35.9722	0	0
	4.91775	39.1714	0	10.0215
	4.92488	41.7069	48.619	0
	4.93203	43.0767	0	44.8535
	4.93917	43.1643	43.3282	0
	4.9463	42.178	51.8935	0
	4.95345	40.4861	42.5534	0
	4.96058	38.4814	38.538	0
	4.96772	36.536	0	40.3432
	4.97485	34.9895	16.8385	0
	4.982	34.0953	46.0315	0
	4.98913	33.9369	0	0
	4.99627	34.4002	31.3197	90.8339
	5.00342	35.2395	0	0
	5.01055	36.1765	42.8195	0
	5.01768	36.9515	0	0
	5.02482	37.3383	27.9427	48.4366
	5.03197	37.1897	0	59.1237
	5.0391	36.5314	30.618	61.1974
	5.04623	35.6236	9.67725	52.3856
	5.05338	34.8985	8.03097	0
	5.06052	34.7789	13.7751	3.58154
	5.06765	35.4727	47.9658	42.82
	5.07478	36.8538	0	41.4776
	5.08193	38.4839	0	40.7486
	5.08907	39.7667	0	0
	5.0962	40.181	13.3002	0
	5.10335	39.4946	0	35.8311
	5.11048	37.8519	0	53.8539
	5.11762	35.682	0	0
	5.12475	33.495	0	16.673
	5.1319	31.7011	32.0332	14.2253
	5.13903	30.5408	22.5522	0
	5.14617	30.0996	41.0768	0
	5.15332	30.3425	0	32.9014
	5.16045	31.1476	53.2947	93.813
	5.16758	32.3481	30.9763	27.6199
	5.17472	33.7599	15.8664	59.1204
	5.18187	35.1608	27.1759	42.4087
	5.189	36.2555	61.3515	10.3915
	5.19613	36.7071	0	36.074
	5.20328	36.2611	67.5235	46.5662
	5.21042	34.8775	45.6117	59.738
	5.21755	32.7731	0	0
	5.22468	30.362	0	0
	5.23183	28.1551	0	57.807
	5.23897	26.6576	0	0
	5.2461	26.2506	68.2959	48.1725
	5.25325	27.0553	36.397	0
	5.26038	28.8369	54.6339	0
	5.26752	31.033	3.13835	0
	5.27465	32.9331	4.92296	2.99763
	5.2818	33.9399	22.8156	0
	5.28893	33.7871	0	3.87752
	5.29607	32.6166	0	40.679
	5.30322	30.8958	19.8872	7.25454
	5.31035	29.2311	0	10.4817
	5.31748	28.1631	18.7062	2.96057
	5.32462	28.0098	37.1292	0
	5.33177	28.7904	7.401	113.837
	5.3389	30.2418	36.9761	37.9618
	5.34603	31.9318	32.0848	27.7949
	5.35318	33.445	24.3239	0
	5.36032	34.568	0	64
	5.36745	35.3744	28.2929	37.6779
	5.3746	36.1424	12.5434	38.8335
	5.38173	37.138	8.70676	40.2077
	5.38887	38.393	0	0
	5.396	39.6275	39.84	12.9495
	5.40315	40.3791	20.5098	0
	5.41028	40.2645	6.26335	28.0038
	5.41742	39.2092	51.1135	0
	5.42457	37.512	3.71914	0
	5.4317	35.7345	5.16252	30.7998
	5.43883	34.5026	20.0779	19.7858
	5.44597	34.3118	38.538	42.0568
	5.45312	35.3758	38.8364	32.1932
	5.46025	37.5339	67.3838	34.4863
	5.46738	40.2651	37.442	0
	5.47453	42.852	0	0
	5.48167	44.6603	9.27678	63.7127
	5.4888	45.3997	23.0455	53.5038
	5.49593	45.2116	46.1614	84.0717
	5.50308	44.5337	0	44.822
	5.51022	43.8416	0.06104	0
	5.51735	43.447	2.04313	73.4725
	5.5245	43.4562	50.3135	40.874
	5.53163	43.8465	0	0
	5.53877	44.5441	0	0
	5.54592	45.4384	60.2533	58.7897
	5.55305	46.3695	0	53.3915
	5.56018	47.1444	49.4519	0
	5.56732	47.5833	0	22.8888
	5.57447	47.55	40.2864	44.5567
	5.5816	46.9412	3.91589	34.256
	5.58873	45.6647	39.6926	26.9862
	5.59587	43.6662	0	48.1725
	5.60302	41.0161	40.8773	77.7378
	5.61015	37.9853	30.8235	0
	5.61728	35.0141	34.3052	0
	5.62443	32.5546	34.604	16.6118
	5.63157	30.8886	3.09473	35.9277
	5.6387	30.0457	3.26029	25.8635
	5.64583	29.8621	0	43.6141
	5.65298	30.1104	54.3533	0
	5.66012	30.6171	0	59.2559
	5.66725	31.3251	0	6.06171
	5.6744	32.2936	20.019	28.88
	5.68153	33.6391	4.95794	26.2572
	5.68867	35.4368	2.32496	39.4746
	5.6958	37.6253	0	0
	5.70295	39.9646	1.62533	0
	5.71008	42.0695	6.33002	0
	5.71722	43.5055	45.2259	37.3892
	5.72437	43.9171	3.16293	54.0997
	5.7315	43.1509	0	6.97541
	5.73863	41.3341	0	21.6779
	5.74577	38.8725	25.2505	40.101
	5.75292	36.3553	0	0
	5.76005	34.3906	5.52734	0
	5.76718	33.4202	19.4292	39.6085
	5.77433	33.5724	45.6343	8.63491
	5.78147	34.608	61.6902	35.0966
	5.7886	35.9967	22.4805	21.0603
	5.79575	37.1198	55.0129	30.4438
	5.80288	37.533	28.9035	55.7711
	5.81002	37.1614	44.3364	47.1188
	5.81717	36.3069	4.74737	24.2046
	5.8243	35.4464	34.9676	52.4545
	5.83143	34.9373	24.7468	75.2374
	5.83857	34.8074	25.7219	26.8293
	5.84572	34.7613	23.5265	12.0539
	5.85285	34.3978	26.6935	0
	5.85998	33.5176	0	0
	5.86713	32.339	52.7665	26.1365
	5.87427	31.4722	49.8394	6.45559
	5.8814	31.6253	0	9.33143
	5.88855	33.191	0	10.4216
	5.89568	35.9686	25.692	70.653
	5.90282	39.2163	40.3315	0
	5.90997	42.0088	42.1746	65.3005
	5.9171	43.6708	44.9378	0
	5.92423	44.0289	22.9296	45.5139
	5.93137	43.3833	56.9676	43.8905
	5.93852	42.2938	48.0307	24.6215
	5.94565	41.3372	5.96434	7.88608
	5.95278	40.9322	27.2717	46.4753
	5.95993	41.245	8.51987	13.7825
	5.96707	42.1711	22.09	53.8569
	5.9742	43.3965	71.3923	41.2243
	5.98133	44.5193	51.6552	30.1648
	5.98848	45.179	0	59.5938
	5.99562	45.1459	38.3034	85
	6.00275	44.3693	48.2279	4.32696
	6.0099	43.007	33.7445	0
	6.01703	41.4166	0	35.4652
	6.02417	40.0572	24.0915	5.84931
	6.0313	39.2895	32.6344	35.0406
	6.03845	39.1681	29.0784	0
	6.04558	39.3761	37.7773	18.5743
	6.05272	39.3925	4.8227	0
	6.05987	38.8214	54.7411	0
	6.067	37.6773	33.4573	0
	6.07413	36.4232	8.39126	20.2294
	6.08128	35.7196	0	41.4642
	6.08842	36.0439	0	61.7987
	6.09555	37.4201	70.1537	14.2495
	6.10268	39.4007	13.2474	64.5495
	6.10983	41.2805	53.0789	0
	6.11697	42.4157	12.9855	27.636
	6.1241	42.5067	50.3402	8.97264
	6.13125	41.7235	42.5162	16.6561
	6.13838	40.5958	46.0315	28.221
	6.14552	39.6931	0	0
	6.15265	39.26	27.5188	0
	6.1598	39.0402	25.4097	36.397
	6.16693	38.437	0	0
	6.17407	36.9327	12.2793	0
	6.18122	34.5082	76.2261	73.4995
	6.18835	31.7841	36.7381	0
	6.19548	29.7784	60.1849	0
	6.20262	29.4084	0	43.538
	6.20977	31.0222	31.0779	54.4372
	6.2169	34.226	30.1783	13.0153
	6.22403	38.0969	44.8649	68.512
	6.23118	41.63	36.1165	36.2889
	6.23832	44.135	25.4322	0
	6.24545	45.3627	0	0
	6.25258	45.3728	50.6616	0
	6.25973	44.3376	5.60611	41.4526
	6.26687	42.461	48.0087	11.3339
	6.274	40.0203	29.2362	11.3603
	6.28115	37.3927	7.84137	0
	6.28828	34.964	21.9582	0
	6.29542	32.9665	29.974	24.7392
	6.30255	31.4051	27.6286	0
	6.3097	30.172	55.3931	50.3135
	6.31683	29.2725	41.2122	25.5264
	6.32397	28.9487	0	9.95867
	6.33112	29.5517	42.2336	0
	6.33825	31.2395	6.43397	22.9638
	6.34538	33.7591	33.1855	49.243
	6.35252	36.5132	39.5735	33.5091
	6.35967	38.8619	28.3116	29.974
	6.3668	40.4137	29.0453	12.9846
	6.37393	41.108	19.0407	35.6076
	6.38108	41.1012	28.0163	60.0564
	6.38822	40.6246	0	75.0869
	6.39535	39.9456	28.9053	41.8943
	6.4025	39.4045	40.4426	0
	6.40963	39.4053	5.78677	38.3855
	6.41677	40.2845	0	24.3299
	6.4239	42.1236	65.6563	0
	6.43105	44.6499	47.102	36.615
	6.43818	47.3239	10.5159	0
	6.44532	49.5595	45.2862	59.5838
	6.45247	50.9285	38.538	40.5966
	6.4596	51.2408	0	55.8014
	6.46673	50.5242	81.0997	0
	6.47387	48.9993	47.3152	28.0264
	6.48102	47.067	94.6889	9.52302
	6.48815	45.2317	0	35.8012
	6.49528	43.9133	14.1819	28.3236
	6.50242	43.2507	0	0
	6.50957	43.0688	20.3395	22.4659
	6.5167	43.0531	46.7643	15.3615
	6.52383	42.9922	0	31.5308
	6.53098	42.8997	0	51.1774
	6.53812	42.9621	21.2471	68.5934
	6.54525	43.3953	0	63.7745
	6.5524	44.3208	107.645	0
	6.55953	45.7037	58.6889	26.7641
	6.56667	47.3419	91.2639	87.3188
	6.5738	48.9084	21.41	54.6206
	6.58095	50.0613	65.684	78.1465
	6.58808	50.6091	44.8563	32.115
	6.59522	50.6461	34.2133	9.41719
	6.60237	50.5472	35.4504	10.5055
	6.6095	50.7761	26.7872	20.0352
	6.61663	51.5908	29.974	59.0654
	6.62377	52.8265	45.9974	24.8538
	6.63092	53.9141	62.5919	0
	6.63805	54.1597	41.9309	40.0319
	6.64518	53.1347	26.2298	0
	6.65233	50.9435	39.6085	33.2991
	6.65947	48.2104	76.603	7.72641
	6.6666	45.809	49.8291	0
	6.67373	44.5152	0	24.6215
	6.68088	44.7767	45.3551	43.1942
	6.68802	46.6684	0	0
	6.69515	49.9666	0	9.73677
	6.7023	54.2351	55.4799	55.642
	6.70943	58.874	24.1034	41.3854
	6.71657	63.1683	43.9188	59.5741
	6.7237	66.3949	0	57.4954
	6.73085	67.9942	81.7605	59.8139
	6.73798	67.7377	63.1595	70.3118
	6.74512	65.7966	18.2248	74.4462
	6.75227	62.6575	80.6642	0
	6.7594	58.9131	13.8202	32.5842
	6.76653	55.0374	68.1534	43.2242
	6.77367	51.2795	69.7835	33.5245
	6.78082	47.7405	16.2461	71.7013
	6.78795	44.5655	15.1453	29.7072
	6.79508	42.0796	56.741	18.0452
	6.80223	40.7267	0	46.7332
	6.80937	40.834	85.6309	31.5007
	6.8165	42.3916	41.7896	22.2517
	6.82363	45.0347	51.7325	62.9583
	6.83078	48.2389	64.6514	61.4704
	6.83792	51.5543	46.4529	0
	6.84505	54.6923	32.115	56.7252
	6.8522	57.4489	29.1883	65.4727
	6.85933	59.6018	41.6551	42.7509
	6.86647	60.9102	51.4276	37.1357
	6.8736	61.2005	5.34595	31.8394
	6.88075	60.432	55.6817	28.4477
	6.88788	58.6895	62.3923	37.8274
	6.89502	56.1582	59.948	46.0315
	6.90217	53.1512	39.6085	73.2794
	6.9093	50.1606	46.9321	13.7912
	6.91643	47.8204	3.52254	47.0987
	6.92357	46.7109	84.6325	0
	6.93072	47.0845	13.392	62.6938
	6.93785	48.6924	27.8266	99.6708
	6.94498	50.8508	6.5031	45.7046
	6.95213	52.721	59.1273	22.1288
	6.95927	53.6343	34.256	0
	6.9664	53.2811	82.5764	25.5738
	6.97355	51.7037	0	49.3036
	6.98068	49.1788	29.1677	60.8178
	6.98782	46.1115	0	66.9345
	6.99497	42.9836	28.4303	90.9925
	7.0021	40.3026	63.3347	24.939
	7.00923	38.4825	42.0191	0
	7.01637	37.6681	41.6633	56.8117
	7.02352	37.6119	47.102	42.82
	7.03065	37.7177	27.5505	54.9853
	7.03778	37.276	50.3135	41.7495
	7.04493	35.7894	98.6607	15.98
	7.05207	33.2253	33.0375	74.8394
	7.0592	30.0654	30.7756	41.9407
	7.06633	27.1262	44.961	38.538
	7.07348	25.2288	49.5262	101.036
	7.08062	24.8817	26.6946	36.6607
	7.08775	26.1369	28.9735	33.1855
	7.0949	28.6885	23.9568	62.0688
	7.10203	32.1285	23.5574	47.257
	7.10917	36.1708	55.0208	25.7691
	7.1163	40.6925	47.4792	0
	7.12345	45.5902	64.23	38.6758
	7.13058	50.6025	41.7495	87.3058
	7.13772	55.2502	0	62.3129
	7.14487	58.9445	103.397	49.3375
	7.152	61.2035	57.0663	60.8348
	7.15913	61.8749	0	68.512
	7.16627	61.2537	60.7927	29.3388
	7.17342	60.0107	78.9784	71.122
	7.18055	58.9343	0	66.1252
	7.18768	58.6105	86.8884	45.4588
	7.19483	59.209	6.49305	69.1731
	7.20197	60.4663	67.5165	113.766
	7.2091	61.8336	55.4436	73.5022
	7.21623	62.7051	63.6618	100.574
	7.22338	62.6413	71.5353	0
	7.23052	61.5228	57.9051	69.2265
	7.23765	59.5836	94.6263	103.88
	7.2448	57.3155	5.61592	52.112
	7.25193	55.2845	3.32813	94.587
	7.25907	53.9346	4.45544	35.4021
	7.2662	53.4506	43.6069	50.567
	7.27335	53.7378	96.1516	51.384
	7.28048	54.5373	32.9181	39.7392
	7.28762	55.6126	69.8383	54.8216
	7.29477	56.8743	97.0042	57.1996
	7.3019	58.3298	27.833	0
	7.30903	59.897	5.59598	37.6975
	7.31617	61.2624	7.48595	40.1914
	7.32332	61.948	40.5351	95.7744
	7.33045	61.5723	85.7085	33.7256
	7.33758	60.1106	92.7295	33.2674
	7.34473	57.9518	87.9923	86.4313
	7.35187	55.6997	56.9845	53.525
	7.359	53.8483	56.7419	55.3334
	7.36613	52.5523	57.807	62.5103
	7.37328	51.6451	74.2321	30.9153
	7.38042	50.8805	98.587	64.23
	7.38755	50.199	118.221	110.073
	7.3947	49.8056	33.017	50.3135
	7.40183	49.999	96.2683	107.05
	7.40897	50.8915	85.3665	131.562
	7.4161	52.232	61.758	61.7769
	7.42325	53.4693	119.969	79.217
	7.43038	54.0316	101.805	89.1624
	7.43752	53.6652	76.2901	96.6398
	7.44467	52.6211	65.5157	83.5902
	7.4518	51.562	64.23	76.508
	7.45893	51.2411	83.411	73.8645
	7.46607	52.1459	74.0554	68.061
	7.47322	54.2992	102.031	50.8796
	7.48035	57.277	116.063	0
	7.48748	60.3803	141.677	0
	7.49463	62.857	34.256	21.4034
	7.50177	64.1038	46.1733	113.045
	7.5089	63.8145	113.085	74.7227
	7.51605	62.058	97.809	76.6231
	7.52318	59.2621	71.6197	87.781
	7.53032	56.0972	82.0451	38.538
	7.53745	53.2926	158.461	107.788
	7.5446	51.4639	78.1783	111.327
	7.55173	51.0189	114.376	57.4912
	7.55887	52.1435	166.064	91.686
	7.56602	54.7994	145.034	90.8329
	7.57315	58.6762	216.999	83.4858
	7.58028	63.132	47.561	87.6324
	7.58742	67.2352	101.946	50.3135
	7.59457	69.9868	143.459	51.384
	7.6017	70.6662	85.2227	23.5907
	7.60883	69.1215	68.0672	110.859
	7.61598	65.8302	87.335	122.636
	7.62312	61.6876	109.083	47.9779
	7.63025	57.6313	34.0246	91.4616
	7.63738	54.2966	138.095	102.945
	7.64453	51.8613	102.034	140.345
	7.65167	50.1364	101.698	81.9078
	7.6588	48.8339	114.829	46.0315
	7.66595	47.8554	36.929	77.5014
	7.67308	47.432	32.5452	87.6191
	7.68022	48.0185	86.481	113.721
	7.68737	49.9903	112.082	102.462
	7.6945	53.319	90.2242	26.6844
	7.70163	57.4318	122.56	85.402
	7.70877	61.3574	108.121	134.035
	7.71592	64.0987	60.3258	96.3015
	7.72305	65.0365	129.354	66.8379
	7.73018	64.1485	86.4311	80.6522
	7.73733	61.9431	81.241	71.7372
	7.74447	59.1761	86.5542	111.332
	7.7516	56.5335	58.498	52.797
	7.75873	54.4454	80.2284	76.7149
	7.76588	53.0851	163.196	110.082
	7.77302	52.4846	95.9213	92.9703
	7.78015	52.643	96.8458	28.5518
	7.7873	53.5352	141.12	126.459
	7.79443	55.0425	146.199	9.10842
	7.80157	56.9105	79.217	82.4626
	7.8087	58.8204	46.5453	72.0333
	7.81585	60.5404	116.766	139.165
	7.82298	62.0331	52.4924	112.875
	7.83012	63.4411	98.3519	85.1774
	7.83727	64.9905	119.739	130.317
	7.8444	66.9007	138.353	103.1
	7.85153	69.3322	81.4332	136.486
	7.85867	72.3309	139.482	73.4592
	7.86582	75.7531	137.736	79.217
	7.87295	79.2187	71.0869	48.278
	7.88008	82.1559	99.2401	104.43
	7.88723	83.9429	118.086	86.4788
	7.89437	84.0985	161.429	83.276
	7.9015	82.4777	108.937	64.4507
	7.90865	79.4277	115.599	122.867
	7.91578	75.8183	89.922	80.9565
	7.92292	72.8403	127.57	78.9112
	7.93005	71.5637	119.896	112.362
	7.9372	72.4343	112.045	63.1023
	7.94433	74.9999	137.788	139.224
	7.95147	78.0727	112.521	130.612
	7.95862	80.279	159.579	100.708
	7.96575	80.7043	139.973	119.849
	7.97288	79.2848	92.848	103.839
	7.98002	76.7552	193.404	34.0499
	7.98717	74.2253	101.87	129.543
	7.9943	72.6401	129.697	0
	8.00143	72.4105	106.062	152.35
	8.00858	73.3752	102.927	84.3682
	8.01572	75.0611	63.0723	184.831
	8.02285	77.0411	68.0503	107.964
	8.02998	79.1451	127.642	98.4861
	8.03713	81.3916	82.834	104.812
	8.04427	83.7152	91.7669	73.8135
	8.0514	85.7268	54.8875	109.425
	8.05855	86.733	77.076	85.2038
	8.06568	86.045	81.8752	77.6063
	8.07282	83.3804	0	149.745
	8.07995	79.0762	55.9966	28.0493
	8.0871	73.9762	132.742	66.1252
	8.09423	69.092	155.158	69.7893
	8.10137	65.2566	74.0483	69.5431
	8.10852	62.9262	60.0846	111.636
	8.11565	62.1496	128.027	149.018
	8.12278	62.6467	102.735	115.815
	8.12992	63.943	61.7314	125.015
	8.13707	65.521	88.879	45.8029
	8.1442	66.9468	122.935	98.8656
	8.15133	67.9355	71.6588	94.4392
	8.15848	68.3539	114.919	92.0631
	8.16562	68.1878	123.099	59.2054
	8.17275	67.5006	119.468	82.3723
	8.1799	66.3997	54.3464	95.846
	8.18703	65.0215	127.228	111.431
	8.19417	63.5373	97.394	133.309
	8.2013	62.1582	172.336	63.6169
	8.20845	61.1098	66.9417	49.8163
	8.21558	60.5729	16.348	83.6843
	8.22272	60.6147	116.841	129.087
	8.22987	61.1417	72.5459	140.908
	8.237	61.8909	219.007	125.216
	8.24413	62.4824	111.216	118.402
	8.25127	62.5467	133.17	120.937
	8.25842	61.8971	146.233	111.009
	8.26555	60.6468	74.6923	118.481
	8.27268	59.1692	162.066	100.572
	8.27983	57.9029	168.208	83.2915
	8.28697	57.1367	111.741	92.0548
	8.2941	56.9431	188.318	151.489
	8.30123	57.2947	148.776	43.0423
	8.30838	58.2352	115.614	79.217
	8.31552	59.9171	84.3174	105.93
	8.32265	62.4374	183.854	149.797
	8.3298	65.5909	320.205	191.104
	8.33693	68.7668	91.8312	102.359
	8.34407	71.1424	81.5314	202.514
	8.3512	72.096	190.549	106.6
	8.35835	71.5601	82.5069	170.21
	8.36548	70.0451	70.721	89.3678
	8.37262	68.3087	119.883	241.063
	8.37977	66.9174	159.191	143.847
	8.3869	66.0038	166.328	100.627
	8.39403	65.338	171.753	159.168
	8.40118	64.5996	113.892	171.861
	8.40832	63.6532	171.912	66.5351
	8.41545	62.6817	161.761	226.154
	8.42258	62.1248	82.5556	93.0336
	8.42973	62.4434	77.076	149.78
	8.43687	63.8288	205.875	147.513
	8.444	66.0412	108.189	105.453
	8.45115	68.5116	141.306	190.074
	8.45828	70.6561	73.388	102.215
	8.46542	72.1847	207.987	108.589
	8.47255	73.1987	142.28	102.855
	8.4797	74.0383	71.4292	181.985
	8.48683	75.0176	157.966	132.112
	8.49397	76.2384	193.761	65.4106
	8.50112	77.5872	119.087	89.922
	8.50825	78.8802	136.257	99.8562
	8.51538	80.0265	66.0312	104.197
	8.52252	81.0824	173.292	139.19
	8.52967	82.1616	105.936	96.7563
	8.5368	83.2753	132.941	89.819
	8.54393	84.2317	140.293	99.4354
	8.55108	84.6835	95.4572	137.315
	8.55822	84.3121	97.2779	101.103
	8.56535	83.0422	123.678	104.171
	8.57248	81.1665	102.332	104.032
	8.57963	79.3114	134.52	66.3465
	8.58677	78.2562	103.581	130.242
	8.5939	78.6782	128.828	70.8603
	8.60105	80.9314	109.51	122.831
	8.60818	84.9518	95.1371	113.262
	8.61532	90.3273	174.492	185.197
	8.62245	96.4786	114.323	117.273
	8.6296	102.841	136.475	112.241
	8.63673	108.973	151.244	66.4335
	8.64387	114.617	144.484	128.803
	8.65102	119.768	107.548	166.998
	8.65815	124.779	158.168	71.2457
	8.66528	130.377	150.414	66.4578
	8.67242	137.51	172.836	81.358
	8.67957	147.023	164.163	118.986
	8.6867	159.31	135.283	80.8651
	8.69383	174.097	128.383	109.23
	8.70098	190.436	90.9054	119.616
	8.70812	206.862	103.907	148.023
	8.71525	221.659	157.18	111.057
	8.72238	233.173	181.66	91.7205
	8.72953	240.133	100.298	108.256
	8.73667	241.927	170.534	139.651
	8.7438	238.738	71.7235	89.922
	8.75095	231.477	156.293	93.1335
	8.75808	221.47	185.927	150.16
	8.76522	210.015	133.663	93.8034
	8.77235	197.991	152.805	129.717
	8.7795	185.759	136.423	165.601
	8.78663	173.372	170.539	131.921
	8.79377	160.931	117.204	161.133
	8.80092	148.837	153.957	115.945
	8.80805	137.775	121.059	153.535
	8.81518	128.482	132.373	109.765
	8.82233	121.416	157.666	129.783
	8.82947	116.513	99.5566	160.575
	8.8366	113.181	180.201	121.311
	8.84373	110.591	139.156	99.3743
	8.85088	108.119	249.559	148.146
	8.85802	105.647	73.4435	190.033
	8.86515	103.504	118.526	113.198
	8.8723	102.093	178.61	153.946
	8.87943	101.501	37.6469	132.133
	8.88657	101.374	157.947	178.995
	8.8937	101.115	101.889	154.942
	8.90085	100.208	134.112	185.598
	8.90798	98.4304	121.697	144.346
	8.91512	95.879	171.057	139.117
	8.92227	92.8508	156.391	135.528
	8.9294	89.7053	162.411	106.377
	8.93653	86.7926	131.672	135.136
	8.94367	84.4545	190.08	180.553
	8.95082	83.0255	170.345	164.066
	8.95795	82.7559	165.79	167.043
	8.96508	83.6617	199.955	234.647
	8.97223	85.407	162.479	156.293
	8.97937	87.345	134.252	85.5549
	8.9865	88.7546	183.732	147.474
	8.99363	89.162	145.977	156.285
	9.00078	88.5518	234.696	133.661
	9.00792	87.3333	159.292	42.4443
	9.01505	86.0904	199.464	96.9914
	9.0222	85.3004	103.614	187.056
	9.02933	85.1999	212.615	177.39
	9.03647	85.8367	188.288	164.159
	9.0436	87.1925	136.344	160.822
	9.05075	89.2394	122.145	125.698
	9.05788	91.8792	107.117	131.102
	9.06502	94.8344	160.03	156.148
	9.07217	97.6047	226.673	134.385
	9.0793	99.5694	130.4	150.833
	9.08643	100.206	131.672	154.517
	9.09357	99.3096	69.1406	184.467
	9.10072	97.0913	229.283	109.001
	9.10785	94.0926	174.017	208.31
	9.11498	90.9711	89.7005	116.434
	9.12213	88.2628	222.583	171.171
	9.12927	86.2406	79.4956	216.423
	9.1364	84.9279	251.038	130.337
	9.14355	84.223	158.477	200.779
	9.15068	84.027	79.0325	173.767
	9.15782	84.2822	163.948	102.956
	9.16495	84.912	181.778	139.338
	9.1721	85.7325	129.096	107.782
	9.17923	86.4421	240.658	130.062
	9.18637	86.7644	126.868	86.5069
	9.19352	86.7005	219.609	114.965
	9.20065	86.6982	184.115	136.57
	9.20778	87.5211	143.595	101.698
	9.21492	89.796	130.116	137.725
	9.22207	93.5143	126.294	127.54
	9.2292	97.8705	157.334	125.319
	9.23633	101.604	175.336	128.362
	9.24348	103.637	123.837	120.391
	9.25062	103.598	104.411	166.114
	9.25775	101.901	219.862	92.97
	9.26488	99.402	171.881	240.559
	9.27203	96.8899	94.4521	111.465
	9.27917	94.7419	205.835	66.3513
	9.2863	92.9155	184.651	139.416
	9.29345	91.2138	70.7507	191.956
	9.30058	89.5944	141.562	166.828
	9.30772	88.2933	150.748	173.676
	9.31485	87.6899	175.562	142.539
	9.322	88.0364	136.9	146.753
	9.32913	89.2585	177.874	149.962
	9.33627	90.9649	170.214	132.367
	9.34342	92.6439	173.148	185.73
	9.35055	93.9188	95.3212	190.297
	9.35768	94.7198	210.959	119.85
	9.36483	95.2927	105.82	142.887
	9.37197	96.043	138.343	133.609
	9.3791	97.2855	179.079	150.743
	9.38623	99.0271	133.812	185.904
	9.39338	100.913	151.539	194.494
	9.40052	102.39	135.946	121.125
	9.40765	102.999	194.662	204.227
	9.41478	102.628	173.28	163.652
	9.42193	101.56	169.794	143.019
	9.42907	100.255	122.854	193.391
	9.4362	99.0109	114.1	156.204
	9.44335	97.73	112.221	134.009
	9.45048	95.9622	168.226	131.911
	9.45762	93.2151	192.528	110.262
	9.46477	89.3009	254.477	362.473
	9.4719	84.4692	97.1946	136.211
	9.47903	79.2597	184.951	182.932
	9.48617	74.2347	235.851	148.779
	9.49332	69.8132	142.341	145.467
	9.50045	66.2767	134.022	269.858
	9.50758	63.832	176.297	151.339
	9.51473	62.6098	256.548	213.046
	9.52187	62.6182	176.344	168.329
	9.529	63.7522	219.262	209.834
	9.53613	65.861	200.318	184.206
	9.54328	68.7573	272.85	168.105
	9.55042	72.1123	272.184	146.498
	9.55755	75.3751	172.82	148.679
	9.5647	77.9105	202.682	316.015
	9.57183	79.3496	197.733	101.975
	9.57897	79.8901	205.633	110.472
	9.58612	80.2645	187.814	123.508
	9.59325	81.3533	173.126	180.873
	9.60038	83.6986	249.767	145.727
	9.60752	87.2247	222.205	100.48
	9.61467	91.293	206.212	110.689
	9.6218	95.0093	99.9728	143.591
	9.62893	97.6074	189.206	163.09
	9.63608	98.7408	155.767	176.098
	9.64322	98.5769	87.5527	127.079
	9.65035	97.6716	375.909	144.759
	9.65748	96.7128	340.919	79.4499
	9.66463	96.2769	311.368	107.428
	9.67177	96.701	261.643	27.2014
	9.6789	98.0514	175.89	109.521
	9.68605	100.108	205.655	197.565
	9.69318	102.341	126.255	77.076
	9.70032	103.987	171.112	173.962
	9.70745	104.298	54.7298	138.441
	9.7146	102.947	224.242	160.264
	9.72173	100.316	175.135	145.168
	9.72887	97.4326	133.713	181.12
	9.73602	95.5015	288.97	155.673
	9.74315	95.2957	147.353	108.573
	9.75028	96.7936	100.693	206.982
	9.75742	99.293	406.408	39.6085
	9.76457	101.891	172.071	190.914
	9.7717	103.965	141.213	54.8501
	9.77883	105.341	157.878	265.076
	9.78598	106.121	240.743	154.035
	9.79312	106.416	100.895	192.355
	9.80025	106.233	219.757	268.939
	9.80738	105.567	414.639	83.5176
	9.81453	104.554	224.414	87.4573
	9.82167	103.523	115.86	277.882
	9.8288	102.9	228.276	127.996
	9.83595	103.037	264.435	176.425
	9.84308	104.062	157.642	203.769
	9.85022	105.817	260.254	195.493
	9.85735	107.881	164.884	144.089
	9.8645	109.709	207.88	153.337
	9.87163	110.819	294.318	232.418
	9.87877	110.99	306.916	155.591
	9.88592	110.343	208.429	159.544
	9.89305	109.29	285.206	187.821
	9.90018	108.398	195.902	225.726
	9.90733	108.245	267.604	212.012
	9.91447	109.283	262.531	261.694
	9.9216	111.675	276.777	302.884
	9.92873	115.14	221.201	194.985
	9.93588	118.963	257.459	192.716
	9.94302	122.198	237.005	246.224
	9.95015	124.01	259.499	371.184
	9.9573	123.941	227.982	146.695
	9.96443	122.033	245.93	153.708
	9.97157	118.77	286.013	135.622
	9.9787	114.881	193.43	167.946
	9.98585	111.065	323.252	241.45
	9.99298	107.74	228.484	234.751
	10.0001	104.966	274.035	151.78
	10.0073	102.586	269.534	170.548
	10.0144	100.496	263.354	150.829
	10.0215	98.8129	240.882	321.613
	10.0287	97.8525	438.582	136.12
	10.0358	97.9373	213.038	189.051
	10.0429	99.2254	289.625	242.785
	10.0501	101.672	287.153	245.624
	10.0572	105.125	384.169	117.887
	10.0644	109.43	231.964	232.736
	10.0715	114.433	456.469	220.824
	10.0786	119.815	365.912	294.94
	10.0858	124.906	285.548	204.267
	10.0929	128.674	350.323	235.64
	10.1	130.055	220.402	227.73
	10.1072	128.467	300.288	127.031
	10.1143	124.178	235.85	304.912
	10.1215	118.232	349.626	218.651
	10.1286	111.993	280.518	210.813
	10.1357	106.595	311.356	239.404
	10.1429	102.624	328.922	189.515
	10.15	100.129	370.531	197.897
	10.1572	98.8626	379.646	226.994
	10.1643	98.5473	213.958	244.001
	10.1714	99.0056	251.712	307.92
	10.1786	100.104	137.665	216.57
	10.1857	101.636	259.12	187.365
	10.1928	103.317	283.88	222.857
	10.2	104.941	270.917	150.545
	10.2071	106.567	194.713	177.693
	10.2143	108.527	285.075	266.712
	10.2214	111.216	415.468	256.14
	10.2286	114.83	321.97	222.664
	10.2357	119.273	290.133	207.764
	10.2428	124.258	226.502	269.31
	10.25	129.438	300.46	233.488
	10.2571	134.392	308.132	225.221
	10.2642	138.539	220.828	47.0699
	10.2714	141.176	212.252	212.71
	10.2785	141.756	131.055	193.994
	10.2857	140.261	240.863	315.796
	10.2928	137.359	255.36	289.123
	10.2999	134.238	256.97	242.787
	10.3071	132.186	284.552	306.166
	10.3142	132.16	171.175	308.251
	10.3213	134.494	412.255	192.419
	10.3285	138.81	244.637	252.761
	10.3356	144.137	269.816	253.341
	10.3428	149.254	327.076	352.946
	10.3499	153.17	528.967	282.199
	10.357	155.509	265.175	256.317
	10.3642	156.586	356.149	263.206
	10.3713	157.129	377.553	344.261
	10.3785	157.852	340.165	277.08
	10.3856	159.155	308.991	177.362
	10.3927	161.072	391.748	293.108
	10.3999	163.376	327.933	338.02
	10.407	165.696	473.956	304.075
	10.4141	167.588	456.24	333.432
	10.4213	168.595	408.086	500.601
	10.4284	168.373	572.544	457.038
	10.4355	166.829	446.971	389.66
	10.4427	164.19	453.009	408.434
	10.4498	160.921	560.771	416.847
	10.457	157.536	536.69	368.86
	10.4641	154.404	677.323	471.067
	10.4712	151.681	787.142	515.923
	10.4784	149.397	822.425	723.476
	10.4855	147.644	731.008	512.988
	10.4926	146.661	785.635	756.339
	10.4998	146.737	682.971	610.38
	10.5069	147.934	898.959	576.778
	10.5141	149.882	695.962	612.007
	10.5212	151.844	886.611	677.359
	10.5283	153.05	746.358	726.44
	10.5355	153.113	908.111	762.677
	10.5426	152.236	900.296	683.869
	10.5498	151.059	895.141	697.316
	10.5569	150.259	871.013	852.068
	10.564	150.155	882.611	912.537
	10.5712	150.548	928.594	586.634
	10.5783	150.82	924.12	842.977
	10.5854	150.17	696.215	603.099
	10.5926	147.899	751.547	905.758
	10.5997	143.717	813.246	722.644
	10.6069	138.037	845.142	855.244
	10.614	132.034	696.688	702.248
	10.6212	127.259	705.434	672.008
	10.6283	124.878	735.903	677.483
	10.6354	124.981	641.791	493.359
	10.6426	126.486	640.374	422.892
	10.6497	127.777	745.168	628.095
	10.6568	127.649	545.173	506.151
	10.664	125.962	584.493	417.495
	10.6711	123.626	546.366	463.661
	10.6783	122.047	465.827	475.093
	10.6854	122.415	466.636	553.316
	10.6925	125.205	489.696	394.389
	10.6997	130.051	529.707	425.446
	10.7068	135.991	428.727	441.724
	10.714	141.888	523.975	438.215
	10.7211	146.819	505.881	443.477
	10.7282	150.234	569.943	362.295
	10.7354	151.935	417.8	518.379
	10.7425	151.97	541.815	498.391
	10.7496	150.568	523.046	510.29
	10.7568	148.102	458.934	458.806
	10.7639	145.056	445.59	322.312
	10.7711	141.973	491.883	549.857
	10.7782	139.418	479.935	446.784
	10.7853	137.899	369.475	381.099
	10.7925	137.736	606.43	438.905
	10.7996	138.888	509.942	442.214
	10.8067	140.875	515.048	482.077
	10.8139	142.87	592.05	231.823
	10.821	143.961	602.628	439.964
	10.8282	143.434	381.578	341.885
	10.8353	140.976	400.674	569.945
	10.8424	136.782	457.711	422.848
	10.8496	131.578	373.251	350.849
	10.8567	126.523	507.004	396.974
	10.8638	122.915	454.725	378.454
	10.871	121.725	351.696	401.942
	10.8781	123.181	394.873	354.509
	10.8853	126.668	724.375	406.944
	10.8924	131.041	347.653	377.041
	10.8995	135.183	418.642	332.395
	10.9067	138.445	344.865	329.762
	10.9138	140.751	486.749	355.929
	10.9209	142.388	487.473	403.579
	10.9281	143.693	354.336	279.401
	10.9352	144.824	470.805	325.469
	10.9424	145.702	462.832	373.477
	10.9495	146.127	421.052	349.822
	10.9566	146.02	502.935	386.349
	10.9638	145.61	405.648	327.029
	10.9709	145.395	443.338	390.561
	10.978	145.8	310.199	481.552
	10.9852	146.792	458.935	268.466
	10.9923	147.773	364.379	463.36
	10.9995	147.914	438.629	514.239
	11.0066	146.656	475.202	315.65
	11.0137	144.046	367.76	346.471
	11.0209	140.695	312.62	328.385
	11.028	137.502	465.312	301.514
	11.0352	135.349	434.623	333.657
	11.0423	134.896	341.757	314.511
	11.0494	136.478	382.169	366.024
	11.0566	140.078	343.53	333.65
	11.0637	145.347	464.261	281.235
	11.0709	151.645	371.943	380.385
	11.078	158.081	625.664	340.444
	11.0851	163.583	469.318	305.692
	11.0923	167.089	317.534	332.282
	11.0994	167.875	375.184	391.184
	11.1065	165.882	446.382	296.349
	11.1137	161.83	436.764	349.526
	11.1208	156.965	455.519	446.054
	11.128	152.579	474.392	305.877
	11.1351	149.592	360.452	350.235
	11.1422	148.393	287.965	454.116
	11.1494	148.917	473.686	307.462
	11.1565	150.789	480.28	370.216
	11.1637	153.437	394.821	341.134
	11.1708	156.218	393.856	285.669
	11.1779	158.61	416.839	387.285
	11.1851	160.417	314.163	409.135
	11.1922	161.857	493.004	438.907
	11.1993	163.403	458.442	384.31
	11.2065	165.477	366.774	269.835
	11.2136	168.196	493.066	376.152
	11.2208	171.347	395.608	331.039
	11.2279	174.584	353.891	448.5
	11.235	177.63	371.469	334.1
	11.2422	180.354	410.952	477.96
	11.2493	182.726	456.528	366.818
	11.2564	184.777	378.868	305.695
	11.2636	186.646	386.616	327.426
	11.2707	188.623	387.533	319.767
	11.2779	191.115	548.869	367.392
	11.285	194.522	479.402	312.885
	11.2921	199.086	637.259	305.179
	11.2993	204.769	497.745	222.464
	11.3064	211.16	435.452	349.36
	11.3135	217.469	415.245	465.418
	11.3207	222.655	389.281	388.66
	11.3278	225.712	401.761	295.63
	11.335	226.044	349.257	359.394
	11.3421	223.719	523.475	342.56
	11.3492	219.476	552.145	468.199
	11.3564	214.465	464.036	478.305
	11.3635	209.854	435.618	311.488
	11.3706	206.479	403.175	419.231
	11.3778	204.609	444.823	482.796
	11.3849	203.927	560.788	501.362
	11.3921	203.732	473.09	462.268
	11.3992	203.263	450.837	380.818
	11.4063	201.991	385.686	388.329
	11.4135	199.744	477.89	415.258
	11.4206	196.735	585.028	348.576
	11.4277	193.553	485.008	384.009
	11.4349	191.098	541.684	437.261
	11.442	190.363	408.05	435.185
	11.4492	192.041	532.289	420.579
	11.4563	196.159	558.801	427.079
	11.4634	201.942	562.759	482.625
	11.4706	207.979	476.414	439.937
	11.4777	212.617	574.687	470.354
	11.4849	214.441	496.803	424.291
	11.492	212.754	527.111	407.57
	11.4991	207.891	670.251	611.547
	11.5063	201.182	635.963	543.461
	11.5134	194.462	746.35	556.831
	11.5206	189.326	821.068	551.501
	11.5277	186.541	623.908	527.046
	11.5348	185.927	682.266	707.692
	11.542	186.685	776.94	663.245
	11.5491	187.891	756.924	738.162
	11.5563	188.853	833.817	679.106
	11.5634	189.279	913.32	813.375
	11.5705	189.27	872.18	658.449
	11.5777	189.208	760.646	718.612
	11.5848	189.532	907.739	792.785
	11.5919	190.446	791.139	642.848
	11.5991	191.722	925.315	763.484
	11.6062	192.745	991.201	844.625
	11.6134	192.828	967.256	981.631
	11.6205	191.589	929.562	958.472
	11.6276	189.137	1339.45	824.836
	11.6348	185.991	1336.91	820.003
	11.6419	182.84	1034.24	908.649
	11.6491	180.31	1018.19	828.717
	11.6562	178.79	1090.6	1062
	11.6633	178.351	1212.12	934.455
	11.6705	178.769	930.645	786.599
	11.6776	179.687	895.534	985.262
	11.6847	180.77	909.586	801.308
	11.6919	181.721	921.701	862.549
	11.699	182.171	1035.41	687.41
	11.7061	181.659	819.407	893.115
	11.7133	179.88	958.115	682.691
	11.7204	177.039	1083.38	588.214
	11.7276	173.96	949.298	645.899
	11.7347	171.762	882.603	806.344
	11.7418	171.304	902.192	680.931
	11.749	172.796	839.101	832.849
	11.7561	175.816	856.857	638.132
	11.7632	179.598	878.826	604.142
	11.7704	183.373	878.265	502.065
	11.7775	186.629	694.153	603.912
	11.7847	189.262	909.907	639.35
	11.7918	191.616	740.953	517.052
	11.7989	194.334	817.789	567.335
	11.8061	197.971	584.459	552.216
	11.8132	202.548	764.947	676.128
	11.8204	207.314	798.192	642.494
	11.8275	210.979	679.775	637.585
	11.8346	212.355	546.547	610.586
	11.8418	211.002	730.935	535.041
	11.8489	207.473	628.506	622.333
	11.856	203.016	514.202	388.738
	11.8632	198.983	767.336	632.287
	11.8703	196.359	528.612	536.393
	11.8775	195.6	773.139	457.047
	11.8846	196.724	779.55	767.636
	11.8918	199.425	508.771	512.488
	11.8989	203.081	757.524	618.409
	11.906	206.726	597.243	664.062
	11.9131	209.169	512.543	594.626
	11.9203	209.33	607.343	302.098
	11.9274	206.691	435.614	376.338
	11.9346	201.604	511.395	545.2
	11.9417	195.243	699.89	327.077
	11.9489	189.168	641.615	535.339
	11.956	184.692	687.614	406.584
	11.9631	182.318	544.613	704.602
	11.9703	181.545	672.121	383.972
	11.9774	181.16	493.697	586.421
	11.9845	179.849	815.635	488.248
	11.9917	176.784	744.415	625.659
	11.9988	171.923	721.771	777.183
	12.006	165.968	753.593	771.559
	12.0131	160.11	746.953	487.706
	12.0202	155.619	793.501	551.545
	12.0274	153.397	869.391	618.28
	12.0345	153.65	752.811	814.829
	12.0417	155.874	833.312	816.684
	12.0488	159.167	955.822	668.853
	12.0559	162.641	1032.13	604.305
	12.0631	165.672	943.324	711.199
	12.0702	167.884	756.205	716.58
	12.0773	169.019	747.848	836.115
	12.0845	168.899	949.035	734.063
	12.0916	167.535	831.539	730.334
	12.0988	165.278	1080.35	898.972
	12.1059	162.797	802.89	839.11
	12.113	160.839	919.31	640.309
	12.1202	159.892	1000.17	614.425
	12.1273	159.956	827.497	641.658
	12.1344	160.55	817.027	656.769
	12.1416	160.954	934.322	1035.01
	12.1487	160.584	992.703	646.596
	12.1558	159.321	952.553	796.225
	12.163	157.642	1304.66	942.217
	12.1701	156.438	878.86	769.675
	12.1773	156.558	1112.88	763.503
	12.1844	158.3	887.445	803.683
	12.1915	161.176	1130.18	863.15
	12.1987	164.169	956.116	750.832
	12.2058	166.333	897.311	860.298
	12.2129	167.297	1010.2	763.267
	12.2201	167.31	1101.33	691.896
	12.2272	166.832	819.892	750.257
	12.2344	166.074	1019.11	854.291
	12.2415	164.898	831.333	657.283
	12.2486	163.097	897.239	747.988
	12.2558	160.76	863.764	623.515
	12.2629	158.373	697.244	655.821
	12.2701	156.566	830.961	721.621
	12.2772	155.705	905.945	687.099
	12.2843	155.642	1194.41	570.228
	12.2915	155.805	897.491	655.574
	12.2986	155.581	634.902	664.542
	12.3057	154.7	795.49	727.939
	12.3129	153.321	710.889	668.672
	12.32	151.774	794.977	702.505
	12.3272	150.205	677.322	717.876
	12.3343	148.444	651.343	638.832
	12.3415	146.2	830.431	602.098
	12.3486	143.387	629.212	567.696
	12.3557	140.339	620.829	493.258
	12.3629	137.787	735.965	668.954
	12.37	136.617	855.972	582.66
	12.3771	137.534	732.252	522.942
	12.3843	140.746	593.353	833.543
	12.3914	145.857	691.191	525.616
	12.3986	152.039	624.386	581.784
	12.4057	158.437	595.424	569.159
	12.4128	164.556	700.128	540.062
	12.42	170.423	699.588	606.187
	12.4271	176.399	738.497	625.436
	12.4342	182.739	595.297	437.277
	12.4414	189.173	597.218	472.613
	12.4485	194.802	508.893	552.853
	12.4557	198.487	496.974	526.09
	12.4628	199.501	595.967	388.273
	12.4699	198.005	728.203	638.203
	12.4771	194.943	539.424	285.727
	12.4842	191.433	731.922	368.705
	12.4914	188.096	732.077	529.153
	12.4985	184.831	582.761	455.353
	12.5056	181.155	589.359	576.973
	12.5128	176.779	537.728	512.214
	12.5199	171.975	746.591	397.421
	12.527	167.517	587.57	433.594
	12.5342	164.295	511.184	512.775
	12.5413	162.874	558.318	513.608
	12.5485	163.266	522.13	572.669
	12.5556	164.994	621.902	479.836
	12.5627	167.374	750.535	598.621
	12.5699	169.831	568.363	472.986
	12.577	172.094	640.024	521.39
	12.5841	174.253	776.512	464.591
	12.5913	176.697	648.212	603.106
	12.5984	179.971	1104.76	517.428
	12.6056	184.485	907.739	421.449
	12.6127	190.158	832.439	570.82
	12.6198	196.214	789.061	407.478
	12.627	201.376	610.11	547.977
	12.6341	204.435	632.704	458.38
	12.6412	204.845	606.637	539.737
	12.6484	202.923	649.168	540.331
	12.6555	199.565	807.413	438.425
	12.6627	195.778	557.511	428.75
	12.6698	192.36	724.491	797.873
	12.6769	189.847	541.777	660.499
	12.6841	188.524	609.526	568.158
	12.6912	188.402	636.188	585.678
	12.6983	189.203	659.785	312.047
	12.7055	190.51	574.168	423.743
	12.7126	192.041	640.35	339.146
	12.7198	193.878	664.459	433.131
	12.7269	196.427	781.099	431.432
	12.734	200.066	668.284	554.019
	12.7412	204.712	662.483	535.882
	12.7483	209.621	737.464	619.152
	12.7555	213.659	700.141	607.838
	12.7626	215.942	773.53	466.442
	12.7697	216.448	609.933	626.364
	12.7769	216.151	806.957	275.411
	12.784	216.525	648.221	569.076
	12.7912	218.63	646.439	565.535
	12.7983	222.298	456.566	749.609
	12.8054	225.965	540.101	525.716
	12.8126	227.37	774.099	720.082
	12.8197	224.803	538.063	562.321
	12.8268	218.111	591.504	624.922
	12.834	208.823	634.983	543.772
	12.8411	199.347	905.301	467.344
	12.8483	191.851	614.284	541.358
	12.8554	187.523	699.037	640.769
	12.8625	186.464	712.644	516.634
	12.8697	187.964	790.5	465.34
	12.8768	190.807	785.738	752.326
	12.884	193.504	874.451	712.925
	12.8911	194.547	848.854	759.226
	12.8982	192.794	1022.71	688.516
	12.9054	187.879	749.72	708.581
	12.9125	180.4	863.374	622.852
	12.9196	171.724	576.474	617.019
	12.9268	163.428	700.196	725.586
	12.9339	156.709	786.686	575.31
	12.9411	152.063	674.93	536.569
	12.9482	149.362	662.43	518.676
	12.9553	148.172	668.857	658.584
	12.9625	148.08	629.038	521.472
	12.9696	148.889	555.727	612.927
	12.9767	150.649	762.101	552.953
	12.9839	153.584	828.92	460.366
	12.991	157.947	738.411	540.321
	12.9982	163.856	633.478	639.256
	13.0053	171.117	769.391	655.572
	13.0124	179.13	646.991	550.731
	13.0196	186.938	514.37	519.754
	13.0267	193.466	478.514	425.82
	13.0338	197.863	580.27	609.525
	13.041	199.791	649.326	522.821
	13.0481	199.496	629.347	440.78
	13.0553	197.639	660.134	556.012
	13.0624	195.019	742.766	343.432
	13.0695	192.35	656.752	468.198
	13.0767	190.183	538.212	461.131
	13.0838	188.912	602.628	407.309
	13.0909	188.749	641.803	491.102
	13.0981	189.676	577.006	468.345
	13.1052	191.486	523.813	417.003
	13.1124	193.953	703.733	496.443
	13.1195	196.982	469.712	475.492
	13.1266	200.55	657.462	383.402
	13.1338	204.456	572.602	360.85
	13.1409	208.137	421.678	360.745
	13.1481	210.81	636.927	434.985
	13.1552	211.885	434.562	416.945
	13.1623	211.325	428.25	519.537
	13.1695	209.673	526.129	420.069
	13.1766	207.748	601.89	411.551
	13.1837	206.244	566.087	378.321
	13.1909	205.434	720.447	512.241
	13.198	205.089	519.486	576.857
	13.2052	204.601	725.535	451.91
	13.2123	203.248	743.917	398.835
	13.2195	200.515	441.548	480.431
	13.2266	196.335	382.751	406.789
	13.2337	191.159	539.599	571.295
	13.2409	185.834	659.428	514.851
	13.248	181.35	554.115	653.425
	13.2551	178.534	554.519	434.623
	13.2623	177.789	717.825	564.928
	13.2694	178.975	594.512	603.894
	13.2766	181.493	459.543	535.25
	13.2837	184.556	710.255	538.687
	13.2908	187.523	629.454	528.733
	13.298	190.132	862.139	502.645
	13.3051	192.532	721.14	566.047
	13.3122	195.107	597.189	501.991
	13.3194	198.198	720.626	566.702
	13.3265	201.835	664.785	533.214
	13.3337	205.628	653.994	505.141
	13.3408	208.907	591.775	473.161
	13.3479	211.088	662.969	621.349
	13.3551	212.061	597.314	591.961
	13.3622	212.338	730.504	451.073
	13.3694	212.785	694.293	701.019
	13.3765	214.115	649.114	652.929
	13.3836	216.48	795.052	827.028
	13.3908	219.452	761.607	565.057
	13.3979	222.347	765.968	559.906
	13.405	224.654	710.29	489.784
	13.4122	226.273	849.902	486.489
	13.4193	227.488	799.016	532.711
	13.4265	228.695	777.142	591.253
	13.4336	230.094	846.227	625.507
	13.4407	231.5	849.097	525.542
	13.4479	232.392	847.249	615.307
	13.455	232.145	668.869	573.835
	13.4621	230.335	808.186	537.778
	13.4693	227.013	675.193	691.697
	13.4764	222.822	688.827	624.762
	13.4836	218.868	1034.84	700.302
	13.4907	216.318	717.166	667.288
	13.4978	215.926	732.817	535.95
	13.505	217.729	933.329	678.027
	13.5121	221.085	769.327	561.276
	13.5192	224.971	815.339	680.31
	13.5264	228.383	872.853	653.399
	13.5335	230.649	837.83	847.93
	13.5407	231.569	871.428	888.503
	13.5478	231.35	816.952	553.873
	13.5549	230.377	804.086	839.92
	13.5621	228.956	734.253	685.345
	13.5692	227.15	846.776	837.954
	13.5763	224.759	896.32	773.571
	13.5835	221.424	992.577	651.068
	13.5906	216.808	873.247	742.12
	13.5978	210.812	974.464	867.948
	13.6049	203.706	1010.91	896.048
	13.612	196.103	877.81	718.575
	13.6192	188.781	1012.12	712.395
	13.6263	182.454	756.237	832.603
	13.6335	177.62	1043.49	796.058
	13.6406	174.482	942.569	683.062
	13.6477	172.932	926.843	580.119
	13.6549	172.597	914.478	722.525
	13.662	172.973	694.011	678.48
	13.6692	173.601	831.753	752.228
	13.6763	174.187	664.045	683.622
	13.6834	174.613	801.004	661.62
	13.6906	174.854	788.104	533.536
	13.6977	174.884	666.289	638.403
	13.7048	174.656	873.142	538.314
	13.712	174.153	766.826	624.86
	13.7191	173.463	663.36	659.428
	13.7263	172.812	744.952	610.572
	13.7334	172.496	663.592	580.686
	13.7405	172.771	663.412	617.598
	13.7477	173.746	707.531	758.035
	13.7548	175.34	700.025	576.622
	13.762	177.254	763.659	702.47
	13.7691	178.978	706.851	496.724
	13.7762	179.895	481.842	441.29
	13.7834	179.559	651.381	630.322
	13.7905	178.071	704.301	526.537
	13.7976	176.296	619.313	449.168
	13.8048	175.672	624.963	489.223
	13.8119	177.614	721.198	478.205
	13.8191	182.818	833.518	633.319
	13.8262	190.888	585.795	427.89
	13.8333	200.513	416.675	534.24
	13.8405	210.046	683.183	559.651
	13.8476	218.076	604.067	580.699
	13.8547	223.736	460.5	512.452
	13.8619	226.709	741.39	543.774
	13.869	227.139	509.029	717.559
	13.8762	225.562	467.717	408.922
	13.8833	222.806	643.422	534.917
	13.8904	219.748	571.346	399.297
	13.8976	217.007	552.378	532.771
	13.9047	214.771	569.506	555.587
	13.9118	212.905	504.095	587.061
	13.919	211.268	723.733	486.712
	13.9261	209.979	664.462	589.432
	13.9333	209.427	592.846	468.677
	13.9404	209.985	561.986	373.176
	13.9475	211.592	632.666	486.815
	13.9547	213.516	510.391	493.195
	13.9618	214.512	326.503	473.546
	13.9689	213.379	635.541	498.602
	13.9761	209.585	619.026	475.397
	13.9832	203.631	473.645	469.098
	13.9904	196.907	642.038	405.229
	13.9975	191.148	625.685	466.106
	14.0046	187.746	676.673	489.277
	14.0118	187.235	604.061	515.117
	14.0189	189.171	547.298	408.195
	14.0261	192.435	671.234	389.565
	14.0332	195.726	501.063	557.408
	14.0403	198.005	608.335	467.221
	14.0475	198.723	518.574	461.598
	14.0546	197.863	615.729	579.334
	14.0617	195.88	675.925	389.057
	14.0689	193.519	532.251	505.465
	14.076	191.511	507.422	517.052
	14.0832	190.225	636.08	525.738
	14.0903	189.518	586.956	451.791
	14.0975	188.898	565.697	393.945
	14.1046	187.919	487.078	438.756
	14.1117	186.496	590.884	507.798
	14.1189	184.926	719.936	516.877
	14.126	183.64	522.956	409.612
	14.1331	182.94	699.876	462.37
	14.1403	182.906	467.081	464.414
	14.1474	183.488	459.07	561.756
	14.1546	184.613	581.32	523.224
	14.1617	186.175	525.812	447.225
	14.1688	187.921	574.006	553.967
	14.176	189.396	543.17	529.834
	14.1831	190.076	592.603	510.325
	14.1903	189.649	560.976	584.209
	14.1974	188.248	518.991	530.539
	14.2045	186.413	579.121	469.818
	14.2117	184.778	624.517	363.975
	14.2188	183.699	474.432	471.44
	14.2259	183.131	558.017	572.414
	14.2331	182.849	526.779	434.919
	14.2402	182.827	501.285	496.639
	14.2474	183.445	563.624	387.691
	14.2545	185.338	509.086	451.559
[truncated: 2,906 more rows]
