# Supplementary material for: In vitro construction of the COQ metabolon unveils the molecular determinants of coenzyme Q biosynthesis
Source: Nat Catal. Author manuscript; Available in PMC 2024 Feb 29. (PMC7615680; doi:10.1038/s41929-023-01087-z)
Supplement: Source Data [file EMS193170-supplement-Source_Data.zip › Source Data/41929_2023_1087_MOESM14_ESM.xlsx]

## Sheet: EDF6
	Sample:	500 ppm standard				Biotransformation
	Trace:	GC		MS		GC		MS
		Time (min)	Intensity	m/z	Intensity	Time (min)	Intensity	m/z	Intensity
		3.00145	170	50.2878	14949	3.01472	641	50.2758	11057
		3.01445	460	51.1551	78131.1	3.0532	265	51.1437	76908
		3.0402	181	52.188	54420.7	3.07893	150	52.1788	37539.9
		3.06568	226	53.1382	162323	3.09167	618	53.1363	92721.1
		3.07868	498	54.1692	48765.9	3.10467	670	54.1922	21524
		3.10442	407	55.1306	105394	3.11742	69	55.1163	99595.6
		3.11715	367	56.1706	5682.9	3.13015	245	59.1451	9756.11
		3.1299	366	57.2267	52262	3.14315	136	63.0898	45818.4
		3.1429	618	58.1274	5575.11	3.16863	297	64.146	26426.6
		3.16838	373	59.1184	40575.3	3.18163	9335	65.111	167514
		3.18138	176	62.069	8570.92	3.19828	7770	66.159	74340
		3.21985	310	63.1276	50056	3.2144	6902	67.1345	152532
		3.25833	208	64.1267	27998.7	3.23078	3137	68.0893	42057.2
		3.28408	859	65.1213	159882	3.24352	3538	69.0742	709870
		3.29708	314	66.1521	115847	3.25652	4574	71.1865	210329
		3.30982	119	67.1252	206157	3.26925	4403	72.1986	28765.3
		3.33555	320	68.1766	72191.2	3.28225	2415	76.1729	34375.9
		3.3483	364	69.1002	759122	3.295	3909	77.13	389703
		3.38678	636	70.1642	25240.9	3.308	2560	78.1768	95271.4
		3.42525	431	71.1572	78960.1	3.32073	3569	79.1694	288058
		3.43825	190	72.1725	15938.9	3.33348	1871	80.1986	70922.9
		3.451	194	76.1534	15883.4	3.34648	2577	81.1587	102230
		3.52822	272	77.1074	59862.7	3.35922	2845	82.1737	38809.3
		3.55395	188	78.1609	109008	3.37222	2252	83.1551	86334
		3.57943	817	79.1505	230414	3.38495	3635	84.1817	20904.7
		3.59243	460	80.1789	73199.1	3.3977	2179	85.1768	127400
		3.60518	312	81.16	100554	3.4107	1951	86.2035	10302.1
		3.61792	149	82.1312	98818.6	3.42343	1772	87.1171	7011.43
		3.63092	592	83.1492	129659	3.43643	3094	91.1018	228146
		3.64392	389	84.1808	14289	3.44918	1050	92.1848	45689.4
		3.65667	302	85.1376	25628.5	3.46218	1842	93.1518	107178
		3.6694	478	86.1841	6459.92	3.47492	466	94.186	72056.2
		3.6824	632	87.11	19894.4	3.48765	1257	95.1614	241838
		3.70788	441	88.1279	2081.24	3.50065	1123	97.1481	56039.8
		3.72088	106	90.1456	34767.4	3.5134	3140	98.2117	9986.62
		3.74662	392	91.0921	188433	3.52613	2913	99.2092	70375
		3.79783	689	92.1686	54153.9	3.53913	1736	100.213	16474.7
		3.82358	160	94.1554	73428.4	3.55213	1290	101.159	24043
		3.83658	386	95.1596	272877	3.56488	439	103.157	82742.7
		3.84932	741	97.118	29686.3	3.57762	2902	104.159	44226.6
		3.90053	560	98.1866	16346.3	3.59062	1645	105.148	346060
		3.92628	269	99.158	34780	3.60335	1475	106.165	87756.2
		3.95202	115	100.2	11597	3.6161	1149	107.134	373515
		3.97777	796	101.161	39341	3.6291	1754	108.166	108106
		3.9905	524	102.166	48126.5	3.6421	2783	109.149	185058
		4.0035	14156	103.122	40620.8	3.65483	2419	110.155	201322
		4.01623	7680	104.137	22119.4	3.66758	1356	111.166	122513
		4.02898	6382	105.156	120942	3.68058	2351	112.199	41480.3
		4.04198	4049	106.149	164104	3.69332	2040	113.203	52359.7
		4.05472	5734	107.147	354903	3.70607	2446	114.142	9202.78
		4.06747	5923	108.191	132924	3.71907	2655	115.143	194423
		4.08047	4786	109.162	340869	3.7318	1501	116.191	56232.2
		4.09347	8817	110.138	398644	3.7448	2276	117.169	45082.6
		4.1062	5409	111.136	195987	3.75753	383	118.167	33227.7
		4.11895	4774	112.158	25456.8	3.77028	283	119.158	100786
		4.13195	7116	113.158	15783.9	3.78328	2277	120.176	74344.9
		4.14468	5689	114.205	7840.21	3.79602	1678	121.159	111441
		4.15742	2238	115.133	97196.2	3.80877	1516	122.162	40162.9
		4.17042	4448	116.19	29067.6	3.82177	1209	123.133	373234
		4.18317	4478	117.175	38908.5	3.83477	1851	124.166	102370
		4.19617	5271	118.2	28034.1	3.8475	2160	125.151	152024
		4.2089	2838	119.158	108549	3.86023	1242	126.181	23278.7
		4.22165	5980	120.196	102716	3.87323	968	127.177	70433
		4.23465	3671	121.16	284941	3.88598	2250	128.198	51513.9
		4.24738	4803	122.198	100974	3.89872	2880	129.178	69656.5
		4.26012	4317	123.135	582235	3.91172	1353	130.189	24131.8
		4.27312	3752	124.16	172236	3.92472	2209	131.133	108372
		4.28612	4632	125.147	54527	3.93747	2592	132.187	74724
		4.29887	3711	126.172	6598.95	3.9502	1516	133.142	240979
		4.3116	5796	127.132	78181.4	3.9632	380	134.18	72547
		4.3246	5899	128.17	67101.8	3.97593	1200	135.161	119234
		4.33735	3819	129.156	73216.8	3.98868	1670	136.196	134556
		4.35008	3858	130.188	28663.8	4.00168	3607	137.155	950606
		4.36308	3829	131.146	95019.5	4.01442	903	138.19	405217
		4.37582	3735	132.208	44934.9	4.02742	1302	139.184	476264
		4.38882	3687	134.161	114812	4.04017	919	140.185	79000.9
		4.40157	4376	135.162	48822.4	4.0529	1082	141.211	35141
		4.4143	2801	136.178	190692	4.0659	1468	142.218	7182.98
		4.4273	2470	137.179	1287296	4.07863	1296	143.168	137513
		4.44005	3398	138.194	1006567	4.09163	1352	144.19	61226.6
		4.45305	4796	139.168	1082050	4.10438	1113	145.151	218963
		4.46578	1556	140.177	107275	4.11738	500	146.181	119138
		4.47878	2069	141.174	22407.5	4.13012	1178	147.145	382348
		4.49152	2605	142.189	2561.01	4.14287	801	148.171	119589
		4.50427	4056	143.176	74486.1	4.15587	2159	149.164	154777
		4.517	2146	144.202	40966	4.1816	960	150.181	90721.4
		4.53	3841	145.165	98663.3	4.19433	2235	151.165	365914
		4.543	3094	146.202	84646.1	4.20708	1164	154.177	65326.6
		4.55575	2457	147.16	272371	4.22008	1122	155.227	15912.7
		4.56848	3052	148.174	107255	4.23282	829	157.137	24109.1
		4.58148	2076	149.162	132330	4.24557	1132	158.179	3621.28
		4.59422	3158	150.181	120895	4.25857	1855	160.173	95608.4
		4.60697	1764	151.145	571742	4.27157	1622	161.149	651962
		4.61997	2728	152.172	110105	4.2843	892	162.193	167102
		4.6457	1439	153.178	85745.1	4.29705	634	163.147	303470
		4.65845	2383	154.175	40828.5	4.31005	305	164.185	178239
		4.67145	1600	155.169	6891.57	4.32278	1510	165.17	516953
		4.68418	2945	157.137	16758.2	4.33552	490	166.148	2288479
		4.69693	2808	158.157	4489.24	4.34852	848	167.178	734932
		4.70993	3199	159.155	36098.2	4.36127	2799	168.166	84512.6
		4.72267	1608	160.196	70361.6	4.387	1283	169.255	17917.1
		4.73567	1129	161.169	179468	4.39975	2975	170.275	3307.45
		4.7484	1390	162.153	361529	4.41275	848	171.216	22559.6
		4.76115	3023	163.143	330897	4.42548	2693	172.177	23515.9
		4.77415	1498	164.179	232560	4.43848	1001	173.155	126957
		4.78688	1002	165.162	606375	4.45122	698	174.161	93124.6
		4.79963	3128	166.157	3724598	4.46422	1877	175.169	177571
		4.81263	896	167.171	1586488	4.47697	1839	176.141	136846
		4.82563	1170	168.154	187881	4.4897	1786	177.15	205357
		4.83837	2164	169.194	21297.4	4.5027	627	178.19	296191
		4.8511	4392	170.123	3504.25	4.51545	907	179.164	648448
		4.8641	5116	171.202	19769.6	4.52818	1372	180.169	84707.7
		4.87685	1925	172.179	17978.2	4.54118	1451	181.142	16731.7
		4.88958	1850	173.129	61093.1	4.55418	494	182.164	8946.59
		4.90258	1320	174.197	103121	4.56692	855	183.252	5548.11
		4.91533	1516	175.179	351004	4.57967	1098	184.169	125.287
		4.92833	452	176.18	129087	4.59267	1695	185.197	24556.2
		4.94107	1451	177.151	131873	4.6054	347	186.177	3663.57
		4.9538	1112	178.168	94088	4.61815	577	187.127	24094.6
		4.9668	1739	179.186	378448	4.63115	711	188.248	62046
		4.99255	1605	180.215	96898.5	4.64388	2112	189.184	17089
		5.00528	3198	181.148	392290	4.65688	768	190.204	17147.5
		5.01828	733	182.148	43917.5	4.66962	150	191.162	1482
		5.03103	2827	183.142	5029.55	4.68237	249	192.185	29006.7
		5.04377	1727	184.21	518.733	4.69537	323	193.181	15881
		5.0565	1773	187.168	18999.1	4.7211	122	194.213	78881.2
		5.0695	1875	188.191	13272.3	4.73385	510	195.187	62097.5
		5.0825	784	189.185	254097	4.74685	1127	196.188	11547.5
		5.10798	1723	190.172	167335	4.75958	1311	199.231	5743.71
		5.12098	790	191.171	158922	4.77233	791	200.188	3813.34
		5.13373	1071	192.182	282420	4.79807	592	201.228	354.927
		5.14647	2123	193.172	81141	4.81107	1312	202.202	31260.9
		5.15922	3405	194.177	223996	4.8238	1172	203.232	4730.5
		5.17222	2357	201.127	1081.46	4.84955	1278	204.204	24182.3
		5.18522	2181	202.464	7941.89	4.86228	1015	205.18	358755
		5.19795	1071	203.194	7318.43	4.87503	1139	206.169	43082
		5.21068	1870	204.218	41359.8	4.88803	1811	212.235	747.338
		5.22368	955	205.162	43449.4	4.91377	1263	213.248	21292.7
		5.23643	1683	206.215	88474.3	4.9265	1703	214.272	3726.5
		5.24917	2098	207.155	669120	4.9395	1186	215.184	996.688
		5.26217	1249	208.182	50757.9	4.95225	875	217.568	3723
		5.27517	1198	209.151	7417.75	4.96498	1320	220.213	42148.2
		5.30065	233	213.117	441.429	4.97798	277	222.176	1529981
		5.31338	1937	213.718	599	4.99098	1266	223.258	247249
		5.33913	652	215.26	1461.56	5.00373	1830	224.196	15289
		5.35213	1787	216.209	198.046	5.0292	1442	225.21	17205
		5.36487	1976	219.203	13407	5.0422	323	226.196	30198.6
		5.37787	1731	220.178	38840.1	5.05495	641	227.244	7387.93
		5.39062	927	222.183	3269161	5.06768	612	228.273	1069.99
		5.40335	844	223.231	483831	5.08068	568	229.255	75.8295
		5.41635	2562	224.255	57686.8	5.09368	996	230.286	468.045
		5.42908	1080	229.292	791.778	5.10643	393	232.414	937.957
		5.44208	2090	231.236	183.815	5.13217	577	234.222	125.415
		5.45483	1203	232.238	1259.49	5.1449	1279	242.207	6254.9
		5.46783	1610	234.452	5346.23	5.15765	399	243.259	1030.74
		5.48057	640	235.19	9714.45	5.17065	645	244.198	2654.12
		5.49332	2431	236.145	11524.4	5.18365	1659	245.244	3160.57
		5.50632	2128	237.18	196224	5.19638	479	246.201	490.429
		5.51905	1276	238.152	24901.8	5.20913	144	250.293	2649
		5.53205	3421	243.233	811.097	5.22213	1583	252.22	21688.3
		5.54478	1364	244.572	2019.93	5.23487	501	256.304	13862.1
		5.55778	1283	246.337	862.562	5.2606	267	257.275	424.086
		5.57053	594	248.268	229.024	5.27362	723	262.316	719.395
		5.58327	1143	252.185	197924	5.28635	572	274.206	112.311
		5.59627	1573	256.181	60674.8	5.29908	406	276.247	75.4225
		5.60902	1732	257.339	8100	5.33757	299	277.183	77.4604
		5.62202	1690	258.276	14783.7	5.35032	553	279.423	729
		5.63475	1734	259.216	1976.3	5.37605	1011	286.486	891
		5.64748	1339	260.681	477	5.38878	1703	294.284	238.47
		5.66048	1385	261.323	619.891	5.40153	346	297.576	1025
		5.67323	963	262.189	1122.88	5.41453	650	303.923	463.427
		5.68597	1834	263.275	4597	5.42727	1262	305.359	182
		5.69897	945	266.237	519793	5.44027	447	307.562	363
		5.71197	1552	267.178	20357.4	5.45302	296	315.226	6353
		5.72472	1156	271.103	1941.25	5.46602	431	320.494	492
		5.73745	1236	272.623	116	5.47875	1155	323.986	680.897
		5.75045	517	274.336	227.005	5.49148	646	331.454	1848
		5.7632	1560	276.212	156.242	5.50448	717	351.049	102.566
		5.77593	3114	277.176	9769.72	5.51723	408	365.382	466.626
		5.78893	760	278.193	2266.54	5.53023	531	375.435	135
		5.80193	1985	279.403	2918	5.54297	1158	379.605	230
		5.81467	1102	281.286	18439	5.55572	731	406.627	331
		5.82742	1465	283.302	5215	5.56872	208	433.359	183
		5.84015	1636	286.165	1028.02	5.59418	885	456.092	367.331
		5.85315	817	290.143	311.706	5.60718	198	458.161	57.193
		5.8659	755	291.274	1150.98	5.62018	451	480.666	366
		5.87863	1634	292.234	3178.14	5.64567	861	482.952	50.622
		5.89163	397	293.69	858	5.65867	632	495.952	89.511
		5.90463	800	297.546	185	5.67142	735	500.312	54.0112
		5.91737	419	300.564	66	5.68415	389	510.202	84.4726
		5.93012	2702	306.238	369.067	5.69715	838	515.307	34.5663
		5.94312	871	322.286	144.295	5.71015	1175	516.264	61.0281
		5.95585	1263	337.697	144	5.72288	1471	519.031	159.192
		5.9686	1351	341.252	2971	5.73563	2093	534.98	337.353
		5.9816	1016	354.645	175	5.74863	786	548.074	115.968
		6.00733	295	367.187	39.3008	5.76137	128	553.623	106
		6.02007	761	368.023	332.811	5.77412	540	563.343	23.9593
		6.03282	265	372.326	17.6151	5.78685	947	571.871	123.099
		6.04582	1510	391.581	995	5.79985	1377	583.114	129.49
		6.05855	157	398.243	51.2521	5.81285	394	593.247	11.6464
		6.0843	748	426.355	16.1356	5.8256	1264	598.178	134.601
		6.0973	659	467.865	469.819	5.83833	395	608.019	113.654
		6.11003	706	474.247	38.8728	5.85133	182	608.873	215.993
		6.12277	1089	478.573	834	5.86407	382	610.601	237
		6.13577	762	481.553	182	5.87682	1877	611.986	97.1644
		6.16152	1862	484.277	80.8979	5.88982	807	621.501	176.092
		6.17425	1218	514.368	78.6012	5.90282	288	622.485	89.4211
		6.187	714	516.004	145.067	5.91555	712	623.168	62.0792
		6.2	798	523.225	112.467	5.9283	958	630.024	128.328
		6.21273	2060	527.321	65.8073	5.9413	1877	641.194	46.852
		6.22548	742	546.264	270.07	5.95403	281
		6.23848	969	552.257	5.57846	5.96677	374
		6.25148	715	569.272	71.9907	5.97977	982
		6.26422	1838	576.516	141.003	5.99277	597
		6.27695	1104	609.07	170.99	6.00552	506
		6.28995	1807	635.128	87.87	6.01825	825
		6.3027	1349	639.429	153.624	6.03125	375
		6.31543	886	640.427	104.334	6.044	506
		6.32843	2076			6.05673	825
		6.34118	619			6.06973	948
		6.35418	1298			6.08273	158
		6.36692	1342			6.09547	1023
		6.39265	494			6.10822	554
		6.4054	940			6.12122	566
		6.41813	494			6.1467	527
		6.43113	420			6.1597	512
		6.45688	662			6.17243	1458
		6.46962	1347			6.18543	493
		6.48235	828			6.19817	584
		6.49535	1323			6.21092	1283
		6.5081	971			6.22392	231
		6.5211	931			6.23665	1008
		6.53383	600			6.24965	818
		6.54683	355			6.2624	302
		6.55958	253			6.2754	877
		6.57232	308			6.28813	876
		6.58532	912			6.30087	612
		6.59805	1290			6.31388	905
		6.61105	693			6.32662	694
		6.6238	928			6.33962	513
		6.6368	767			6.35235	188
		6.64953	1625			6.36535	787
		6.66228	1260			6.3781	1498
		6.67528	1120			6.39083	665
		6.68802	240			6.40383	950
		6.70102	1162			6.41658	685
		6.71377	533			6.42958	1027
		6.7265	501			6.44232	666
		6.7395	976			6.45532	78
		6.75223	1165			6.46805	199
		6.77798	1686			6.4808	980
		6.80372	1050			6.49353	602
		6.81647	2194			6.50653	139
		6.8292	883			6.51953	848
		6.8422	725			6.53228	547
		6.85493	1130			6.54502	1767
		6.86768	837			6.55802	180
		6.88068	323			6.57075	175
		6.89368	1333			6.5835	865
		6.90642	433			6.5965	568
		6.91917	493			6.6095	168
		6.93217	372			6.62223	1311
		6.9449	172			6.63498	899
		6.95763	1194			6.66072	1070
		6.97063	565			6.67345	1282
		6.98363	662			6.6862	1032
		6.99638	1116			6.6992	434
		7.00912	634			6.7122	587
		7.02187	1334			6.72493	185
		7.03487	389			6.73768	607
		7.0476	1162			6.75068	478
		7.0606	126			6.76342	1018
		7.07333	1430			6.77615	273
		7.08633	646			6.78915	1213
		7.09908	1232			6.80215	371
		7.11182	987			6.8149	800
		7.12482	816			6.82763	1186
		7.13757	2476			6.84038	328
		7.15057	732			6.85338	303
		7.1633	1160			6.86612	153
		7.1763	392			6.87912	2609
		7.18903	222			6.89187	598
		7.20178	258			6.90487	212
		7.21452	1302			6.9176	256
		7.22752	2730			6.93033	715
		7.24052	1245			6.94333	1262
		7.25327	1189			6.96908	973
		7.266	391			6.98182	576
		7.279	840			6.99482	1254
		7.29175	846			7.00757	1397
		7.30448	442			7.0203	695
		7.31748	2000			7.0333	1411
		7.33022	1027			7.04603	195
		7.34322	668			7.07178	818
		7.35597	1335			7.08478	237
		7.3687	764			7.09752	1695
		7.3817	2031			7.11027	539
		7.40718	895			7.12327	1287
		7.42018	303			7.136	548
		7.43318	1514			7.149	1080
		7.44592	1028			7.16173	665
		7.45867	1127			7.17473	1945
		7.47167	1113			7.18748	523
		7.4844	1243			7.20022	1668
		7.49715	1555			7.21322	704
		7.51015	900			7.22597	1418
		7.52315	918			7.23897	1202
		7.53588	536			7.26443	794
		7.56162	1162			7.27743	136
		7.57437	150			7.29018	1580
		7.5871	657			7.30292	695
		7.6001	865			7.32892	763
		7.61285	1286			7.34167	1878
		7.62585	817			7.3544	1149
		7.63858	2082			7.3674	1134
		7.65132	720			7.38015	597
		7.66432	884			7.40588	1567
		7.67707	1028			7.41888	863
		7.69007	1028			7.43162	1361
		7.7028	592			7.44437	1227
		7.7158	1119			7.45737	954
		7.74128	656			7.48285	1488
		7.75428	546			7.49585	1444
		7.76703	802			7.50885	704
		7.78003	901			7.52158	932
		7.79277	295			7.53432	602
		7.8055	1045			7.54707	871
		7.8185	1035			7.56007	1290
		7.83125	710			7.5728	310
		7.84398	390			7.58555	250
		7.89547	902			7.59855	1604
		7.90847	2831			7.61155	815
		7.9212	1059			7.62428	725
		7.93395	827			7.63702	1219
		7.94668	910			7.65002	1487
		7.95968	367			7.6755	363
		7.98543	1282			7.6885	1281
		7.99817	818			7.7015	475
		8.01117	730			7.71425	104
		8.0239	592			7.72698	159
		8.03665	113			7.75272	880
		8.04965	1359			7.76547	162
		8.06238	489			7.77847	377
		8.07538	278			7.79147	1341
		8.08813	447			7.8042	239
		8.10087	489			7.81695	853
		8.11387	1025			7.82995	988
		8.1266	1332			7.84268	396
		8.1396	153			7.85542	604
		8.15235	401			7.86843	217
		8.16535	797			7.88117	699
		8.17808	425			7.89417	608
		8.19083	2023			7.9069	176
		8.21657	126			7.91965	499
		8.22957	1126			7.94538	332
		8.2423	1192			7.95838	562
		8.25505	1459			7.97113	551
		8.26805	1630			7.98413	1583
		8.28078	1985			7.99687	185
		8.30653	1209			8.0096	515
		8.31953	566			8.0226	572
		8.33227	380			8.03535	1352
		8.34502	1366			8.04835	1410
		8.37075	1075			8.06108	360
		8.38348	344			8.07408	604
		8.39648	850			8.08683	1082
		8.40923	1085			8.09957	814
		8.42223	259			8.11257	586
		8.46072	1017			8.1253	437
		8.47345	1231			8.1383	551
		8.48618	231			8.15105	1814
		8.49918	171			8.16378	300
		8.51218	527			8.17678	2590
		8.52493	556			8.18953	1649
		8.55067	325			8.20227	1279
		8.56342	229			8.21527	771
		8.57615	824			8.22827	1004
		8.58915	1033			8.241	1204
		8.60188	332			8.29223	324
		8.61488	1803			8.30523	311
		8.62763	146			8.33097	317
		8.64037	1049			8.3437	475
		8.65337	724			8.3567	914
		8.66612	1193			8.38218	1079
		8.67912	756			8.39518	317
		8.71758	372			8.40818	1529
		8.73033	1399			8.42093	355
		8.74307	1569			8.43367	306
		8.76907	271			8.44667	1057
		8.78182	1234			8.45942	598
		8.79455	691			8.47215	697
		8.80755	1203			8.48488	365
		8.8203	141			8.49788	535
		8.83303	504			8.51088	1080
		8.84603	707			8.52363	1462
		8.85877	278			8.54937	1186
		8.87177	789			8.56212	744
		8.88452	1471			8.57485	229
		8.91025	889			8.58785	1682
		8.93573	909			8.60085	379
		8.94873	1120			8.61358	1616
		8.96173	1063			8.62633	923
		8.98722	590			8.63933	874
		9.01295	368			8.65207	1121
		9.0257	1519			8.66482	580
		9.0387	1776			8.67782	1349
		9.05143	1128			8.69055	719
		9.06443	928			8.70355	361
		9.07717	380			8.71628	1062
		9.10292	417			8.72903	192
		9.11565	524			8.74203	1307
		9.12865	813			8.75477	540
		9.1414	1871			8.76777	830
		9.15413	1025			8.78052	370
		9.16713	1132			8.81898	1102
		9.17987	1249			8.83198	351
		9.19262	731			8.84473	224
		9.21862	513			8.85773	779
		9.23135	665			8.87047	1835
		9.2441	310			8.88347	1836
		9.2571	1019			8.89622	1269
		9.26983	291			8.90895	185
		9.28257	697			8.9217	808
		9.29557	1189			8.9347	195
		9.30832	1181			8.9477	646
		9.32132	907			8.96043	1388
		9.33405	107			8.98617	2796
		9.3468	1106			8.99892	105
		9.3598	510			9.01165	458
		9.37253	510			9.02465	564
		9.38528	1024			9.0504	663
		9.39828	472			9.06313	123
		9.41128	690			9.07613	1052
		9.42402	1403			9.10162	650
		9.43675	1166			9.11462	955
		9.47523	2068			9.14035	79
		9.48823	780			9.1531	1134
		9.50098	1227			9.17883	591
		9.53945	120			9.19157	982
		9.55245	766			9.20432	112
		9.5782	1002			9.21732	1216
		9.59093	1135			9.23032	1550
		9.60368	366			9.24305	632
		9.61668	548			9.2558	731
		9.62942	1139			9.2688	327
		9.65515	358			9.28153	477
		9.66815	277			9.29427	498
		9.6809	168			9.30727	1005
		9.69363	872			9.32027	695
		9.70663	1174			9.33302	1183
		9.71938	774			9.34575	985
		9.73212	495			9.35875	828
		9.74512	1163			9.3715	496
		9.77085	1298			9.38423	589
		9.7836	311			9.39723	1693
		9.79633	387			9.40997	624
		9.80933	2143			9.42297	1428
		9.82208	1464			9.44872	426
		9.83482	1088			9.46145	1263
		9.84782	776			9.4872	461
		9.86082	635			9.49993	492
		9.87357	155			9.52568	977
		9.8863	780			9.53842	996
		9.8993	1356			9.55142	191
		9.91203	1063			9.56415	255
		9.92478	391			9.57715	697
		9.93778	906			9.5899	1039
		9.95052	168			9.6029	334
		9.96352	741			9.61563	380
		9.97627	165			9.62838	445
		10.002	429			9.65412	2536
		10.0147	104			9.66712	368
		10.0277	1162			9.67985	288
		10.0405	964			9.7056	713
		10.0535	448			9.73108	1098
		10.0662	789			9.74408	386
		10.079	661			9.75708	727
		10.0917	294			9.76982	209
		10.1047	612			9.78255	1270
		10.1177	965			9.79555	3046
		10.1304	359			9.8083	2024
		10.1432	385			9.82103	2481
		10.1689	806			9.83403	1733
		10.1817	877			9.84703	1261
		10.1947	1855			9.85978	254
		10.2077	251			9.87252	143
		10.2204	148			9.88552	1203
		10.2331	335			9.89825	568
		10.2459	833			9.911	194
		10.2589	517			9.924	515
		10.2716	688			9.96248	470
		10.2844	812			9.97522	1029
		10.2974	1212			9.98822	181
		10.3231	912			10.001	766
		10.3358	915			10.0397	811
		10.3489	560			10.0652	1418
		10.3616	428			10.0782	242
		10.3873	449			10.0909	1281
		10.4001	567			10.1037	393
		10.4131	350			10.1167	1174
		10.4258	127			10.1294	1747
		10.4385	1139			10.1424	829
		10.4643	390			10.1551	835
		10.49	933			10.1679	909
		10.503	765			10.1809	557
		10.5285	887			10.1936	94
		10.5415	932			10.2066	594
		10.5542	424			10.2194	555
		10.5672	766			10.2324	1194
		10.58	1057			10.2451	810
		10.5927	939			10.2578	1025
		10.6057	1721			10.2708	1339
		10.6185	396			10.2836	742
		10.6312	622			10.2966	406
		10.6442	202			10.3093	670
		10.6572	771			10.3221	959
		10.67	671			10.3478	361
		10.6827	145			10.3605	855
		10.6957	432			10.3735	1176
		10.7084	704			10.3865	607
		10.7212	607			10.3993	1428
		10.7342	766			10.4248	1148
		10.7727	1508			10.4505	756
		10.7857	426			10.4763	745
		10.7984	570			10.489	1695
		10.8111	761			10.5275	121
		10.8239	171			10.5917	768
		10.8369	313			10.6047	746
		10.8499	884			10.6174	2123
		10.8626	1049			10.6302	1588
		10.8884	571			10.6432	204
		10.9268	836			10.6559	847
		10.9398	646			10.6689	730
		10.9653	294			10.6816	1071
		10.9783	662			10.6944	337
		10.991	562			10.7074	171
		11.0038	200			10.7329	1000
		11.0168	363			10.7459	1316
		11.0295	742			10.7589	407
		11.0425	286			10.7716	631
		11.0553	1201			10.7843	934
		11.068	724			10.8101	468
		11.0938	727			10.8228	299
		11.1195	456			10.8488	904
		11.1325	843			10.8616	1071
		11.1452	559			10.9001	581
		11.158	361			10.9128	502
		11.1837	776			10.9258	1255
		11.1967	416			10.9515	289
		11.2222	740			10.9643	2731
		11.2352	215			10.9773	651
		11.2479	959			10.99	1267
		11.2867	616			11.0028	931
		11.2994	1291			11.0158	433
		11.3122	735			11.0285	941
		11.3379	995			11.0415	846
		11.3506	282			11.0542	423
		11.3636	824			11.067	521
		11.3764	271			11.0927	281
		11.4148	712			11.1057	552
		11.4406	130			11.1184	630
		11.4533	1037			11.1442	365
		11.4663	638			11.1569	1041
		11.4793	715			11.1699	622
		11.4921	287			11.1827	1026
		11.5178	317			11.1957	1457
		11.5305	1103			11.2084	290
		11.5433	1272			11.2341	956
		11.5563	340			11.2469	573
		11.569	409			11.2726	916
		11.582	325			11.2856	818
		11.5948	1328			11.2984	190
		11.6075	860			11.3111	350
		11.6205	112			11.3241	1624
		11.6333	706			11.3369	663
		11.6463	850			11.3496	901
		11.6717	915			11.4011	1072
		11.6975	443			11.4138	335
		11.7102	506			11.4268	1168
		11.749	527			11.4396	959
		11.7617	183			11.4523	561
		11.8002	1142			11.4653	891
		11.8132	422			11.4783	389
		11.8262	1782			11.5038	512
		11.8389	2331			11.5168	553
		11.8646	2442			11.5295	159
		11.8774	376			11.5422	705
		11.8901	526			11.5552	396
		11.9029	1536			11.581	1034
		11.9159	415			11.5937	1672
		11.9416	1073			11.6067	243
		11.9543	181			11.6195	569
		11.9673	500			11.6322	545
		11.9801	327			11.6452	770
		11.9928	757			11.6582	858
		12.0058	283			11.6837	1149
		12.0188	627			11.7094	313
		12.0571	620			11.7222	1249
		12.0958	1015			11.7352	359
		12.1085	108			11.7479	156
		12.1343	154			11.7609	413
		12.147	691			11.7736	574
		12.16	767			11.7864	402
		12.1728	200			11.7994	399
		12.1858	673			11.8121	1446
		12.1985	635			11.8251	703
		12.2112	1170			11.8509	330
		12.2242	353			11.8636	1565
		12.237	1161			11.8766	487
		12.2497	745			11.8894	671
		12.2627	1433			11.9021	435
		12.2757	575			11.9151	244
		12.2884	847			11.9278	635
		12.3012	1057			11.9408	191
		12.3269	460			11.9536	397
		12.3527	577			11.9666	517
		12.3784	1032			11.9793	255
		12.3911	485			12.0051	2052
		12.4169	643			12.0178	1013
		12.4296	736			12.0308	479
		12.4424	287			12.0435	470
		12.4554	427			12.0563	715
		12.4811	440			12.0693	466
		12.5069	975			12.082	428
		12.5196	606			12.095	742
		12.5323	870			12.1077	965
		12.5453	722			12.1207	1147
		12.5581	537			12.1335	1133
		12.5711	770			12.1462	669
		12.5838	635			12.172	1025
		12.5966	556			12.185	989
		12.6096	504			12.1977	1118
		12.6223	760			12.2362	1178
		12.6353	808			12.2489	794
		12.648	878			12.2619	354
		12.661	127			12.2747	1848
		12.6738	333			12.2877	421
		12.6865	825			12.3004	1424
		12.6995	200			12.3132	2699
		12.7122	647			12.3262	2069
		12.7507	1410			12.3389	2854
		12.7765	376			12.3516	1428
		12.7892	492			12.3646	733
		12.8022	718			12.3774	1210
		12.8152	527			12.3904	589
		12.8537	771			12.4031	438
		12.8664	157			12.4159	456
		12.8792	1445			12.4289	794
		12.9052	837			12.4416	1981
		12.9179	1027			12.4546	723
		12.9306	678			12.4673	672
		12.9436	1224			12.4801	689
		12.9564	279			12.4931	204
		12.9691	785			12.5058	167
		12.9819	388			12.5185	1076
		12.9949	755			12.5315	728
		13.0079	390			12.5445	424
		13.0206	244			12.5573	484
		13.0334	790			12.57	497
		13.0464	816			12.583	698
		13.0591	415			12.6085	965
		13.0848	1501			12.6215	1393
		13.1106	720			12.6857	1530
		13.1233	1663			12.6985	1682
		13.1361	640			12.7115	721
		13.1491	623			12.7245	1081
		13.1618	425			12.7372	824
		13.1748	851			12.75	1758
		13.1875	1002			12.7884	668
		13.2133	1018			12.8144	385
		13.239	224			12.8399	463
		13.2648	400			12.8529	515
		13.2775	140			12.8657	508
		13.2902	501			12.8784	504
		13.316	772			12.8914	746
		13.3287	112			12.9171	1127
		13.3417	202			12.9299	250
		13.3547	703			12.9429	871
		13.3929	1563			12.9556	294
		13.4059	877			12.9683	1061
		13.4187	490			12.9814	387
		13.4314	455			12.9944	617
		13.4574	455			13.0071	172
		13.4702	364			13.0198	1255
		13.4829	368			13.0328	443
		13.4959	1387			13.0456	589
		13.5214	1431			13.0583	433
		13.5471	1377			13.0713	1286
		13.5601	786			13.0843	538
		13.5986	996			13.1225	449
		13.6113	265			13.1355	1213
		13.6243	1198			13.161	415
		13.6371	1552			13.174	1004
		13.6628	1400			13.187	844
		13.6756	437			13.1998	909
		13.6883	461			13.2125	1229
		13.7143	521			13.2255	1011
		13.7271	266			13.2382	383
		13.7398	1198			13.251	1814
		13.7528	521			13.264	1062
		13.7655	511			13.277	1193
		13.7783	1514			13.2897	1324
		13.7913	695			13.3025	903
		13.8298	973			13.3155	438
		13.8425	385			13.3282	1081
		13.8682	655			13.3409	841
		13.881	243			13.3539	891
		13.894	1148			13.3669	436
		13.907	321			13.3797	308
		13.9197	425			13.3924	829
		13.9324	198			13.4054	306
		13.9454	599			13.4182	228
		13.9582	1218			13.4309	1605
		13.9709	856			13.4439	1295
		13.9839	860			13.4696	847
		13.9967	1826			13.4824	1256
		14.0097	694			13.4954	1501
		14.0224	1204			13.5081	738
		14.0351	750			13.5209	414
		14.0481	433			13.5339	483
		14.0609	560			13.5469	1028
		14.0739	287			13.5596	623
		14.0866	222			13.5723	1391
		14.1251	1163			13.5981	1047
		14.1381	112			13.6108	666
		14.1509	385			13.6368	649
		14.1639	292			13.6496	480
		14.1896	219			13.6623	550
		14.2023	454			13.6753	1901
		14.2278	155			13.6881	464
		14.2408	110			13.7008	863
		14.2538	555			13.7138	179
		14.2666	384			13.7268	555
		14.2793	467			13.7395	582
		14.305	520			13.7653	738
		14.3308	692			13.778	1065
		14.3435	1757			13.8038	718
		14.3692	516			13.8295	267
		14.382	172			13.8422	386
		14.395	631			13.8552	867
		14.4077	126			13.868	1242
		14.4205	181			13.881	438
		14.4335	140			13.8937	1047
		14.4465	1448			13.9067	401
		14.4592	1477			13.9194	370
		14.4719	1236			13.9324	460
		14.4849	1264			13.9452	231
		14.4977	3736			13.9579	660
		14.5104	7632			13.9709	1056
		14.5234	9120			13.9837	1356
		14.5362	9087			13.9967	879
		14.5492	6257			14.0094	660
		14.5619	7356			14.0479	1485
		14.5747	7730			14.0866	1093
		14.5877	6131			14.0994	1125
		14.6004	10130			14.1121	654
		14.6134	4192			14.1379	607
		14.6261	840			14.1506	1187
		14.6391	768			14.1636	1173
		14.6519	773			14.1766	1083
		14.6646	583			14.1893	824
		14.6776	882			14.2021	1333
		14.7161	1618			14.2151	924
		14.7288	933			14.2278	443
		14.7418	305			14.2406	760
		14.7546	665			14.2536	1097
		14.7673	205			14.2666	471
		14.7803	760			14.2793	2163
		14.7933	525			14.292	2137
		14.8061	345			14.305	1695
		14.8315	312			14.3178	4324
		14.8573	1270			14.3305	3779
		14.87	423			14.3435	1362
		14.896	1313			14.3565	1095
		14.9087	122			14.3692	1508
		14.9215	320			14.382	1362
		14.9345	1357			14.395	631
		14.9472	113			14.4077	461
		14.96	268			14.4205	823
		14.973	185			14.4335	1223
		14.9857	150			14.4465	679
		14.9987	1053			14.4592	2085
		15.0242	581			14.4849	210
		15.0499	1576			14.5104	790
		15.0629	417			14.5234	1421
		15.0887	1081			14.5364	3902
		15.1014	708			14.5492	11571
		15.1142	189			14.5619	21185
		15.1269	570			14.5749	24421
		15.1529	231			14.5877	40737
		15.1656	1084			14.6004	59761
		15.1784	769			14.6134	23191
		15.2041	199			14.6264	4286
		15.2299	443			14.6391	309
		15.2429	737			14.6649	805
		15.2556	1074			14.6904	1266
		15.2683	685			14.7161	1669
		15.2811	898			14.7291	900
		15.2941	194			14.7418	667
		15.3068	1455			14.7546	883
		15.3195	960			14.7676	862
		15.3325	1561			14.7803	1196
		15.3455	357			14.7933	1077
		15.3583	838			14.8061	1334
		15.384	346			14.8191	265
		15.3968	1051			14.8318	632
		15.4095	630			14.8445	1103
		15.4225	367			14.8575	89
		15.4355	501			14.8703	1446
		15.4482	1641			14.8833	751
		15.474	1585			14.896	489
		15.4867	703			14.909	1685
		15.4995	792			14.9217	1143
		15.5125	1417			14.9475	1952
		15.5252	352			14.9602	685
		15.5382	599			14.9732	683
		15.551	1064			14.999	1612
		15.5637	222			15.0117	1445
		15.5767	430			15.0374	1021
		15.5894	413			15.0502	1218
		15.6024	1041			15.0632	2482
		15.6152	415			15.0759	471
		15.6282	1278			15.1017	1004
		15.6409	333			15.1274	1041
		15.6537	1191			15.1402	103
		15.6667	1273			15.1532	753
		15.6794	1697			15.1659	1178
		15.6924	264			15.1916	190
		15.7051	365			15.2044	495
		15.7179	1931			15.2171	2721
		15.7309	512			15.2431	1106
		15.7436	1683			15.2559	972
		15.7563	515			15.2816	1099
		15.7693	1344			15.2943	2214
		15.7823	967			15.3071	448
		15.7951	1251			15.3201	302
		15.8078	873			15.3331	774
		15.8208	1384			15.3458	2466
		15.8336	1270			15.3585	950
		15.8463	3437			15.3715	1118
		15.859	2796			15.3843	429
		15.872	752			15.397	1773
		15.885	946			15.41	2290
		15.8978	422			15.423	1611
		15.9235	933			15.4358	1546
		15.9363	897			15.4485	1120
		15.949	417			15.4615	1312
		15.962	1458			15.4742	810
		15.975	247			15.487	1005
		15.9878	659			15.5	2078
		16.0005	392			15.513	1171
		16.0132	496			15.5257	1699
		16.0262	202			15.5385	2773
		16.039	518			15.5512	2078
		16.0647	1972			15.5642	438
		16.0777	226			15.577	1292
		16.0905	932			15.5899	1059
		16.1162	1010			15.6027	2383
		16.1289	227			15.6284	433
		16.1419	1125			15.6414	1638
		16.1547	1602			15.6542	1900
		16.1674	516			15.6797	859
		16.1804	733			15.7057	1799
		16.1932	939			15.7184	1362
		16.2059	1442			15.7569	3672
		16.2446	174			15.7696	899
		16.2574	572			15.7826	2183
		16.2831	650			15.7956	5238
		16.3089	467			15.8084	2582
		16.3219	446			15.8211	2434
		16.3346	486			15.8341	3263
		16.3473	892			15.8468	5161
		16.3603	1200			15.8596	3474
		16.3731	1413			15.8856	655
		16.3858	1486			15.8983	2302
		16.3988	925			15.911	1384
		16.4116	959			15.924	368
		16.4246	1428			15.9368	2133
		16.4373	1223			15.9495	2204
		16.45	1507			15.9625	1607
		16.463	1498			15.9883	1560
		16.4758	963			16.001	355
		16.5015	1574			16.014	1005
		16.5145	2698			16.0267	1334
		16.5273	10873			16.0525	1185
		16.54	20162			16.0655	1179
		16.553	19902			16.0782	918
		16.5657	17779			16.104	1061
		16.5785	21910			16.1167	191
		16.5915	37234			16.1294	505
		16.6042	30379			16.1425	1100
		16.6172	51937			16.1554	1729
		16.63	69165			16.1682	1075
		16.6427	32916			16.1809	1477
		16.6557	10962			16.1939	1019
		16.6684	11944			16.2067	998
		16.6815	18017			16.2194	986
		16.6942	12579			16.2324	594
		16.7072	4498			16.2452	149
		16.7199	2559			16.2582	823
		16.7327	1552			16.2709	935
		16.7457	1678			16.2836	691
		16.7584	3138			16.2966	1091
		16.7714	1162			16.3224	2778
		16.7842	1102			16.3351	2485
		16.7969	1363			16.3481	1149
		16.8099	2553			16.3609	1558
		16.8226	2553			16.3736	1282
		16.8484	2237			16.3866	1881
		16.8614	2538			16.3993	1515
		16.8741	989			16.4251	924
		16.8868	2429			16.4378	850
		16.8999	1961			16.4508	539
		16.9126	1405			16.4636	200
		16.9253	1589			16.4763	771
		16.9383	888			16.4893	1029
		16.9641	1735			16.5023	1231
		16.9768	1261			16.515	499
		16.9896	4589			16.5278	778
		17.0025	3883			16.5408	1474
		17.0153	3449			16.5535	2908
		17.028	1246			16.5663	12166
		17.041	135			16.5793	20851
		17.054	1346			16.5923	30904
		17.0668	757			16.605	48990
		17.0795	1176			16.6177	123609
		17.0925	973			16.6307	156058
		17.1053	523			16.6435	36441
		17.118	165			16.6562	3658
		17.131	231			16.669	6099
		17.1437	681			16.682	5346
		17.1567	1550			16.695	6050
		17.1695	1563			16.7077	5620
		17.1825	996			16.7204	4098
		17.1952	432			16.7335	3040
		17.2209	1317			16.7462	3073
		17.2337	2612			16.7589	2354
		17.2467	1951			16.7719	2341
		17.2594	2541			16.7849	2116
		17.2722	3680			16.7977	1427
		17.2852	5460			16.8104	2988
		17.2979	2054			16.8234	2867
		17.3109	2938			16.8361	15268
		17.3237	1503			16.8489	34213
		17.3366	2031			16.8619	18531
		17.3494	1954			16.8746	7579
		17.3621	5345			16.8876	5120
		17.3751	5545			16.9004	440
		17.3879	4080			16.9131	1983
		17.4009	4453			16.9261	344
		17.4136	1042			16.9388	2403
		17.4263	3007			16.9519	169
		17.4394	1603			16.9646	1768
		17.4521	1990			16.9776	1312
		17.4648	2902			16.9903	1311
		17.4778	1837			17.0031	2222
		17.4908	2825			17.0161	2279
		17.5036	3202			17.0288	2608
		17.5163	2151			17.0418	3731
		17.5293	5502			17.0545	3140
		17.542	5437			17.0676	1435
		17.5548	1766			17.0803	1885
		17.5675	3070			17.093	1578
		17.5805	2680			17.106	3745
		17.5935	2687			17.1188	3814
		17.6063	3624			17.1318	2404
		17.619	3271			17.1445	443
		17.632	2699			17.1575	1604
		17.6447	1293			17.1702	1300
		17.6575	1500			17.183	1694
		17.6705	2333			17.196	2343
		17.6835	3009			17.2087	1003
		17.6962	3814			17.2217	999
		17.709	9162			17.2345	1222
		17.7217	5355			17.2475	915
		17.7347	4925			17.2602	1984
		17.7475	6162			17.273	3163
		17.7604	5626			17.2859	2628
		17.7732	8091			17.2987	2910
		17.7862	10831			17.3117	3070
		17.7989	46817			17.3244	1132
		17.8117	61436			17.3374	3119
		17.8247	31009			17.3502	2489
		17.8374	10524			17.3629	3284
		17.8504	8272			17.3759	2513
		17.8632	6631			17.3886	5505
		17.8759	9761			17.4017	14025
		17.8889	16036			17.4144	18134
		17.9016	17880			17.4274	11605
		17.9144	16317			17.4401	4757
		17.9274	13732			17.4529	5045
		17.9404	10220			17.4659	2666
		17.9531	13810			17.4786	2378
		17.9658	10256			17.4916	3538
		17.9789	26085			17.5043	1543
		17.9916	76541			17.5174	3709
		18.0043	84241			17.5301	924
		18.0173	85413			17.5428	1041
		18.0301	46539			17.5558	1934
		18.0431	34430			17.5686	1149
		18.0558	18439			17.5816	3234
		18.0685	16383			17.5943	3096
		18.0816	15855			17.6071	2212
		18.0943	18129			17.62	3281
		18.107	15676			17.6328	2323
		18.12	20229			17.6455	4149
		18.133	46358			17.6585	40006
		18.1458	76006			17.6715	36471
		18.1585	82441			17.6843	30090
		18.1715	194984			17.697	19123
		18.1842	1016190			17.71	19075
		18.197	1945742			17.7228	18259
		18.21	2119539			17.7355	14415
		18.2227	1944389			17.7485	13363
		18.2357	1807517			17.7615	11659
		18.2485	1694348			17.7742	8557
		18.2612	1422598			17.787	9252
		18.2742	1299138			17.8	8162
		18.287	1393512			17.8127	9029
		18.2999	1075039			17.8255	6309
		18.3127	1117800			17.8385	5167
		18.3257	1323334			17.8514	4027
		18.3384	1247907			17.8642	4414
		18.3512	1225924			17.8769	5938
		18.3642	1237599			17.8899	7904
		18.3769	1235142			17.9027	6528
		18.3899	1335556			17.9154	7893
		18.4027	1256939			17.9284	4620
		18.4154	1322650			17.9414	5825
		18.4284	1264516			17.9541	5999
		18.4411	1407413			17.9669	5654
		18.4539	1255266			17.9796	7100
		18.4669	639154			17.9926	6429
		18.4799	487183			18.0054	5019
		18.4926	394802			18.0181	7383
		18.5053	490139			18.0311	7436
		18.5184	508893			18.0441	4507
		18.5311	458030			18.0569	5387
		18.5438	407547			18.0696	6669
		18.5566	338636			18.0826	18418
		18.5696	308026			18.0953	30761
		18.5826	318819			18.1081	17325
		18.5953	257519			18.1211	6105
		18.608	242654			18.1341	4360
		18.6211	249111			18.1468	5200
		18.6338	221093			18.1595	6050
		18.6465	225714			18.1726	4882
		18.6595	224265			18.1853	4051
		18.6725	212483			18.198	3625
		18.6853	194558			18.211	6592
		18.698	173475			18.224	5576
		18.7108	197282			18.2368	8320
		18.7237	193507			18.2495	14511
		18.7365	188906			18.2625	12809
		18.7495	240100			18.2752	14238
		18.7622	484966			18.288	12391
		18.7752	403397			18.301	61797
		18.788	224127			18.314	210881
		18.8007	216941			18.3267	189768
		18.8137	197994			18.3395	70675
		18.8265	177106			18.3525	51718
		18.8394	168515			18.3652	94093
		18.8522	175763			18.3779	155627
		18.8649	172783			18.391	114975
		18.8779	192900			18.4039	39551
		18.8907	232160			18.4167	18250
		18.9034	225302			18.4294	14181
		18.9164	225143			18.4424	13530
		18.9294	202333			18.4552	14335
		18.9422	196769			18.4679	12018
		18.9549	179035			18.4809	13540
		18.9679	167693			18.4936	15058
		18.9806	176171			18.5067	23790
		18.9934	153537			18.5194	22834
		19.0064	158227			18.5321	21859
		19.0194	176042			18.5451	19101
		19.0321	163979			18.5579	19373
		19.0449	173930			18.5709	16231
		19.0576	170229			18.5836	10630
		19.0706	162494			18.5966	12466
		19.0833	160184			18.6093	16324
		19.0961	207671			18.6224	14138
		19.1091	189645			18.6351	16123
		19.1221	194208			18.6478	15113
		19.1348	193974			18.6608	10633
		19.1475	181478			18.6738	9749
		19.1606	176827			18.6866	12619
		19.1733	150314			18.6993	21775
		19.186	170680			18.7123	43784
		19.199	159048			18.725	66055
		19.2118	183501			18.7378	72568
		19.2248	256952			18.7508	43432
		19.2375	265655			18.7638	19158
		19.2503	202393			18.7765	11599
		19.2633	160271			18.7893	8899
		19.276	142737			18.802	11876
		19.289	142111			18.815	9501
		19.3017	125352			18.8278	15150
		19.3147	123311			18.8407	15534
		19.3275	129766			18.8535	21323
		19.3402	162785			18.8665	16929
		19.3532	151505			18.8792	18605
		19.366	132880			18.892	15044
		19.379	156208			18.905	12367
		19.3917	143542			18.9177	7566
		19.4044	146032			18.9307	5332
		19.4174	156775			18.9434	3496
		19.4302	222553			18.9565	6165
		19.4429	265721			18.9692	6143
		19.4559	253073			18.9819	12442
		19.4689	282785			18.9949	11644
		19.4817	322454			19.0077	10109
		19.4944	300662			19.0207	6380
		19.5074	330861			19.0334	8861
		19.5201	337546			19.0464	8452
		19.5329	365220			19.0591	8711
		19.5459	405467			19.0719	8930
		19.5586	513222			19.0849	6736
		19.5716	932175			19.0976	6790
		19.5844	2515426			19.1106	6509
		19.5971	3604614			19.1234	14891
		19.6101	3243304			19.1364	17499
		19.6228	2233749			19.1491	20591
		19.6356	2093602			19.1619	15925
		19.6486	1983076			19.1748	11362
		19.6616	1758326			19.1876	8954
		19.6743	3318398			19.2006	10204
		19.6871	17239040			19.2133	10745
		19.7001	39743432			19.2263	11950
		19.7128	52006288			19.2391	16727
		19.7255	44746848			19.2518	15144
		19.7386	4953489			19.2648	12553
		19.7516	1940590			19.2776	10425
		19.7643	1139682			19.2905	16938
		19.777	839966			19.3033	35536
		19.79	737543			19.3163	31040
		19.8028	588131			19.329	25706
		19.8155	459558			19.3418	84946
		19.8285	379911			19.3548	63558
		19.8412	301075			19.3675	24083
		19.8543	257030			19.3805	15350
		19.867	241432			19.3933	15880
		19.8797	207576			19.4063	13778
		19.8927	176493			19.419	14634
		19.9055	177403			19.4317	22577
		19.9185	211562			19.4447	28452
		19.9312	228533			19.4575	18385
		19.9476	220769			19.4832	41341
		19.9603	189821			19.496	47499
		19.9733	143777			19.509	24648
		19.9861	120058			19.5217	22919
		19.9988	112892			19.5344	32303
		20.0118	107068			19.5474	56125
		20.0248	104234			19.5604	46057
		20.0375	107618			19.5732	37327
		20.0503	92118			19.5859	47761
		20.0633	93877			19.5989	75153
		20.076	90459			19.6117	125842
		20.0888	81080			19.6244	141319
		20.1018	80648			19.6374	145839
		20.1145	79301			19.6504	100595
		20.1275	95706			19.6631	104968
		20.1403	81454			19.6759	136475
		20.153	79939			19.6889	148188
		20.166	90261			19.7016	335912
		20.1787	103208			19.7144	1254379
		20.1917	94004			19.7274	1542442
		20.2045	77754			19.7404	511329
		20.2175	77117			19.7531	145204
		20.2302	81049			19.7658	72066
		20.243	95284			19.7788	50063
		20.2559	136330			19.7916	36320
		20.2687	100012			19.8043	31869
		20.2817	66470			19.8173	28550
		20.2944	76839			19.8303	25647
		20.3072	116880			19.8431	20387
		20.3202	187679			19.8558	17916
		20.3329	173093			19.8688	15394
		20.3456	116504			19.8816	19890
		20.3587	117255			19.8943	23556
		20.3716	113861			19.9073	22145
		20.3844	121537			19.9203	23912
		20.3971	290378			19.933	59336
		20.4101	1414027			19.9494	108643
		20.4229	3154276			19.9658	43797
		20.4356	2236133			19.9785	16239
		20.4484	423657			19.9915	15199
		20.4613	167439			20.0045	12253
		20.4744	128067			20.0173	11224
		20.4871	123730			20.03	13234
		20.4998	103952			20.043	9046
		20.5128	82187			20.0557	9208
		20.5256	178620			20.0685	10366
		20.5383	576809			20.0815	7912
		20.5513	551979			20.0945	9559
		20.5643	209060			20.1072	8710
		20.577	142387			20.12	5939
		20.5898	140921			20.133	11682
		20.6028	108599			20.1457	9227
		20.6155	101059			20.1584	12937
		20.6283	89384			20.1715	13045
		20.6413	79564			20.1844	12049
		20.6543	70234			20.1972	9972
		20.667	59402			20.2099	9496
		20.6797	67163			20.2229	7325
		20.6928	67536			20.2357	5620
		20.7055	62242			20.2484	7049
		20.7182	61788			20.2614	9312
		20.7312	48378			20.2744	8950
		20.744	55068			20.2872	9941
		20.757	47678			20.2999	13242
		20.7697	62009			20.3129	13347
		20.7825	78921			20.3256	14123
		20.7954	62920			20.3384	12357
		20.8082	52275			20.3514	18848
		20.8212	35172			20.3644	19437
		20.8339	37131			20.3771	11715
		20.8467	45722			20.3898	14092
		20.8597	40100			20.4029	12460
		20.8724	38269			20.4156	10649
		20.8851	36509			20.4283	35092
		20.8982	32454			20.4413	45289
		20.9111	28735			20.4543	22971
		20.9239	36357			20.4671	13353
		20.9366	31187			20.4798	9606
		20.9496	31287			20.4928	10749
		20.9624	27503			20.5055	14007
		20.9751	28725			20.5183	20164
		20.9881	34100			20.5313	33713
		21.0011	30748			20.5443	32493
		21.0139	34398			20.557	37537
		21.0266	31224			20.5698	21067
		21.0393	31806			20.5828	12025
		21.0523	36291			20.5955	8321
		21.0651	30617			20.6083	10930
		21.0778	34065			20.6212	8774
		21.0908	32225			20.6343	9979
		21.1038	41937			20.647	10701
		21.1166	56246			20.6597	6684
		21.1293	49129			20.6727	8912
		21.1423	41527			20.6855	10127
		21.155	31704			20.6982	7756
		21.1678	32936			20.7112	10428
		21.1808	37610			20.7242	6746
		21.1935	40400			20.737	5593
		21.2065	40428			20.7497	8154
		21.2192	65171			20.7627	6234
		21.232	76848			20.7754	8273
		21.245	53645			20.7882	6324
		21.2577	37304			20.8012	8005
		21.2707	40726			20.8142	8105
		21.2835	37685			20.8269	12399
		21.2965	34521			20.8396	7994
		21.3092	39497			20.8527	4723
		21.322	39915			20.8654	5188
		21.3347	38069			20.8781	6727
		21.3477	36746			20.8911	5552
		21.3607	34931			20.9039	6955
		21.3734	55326			20.9169	7079
		21.3862	102372			20.9296	6611
		21.4026	72206			20.9424	5733
		21.4153	42234			20.9553	8617
		21.4283	36328			20.9681	8280
		21.441	39681			20.9808	7770
		21.454	41045			20.9938	10093
		21.4668	45343			21.0068	10953
		21.4798	59608			21.0196	8356
		21.4925	59752			21.0323	12042
		21.5053	55534			21.0453	19499
		21.5182	47783			21.0581	13627
		21.531	45241			21.0708	7806
		21.544	48257			21.0838	5597
		21.5567	53234			21.0968	6001
		21.5695	56360			21.1095	8925
		21.5825	130595			21.1223	6539
		21.5952	381694			21.1353	6461
		21.6079	631072			21.148	9346
		21.621	344927			21.1608	4908
		21.6339	73490			21.1737	6291
		21.6467	47649			21.1867	8322
		21.6594	39809			21.1995	7127
		21.6724	33993			21.2122	7549
		21.6852	38068			21.2252	8618
		21.6979	30433			21.238	6457
		21.7109	30055			21.2507	7047
		21.7236	22721			21.2637	4772
		21.7367	17951			21.2767	6194
		21.7494	21342			21.2894	4792
		21.7621	20203			21.3022	7617
		21.7751	20288			21.3152	5665
		21.7879	21756			21.3279	8318
		21.8006	18640			21.3407	13755
		21.8136	17388			21.3537	11645
		21.8266	17387			21.3667	23911
		21.8393	13636			21.3828	82319
		21.8521	21798			21.3992	78792
		21.8651	16453			21.4155	19365
		21.8778	20923			21.4283	6520
		21.8906	20933			21.4413	6944
		21.9036	17014			21.4543	5227
		21.9163	19179			21.467	6985
		21.9293	12580			21.4798	7269
		21.942	21470			21.4928	6124
		21.9548	16796			21.5055	4070
		21.9678	22722			21.5182	5029
		21.9805	18754			21.5312	4993
		21.9935	14780			21.5443	6989
		22.0063	17037			21.557	5100
		22.0193	20152			21.5697	5733
		22.032	17861			21.5861	8821
		22.0448	16435			21.5988	6516
		22.0577	14224			21.6119	4565
		22.0705	15228			21.6248	5946
		22.0835	15634			21.6376	4062
		22.0962	15398			21.6503	7927
		22.109	15846			21.6633	4292
		22.122	12268			21.6761	5918
		22.1347	13919			21.6888	4015
		22.1474	14383			21.7018	6341
		22.1605	11859			21.7148	6534
		22.1734	14422			21.7276	9380
		22.1862	15417			21.7403	7393
		22.1989	10289			21.7533	4822
		22.2119	13913			21.766	8215
		22.2247	12777			21.7788	8168
		22.2374	13918			21.7918	7559
		22.2502	12940			21.8048	6899
		22.2631	14352			21.8175	6235
		22.2762	13317			21.8302	5685
		22.2889	11446			21.8433	5433
		22.3016	14512			21.856	3518
		22.3146	12724			21.8687	6460
		22.3274	12586			21.8817	7724
		22.3401	14064			21.8947	5786
		22.3531	10008			21.9075	7578
		22.3661	15119			21.9202	8961
		22.3789	9010			21.9332	15920
		22.3916	11864			21.9459	17099
		22.4046	9124			21.9587	12815
		22.4173	10881			21.9717	8576
		22.4301	12576			21.9847	7397
		22.4431	11912			21.9974	6214
		22.4558	13584			22.0102	6091
		22.4688	11462			22.0232	3689
		22.4816	9649			22.0359	5178
		22.4943	9521			22.0486	4605
		22.5073	9715			22.0617	4415
		22.52	12544			22.0744	4313
		22.533	10811			22.0874	8972
		22.5458	13299			22.1001	3854
		22.5588	13446			22.1131	5073
		22.5715	11320			22.1259	8216
		22.5843	11738			22.1386	6774
		22.5973	13092			22.1516	6091
		22.61	9917			22.1643	6293
		22.623	9403			22.1774	6883
		22.6357	13435			22.1901	6911
		22.6485	12624			22.2028	7948
		22.6615	11790			22.2158	6469
		22.6742	12327			22.2286	3208
		22.687	14938			22.2413	8276
		22.7	15490			22.2543	4538
		22.713	38087			22.2673	6297
		22.7291	41268			22.28	7404
		22.7418	18721			22.2928	3829
		22.7548	10405			22.3058	5742
		22.7676	11871			22.3185	5036
		22.7803	11051			22.3313	8706
		22.7933	10171			22.3443	6359
		22.8063	9761			22.3573	5499
		22.819	10025			22.37	5275
		22.8318	8507			22.3828	5130
		22.8448	10831			22.3957	4121
		22.8575	9639			22.4085	3770
		22.8703	11429			22.4212	2661
		22.8833	12489			22.4342	7242
		22.896	9081			22.4472	6700
		22.909	12180			22.46	4789
		22.9217	12343			22.4727	6618
		22.9345	13570			22.4857	2869
		22.9475	13620			22.4985	5420
		22.9602	13570			22.5112	5250
		22.973	12066			22.5242	5936
		22.986	7807			22.5372	4966
		22.999	10448			22.5499	8274
		23.0117	9044			22.5627	4479
		23.0245	11162			22.5757	5427
		23.0374	11952			22.5884	3994
		23.0502	12779			22.6012	6503
		23.0629	9520			22.6142	4779
		23.0759	8566			22.6272	5157
		23.0887	10407			22.6399	2791
		23.1017	8672			22.6526	6198
		23.1144	9761			22.6656	6141
		23.1272	9258			22.6784	9899
		23.1401	7177			22.6911	6497
		23.1529	9734			22.7078	32435
		23.1659	12020			22.7239	84762
		23.1786	5883			22.7403	37806
		23.1916	7099			22.7566	8862
		23.2044	9523			22.7694	4669
		23.2171	11113			22.7824	2537
		23.2298	12141			22.7954	5556
		23.2429	8802			22.8081	4539
		23.2558	9859			22.8209	8417
		23.2686	7267			22.8339	6199
		23.2813	11701			22.8466	3718
		23.2943	10527			22.8593	4873
		23.3071	10789			22.8723	12182
		23.3198	8311			22.8853	30489
		23.3328	8997			22.8981	30798
		23.3458	9014			22.9108	11419
		23.3586	10319			22.9238	7001
		23.3713	9802			22.9366	3909
		23.384	7306			22.9493	6003
		23.397	8271			22.9623	5001
		23.4098	8205			22.9753	7187
		23.4225	9563			22.9881	6679
		23.4355	8430			23.0008	3879
		23.4485	10607			23.0138	3956
		23.4612	9365			23.0265	5243
		23.474	10663			23.0393	6153
		23.487	10305			23.0523	7018
		23.4997	15121			23.065	4026
		23.5125	10090			23.078	6922
		23.5255	17146			23.0907	3268
		23.5382	15935			23.1038	3730
		23.5512	7060			23.1165	6572
		23.5639	9761			23.1292	5209
		23.5767	10827			23.1422	6124
		23.5897	12140			23.155	5191
		23.6024	9476			23.168	5276
		23.6154	14258			23.1807	4424
		23.6282	13364			23.1934	4968
		23.6412	8316			23.2065	5669
		23.6539	12491			23.2192	3677
		23.6667	8386			23.2319	7533
		23.6796	8834			23.2449	5942
		23.6924	9046			23.2579	8252
		23.7054	10540			23.2707	5408
		23.7181	12550			23.2834	6701
		23.7309	11439			23.2964	8227
		23.7439	9285			23.3091	6124
		23.7566	11533			23.3219	5698
		23.7693	13529			23.3349	8988
		23.7824	7338			23.3479	5408
		23.7953	10089			23.3606	5033
		23.8081	10471			23.3734	5794
		23.8208	11749			23.3864	4255
		23.8338	9630			23.3991	4822
		23.8466	12277			23.4119	4202
		23.8593	10604			23.4248	5414
		23.8723	12952			23.4379	3807
		23.885	15460			23.4506	4123
		23.8981	9207			23.4633	5484
		23.9108	13868			23.4763	5911
		23.9235	12344			23.4891	4351
		23.9365	16844			23.5018	7480
		23.9493	21001			23.5148	5984
		23.9657	41398			23.5278	8770
		23.9823	18166			23.5439	5004
		23.995	15119			23.5567	6042
		24.0078	14850			23.5697	5379
		24.0208	11968			23.5952	5374
		24.0335	10208			23.6081	6217
		24.0463	10482			23.6212	6460
		24.0592	9858			23.6339	4520
		24.072	13116			23.6466	3109
		24.085	10574			23.663	7199
		24.0977	11091			23.6758	5644
		24.1105	10676			23.6887	9530
		24.1235	7763			23.7018	7581
		24.1362	10883			23.7145	2866
		24.1489	10939			23.7272	2758
		24.162	10686			23.7402	6268
		24.1749	16826			23.753	8188
		24.1877	11912			23.7657	6614
		24.2004	12119			23.7821	8309
		24.2134	8895			23.7951	6356
		24.2262	11022			23.8078	6228
		24.2423	10938			23.8208	7049
		24.2553	9675			23.8372	8173
		24.268	9485			23.8499	6361
		24.281	12538			23.8663	10442
		24.2938	13683			23.8793	7839
		24.3065	10597			23.8957	12524
		24.3195	12025			23.9118	6463
		24.3322	12398			23.9282	9815
		24.3453	8073			23.941	15706
		24.358	11917			23.9573	57857
		24.3741	11102			23.974	54091
		24.3868	10212			23.9901	19798
		24.3999	15794			24.0062	7100
		24.4126	10501			24.0226	6670
		24.4253	12451			24.039	5173
		24.4383	8799			24.0554	9743
		24.4511	13337			24.072	10310
		24.4641	12650			24.0881	10781
		24.4768	10017			24.1042	9025
		24.4932	17933			24.1206	6493
		24.5096	10069			24.1367	6709
		24.5226	12760			24.1529	10558
		24.5353	12394			24.1695	6884
		24.5514	14787			24.1856	5503
		24.5642	10146			24.202	7401
		24.5772	12577			24.2184	8919
		24.5899	10695			24.2347	7603
		24.6027	9151			24.2511	8296
		24.6156	15076			24.2678	8268
		24.6284	11608			24.2805	8436
		24.6414	9325			24.2933	5385
		24.6541	10426			24.3096	5683
		24.6669	9909			24.326	8075
		24.6799	11734			24.3424	6053
		24.6926	12803			24.359	6748
		24.7056	14045			24.3752	6766
		24.722	11780			24.3915	5662
		24.7347	9768			24.4079	7275
		24.7511	14792			24.4243	8475
		24.7639	11354			24.4407	7264
		24.7768	9825			24.4573	8471
		24.7899	11009			24.4737	6664
		24.8026	15702			24.4901	6065
		24.8153	12223			24.5065	7771
		24.8317	14766			24.5228	11715
		24.8481	9820			24.5392	8697
		24.8645	10589			24.5558	11705
		24.8811	10467			24.572	7858
		24.8975	13122			24.5881	5685
		24.9139	11745			24.6045	7978
		24.9266	12426			24.6209	10524
		24.9396	12378			24.6372	11919
		24.9557	8577			24.6539	7164
		24.9724	14183			24.67	10570
		24.9885	12334			24.6864	6932
		25.0049	14165			24.7028	9045
		25.021	11983			24.7191	6372
		25.0371	15842			24.7355	6098
		25.0535	11752			24.7522	9482
		25.0699	16873			24.7683	8585
		25.0862	12960			24.7846	11742
		25.1026	15286			24.801	7551
		25.119	27017			24.8174	10590
		25.1354	34850			24.8338	12136
		25.1515	21998			24.8504	12319
		25.1679	12343			24.8666	9498
		25.184	14415			24.8829	8957
		25.2004	11458			24.8993	11120
		25.2168	16341			24.9157	13220
		25.2295	13429			24.9321	9361
		25.2459	11153			24.9487	10762
		25.2625	13834			24.9648	12128
		25.2789	17334			24.9812	11478
		25.2953	18621			24.9976	11868
		25.3117	11979			25.014	12256
		25.3281	17279			25.0301	10621
		25.3444	15515			25.0467	11991
		25.3574	14162			25.0629	11836
		25.3736	12198			25.0792	14467
		25.3897	17221			25.0956	12360
		25.4061	17823			25.112	20640
		25.4222	12023			25.1284	53092
		25.4386	15838			25.145	50155
		25.4552	21437			25.1611	20792
		25.4716	14325			25.1775	12505
		25.488	12353			25.1939	15494
		25.5043	19647			25.2103	13484
		25.5207	15816			25.2266	9681
		25.5368	14345			25.2433	11104
		25.5535	15414			25.2594	13103
		25.5696	17292			25.2758	15042
		25.5857	20252			25.2922	10776
		25.6021	18064			25.3086	10379
		25.6185	19436			25.3249	11129
		25.6349	13592			25.3416	11952
		25.6515	11916			25.3579	16455
		25.6676	13718			25.3743	9847
		25.684	18192			25.3907	13069
		25.7004	13260			25.4071	11276
		25.7168	21097			25.4235	14016
		25.7329	13087			25.4401	10878
		25.7495	15682			25.4562	17695
		25.7656	17340			25.4726	14055
		25.782	17002			25.489	17262
		25.7984	19151			25.5054	12162
		25.8148	18404			25.5218	11505
		25.8309	19227			25.5384	9726
		25.8475	21837			25.5548	18599
		25.8637	17159			25.5712	16994
		25.88	16933			25.5875	13665
		25.8964	13428			25.6039	13253
		25.9128	19683			25.6203	11974
		25.9292	19745			25.6369	14210
		25.9458	15552			25.6533	11650
		25.962	19329			25.6697	14988
		25.9781	17651			25.6861	11672
		25.9945	18518			25.7025	12341
		26.0106	19600			25.7188	10347
		26.0269	24000			25.7355	21983
		26.0433	18468			25.7516	13261
		26.0594	19008			25.768	13847
		26.0756	21955			25.7844	20308
		26.0917	17101			25.8007	16372
		26.1081	20927			25.8169	16835
		26.1244	27161			25.8335	15619
		26.1411	25531			25.8496	14666
		26.1572	18166			25.866	21525
		26.1736	20253			25.8824	16451
		26.19	22735			25.8988	17539
		26.2064	20205			25.9151	17528
		26.2227	31864			25.9318	14329
		26.2394	37517			25.9482	12239
		26.2555	25544			25.9645	15316
		26.2719	16925			25.9809	12855
		26.2883	22342			25.9973	17111
		26.3046	19163			26.0137	19097
		26.321	21243			26.0303	20363
		26.3377	28272			26.0464	17493
		26.3538	30145			26.0628	14382
		26.3701	23118			26.0792	20289
		26.3863	21913			26.0956	18369
		26.4027	25759			26.1117	20613
		26.4188	31835			26.1284	21451
		26.4354	23861			26.1445	16397
		26.4515	28433			26.1608	19400
		26.4679	26912			26.1772	18542
		26.4843	24340			26.1936	28397
		26.5007	23445			26.21	21550
		26.5168	26303			26.2266	37642
		26.5334	19417			26.2428	48521
		26.5495	24991			26.2591	25210
		26.5659	24133			26.2755	21358
		26.5823	25760			26.2919	23771
		26.5987	24296			26.3083	22209
		26.6151	25992			26.3246	21109
		26.6317	22863			26.341	16475
		26.6481	28182			26.3574	22283
		26.6645	32040			26.3738	25341
		26.6808	23537			26.3902	21090
		26.6972	24448			26.4065	19591
		26.7136	24590			26.4232	21362
		26.7303	26803			26.4393	21217
		26.7464	31239			26.4557	21595
		26.7628	25931			26.4721	18246
		26.7791	27198			26.4885	21215
		26.7955	29852			26.5048	24172
		26.8119	28825			26.5215	23476
		26.8285	29157			26.5376	23840
		26.8447	30493			26.554	31447
		26.861	32984			26.5704	21700
		26.8774	31113			26.5867	27913
		26.8938	31027			26.6031	24750
		26.9102	33149			26.6197	25886
		26.9268	30472			26.6361	25077
		26.9432	25450			26.6525	23378
		26.9593	27114			26.6689	22759
		26.9757	30715			26.6853	22540
		26.9918	33583			26.7017	31166
		27.0082	42017			26.7183	25340
		27.0248	34359			26.7347	26228
		27.0412	36138			26.751	24963
		27.0576	34658			26.7674	19324
		27.074	32976			26.7838	33528
		27.0904	32899			26.8002	28344
		27.1067	30751			26.8168	25702
		27.1234	35054			26.8332	36479
		27.1397	32621			26.8496	24473
		27.1561	38564			26.866	28934
		27.1725	36949			26.8823	24526
		27.1889	35432			26.8987	28595
		27.2053	37339			26.9154	25391
		27.2219	37246			26.9318	25030
		27.238	42713			26.9481	29335
		27.2544	57708			26.9645	28991
		27.2708	51197			26.9809	33169
		27.2872	53628			26.9973	27947
		27.3036	38905			27.0139	31896
		27.3199	41661			27.03	36231
		27.3361	36323			27.0464	28353
		27.3522	43049			27.0628	48074
		27.3685	39041			27.0792	39596
		27.3847	40897			27.0953	28704
		27.4011	35001			27.1119	28148
		27.4177	43383			27.1281	34993
		27.4341	41730			27.1444	25517
		27.4505	46615			27.1608	32657
		27.4668	37273			27.1772	39411
		27.4832	40351			27.1936	32029
		27.4996	45106			27.2102	32996
		27.5162	42641			27.2266	45824
		27.5326	48260			27.243	37650
		27.549	38197			27.2594	64146
		27.5654	41297			27.2757	45547
		27.5817	44298			27.2921	40203
		27.5981	41691			27.3087	35858
		27.6148	44416			27.3249	32283
		27.6309	46580			27.3412	31769
		27.6473	55685			27.3576	35274
		27.6637	38408			27.374	37022
		27.68	39684			27.3904	40545
		27.6964	37953			27.407	52147
		27.713	47779			27.4234	33733
		27.7294	41719			27.4398	44515
		27.7458	40290			27.4562	35765
		27.7622	43925			27.4725	54291
		27.7786	39439			27.4889	36581
		27.7947	43640			27.5056	39919
		27.8113	42775			27.5217	39291
		27.8274	42495			27.5381	40292
		27.8438	43382			27.5544	40774
		27.8602	43656			27.5708	39340
		27.8766	38493			27.5872	50549
		27.893	36407			27.6036	29242
		27.9096	42886			27.6197	36206
		27.9257	37448			27.6358	38059
		27.9421	43320			27.6519	45060
		27.9585	52105			27.6683	38810
		27.9749	39644			27.6847	40163
		27.9913	41309			27.7011	40080
		28.0079	47767			27.7172	47378
		28.0243	44652			27.7336	37348
		28.0406	44194			27.75	49030
		28.057	40400			27.7663	38812
		28.0734	42525			27.7827	37214
		28.0898	44853			27.7994	39261
		28.1064	40893			27.8158	49230
		28.1228	53105			27.8321	46329
		28.1392	36627			27.8485	39901
		28.1556	40473			27.8649	42170
		28.1719	54992			27.881	40903
		28.1883	37451			27.8976	44098
		28.205	37128			27.9138	37179
		28.2211	45987			27.9302	37058
		28.2375	43044			27.9465	50219
		28.2538	49051			27.9629	39927
		28.2702	49617			27.979	36026
		28.2866	49926			27.9957	42257
		28.3032	50391			28.0118	42110
		28.3196	45024			28.0282	45367
		28.336	47360			28.0446	61719
		28.3524	46222			28.0609	37204
		28.3688	49940			28.0773	41790
		28.3849	43692			28.0939	44292
		28.4015	45893			28.1103	43808
		28.4176	47782			28.1267	39647
		28.434	44717			28.1431	42376
		28.4504	40707			28.1592	42073
		28.4668	45803			28.1756	49705
		28.4832	49030			28.192	45594
		28.4998	46989			28.2081	39420
		28.5159	43053			28.2245	42546
		28.5323	43679			28.2408	36075
		28.5484	45878			28.2572	44801
		28.5648	45434			28.2736	42585
		28.5812	53251			28.2903	59444
		28.5978	46932			28.3064	56277
		28.6142	49256			28.3227	55094
		28.6306	41151			28.3391	43775
		28.647	45426			28.3555	37914
		28.6634	44412			28.3719	42948
		28.6797	44294			28.3885	49562
		28.6964	48041			28.4047	48328
		28.7125	47585			28.421	54565
		28.7289	47824			28.4374	60368
		28.7453	41424			28.4538	56029
		28.7616	39690			28.4702	48030
		28.778	44762			28.4868	46398
		28.7947	50561			28.5029	47696
		28.8108	57096			28.5193	41175
		28.8272	52548			28.5357	50729
		28.8433	57364			28.5521	46134
		28.8597	46240			28.5684	40063
		28.876	48067			28.5851	48578
		28.8927	45998			28.6015	45454
		28.9088	49971			28.6179	47977
		28.9252	45403			28.6342	42916
		28.9416	48709			28.6506	37294
		28.9579	47006			28.667	42890
		28.9743	46916			28.6836	43576
		28.991	43672			28.6998	43660
		29.0071	46545			28.7161	45810
		29.0235	45054			28.7325	41389
		29.0398	42221			28.7489	47886
		29.0562	49929			28.7653	59412
		29.0726	49987			28.7819	47255
		29.0892	51040			28.7983	39444
		29.1054	47386			28.8147	39937
		29.1215	40558			28.8311	44680
		29.1379	53321			28.8474	43891
		29.154	54030			28.8638	49423
		29.1704	48581			28.8805	42328
		29.187	53864			28.8966	49856
		29.2034	47324			28.913	38082
		29.2198	48709			28.9293	44697
		29.2361	46025			28.9457	40057
		29.2525	54076			28.9621	41584
		29.2689	32041			28.9787	42130
		29.2856	46668			28.9951	48529
		29.3017	53594			29.0115	46654
		29.318	41910			29.0279	40660
		29.3344	48067			29.0443	41088
		29.3508	50389			29.0606	58183
		29.3672	52150			29.0773	44947
		29.3838	40918			29.0937	49481
		29.4002	52431			29.11	42843
		29.4163	52678			29.1264	38760
		29.4327	51240			29.1428	51618
		29.4491	54701			29.1592	46409
		29.4655	43971			29.1758	42264
		29.4821	52865			29.1919	44475
		29.4982	51396			29.2083	43870
		29.5146	53332			29.2245	43490
		29.531	43162			29.2408	45651
		29.5474	48164			29.2572	42675
		29.5637	52238			29.2738	41915
		29.5804	45231			29.29	40906
		29.5965	45898			29.3063	40369
		29.6129	39996			29.3227	44621
		29.6293	47874			29.3391	39036
		29.6456	46888			29.3555	47845
		29.662	45324			29.3721	45798
		29.6787	44226			29.3885	38268
		29.6948	48039			29.4049	40794
		29.7112	42312			29.4213	45004
		29.7276	42699			29.4377	52075
		29.7439	51212			29.454	42497
		29.7603	41611			29.4707	44994
		29.7769	49413			29.487	48728
		29.7931	51165			29.5034	47618
		29.8094	42786			29.5198	55787
		29.8258	62198			29.5362	45488
		29.8422	49196			29.5526	43899
		29.8586	48163			29.5692	45288
		29.8752	53918			29.5853	38736
		29.8916	43011			29.6017	42412
		29.908	52563			29.6181	43288
		29.9244	50300			29.6345	31162
		29.9408	43413			29.6508	48535
		29.9569	49668			29.6675	43471
		29.9735	50929			29.6839	42167
		29.9896	53846			29.7003	40620
		30.006	45353			29.7166	44682
		30.0224	48330			29.733	41146
		30.0388	49404			29.7494	46301
		30.0552	48679			29.7663	43475
		30.0718	52144			29.7824	62859
		30.0879	50557			29.7988	50512
		30.1043	48035			29.8152	52628
		30.1207	41117			29.8316	54240
		30.137	51261			29.8479	49645
		30.1534	46276			29.8646	42089
		30.1701	47165			29.8809	48509
		30.1865	47820			29.8973	45957
		30.2028	53713			29.9137	46781
		30.2192	47751			29.9301	42825
		30.2356	62025			29.9465	49959
		30.252	41111			29.9631	36685
		30.2686	53058			29.9795	49870
		30.2847	55663			29.9959	48949
		30.3011	45080			30.0123	46707
		30.3175	45782			30.0286	53508
		30.3339	46865			30.045	41947
		30.3502	49144			30.0617	49806
		30.3669	43365			30.0778	61379
		30.383	53269			30.0941	57696
		30.3994	45154			30.1105	45408
		30.4158	48672			30.1269	42141
		30.4322	55098			30.1433	41061
		30.4485	51815			30.1599	40920
		30.4652	50386			30.1763	49523
		30.4813	42077			30.1927	50326
		30.4977	53892			30.2091	43382
		30.5141	33807			30.2254	41156
		30.5302	46410			30.2418	44375
		30.5465	46113			30.2585	42352
		30.5632	34943			30.2746	45171
		30.5793	48222			30.291	40798
		30.5957	48918			30.3073	43436
		30.6121	45643			30.3237	38423
		30.6285	48595			30.3401	42266
		30.6448	38876			30.3568	59058
		30.6615	46802			30.3729	39886
		30.6776	53233			30.3893	43059
		30.694	44943			30.4056	47456
		30.7103	50086			30.422	38692
		30.7267	51066			30.4384	41945
		30.7431	48782			30.455	43900
		30.7595	45561			30.4712	47940
		30.7756	44027			30.4875	39921
		30.792	42535			30.5039	48860
		30.8084	48480			30.5203	38670
		30.8248	45838			30.5367	43453
		30.8411	50866			30.5533	45164
		30.8578	42594			30.5697	42251
		30.8742	53298			30.5861	42550
		30.8903	48713			30.6025	43237
		30.9066	52959			30.6188	43514
		30.923	53487			30.6352	46729
		30.9394	55499			30.6518	45254
		30.9561	49584			30.668	38814
		30.9722	63359			30.6843	35320
		30.9886	54632			30.7007	47018
		31.0049	50835			30.7171	47791
		31.0213	53272			30.7335	42643
		31.0377	42000			30.7501	44627
		31.0543	50861			30.7665	45082
		31.0707	45924			30.7829	40533
		31.0871	47855			30.7993	42176
		31.1035	56905			30.8157	52127
		31.1198	54848			30.832	46962
		31.1362	53436			30.8487	43064
		31.1529	52798			30.8651	51521
		31.1693	51902			30.8812	37883
		31.1856	64411			30.8975	40137
		31.202	51584			30.9139	46982
		31.2181	47139			30.9303	44356
		31.2345	43303			30.947	60640
		31.2511	44564			30.9633	42329
		31.2675	49597			30.9797	44963
		31.2839	51043			30.9961	48733
		31.3003	50290			31.0125	49249
		31.3167	50912			31.0288	42936
		31.3331	40886			31.0455	44663
		31.3497	44822			31.0619	54026
		31.3661	48532			31.0783	42682
		31.3824	52871			31.0946	39818
		31.3988	46044			31.111	43525
		31.4152	50679			31.1274	41986
		31.4316	42951			31.144	44230
		31.4482	45133			31.1604	44389
		31.4643	45798			31.1768	39028
		31.4807	40373			31.1932	40922
		31.4971	48790			31.2096	38179
		31.5135	49120			31.2259	43942
		31.5299	49558			31.2426	39823
		31.5465	49573			31.2587	44819
		31.5629	45534			31.2748	46961
		31.5793	43977			31.2912	44262
		31.5956	49731			31.3076	43632
		31.6118	59782			31.3239	43670
		31.6282	47291			31.3406	40860
		31.6448	46896			31.3567	45398
		31.6609	49649			31.3731	41947
		31.6773	42722			31.3895	46424
		31.6937	50114			31.4059	48155
		31.7101	52184			31.4222	42531
		31.7264	54817			31.4389	44352
		31.7431	48742			31.455	42108
		31.7592	45228			31.4714	44039
		31.7756	41916			31.4877	56159
		31.792	53084			31.5041	40561
		31.8083	54463			31.5205	41385
		31.8247	52473			31.5372	41822
		31.8414	55383			31.5535	40304
		31.8577	48929			31.5699	38962
		31.8741	40108			31.5863	49395
		31.8905	43549			31.6027	45502
		31.9069	43292			31.6191	46327
		31.9233	50654			31.6357	51538
		31.9399	47682			31.6521	46292
		31.956	51471			31.6684	43918
		31.9724	46730			31.6848	40861
		31.9885	39599			31.7012	42004
		32.0049	52261			31.7176	47895
		32.021	51288			31.7342	44935
		32.0377	51804			31.7504	47189
		32.0538	52332			31.7667	40702
		32.0702	49024			31.7831	41759
		32.0865	41491			31.7995	43754
		32.1029	43833			31.8159	46835
		32.1193	47480			31.8325	38876
		32.1359	44198			31.8489	43503
		32.1521	54745			31.8653	46045
		32.1684	51112			31.8817	41763
		32.1848	46999			31.898	47664
		32.2012	45212			31.9144	48052
		32.2176	49122			31.9311	43006
		32.2342	52419			31.9472	35022
		32.2506	43607			31.9633	45717
		32.267	42945			31.9797	47440
		32.2834	41353			31.9961	39595
		32.2998	50528			32.0122	46925
		32.3161	53460			32.0288	68053
		32.3328	47325			32.0449	45683
		32.3489	53297			32.0613	48842
		32.3653	48416			32.0777	38343
		32.3814	51506			32.0941	42474
		32.3978	49392			32.1105	43982
		32.4139	41668			32.1271	40010
		32.4305	47762			32.1432	41602
		32.4466	51752			32.1596	39955
		32.463	52762			32.176	41793
		32.4794	46969			32.1924	44317
		32.4958	45158			32.2087	41698
		32.5122	44731			32.2254	44387
		32.5288	49368			32.2418	44911
						32.2581	54325
[truncated: 16 more rows]
