# Supplementary material for: In vitro construction of the COQ metabolon unveils the molecular determinants of coenzyme Q biosynthesis
Source: Nat Catal. Author manuscript; Available in PMC 2024 Feb 29. (PMC7615680; doi:10.1038/s41929-023-01087-z)
Supplement: Source Data [file EMS193170-supplement-Source_Data.zip › Source Data/41929_2023_1087_MOESM16_ESM.xlsx]

## Sheet: a
		Basal	Benzoic ac.	1	2	3	4a	4b	5	5ox	CoQ1	COQ6	COQ3	COQ4	COQ5	COQ7	COQ9	COQ6 + 1	COQ3 + 2	COQ4 + 3	COQ6 + 4a	COQ5 + 4b	COQ7 + 5	COQ7 + 5ox	COQ6:COQ3	COQ metabolon
	[Phosphate] (µM)	3.43811	3.73281	3.92927	5.50098	5.20629	3.73281	5.30452	2.84872	4.12574	3.14342	10.8055	4.51866	5.00982	6.09037	9.03733	4.71513	7.46562	4.81336	7.46562	5.99214	6.09037	6.67976	8.44794	28.3399	36.3949
		4.12574	3.24165	13.6542	6.778	6.09037	4.6169	4.5846	2.94695	4.91159	3.43811	14.1454	5.69745	5.10806	5.40275	8.74263	4.42043	8.15324	6.1886	6.4833	5.59921	6.58153	7.36739	8.44794	27.6523	32.8586
		4.81336	3.43811	9.78465	6.778	5.50098	4.91159	5.40275	3.14342	3.63458	3.83104	8.44794	5.99214	3.83104	5.50098	8.9391	5.00982	8.84086	5.30452	6.778	6.38507	6.97446	10.0197	7.76031	25.7866	28.6346

## Sheet: b
		kcat, app (min-1)
		No addition		+COQ8B +ATP
	COQ3	8.88889	7.77778	7.6767	6.6667
	COQ6	11.9906	10.2255	11.235	10.5997
	COQ7:COQ9	3.15181	2.07354	4.84514	4.4126

## Sheet: c
		COQ6 activity - kcat, app (min-1)
	COQ6 alone	11.9906	10.2255
	COQ6 with COQ3	12.057	10.0979
	COQ6 with COQ3 +COQ8B +ATP	18.049	18.2659
	COQ6 with COQ3 +COQ8B +ATP +AMP-PNP	10.7068	9.62625
	COQ6 with phosphorylated COQ3	16.884	17.738
