# Supplementary material for: In vitro construction of the COQ metabolon unveils the molecular determinants of coenzyme Q biosynthesis
Source: Nat Catal. Author manuscript; Available in PMC 2024 Feb 29. (PMC7615680; doi:10.1038/s41929-023-01087-z)
Supplement: Source Data [file EMS193170-supplement-Source_Data.zip › Source Data/41929_2023_1087_MOESM4_ESM.xlsx]

## Sheet: a
	System:	FDXR-FDX2						FDXR-FDX2-COQ6 truncated
	Substrate:	NADPH						NADPH
	Assay:	NADPH consumption			O2 consumption			NADPH consumption			O2 consumption
		[NADPH] (μM)	kcat, app(min-1)		[NADPH] (μM)	kcat, app(min-1)		[NADPH] (μM)	kcat, app(min-1)		[NADPH] (μM)	kcat, app(min-1)
		75	6.33547	5.4594	75	5.78	7.014	75	12.4763	12.062	75	16.66	14.85
		50	6.08105	6.07385	50	5.024	7.72	50	13.3149	13.2098	50	15.57	13.48
		30	6.05502	6.56164	30	4.932	6.795	30	12.0968	13.7957	30	15.28	15.56
		20	4.6852	4.58563	20	2.3	4.752	20	14.0635	13.5318	20	13.46	13.3
		10	4.17847	3.93834	10	1.8532	3.26	10	12.5384	11.8836	10	10.26	11.11
		7.5	2.48182	3.09371	7.5	1.5106	2.112	7.5	9.95561	9.17945	7.5	9.28	8.7
		5	1.21931	2.72729	5	1.0352	1.4142	5	8.29764	6.629	5	7.24	6.542

## Sheet: b
	System:	FDXR-FDX2-COQ6 truncated
	Substrate:	1
	Assay:	NADPH consumption			O2 consumption
		[1] (μM)	kcat, app (min-1)		[1] (μM)	kcat, app (min-1)
		200	11.1413	10.8795	200	14.54	14.9533
		150	10.5838	10.506	150	13.46	15.2667
		100	10.6479	10.9101	100	13.5267	14.78
		75	8.73992	9.59249	75	11.49	11.79
		50	6.95305	7.87954	50	11.2767	9.79
		30	5.92027	5.19332	30	8.89778	7.96222
		10	4.85718	4.54588	10	6.57778	5.92

## Sheet: c
		UHPLC				HRMS
	Analyte:	2
	Sample:	500 ppm std		reaction		500 ppm std		reaction
		Time (min)	Intensity	Time (min)	Intensity	m/z	Intensity	m/z	Intensity
		0.0067	106.59	0.0281	19.812	61.9839	252	58.412	250
		0.013833	99.9476	0.03525	9.92558	61.9847	378	58.7596	250
		0.020967	95.8992	0.042383	10.144	61.9855	1008	61.0095	250
		0.028117	94.5938	0.0638	18.6353	61.9863	2899	61.9827	376
		0.03525	58.8665	0.070933	11.9107	61.9871	2772	61.9835	250
		0.042383	75.9845	0.085217	8.60217	61.9879	5545	61.9843	250
		0.049533	77.6249	0.099483	22.0156	61.9888	3025	61.9851	626
		0.056667	50.552	0.106633	15.5485	61.9896	2268	61.9859	877
		0.0638	71.4446	0.1209	9.07808	61.9904	2520	61.9867	3256
		0.07095	101.808	0.135183	8.5272	61.9912	1134	61.9875	3757
		0.078083	35.8421	0.142317	2.82937	61.992	756	61.9883	2505
		0.085217	86.729	0.14945	7.4613	61.9928	1008	61.9891	2505
		0.09235	51.8992	0.1566	4.63194	61.9936	252	61.9899	877
		0.0995	51.8306	0.163733	9.26387	61.9952	504	61.9907	1628
		0.106633	54.3609	0.170867	7.4613	61.9968	252	61.9915	501
		0.113767	51.4956	0.178017	2.82937	61.9976	252	61.9923	1002
		0.120917	53.7229	0.18515	4.63194	63.3501	252	61.9931	626
		0.12805	53.4491	0.199417	6.61705	63.3753	252	61.9939	250
		0.135183	67.912	0.220833	2.82937	68.9923	504	61.9947	376
		0.142333	58.9569	0.256533	4.04195	68.9932	756	61.9971	250
		0.149467	70.5328	0.263667	10.659	68.994	1764	61.9987	250
		0.1566	40.9589	0.27795	9.44642	68.9949	1512	61.9995	250
		0.163733	57.4339	0.285083	2.42517	68.9957	2899	62.5165	250
		0.170883	36.7882	0.292217	4.63194	68.9966	1260	68.9884	250
		0.178017	48.0853	0.299367	10.659	68.9974	1764	68.9918	376
		0.18515	42.3304	0.313633	6.61705	68.9983	756	68.9927	751
		0.1923	29.8452	0.320767	11.5782	68.9991	882	68.9935	2380
		0.199433	33.1309	0.327917	14.5575	68.9999	1134	68.9944	2129
		0.206567	25.1562	0.33505	3.63776	69.0008	504	68.9952	3256
		0.213717	26.3101	0.3636	3.97023	69.0016	378	68.996	1753
		0.22085	43.0907	0.370733	5.95535	69.0025	252	68.9969	2380
		0.227983	7.03345	0.377883	3.63776	69.005	252	68.9977	1503
		0.235133	41.5701	0.39215	6.3954	76.9989	252	68.9986	877
		0.242267	11.3875	0.406433	4.34612	78.9572	252	68.9994	751
		0.2494	20.7997	0.413567	3.89837	78.9581	504	69.0003	751
		0.256533	27.5007	0.420717	8.20211	78.959	1008	69.002	626
		0.263683	28.5666	0.442117	3.54681	78.9599	378	69.0028	376
		0.270817	24.7284	0.449267	2.16114	78.9617	378	69.0037	250
		0.27795	47.1441	0.463533	4.50389	78.9626	252	71.0155	250
		0.2851	16.0814	0.470683	2.6839	78.9699	252	78.9566	751
		0.292233	26.6475	0.477817	2.89615	79.9588	252	78.9575	501
		0.299367	17.0544	0.48495	2.66136	88.6825	252	78.9584	626
		0.3065	37.2429	0.492083	3.68152	89.023	378	78.9603	626
		0.31365	7.03345	0.506367	2.47181	89.7931	252	78.9612	250
		0.320783	23.4791	0.5135	2.4764	90.5752	252	78.9639	501
		0.327917	19.7338	0.534917	4.44535	96.9573	378	78.9648	250
		0.335067	20.0394	0.5492	3.29612	96.9583	1008	79.9546	250
		0.3422	32.4953	0.556333	3.61769	96.9593	756	81.3154	250
		0.349333	22.6602	0.563467	6.50465	96.9603	630	82.1911	250
		0.356467	9.71285	0.57775	3.91578	96.9613	504	89.0234	250
		0.363617	25.7943	0.584883	3.75225	96.9623	630	89.0253	250
		0.37075	30.361	0.592033	3.95262	96.9663	378	93.5789	250
		0.377883	11.0526	0.599167	8.89653	96.9683	252	96.9566	376
		0.385033	40.3233	0.6063	3.35078	96.9693	378	96.9576	501
		0.392167	23.3594	0.613433	3.1039	96.9703	252	96.9586	626
		0.3993	9.50267	0.620583	7.53531	96.9713	504	96.9596	626
		0.40645	38.7563	0.627717	2.43749	97.9314	252	96.9606	1002
		0.413583	26.2565	0.642	2.14351	99.0049	252	96.9616	376
		0.420717	23.7065	0.649133	2.97658	99.8251	252	96.9626	250
		0.42785	7.56835	0.656267	4.19223	99.9169	252	96.9637	250
		0.435	19.1862	0.663417	2.61682	99.925	882	96.9647	626
		0.449267	6.81665	0.677683	8.153	99.926	504	96.9677	376
		0.456417	23.8778	0.684817	3.25666	99.9271	252	96.9687	376
		0.46355	46.5578	0.6991	4.24122	99.9301	252	96.9697	376
		0.470683	5.56466	0.706233	4.78819	101.317	252	96.9717	376
		0.477817	23.2034	0.713383	4.79123	108.02	630	99.9254	376
		0.484967	20.9695	0.720517	7.06014	108.022	504	99.9295	250
		0.4921	27.4664	0.72765	2.37298	108.023	378	101.943	250
		0.499233	23.9231	0.734783	6.93459	109.032	252	102.947	376
		0.513517	27.3511	0.741933	6.3954	112.981	756	102.949	250
		0.52065	40.3433	0.749067	8.5272	112.982	1134	102.956	250
		0.5278	5.85602	0.7562	4.38352	112.983	1134	102.969	250
		0.534933	9.22942	0.770483	5.91353	112.984	2268	103.921	376
		0.542067	5.9318	0.777617	2.90448	112.985	1764	103.955	250
		0.5492	22.9042	0.784767	3.16161	112.986	2646	105.017	250
		0.55635	8.38083	0.7919	5.3295	112.987	756	112.979	250
		0.563483	4.72872	0.799033	6.61646	112.989	756	112.981	751
		0.570617	29.8452	0.827583	2.7323	112.99	252	112.982	2380
		0.577767	5.49867	0.834733	6.88791	112.991	504	112.984	2129
		0.5849	8.16904	0.841867	5.54652	112.992	504	112.984	3256
		0.599167	4.05421	0.85615	5.95284	112.993	378	112.986	3507
		0.606317	14.9226	0.863283	7.11327	112.995	252	112.987	3632
		0.61345	4.32643	0.870417	2.21007	116.925	252	112.988	1753
		0.627733	25.531	0.8847	5.05998	116.927	504	112.989	877
		0.642	37.4963	0.891833	3.61947	116.928	1008	112.99	1002
		0.656283	10.372	0.898967	2.45423	116.929	1386	112.991	1002
		0.663417	7.47249	0.91325	6.17216	116.93	1260	112.992	877
		0.67055	8.60605	0.927517	3.08208	116.931	252	112.993	501
		0.684833	8.48281	0.9418	2.94781	116.932	756	112.994	626
		0.691967	4.93506	0.948933	5.3295	116.933	630	112.995	250
		0.699117	7.69844	0.956083	10.0293	116.934	378	112.996	501
		0.70625	12.7908	0.963217	4.20309	116.935	504	112.999	250
		0.713383	5.9725	0.97035	3.58854	116.936	504	113.107	250
		0.727667	16.3592	0.977483	6.51862	116.941	252	113.27	250
		0.7348	17.5293	0.984633	4.21622	118.934	252	115.115	250
		0.741933	10.3274	0.9989	7.28788	119.034	252	116.928	501
		0.756217	18.3657	1.00605	5.3295	119.089	252	116.929	626
		0.76335	6.8786	1.02032	6.74192	121.026	252	116.93	376
		0.770483	24.5877	1.0346	5.39767	121.027	630	116.931	250
		0.784767	3.02281	1.04173	3.32064	121.028	1512	117.017	250
		0.7919	3.22499	1.04887	9.05358	121.029	1512	117.938	376
		0.806183	10.0345	1.0917	4.18936	121.031	1260	120.067	250
		0.813317	3.35981	1.09883	2.97181	121.032	1008	121.025	250
		0.841867	2.49878	1.10598	5.30937	121.033	756	121.028	501
		0.849017	16.804	1.11312	3.02718	121.036	252	121.029	501
		0.85615	3.09889	1.1488	2.673	121.038	252	121.03	250
		0.870433	15.2719	1.16308	4.68757	121.043	252	121.031	250
		0.877567	21.318	1.17022	2.36657	121.052	252	122.03	250
		0.8847	12.7908	1.17737	3.15039	122.031	777	122.031	250
		0.898983	14.4248	1.1845	5.3295	122.032	791	122.032	626
		0.906117	14.3014	1.19163	3.09902	122.033	2085	122.034	501
		0.927533	21.3009	1.20592	5.3295	122.034	7003	122.035	3381
		0.934667	13.175	1.21305	2.41622	122.035	15661	122.036	5260
		0.9418	8.28193	1.22018	2.25012	122.037	17584	122.037	6763
		0.963217	11.7249	1.23447	1.74598	122.038	19615	122.038	5135
		0.984633	3.90995	1.24875	5.84008	122.039	13910	122.039	2630
		0.991767	12.8817	1.25588	5.3295	122.04	8343	122.04	3006
		0.998917	7.89332	1.27015	5.51976	122.041	6483	122.041	3006
		1.00605	8.42116	1.28443	1.78634	122.042	3838	122.043	1378
		1.01318	12.5658	1.29157	3.72182	122.043	3438	122.044	1503
		1.02747	11.7249	1.29872	1.62158	122.044	1967	122.045	626
		1.04173	19.5503	1.30585	2.131	122.046	1589	122.046	877
		1.04888	8.1212	1.32727	5.0156	122.047	2103	122.047	376
		1.05602	10.659	1.3344	6.46421	122.048	1322	122.048	626
		1.0703	17.5277	1.34153	3.31724	122.049	926	122.049	376
		1.08457	4.88011	1.34868	3.33836	122.05	662	122.05	501
		1.09885	11.8592	1.36295	2.24799	122.051	548	122.055	376
		1.10598	8.20897	1.37008	2.81495	122.052	378	123.039	376
		1.11312	19.9466	1.37723	2.12111	122.053	378	123.04	626
		1.13453	2.42765	1.38437	5.3295	122.055	409	123.042	626
		1.14167	8.70428	1.3915	2.0216	122.067	252	123.577	250
		1.14882	2.30318	1.39865	3.87957	122.41	252	128.131	250
		1.16308	2.67442	1.42005	4.88536	123.039	1260	129.091	250
		1.17737	2.07323	1.4272	3.58155	123.04	1764	129.475	250
		1.1845	14.9226	1.43433	5.3295	123.041	1386	130.944	250
		1.19165	14.0805	1.44147	5.3295	123.042	1386	132.863	376
		1.19878	4.98185	1.45575	3.27421	123.043	1260	132.865	250
		1.20592	1.86427	1.46288	3.17514	123.044	378	132.866	626
		1.21305	13.9195	1.47002	3.17025	123.045	378	132.867	250
		1.2202	2.07333	1.47717	7.78905	123.046	252	132.868	626
		1.22733	2.30332	1.49143	2.89256	123.048	252	132.869	751
		1.23447	12.574	1.49858	5.3295	123.079	252	132.872	250
		1.24875	23.2989	1.50572	2.82123	123.528	252	132.874	250
		1.25588	9.5931	1.52	5.30621	124.014	252	132.881	250
		1.26302	9.5931	1.52713	2.4296	124.039	378	134.864	376
		1.27017	9.5931	1.5414	9.52787	124.862	252	134.865	250
		1.28443	17.0479	1.54855	10.7808	126.903	252	134.866	250
		1.29872	13.1326	1.55568	3.29258	126.907	252	134.867	626
		1.31298	15.6802	1.5771	2.70274	131.073	252	134.868	250
		1.32727	4.46138	1.58423	3.97648	132.861	378	134.869	250
		1.3344	13.1812	1.59137	4.78647	132.862	378	134.871	250
		1.34868	2.44396	1.59852	3.03752	132.864	1134	134.872	250
		1.35582	12.4413	1.60565	6.65921	132.865	1890	134.874	250
		1.36297	13.8858	1.62707	4.62146	132.867	3529	136.018	250
		1.3701	10.4967	1.64848	2.20285	132.868	3907	136.86	501
		1.37723	6.69107	1.65562	7.19493	132.869	2646	136.861	501
		1.38437	6.34028	1.66275	6.59328	132.87	1134	136.862	376
		1.39152	7.02235	1.6699	2.36728	132.871	1386	136.864	376
		1.39865	9.57146	1.67703	2.25653	132.872	756	136.866	250
		1.40578	8.52079	1.69132	4.70202	132.874	504	138.904	250
		1.42007	14.1984	1.69845	5.3295	132.875	630	143.066	250
		1.44148	3.3165	1.71272	2.95541	132.876	378	145.067	250
		1.45575	2.95403	1.71987	1.90318	132.877	378	145.927	250
		1.4629	3.60611	1.73413	6.12273	132.878	378	145.928	250
		1.47003	1.83788	1.74842	3.00345	134.035	252	145.93	376
		1.48432	9.11557	1.75555	3.49201	134.037	378	145.931	877
		1.50572	5.61925	1.76268	3.66848	134.857	252	145.932	376
		1.52713	4.56004	1.79838	3.28559	134.861	252	145.935	376
		1.53428	7.4613	1.80552	6.75689	134.862	1638	146.935	376
		1.55568	7.4613	1.81265	3.30301	134.863	2520	146.936	250
		1.56283	1.93748	1.8198	9.74894	134.864	2268	146.937	751
		1.56997	2.31767	1.83407	6.4477	134.866	2772	146.939	1127
		1.5771	4.76429	1.85548	7.85329	134.867	1008	146.94	626
		1.58425	5.22331	1.86262	9.40625	134.868	1134	146.942	250
		1.59138	2.38475	1.8769	3.1829	134.869	1890	146.944	250
		1.59852	3.72435	1.88403	5.3295	134.87	630	146.945	250
		1.60565	9.68652	1.89118	5.75237	134.871	882	146.951	250
		1.6128	8.46121	1.89832	5.3295	134.873	252	146.973	250
		1.61993	2.42353	1.90545	4.76041	134.875	252	147.081	250
		1.63422	7.4613	1.91258	3.31183	134.879	252	148.833	250
		1.64135	4.5643	1.91973	8.38209	134.88	378	149.973	250
		1.64848	7.4613	1.934	7.94043	134.881	252	149.991	250
		1.65562	9.76551	1.94115	2.76234	136.859	378	149.995	250
		1.66277	11.935	1.94828	6.0108	136.861	1008	150.299	250
		1.67703	1.86613	1.95542	8.43148	136.862	1008	150.638	250
		1.68418	10.659	1.99825	5.77733	136.863	630	150.922	250
		1.69132	10.659	2.00538	5.52046	136.864	756	150.983	250
		1.69845	2.62194	2.04108	12.2318	136.865	756	153.021	250
		1.7056	10.659	2.66923	170.434	136.867	630	154.952	250
		1.71987	6.3954	2.82628	104.588	136.868	378	156.011	376
		1.727	5.80857	3.2046	64.4664	138.86	252	157.09	250
		1.73415	1.89757	4.74645	97.9876	140.998	252	157.936	250
		1.74842	7.4613	5.49597	53.361	142.238	252	159.478	250
		1.7627	1.79332	5.87428	60.7201	142.783	252	159.812	250
		1.76983	3.67343	5.91712	25.0614	145.039	252	159.954	250
		1.77697	12.6892	6.27403	52.6164	145.317	252	160.105	250
		1.78412	3.16863	6.30258	47.4162	146.591	252	161.925	250
		1.79125	10.659	6.58097	28.5723	147.081	504	162.069	250
		1.79838	4.21372	6.63808	27.4901	147.082	252	162.073	250
		1.81267	4.31877	6.82367	26.6249	147.089	252	163.94	250
		1.8198	7.63746	6.91647	21.2084	149.012	252	164.839	250
		1.82693	2.70828	7.10207	34.4913	149.165	252	165.017	376
		1.83408	10.659	7.2591	25.3162	149.545	252	166.024	376
		1.84122	10.2619	7.30193	27.7821	149.715	252	166.026	376
		1.84835	10.7568	7.49467	32.2592	149.871	252	166.034	250
		1.8555	4.71413	7.5018	20.4177	149.915	252	167.032	250
		1.86263	10.2884	7.50893	14.8879	149.937	252	168.001	250
		1.86977	8.43648	7.51607	41.9466	150.434	252	168.004	250
		1.87692	4.72731	7.5946	36.3308	150.519	252	168.005	501
		1.88405	4.21041	7.60173	28.2099	150.6	252	168.007	751
		1.89118	3.11374	7.68025	34.2623	150.629	252	168.008	501
		1.89832	7.40125	7.75163	20.0869	150.797	252	168.834	250
		1.90547	10.2642	7.77305	15.2485	151.001	252	169.098	250
		1.9126	12.8506	7.79447	22.868	151.094	252	171.028	250
		1.92688	6.3954	7.8016	13.6956	151.338	252	173.121	250
		1.93402	11.3674	7.91582	16.8534	151.536	252	174.956	250
		1.94115	11.4111	8.03002	23.0034	151.943	252	175.072	250
		1.94828	6.3954	8.05143	10.6629	151.994	252	175.073	376
		1.95543	2.44765	8.07285	9.56584	152.009	252	175.075	1252
		1.96257	6.46024	8.09427	12.7744	152.011	378	175.076	626
		1.9697	6.3954	8.11568	34.2144	152.013	252	175.077	1002
		1.97685	9.18406	8.12995	14.1118	152.035	252	175.079	376
		1.98398	8.74711	8.1371	17.3163	152.381	252	175.08	626
		1.99112	11.7342	8.17993	21.8429	152.545	252	175.081	250
		1.99827	3.05842	8.18707	12.02	152.552	252	175.083	376
		2.0054	6.3954	8.20133	14.3954	152.645	252	175.084	250
		2.01253	2.21911	8.21562	31.1753	152.657	252	175.088	250
		2.01967	9.22461	8.25845	13.059	153.141	252	176.075	250
		2.02682	1.72461	8.27987	17.3491	153.308	252	176.077	250
		2.04108	3.06992	8.30842	15.7605	153.487	252	177.018	250
		2.04823	1.80769	8.35838	16.7469	153.631	252	177.073	250
		2.05537	7.36102	8.41548	9.76214	153.811	252	177.076	412
		2.0625	4.68115	8.42977	13.6432	154.54	252	177.079	250
		2.06963	9.80767	8.4369	17.5807	157.06	252	177.082	790
		2.07678	8.5067	8.46545	45.4045	157.115	252	177.084	1551
		2.08392	1.88258	8.4726	21.9797	157.869	252	177.085	1713
		2.09105	8.93502	8.49402	14.1793	158.043	252	177.087	6736
		2.0982	3.29909	8.50115	11.1977	158.264	252	177.088	21319
		2.10533	4.64538	8.50828	32.6769	158.54	252	177.09	42067
		2.11247	4.289	8.5297	33.0429	159.043	252	177.091	53073
		2.11962	6.3954	8.54398	23.1963	159.047	378	177.092	52205
		2.12675	11.8529	8.55825	27.2267	159.07	252	177.094	38728
		2.13388	8.46308	8.61537	17.7915	159.201	252	177.095	26648
		2.14102	9.85355	8.6225	20.319	159.223	252	177.096	18888
		2.14817	2.63526	8.67247	10.426	159.55	252	177.098	14678
		2.1553	7.19083	8.6796	12.0465	159.585	252	177.099	7000
		2.16243	9.64182	8.69388	18.9802	160.038	252	177.101	6128
		2.16957	5.14314	8.70102	26.4162	160.119	252	177.102	4358
		2.17672	8.38707	8.70815	18.0817	160.619	252	177.103	2662
		2.18385	8.87738	8.75812	33.0429	160.71	252	177.105	2547
		2.19098	8.08653	8.80808	21.6104	161.049	252	177.106	2102
		2.19813	10.5312	8.84378	20.0325	161.06	630	177.107	1008
		2.20527	6.3954	8.87947	23.9197	161.061	378	177.109	984
		2.2124	1.97481	8.90803	9.94542	161.065	252	177.11	535
		2.21955	9.5931	8.91517	4.7215	161.066	252	177.111	698
		2.22668	1.6803	8.9223	3.63754	161.251	252	177.113	416
		2.23382	6.60403	8.94372	10.3654	162.065	504	177.114	447
		2.24095	10.7402	8.97227	18.6528	162.066	252	177.115	376
		2.2481	9.5931	8.9794	32.4953	162.067	756	177.117	340
		2.27665	6.05682	8.99368	30.9111	162.069	756	177.118	376
		2.28378	4.20745	9.3149	95.2228	162.07	252	177.121	376
		2.29092	6.34964	9.62898	25.8875	162.071	882	177.122	573
		2.29807	8.56205	9.64325	21.247	162.073	504	177.129	501
		2.3052	3.60371	9.6504	26.8208	162.074	252	177.79	250
		2.31233	11.5858	9.66467	60.9777	162.099	252	178.088	250
		2.31948	9.5931	9.67182	34.6371	163.072	252	178.089	501
		2.32662	7.46338	9.67895	93.779	163.37	252	178.091	877
		2.33375	3.32359	9.68608	99.8201	164.329	252	178.092	3632
		2.3409	3.98664	9.69323	150.299	166.021	378	178.093	4634
		2.34803	3.14462	9.70037	203.569	166.025	756	178.095	5260
		2.35517	11.7249	9.7075	238.488	166.027	630	178.096	6262
		2.3623	13.7068	9.71463	340.747	166.028	504	178.097	4133
		2.36945	8.5272	9.72178	371.999	166.029	504	178.099	2004
		2.37658	2.7424	9.72892	317.587	166.032	252	178.1	1503
		2.38372	2.4761	9.73605	216.378	166.033	252	178.101	1628
		2.39087	3.3171	9.7432	336.187	166.198	252	178.103	626
		2.398	2.81177	9.75033	313.252	167.034	252	178.104	376
		2.40513	10.6879	9.75747	268.062	167.459	252	178.106	250
		2.41227	6.3954	9.7646	312.327	167.916	252	178.107	376
		2.42655	1.69145	9.77175	243.506	169.279	252	178.108	376
		2.43368	4.58786	9.77888	230.234	171.071	252	178.11	376
		2.44797	11.069	9.78602	207.166	173.059	252	178.112	250
		2.4551	3.12764	9.79317	177.28	173.072	252	178.984	250
		2.46223	3.86583	9.8003	135.522	174.179	252	178.997	250
		2.46938	12.6684	9.80743	126.209	174.228	252	179.072	250
		2.47652	16.31	9.81458	78.9077	174.727	252	179.094	501
		2.4908	5.9629	9.82172	97.567	175.055	378	179.099	501
		2.49793	13.2703	9.82885	93.7992	175.063	252	179.1	376
		2.50507	7.4976	9.83598	93.6214	175.07	378	179.103	250
		2.5122	1.91827	9.84313	53.6594	175.071	1008	179.105	250
		2.51935	3.44531	9.85027	59.2536	175.073	2142	179.107	250
		2.52648	8.189	9.8574	83.3357	175.074	3907	180.102	250
		2.53363	1.35639	9.86455	83.834	175.076	6553	185.079	250
		2.54077	1.39288	9.9502	82.7258	175.077	5293	185.419	250
		2.5479	5.3295	9.95733	88.076	175.078	4411	185.93	250
		2.55503	9.03482	9.97162	56.9021	175.08	2899	186.798	250
		2.56218	7.47037	10.0002	47.78	175.081	1512	186.933	250
		2.56932	6.01942	10.0073	39.393	175.082	882	187.064	250
		2.57645	1.8644	10.0145	85.6954	175.084	630	187.106	250
		2.5836	3.34648	10.043	71.8917	175.085	1008	187.924	250
		2.59073	11.2007	10.0501	34.5194	175.086	378	187.943	250
		2.59787	9.89336	10.0573	52.4055	175.088	504	190.927	250
		2.605	9.01722	10.0644	39.0052	175.089	252	191.065	250
		2.61215	4.06611	10.0716	46.622	175.09	252	191.068	250
		2.61928	5.93012	10.0787	50.0973	175.092	252	191.072	250
		2.62642	5.13565	10.1001	49.0087	176.076	378	191.073	376
		2.6407	2.65454	10.1144	65.5271	176.078	630	191.078	250
		2.65498	6.38036	10.1358	102.563	176.079	1008	192.993	250
		2.66212	13.0509	10.1501	68.416	176.08	882	193.083	250
		2.66925	8.80076	10.1786	76.8803	176.082	756	193.088	501
		2.67638	9.38244	10.2	52.5626	176.083	378	193.09	250
		2.68353	6.20746	10.2072	49.0314	176.084	252	193.092	250
		2.69067	4.46414	10.2143	31.1279	176.086	252	195.065	250
		2.6978	7.72719	10.2215	38.3724	176.25	252	196.537	250
		2.70495	6.7	10.2286	19.4474	176.495	252	196.603	250
		2.71208	12.5596	10.2357	16.6898	176.499	378	197.006	751
		2.71922	4.47199	10.2429	47.9655	176.5	378	197.01	250
		2.72635	10.3963	10.25	63.4181	176.502	378	197.011	250
		2.7335	3.93741	10.2571	28.7977	176.503	252	197.014	376
		2.74063	4.05196	10.2643	61.572	176.504	252	199.048	250
		2.74777	12.6174	10.2714	47.9655	176.506	252	207.028	250
		2.75492	5.3295	10.2785	65.0606	176.507	504	207.935	376
		2.76205	10.5596	10.2857	128.506	176.508	252	209.031	250
		2.76918	1.56984	10.2928	104.848	176.512	252	210.057	250
		2.77633	7.2493	10.3	100.773	176.519	252	210.264	250
		2.7906	1.63212	10.3071	74.2546	176.635	252	212.07	376
		2.79773	3.73294	10.3142	117.706	176.936	378	212.072	1503
		2.80488	1.64787	10.3214	169.568	177.002	252	212.073	626
		2.81202	4.88475	10.3285	79.3853	177.03	252	212.075	1879
		2.81915	10.4293	10.3357	197.063	177.042	252	212.076	1127
		2.8263	8.62442	10.3428	172.067	177.048	252	212.078	501
		2.83343	4.65224	10.3499	125.249	177.051	312	212.079	626
		2.84057	9.5931	10.3571	175.755	177.059	378	212.081	501
		2.8477	9.5931	10.3642	161.29	177.066	252	212.082	250
		2.85485	9.45888	10.3713	153.245	177.074	735	213.073	250
		2.86198	5.7879	10.3785	136.978	177.076	476	213.079	376
		2.86912	10.3701	10.3856	142.041	177.077	315	214.075	250
		2.8834	8.5272	10.3928	130.402	177.078	575	215.12	250
		2.89053	4.50558	10.3999	106.158	177.08	940	215.125	250
		2.89768	12.7908	10.407	81.9449	177.081	944	217.864	250
		2.90482	7.4613	10.4142	40.086	177.083	1466	219.058	250
		2.91195	14.63	10.4213	75.0616	177.084	3463	219.061	501
		2.91908	8.13696	10.4284	74.0772	177.085	4221	219.063	1002
		2.92623	4.31764	10.4356	72.6904	177.087	12620	219.064	2004
		2.9405	5.26632	10.4427	51.4468	177.088	46184	219.066	2004
		2.94765	1.80154	10.4499	73.0884	177.089	98585	219.067	2004
		2.95478	11.7131	10.457	64.1458	177.091	145645	219.069	1002
		2.96192	12.98	10.4642	56.2723	177.092	154292	219.071	1002
		2.96905	2.78108	10.4713	35.7687	177.093	117388	219.072	250
		2.9762	11.7249	10.4784	61.2916	177.095	83015	219.073	626
		2.99762	8.25494	10.4856	56.3843	177.096	55595	219.075	376
		3.01188	1.99392	10.4927	58.5495	177.097	34991	219.077	250
		3.01902	2.03642	10.4998	34.925	177.099	23453	219.081	250
		3.02617	13.1955	10.507	45.7431	177.1	19288	219.173	250
		3.04758	8.95198	10.5141	87.3499	177.101	12192	219.178	250
		3.05472	3.59198	10.5213	133.117	177.103	8963	219.929	250
		3.07613	2.2317	10.5284	140.517	177.104	7136	220.067	250
		3.08327	1.91789	10.5355	281.845	177.106	6750	220.07	1002
		3.0904	7.92607	10.5427	327.422	177.107	4436	220.072	250
		3.11895	8.5272	10.5498	431.781	177.108	3242	220.073	501
		3.13323	5.73902	10.557	583.884	177.11	2094	220.076	250
		3.14752	12.7219	10.5641	610.741	177.111	1587	220.325	250
		3.16178	7.10854	10.5712	809.37	177.112	1000	220.329	376
		3.16892	12.7908	10.5784	866.487	177.114	1660	220.331	376
		3.17607	12.7908	10.5855	609.11	177.115	876	220.332	250
		3.1832	12.7126	10.5926	776.196	177.116	1412	220.335	626
		3.19748	2.93239	10.5998	768.158	177.118	1212	220.337	250
		3.20462	6.87064	10.6069	557.762	177.119	1419	220.338	877
		3.2189	9.99098	10.6141	689.33	177.12	630	220.34	877
		3.22603	15.4945	10.6212	450.016	177.122	515	220.341	626
		3.23317	2.28682	10.6283	436.83	177.127	252	220.343	751
		3.2403	7.37721	10.6355	499.078	177.129	252	220.344	1002
		3.24745	4.2084	10.6426	271.967	177.133	516	220.346	1002
		3.25458	4.03353	10.6569	225.971	177.289	252	220.347	626
		3.26172	13.7524	10.664	281.745	177.836	252	220.349	626
		3.276	3.23626	10.6783	366.891	177.849	252	220.35	626
		3.28313	6.54489	10.7283	45.5552	177.94	252	220.352	751
		3.29027	8.267	10.7354	47.9414	178.081	400	220.353	751
		3.29742	12.5826	10.7425	31.0236	178.085	252	220.355	1252
		3.30455	2.39537	10.7568	79.9425	178.086	518	220.356	501
		3.31168	2.00703	10.7711	76.7448	178.089	1053	220.358	626
		3.31883	5.90432	10.7782	13.6727	178.09	1563	220.359	376
		3.32597	12.3229	10.7925	224.28	178.092	6846	220.361	250
		3.3331	15.5582	10.7996	25.3623	178.093	14017	220.362	751
		3.34025	5.45814	10.8068	97.8308	178.094	18729	220.364	501
		3.34738	2.92087	10.8139	8.42461	178.096	20363	220.365	376
		3.35452	4.0045	10.8211	51.0537	178.097	10837	220.367	626
		3.36165	6.15697	10.8282	64.289	178.098	9649	220.368	501
		3.38307	9.5931	10.8353	60.3322	178.1	6189	220.37	376
		3.39022	9.69776	10.8425	14.0969	178.101	6574	220.371	376
		3.39735	4.83212	10.8496	98.1777	178.102	4604	220.373	376
		3.41162	4.47949	10.8567	68.1338	178.104	1587	220.375	376
		3.41877	4.56768	10.8639	119.827	178.105	1967	220.377	501
		3.43303	1.37402	10.871	112.829	178.107	1712	220.384	250
		3.44732	6.3954	10.8782	111.559	178.108	1307	220.385	250
		3.45445	2.05914	10.8853	157.198	178.109	664	220.388	250
		3.46873	6.3954	10.8925	96.8222	178.111	656	220.406	250
		3.47587	1.60121	10.8996	95.6257	178.112	793	220.418	250
		3.483	5.3295	10.9067	78.8035	178.113	838	220.988	250
		3.49015	11.9543	10.9139	132.032	178.116	630	220.99	250
		3.49728	15.5253	10.921	82.0743	178.119	252	221.02	250
		3.50442	1.42869	10.9281	117.135	178.183	252	221.022	250
		3.51157	5.3295	10.9353	120.299	178.364	252	221.023	376
		3.52583	7.32069	10.9424	130.706	178.375	252	221.025	250
		3.53297	5.3295	10.9496	148.16	178.519	252	221.026	250
		3.54012	6.46677	10.9567	111.451	178.549	252	221.029	250
		3.54725	16.0042	10.9638	97.2108	178.794	252	221.031	250
		3.55438	8.91422	10.971	61.2712	179.004	252	221.032	208
		3.56153	6.22175	10.9781	76.7448	179.065	252	221.034	376
		3.56867	5.71052	10.9852	113.21	179.068	252	221.036	376
		3.5758	2.12788	10.9924	154.555	179.07	252	221.037	250
		3.59008	1.21147	10.9995	227.037	179.072	252	221.038	501
		3.59722	10.1228	11.0067	150.292	179.093	378	221.04	250
		3.60435	5.3295	11.0138	317.49	179.094	630	221.042	501
		3.6115	3.75395	11.0209	398.484	179.095	1260	221.043	376
		3.61863	2.79209	11.0281	543.735	179.097	1890	221.045	1127
		3.62577	10.0473	11.0352	826.399	179.098	1638	221.046	269
		3.63292	8.95891	11.0424	1121.66	179.1	1008	221.048	984
		3.64718	6.6369	11.0495	1373.87	179.101	1260	221.049	626
		3.65432	5.8498	11.0566	2070.13	179.102	882	221.052	468
		3.6686	5.73203	11.0638	3396.23	179.104	630	221.055	626
		3.67573	6.10099	11.0709	4308.56	179.38	252	221.057	501
		3.68288	1.65473	11.078	5339.46	179.579	252	221.058	250
		3.69002	7.92243	11.0852	6380.03	180.098	378	221.06	769
		3.69715	8.5272	11.0923	7437.67	180.188	252	221.061	751
		3.70428	12.3778	11.0994	8249	180.562	252	221.063	665
		3.71143	13.4626	11.1066	8787.06	181.056	252	221.064	2443
		3.71857	2.62103	11.1137	8293.44	181.227	252	221.066	2040
		3.7257	6.11464	11.1209	8470.66	183.147	252	221.067	2571
		3.73285	0.660796	11.128	7601.74	183.65	252	221.069	4274
		3.73998	9.97921	11.1351	6587.17	183.746	252	221.07	5103
		3.74712	8.5272	11.1423	5560.64	184.036	252	221.072	8398
		3.75425	4.34883	11.1494	5193.18	184.807	252	221.073	19595
		3.7614	10.0708	11.1565	4128.8	185.86	252	221.075	50327
		3.76853	8.58591	11.1637	2623.92	187.879	252	221.077	144509
		3.77567	1.38882	11.1708	2156.18	188.65	252	221.078	356763
		3.78282	10.1177	11.178	1918.32	189.754	252	221.079	590960
		3.78995	9.00855	11.1851	1763.08	189.837	252	221.081	675961
		3.79708	15.7911	11.1922	1201.6	191.018	252	221.083	559814
		3.80423	6.29942	11.1994	1224	191.053	252	221.084	382446
		3.81137	5.3295	11.2065	849.737	191.067	504	221.086	261134
		3.8185	8.44618	11.2137	1036.46	191.069	1260	221.087	159241
		3.82563	3.18132	11.2208	834.034	191.07	1008	221.089	109134
		3.83278	7.4613	11.2279	1451.76	191.072	1386	221.09	71319
		3.83992	10.659	11.2351	2359.5	191.073	882	221.092	56334
		3.84705	4.62444	11.2422	4425.54	191.075	378	221.093	39667
		3.86847	6.07597	11.2493	8337.34	191.076	756	221.095	33528
		3.8756	7.88557	11.2565	13570.5	191.077	252	221.096	23177
		3.88275	8.5272	11.2636	23262	191.079	504	221.098	17662
		3.88988	5.63309	11.2708	35435	191.082	252	221.099	12736
		3.89702	4.37869	11.2779	50147.8	191.094	252	221.101	11015
		3.90417	5.70152	11.285	62720.6	191.114	252	221.102	7233
		3.91843	1.44058	11.2922	78947	192.086	252	221.104	6451
		3.92558	9.64482	11.2993	86073	192.193	252	221.105	5336
		3.93272	1.33122	11.3064	92890.1	193.021	252	221.107	5532
		3.93985	11.7688	11.3136	102470	193.084	378	221.108	3337
		3.94698	9.0487	11.3207	101303	193.086	252	221.11	3021
		3.95413	1.57881	11.3279	94606.6	193.089	378	221.111	2524
		3.9684	1.91626	11.335	94148.7	193.12	252	221.113	2055
		3.97555	9.13777	11.3422	65899.2	193.459	252	221.114	774
		3.98268	5.69763	11.3493	64192.3	193.918	252	221.118	376
		3.98982	10.3944	11.3564	53633	194.05	252	221.119	2271
		4.0041	5.7823	11.3636	43309.2	195.028	252	221.12	919
		4.01123	2.18679	11.3707	31136.8	195.029	378	221.122	656
		4.01837	0.991766	11.3778	25113.4	195.036	252	221.125	657
		4.02552	4.5888	11.385	19958	196.524	252	221.127	1627
		4.03265	8.5272	11.3921	14547.3	197.008	252	221.128	250
		4.03978	5.70109	11.3993	11318.5	198.84	252	221.13	250
		4.05407	12.4043	11.4064	9055.25	198.918	252	221.133	929
		4.06833	1.09983	11.4135	7231.52	199.426	252	221.134	663
		4.07548	10.659	11.4207	6332.6	201.871	252	221.137	809
		4.08262	9.10939	11.4278	5171.53	202.496	252	221.14	250
		4.08975	9.72611	11.435	5249.12	203.057	252	221.322	250
		4.0969	4.3613	11.4421	5051.88	204.421	252	221.332	250
		4.10403	9.3663	11.4492	5272.3	204.488	378	221.341	250
		4.11117	7.82283	11.4564	5152.81	204.686	252	221.353	250
		4.13972	6.33467	11.4635	6013.7	204.694	252	221.356	250
		4.14687	4.45572	11.4706	6113.36	205.666	252	221.363	376
		4.154	9.66455	11.4778	7057.79	206.054	252	221.365	501
		4.16113	1.63764	11.4849	7615.67	206.703	252	221.377	376
		4.16827	9.62136	11.4921	8684.18	209.081	252	221.412	250
		4.17542	5.3295	11.4992	7735.66	209.901	252	221.413	250
		4.18255	15.3264	11.5063	9158.99	210.281	252	221.459	376
		4.18968	4.62944	11.5135	8471.78	212.068	252	221.476	250
		4.19683	4.17758	11.5206	7889.9	212.07	504	221.48	250
		4.20397	5.3295	11.5277	8118.16	212.071	630	221.538	250
		4.2111	1.00083	11.5349	7053.93	212.073	1260	221.722	250
		4.21823	12.9738	11.542	7137.45	212.074	2268	221.723	250
		4.22538	12.395	11.5491	7353.11	212.076	1386	221.725	250
		4.23252	12.3776	11.5563	6661.99	212.077	882	221.731	250
		4.23965	6.84086	11.5634	6901.58	212.079	252	221.761	250
		4.2468	5.3295	11.5706	7085.72	212.08	378	221.777	376
		4.26107	4.13342	11.5777	6468.71	212.083	252	221.786	250
		4.26822	0.533692	11.5848	6368.35	212.085	504	221.851	250
		4.28962	4.75956	11.592	6156.24	212.088	252	221.857	250
		4.29677	7.4613	11.5991	5965.13	212.089	252	221.933	250
		4.3039	7.48979	11.6063	6114.47	212.094	252	221.994	250
		4.31103	1.41128	11.6134	5064.72	212.647	252	221.999	250
		4.32532	1.25273	11.6205	5137.33	212.869	252	222.038	250
		4.33245	6.7463	11.6277	4879.72	213.071	252	222.04	250
		4.3396	9.54808	11.6348	4775.93	213.076	252	222.052	626
		4.34673	1.23285	11.6419	4379.87	213.077	252	222.056	376
		4.361	5.3295	11.6491	4117.86	213.082	252	222.058	376
		4.36815	4.27518	11.6562	4057.09	214.077	252	222.059	250
		4.37528	5.8283	11.6634	3270.76	218.346	252	222.061	412
		4.38242	5.93653	11.6705	2643.82	219.044	378	222.062	381
		4.3967	5.3295	11.6776	2092.45	219.057	504	222.064	250
		4.40383	8.5272	11.6848	1845.21	219.058	892	222.065	255
		4.42525	12.7908	11.6919	1571.2	219.06	1148	222.067	955
		4.43238	8.5272	11.699	1246.32	219.061	4070	222.069	250
		4.43953	6.10737	11.7062	807.252	219.063	8504	222.07	787
		4.44667	6.13516	11.7133	612.216	219.064	12965	222.071	390
		4.4538	1.46091	11.7205	714.885	219.066	12427	222.073	1099
		4.46808	3.95634	11.7276	1025.1	219.067	13439	222.075	2480
		4.47522	7.77065	11.7348	681.372	219.069	7512	222.076	2315
		4.48237	2.33472	11.7419	905.636	219.07	7768	222.078	5330
		4.50377	1.32892	11.749	845.053	219.072	4819	222.079	14197
		4.51092	2.26405	11.7562	590.648	219.073	2802	222.081	36205
		4.51805	9.46887	11.7633	613.086	219.075	3294	222.082	60751
		4.52518	1.19362	11.7704	797.539	219.076	633	222.084	81747
		4.53233	1.19548	11.7776	673.337	219.078	1141	222.085	78465
		4.5466	1.44228	11.7847	465.956	219.079	504	222.087	69755
		4.55373	3.93937	11.7919	645.758	219.081	1386	222.088	46173
		4.56088	8.98461	11.799	570.853	219.082	756	222.09	35687
		4.56802	6.82973	11.8061	546.16	219.084	252	222.091	22162
		4.57515	5.3295	11.8133	597.837	219.085	378	222.093	18563
		4.5823	5.9721	11.8204	507.125	219.09	378	222.094	12753
		4.58943	7.66054	11.8276	501.516	219.096	378	222.096	8711
		4.59657	7.4613	11.8347	494.176	220.055	378	222.097	5902
		4.6037	4.62876	11.8418	430.524	220.064	378	222.099	5296
		4.61085	4.92148	11.849	485.513	220.065	1386	222.1	6445
		4.62513	8.58182	11.8561	434.752	220.067	1260	222.102	3594
		4.63227	1.97122	11.8632	434.219	220.068	2016	222.103	3417
		4.6394	9.27772	11.8704	563.474	220.07	1134	222.105	3066
		4.64653	10.659	11.8775	412.923	220.071	2142	222.107	2574
		4.65368	4.0184	11.8847	433.149	220.073	1638	222.108	962
		4.66082	6.23434	11.8918	402.144	220.074	882	222.109	1672
		4.66795	2.1184	11.8989	370.904	220.076	1512	222.111	864
		4.6751	6.00372	11.9061	356.224	220.077	882	222.113	877
		4.68223	6.53104	11.9132	305.913	220.079	756	222.114	376
		4.68937	5.71383	11.9203	330.392	220.08	504	222.116	250
		4.6965	5.3295	11.9275	407.321	220.082	378	222.117	501
		4.70365	2.27344	11.9346	353.879	220.085	252	222.119	501
		4.71078	1.3568	11.9418	318.704	220.086	504	222.12	408
		4.71792	2.26071	11.9489	406.666	220.323	252	222.122	250
		4.72507	1.46785	11.956	362.926	220.326	504	222.126	250
		4.7322	11.1963	11.9632	389.078	220.327	504	222.129	376
		4.74648	13.8567	11.9703	358.146	220.329	504	222.131	376
		4.75362	8.35229	11.9774	361.483	220.333	1134	222.143	250
		4.76075	1.85547	11.9846	305.208	220.335	1764	222.163	250
		4.76788	10.7003	11.9917	307.391	220.336	1134	222.21	250
		4.77503	4.56931	11.9989	327.476	220.338	1764	222.275	250
		4.78217	7.71362	12.006	364.151	220.339	1638	222.3	250
		4.7893	4.33847	12.0131	306.875	220.341	2016	222.301	250
		4.80358	12.6838	12.0203	323.463	220.342	3025	222.327	250
		4.81072	3.1841	12.0274	314.584	220.344	3403	222.461	250
		4.81785	8.5272	12.0345	288.449	220.345	3151	222.492	250
		4.825	3.62913	12.0417	304.475	220.347	3403	222.516	250
		4.83927	8.05222	12.0488	249.356	220.348	2142	222.724	250
		4.85355	5.58597	12.056	287.744	220.35	2016	222.808	250
		4.86782	3.65583	12.0631	226.369	220.351	4033	222.814	250
		4.87497	2.03099	12.0702	262.118	220.353	1512	222.816	250
		4.8821	2.9979	12.0774	246.842	220.355	2899	222.936	250
		4.88923	5.37671	12.0845	263.33	220.356	1764	222.997	250
		4.89638	4.20344	12.0916	331.853	220.357	2899	223.025	250
		4.90352	7.4613	12.0988	220.086	220.359	1512	223.06	250
		4.91065	10.0364	12.1059	313.817	220.361	1638	223.07	250
		4.9178	10.1689	12.1131	272.052	220.362	882	223.073	379
		4.92493	10.659	12.1202	252.618	220.364	2142	223.079	884
		4.93207	7.4613	12.1273	252.409	220.365	1386	223.081	1771
		4.9392	5.41814	12.1345	208.26	220.367	630	223.083	4032
		4.94635	4.76515	12.1416	189.436	220.368	1638	223.084	6544
		4.95348	4.96222	12.1488	260.736	220.37	882	223.085	7048
		4.96777	3.28681	12.1559	231.3	220.371	756	223.087	7928
		4.9749	9.02596	12.163	139.412	220.373	630	223.089	8311
		4.98203	7.4613	12.1702	255.565	220.374	1134	223.09	7292
		5.00345	6.73738	12.1773	170.234	220.376	252	223.092	4411
		5.01058	6.62573	12.1845	177.62	220.377	504	223.093	1886
		5.01773	5.3295	12.1916	241.1	220.379	378	223.095	2268
		5.02487	6.24519	12.1987	212.887	220.382	252	223.096	2157
		5.032	2.40698	12.2059	256.987	220.383	378	223.098	2032
		5.04628	8.95572	12.213	162.017	220.386	378	223.099	626
		5.05342	5.03875	12.2202	169.819	220.388	252	223.101	751
		5.06055	5.3295	12.2273	134.953	220.389	252	223.102	626
		5.07483	1.21618	12.2344	154.635	220.391	252	223.104	250
		5.08197	1.24372	12.2416	311.955	220.395	252	223.105	877
		5.08912	9.89969	12.2487	159.885	220.421	252	223.107	376
		5.09625	4.22275	12.2558	103.761	220.515	252	223.108	250
		5.10338	5.85224	12.263	229.1	220.533	378	223.11	501
		5.11052	6.78556	12.2701	161.13	220.665	252	223.112	250
		5.1248	5.3295	12.2773	385.568	220.783	252	223.13	250
		5.13193	7.4613	12.2844	325.991	220.811	252	223.139	250
		5.13908	5.3295	12.2915	278.2	220.846	252	223.314	250
		5.14622	4.14601	12.2987	548.108	220.864	378	223.34	250
		5.15335	3.99023	12.3058	858.23	220.873	252	223.778	250
		5.1605	3.65011	12.3129	1006.62	220.879	252	223.941	250
		5.16763	5.3295	12.3201	1546.49	220.881	252	224.083	250
		5.17477	7.79245	12.3272	2599.43	220.915	252	224.085	250
		5.18192	7.4613	12.3344	5099.42	220.92	252	224.087	376
		5.18905	1.37187	12.3415	8345.89	220.923	252	224.088	751
		5.19618	1.45892	12.3486	13609.1	220.937	252	224.09	751
		5.20332	1.47456	12.3558	22429.9	220.941	378	224.091	501
		5.21047	3.59636	12.3629	34252.9	220.944	252	224.093	1127
		5.22473	7.46699	12.3701	45604.6	220.949	252	224.094	250
		5.23188	7.49951	12.3772	56323.5	220.973	252	224.096	250
		5.23902	2.02694	12.3843	64457	220.996	252	224.097	376
		5.24615	4.01531	12.3915	84814.8	221.008	252	224.102	250
		5.25328	3.26135	12.3986	87090.7	221.014	252	224.19	250
		5.26043	1.26942	12.4057	101924	221.016	252	224.603	250
		5.26757	6.87643	12.4129	100462	221.018	252	224.609	250
		5.2747	8.02617	12.42	123101	221.02	630	225	250
		5.28185	1.59367	12.4271	127212	221.022	630	225.081	250
		5.28898	1.78327	12.4343	155309	221.023	378	225.928	250
		5.29612	11.0211	12.4414	186006	221.025	756	226.512	250
		5.30325	7.4613	12.4486	203280	221.026	882	231.933	250
		5.3104	10.1822	12.4557	211068	221.028	504	233.03	250
		5.31753	7.4613	12.4628	214147	221.029	1134	233.155	250
		5.32467	8.49013	12.47	228738	221.031	504	235.096	250
		5.33182	10.0857	12.4771	209162	221.032	1638	235.923	250
		5.33895	10.659	12.4842	216509	221.034	1260	235.935	250
		5.34608	1.38107	12.4914	183786	221.035	1386	237.048	250
		5.35323	14.5227	12.4985	136393	221.037	1512	237.051	501
		5.36037	6.43844	12.5057	113464	221.038	1008	237.053	1002
		5.3675	6.24133	12.5128	90184.5	221.04	756	237.054	751
		5.37463	8.5272	12.5199	69340.7	221.041	882	237.056	501
		5.38178	7.56319	12.5271	53939.8	221.043	1805	237.058	751
		5.38892	3.05931	12.5342	36798.2	221.044	756	237.059	626
		5.39605	7.61756	12.5414	26562.1	221.046	378	237.062	250
		5.4032	9.20152	12.5485	20958.9	221.047	1329	237.065	250
		5.41033	6.83747	12.5556	15765.4	221.049	504	237.067	250
		5.41747	5.36326	12.5628	13539.5	221.05	249	237.07	501
		5.43175	7.03259	12.5699	11189.5	221.053	504	237.072	250
		5.44602	5.88714	12.577	9432.79	221.055	504	237.073	501
		5.4603	9.57559	12.5842	9333.74	221.058	504	237.075	501
		5.46743	1.26026	12.5913	8454.98	221.06	252	237.077	250
		5.48172	7.63866	12.5985	7849.75	221.061	378	237.078	250
		5.48885	9.74763	12.6056	7229.85	221.062	630	237.088	501
		5.49598	15.014	12.6128	6740.9	221.064	2618	237.089	877
		5.50313	6.21904	12.6199	6356	221.066	1497	237.091	1628
		5.51027	1.09465	12.627	6581.34	221.067	4819	237.092	1503
		5.5174	7.02975	12.6342	6242.02	221.069	5250	237.094	1252
		5.53168	11.8243	12.6413	5815.61	221.07	6999	237.095	626
		5.53882	11.134	12.6484	5896.25	221.072	14398	237.097	751
		5.54595	9.80669	12.6556	6105.14	221.073	29175	237.103	250
		5.56023	12.1574	12.6627	5478.44	221.075	79542	237.105	376
		5.56737	12.2205	12.6699	5286.29	221.076	322281	238.096	250
		5.57452	5.3295	12.677	5422.28	221.078	794103	239.083	250
		5.58165	3.33199	12.6841	4889.55	221.079	1415705	239.097	250
		5.58878	2.11215	12.6913	4516.73	221.081	1703540	239.901	250
		5.59593	5.94393	12.6984	4388.65	221.082	1483194	241.142	250
		5.60307	6.72123	12.7056	3853.85	221.084	973514	241.146	250
		5.6102	5.58432	12.7127	4188.27	221.085	540055	242.093	250
		5.61733	6.78977	12.7198	2749.86	221.087	290271	247.155	250
		5.62448	7.35493	12.727	3207.46	221.088	169085	250.147	250
		5.63162	6.81646	12.7341	3742.24	221.09	100550	250.151	250
		5.6459	9.63043	12.7412	3655.03	221.091	73921	253.077	250
		5.65303	6.81717	12.7484	3615.49	221.093	58891	257.057	376
		5.66732	1.47513	12.7555	5269.57	221.094	40953	263.856	250
		5.67445	7.50009	12.7627	4611.44	221.096	28223	263.864	250
		5.68158	5.3295	12.7698	7420.23	221.097	18575	265.124	250
		5.68872	1.15815	12.7769	7978.41	221.099	16976	265.144	250
		5.69587	0.662748	12.7841	9274.7	221.101	15399	265.145	1753
		5.703	6.28732	12.7912	10170.3	221.102	11757	265.147	1628
		5.71013	2.47458	12.7983	12163.5	221.103	7440	265.149	877
		5.71728	6.87712	12.8055	12805.3	221.105	6956	265.15	376
		5.72442	8.85865	12.8126	14109.6	221.107	7840	265.152	250
		5.73155	1.50626	12.8198	15080.5	221.108	4406	265.154	501
		5.73868	12.5014	12.8269	13053.7	221.11	3215	265.157	250
		5.74583	1.2238	12.834	13337.2	221.111	6212	265.159	250
		5.75297	1.94806	12.8412	12731.2	221.113	1657	266.148	376
		5.7601	6.40919	12.8483	12714.8	221.114	4120	266.15	250
		5.77438	5.63029	12.8554	10349.6	221.116	1611	266.151	250
		5.78152	2.76448	12.8626	8447.04	221.117	2304	266.163	250
		5.78865	6.58177	12.8697	7816.39	221.119	1715	266.231	250
		5.7958	9.0752	12.8769	6756.06	221.12	378	267.145	376
		5.80293	8.5272	12.884	5057.3	221.122	504	269.249	250
		5.81007	6.39912	12.8911	4972.64	221.123	252	270.867	250
		5.81722	1.75395	12.8983	4357.02	221.125	504	273.114	501
		5.82435	6.75484	12.9054	3550.84	221.126	2350	273.116	376
		5.83148	2.01043	12.9125	3525.38	221.128	1941	275.018	376
		5.83863	1.37376	12.9197	3359.84	221.132	252	275.02	250
		5.84577	6.52051	12.9268	3025.51	221.134	252	275.022	250
		5.86003	5.03078	12.934	3660.23	221.141	252	275.025	250
		5.86718	5.3295	12.9411	4037.42	221.272	419	276.004	250
		5.87432	4.88056	12.9482	5386.89	221.293	252	276.006	501
		5.88145	2.61216	12.9554	7834.52	221.327	252	276.008	501
		5.8886	1.52212	12.9625	10793.6	221.328	252	276.009	376
		5.89573	7.4613	12.9696	16775.9	221.336	378	276.011	626
		5.90287	8.01482	12.9768	26499.8	221.343	378	276.014	250
		5.91002	6.95316	12.9839	37680	221.345	378	276.018	250
		5.91715	10.2175	12.9911	51024.8	221.346	378	276.02	376
		5.92428	1.69679	12.9982	62561.6	221.348	252	276.025	250
		5.93142	1.28676	13.0053	76001	221.351	378	277.007	376
		5.93857	1.91125	13.0125	96277.2	221.352	378	277.011	1378
		5.95283	1.77306	13.0196	85668	221.354	252	277.012	1628
		5.95998	3.79508	13.0268	94485	221.357	514	277.014	2380
		5.97425	1.31087	13.0339	95988.6	221.358	756	277.016	4133
		5.98138	3.89429	13.041	83045.2	221.36	378	277.017	3256
		5.98853	5.3295	13.0482	81824.7	221.363	504	277.019	1879
		5.99567	3.22206	13.0553	58559.6	221.365	378	277.021	1879
		6.0028	2.64503	13.0625	50142.6	221.369	252	277.022	1127
		6.00995	6.02724	13.0696	40152.6	221.378	378	277.024	626
		6.01708	5.97617	13.0767	28861.5	221.386	252	277.026	1002
		6.02422	11.0237	13.0839	22171.8	221.39	504	277.028	751
		6.03135	7.51444	13.091	16719.4	221.416	252	277.029	626
		6.0385	3.68525	13.0982	11964.5	221.424	252	277.031	250
		6.04563	2.13159	13.1053	9668.05	221.44	378	278.017	376
		6.05992	9.56662	13.1124	6956.12	221.453	378	278.019	250
		6.06705	1.13261	13.1196	5804.86	221.489	252	278.021	751
		6.07418	8.38401	13.1267	4870.74	221.494	252	278.022	376
		6.08133	6.40288	13.1338	4080.49	221.497	252	278.024	501
		6.0956	7.61532	13.141	3815.5	221.507	378	278.026	250
		6.10273	7.17894	13.1481	3477.19	221.533	252	278.027	501
		6.10988	3.97626	13.1553	3694.16	221.536	252	278.029	250
		6.11702	9.77318	13.1624	3317.32	221.55	252	279.014	250
		6.12415	9.74568	13.1695	2981.55	221.568	252	279.017	501
		6.1313	5.3295	13.1767	3252.51	221.573	252	279.019	626
		6.13843	1.58598	13.1838	2848.17	221.577	252	279.02	250
		6.14557	1.31195	13.1909	2852.24	221.582	252	279.029	501
		6.1527	0.801819	13.1981	2642.7	221.583	252	279.032	376
		6.15985	5.3295	13.2052	2601.93	221.586	378	279.034	250
		6.16698	1.70031	13.2124	2144.93	221.615	252	279.036	376
		6.17412	5.91357	13.2195	2193.14	221.624	252	279.037	501
		6.18127	2.16211	13.2266	2243.48	221.633	252	279.039	250
		6.1884	4.24092	13.2338	2288.69	221.646	252	279.041	1127
		6.19553	8.5272	13.2409	1966.37	221.664	252	279.043	626
		6.20268	9.87059	13.248	1929.38	221.668	252	279.046	501
		6.20982	1.79771	13.2552	1810.87	221.688	252	279.048	376
		6.21695	4.36076	13.2623	1687.89	221.703	252	279.09	250
		6.22408	5.98686	13.2695	1522.27	221.705	252	279.491	250
		6.23123	7.33262	13.2766	1598.43	221.712	252	281.008	376
		6.23837	9.04376	13.2837	1461.07	221.719	252	281.012	376
		6.2455	3.59123	13.2909	1412.67	221.737	252	281.013	501
		6.25265	9.25303	13.298	1432.1	221.773	252	281.015	376
		6.25978	6.92544	13.3051	1463.42	221.775	252	281.034	501
		6.26692	5.3295	13.3123	1505.52	221.782	378	281.036	250
		6.27407	11.4778	13.3194	1314.74	221.802	252	281.039	250
		6.2812	2.94047	13.3266	1350.88	221.817	378	281.048	250
		6.28833	2.51592	13.3337	1298.55	221.834	378	282.042	250
		6.30262	9.9636	13.3408	1201.54	221.855	252	283.01	250
		6.30975	6.3696	13.348	1145.57	221.866	252	283.055	250
		6.31688	5.26152	13.3551	1020.24	221.91	252	283.267	250
		6.32403	5.46398	13.3622	1119.59	221.927	252	285.017	250
		6.3383	1.39975	13.3694	1032.3	221.928	252	285.019	250
		6.34543	10.8383	13.3765	879.342	221.937	378	285.938	250
		6.35258	8.60355	13.3837	878.988	221.939	259	287.088	250
		6.35972	5.932	13.3908	918.025	221.94	252	287.145	250
		6.36685	6.6981	13.3979	728.004	221.944	252	288.002	250
		6.374	6.99385	13.4051	797.619	221.946	378	288.016	250
		6.38113	6.02748	13.4122	786.801	221.954	252	288.018	250
		6.38827	3.74654	13.4194	652.513	221.957	252	289.049	376
		6.3954	8.1111	13.4265	771.788	221.96	252	289.051	376
		6.40255	13.8538	13.4336	552.972	221.962	252	289.053	250
		6.40968	10.1543	13.4408	582.613	221.966	252	289.056	877
		6.41682	11.5385	13.4479	742.998	221.968	252	289.058	250
		6.42397	2.57877	13.455	699.436	221.969	378	289.06	626
		6.4311	11.3021	13.4622	569.191	221.975	252	289.061	250
		6.43823	6.14281	13.4693	548.939	221.989	252	289.063	751
		6.44538	1.43063	13.4765	493.853	221.997	252	289.065	2004
		6.45252	5.3295	13.4836	562.888	222.006	252	289.066	2881
		6.45965	6.05847	13.4908	568.218	222.007	252	289.068	2129
		6.46678	6.25199	13.4979	556.718	222.015	252	289.07	2004
		6.47393	8.14747	13.505	372.475	222.019	252	289.072	2380
		6.48107	9.66868	13.5122	518.921	222.026	252	289.073	1378
		6.4882	5.824	13.5193	661.308	222.027	252	289.075	1378
		6.49535	11.3551	13.5264	675.583	222.03	378	289.077	1127
		6.50248	1.47173	13.5336	845.192	222.047	637	289.079	501
		6.50962	11.4822	13.5407	1187.93	222.048	252	289.08	250
		6.51675	6.33777	13.5479	1195.57	222.05	252	289.082	250
		6.5239	8.25624	13.555	2378.39	222.051	252	289.084	501
		6.53103	9.6521	13.5621	2837.02	222.053	378	290.065	250
		6.53817	9.51739	13.5693	3540.9	222.054	504	290.07	250
		6.54532	8.96129	13.5764	3927.6	222.056	252	290.072	501
		6.55245	11.7121	13.5836	5240.89	222.059	504	290.074	250
		6.56672	3.24205	13.5907	5291.72	222.061	252	290.075	501
		6.57387	2.37091	13.5978	6146.02	222.064	414	290.187	250
		6.581	8.43494	13.605	6649.19	222.065	1106	291.004	250
		6.58813	5.84805	13.6121	6960.63	222.067	1377	293.008	376
		6.59528	14.5789	13.6192	6684.24	222.068	1693	293.01	501
		6.60955	3.9158	13.6264	6330.82	222.07	2770	293.012	376
		6.61668	8.5272	13.6335	6265.74	222.071	1235	293.013	626
		6.62383	1.89076	13.6407	5606.38	222.073	3255	293.179	250
		6.63097	13.8967	13.6478	4361.17	222.074	4886	294.013	250
		6.6381	5.60151	13.6549	4142.13	222.076	5085	294.017	376
		6.65238	1.33312	13.6621	3387.58	222.077	11583	294.019	250
		6.65952	5.81658	13.6692	3142.7	222.079	28556	294.024	250
		6.66665	8.11529	13.6763	2528.36	222.08	82474	295.033	250
		6.6738	6.40748	13.6835	1844.04	222.082	171241	295.157	250
		6.68093	7.02223	13.6906	1570.1	222.083	240216	296.024	250
		6.68807	2.28486	13.6977	1510.04	222.085	249320	297.152	626
		6.69522	8.5272	13.7049	1156.5	222.086	192714	297.159	250
		6.70235	2.26189	13.712	1010.47	222.088	133066	297.172	250
		6.70948	5.65688	13.7192	1310.13	222.089	93455	299.059	250
		6.72377	2.90527	13.7263	999.237	222.091	68725
		6.7309	4.40514	13.7334	1280.1	222.093	50892
		6.73803	9.56622	13.7406	1390.23	222.094	38854
		6.74518	3.83741	13.7477	1075.58	222.095	29179
		6.75232	7.4613	13.7549	953.613	222.097	17582
		6.75945	5.91881	13.762	763.491	222.099	16086
		6.7666	5.3295	13.7691	734.84	222.1	11827
		6.77373	4.53666	13.7763	699.959	222.102	7949
		6.78087	12.3037	13.7834	779.503	222.103	8222
		6.788	0.646651	13.7905	559.713	222.105	6097
		6.79515	13.8567	13.7977	513.06	222.106	3396
		6.80228	12.3855	13.8048	464.104	222.108	3868
		6.80942	0.76728	13.812	500.366	222.109	2352
		6.8237	11.7639	13.8191	489.867	222.111	2037
		6.83083	7.55823	13.8262	451.16	222.112	4174
		6.83797	0.956358	13.8334	473.373	222.114	857
		6.84512	0.456413	13.8405	419.515	222.115	1437
		6.85225	11.385	13.8476	443.692	222.117	2354
		6.85938	5.3295	13.8548	489.28	222.118	882
		6.86653	11.0828	13.8619	465.381	222.12	3206
		6.87367	5.3295	13.8691	439.41	222.121	597
		6.8808	0.629676	13.8762	415.904	222.123	252
		6.88793	10.659	13.8834	513.972	222.124	322
		6.89508	10.1409	13.8905	599.542	222.127	252
		6.90222	12.2822	13.8976	507.401	222.129	378
		6.90935	7.05353	13.9048	373.478	222.131	378
		6.9165	5.83004	13.9119	508.231	222.132	252
		6.92363	7.4613	13.919	387.157	222.134	378
		6.93077	1.41998	13.9262	487.523	222.135	252
		6.93792	9.00937	13.9333	450.535	222.153	252
		6.94505	8.84058	13.9405	495.213	222.155	252
		6.95218	11.1133	13.9476	406.129	222.243	874
		6.95932	13.163	13.9547	429.794	222.28	378
		6.96647	10.126	13.9619	343.966	222.327	252
		6.9736	1.76918	13.969	372.814	222.339	378
		6.98073	11.1268	13.9762	367.428	222.345	504
		6.98788	7.02773	13.9833	293.85	222.353	378
		6.99502	4.40968	13.9904	330.879	222.356	252
		7.00215	6.85892	13.9976	405.793	222.368	252
		7.00928	17.6809	14.0047	359.363	222.372	378
		7.01643	10.2242	14.0118	309.131	222.394	378
		7.02357	5.98329	14.019	400.982	222.395	252
		7.0307	6.68206	14.0261	380.221	222.404	252
		7.03785	8.55563	14.0333	349.619	222.411	252
		7.05212	9.18522	14.0404	357.973	222.417	252
		7.05925	0.324487	14.0475	342.282	222.424	252
		7.0664	5.3295	14.0547	390.712	222.448	252
		7.07353	4.69899	14.0618	376.117	222.453	378
		7.08782	5.85308	14.0689	342.551	222.488	252
		7.09495	9.37104	14.0761	333.737	222.526	252
		7.10208	6.29952	14.0832	310.062	222.546	252
		7.10923	10.659	14.0904	285.976	222.552	252
		7.11637	4.47871	14.0975	299.475	222.575	252
		7.1235	10.1256	14.1046	300.004	222.595	378
		7.13063	9.74541	14.1118	219.068	222.627	378
		7.13778	2.15522	14.1189	280.665	222.63	252
		7.14492	0.477943	14.126	273.346	222.643	252
		7.15205	13.4174	14.1332	304.971	222.647	252
		7.1592	11.7933	14.1403	245.832	222.654	378
		7.16633	11.3434	14.1475	259.364	222.683	252
		7.17347	6.94158	14.1546	237.725	222.698	252
		7.18062	6.41723	14.1617	247.697	222.71	252
		7.18775	7.22898	14.1689	249.693	222.712	252
		7.19488	0.514167	14.176	268.373	222.727	252
		7.20202	9.59293	14.1831	241.726	222.729	252
		7.20917	11.4494	14.1903	239.329	222.742	252
		7.2163	0.615378	14.1974	225.726	222.75	378
		7.22343	10.2367	14.2046	215.516	222.755	378
		7.23058	12.8317	14.2117	224.973	222.764	252
		7.23772	0.444144	14.2188	183.154	222.776	252
		7.24485	8.3295	14.226	191.394	222.777	504
		7.252	9.95528	14.2331	230.934	222.805	252
		7.25913	5.3295	14.2403	245.855	222.811	378
		7.26627	8.64613	14.2474	226.555	222.822	252
		7.28055	7.69353	14.2545	254.75	222.832	252
		7.28768	7.29057	14.2617	180.281	222.835	252
		7.29482	7.69386	14.2688	167.457	222.837	252
		7.30195	5.3295	14.2759	228.86	222.841	252
		7.3091	8.5272	14.2831	212.728	222.843	378
		7.31623	1.94324	14.2902	190.703	222.849	252
		7.32337	8.75017	14.2974	200.174	222.852	252
		7.33052	5.76061	14.3045	206.025	222.861	252
		7.33765	8.07988	14.3116	205.96	222.876	504
		7.34478	6.36383	14.3188	176.163	222.899	252
		7.35193	5.62209	14.3259	226.739	222.905	252
		7.35907	11.3226	14.3331	166.871	222.915	252
		7.3662	5.3295	14.3402	160.091	222.934	378
		7.37333	7.97755	14.3473	156.688	222.942	252
		7.38048	5.54781	14.3545	168.522	222.947	252
		7.38762	6.70469	14.3616	153.462	222.962	252
		7.39475	4.26758	14.3688	146.706	222.985	252
		7.4019	8.61416	14.3759	190.98	223.038	252
		7.40903	5.3295	14.383	189.58	223.043	252
		7.41617	13.0559	14.3902	187.238	223.049	252
		7.42332	7.4613	14.3973	195.912	223.052	378
		7.43045	8.18776	14.4044	207.02	223.053	378
		7.43758	1.17309	14.4116	213.215	223.061	252
		7.44472	5.53809	14.4187	270.247	223.064	263
		7.45187	10.925	14.4259	289.013	223.067	263
		7.459	12.7908	14.433	478.275	223.07	387
		7.46613	6.03997	14.4401	535.199	223.071	252
		7.47328	0.960127	14.4473	759.456	223.073	378
		7.48042	9.38947	14.4544	841.365	223.075	921
		7.48755	8.35741	14.4615	904.164	223.076	786
		7.49468	6.12425	14.4687	1331.52	223.078	669
		7.50183	5.3295	14.4758	1522.19	223.079	2751
		7.50897	12.7789	14.483	1459.55	223.081	3967
		7.5161	10.659	14.4901	1755.13	223.082	7723
		7.52325	2.84959	14.4972	1671.89	223.084	18840
		7.53038	6.45038	14.5044	1586.84	223.085	24212
		7.53752	5.3295	14.5115	1638.48	223.087	25272
		7.5518	2.56046	14.5186	1402.11	223.088	23659
		7.55893	4.58099	14.5258	1219.74	223.09	18453
		7.56607	7.09284	14.5329	1149.52	223.091	14329
		7.57322	10.2922	14.5401	986.977	223.093	9488
		7.58035	5.3295	14.5472	921.533	223.094	6949
		7.58748	9.32299	14.5543	717.074	223.096	5861
		7.59462	9.47459	14.5615	602.243	223.097	4546
		7.60177	6.68791	14.5686	568.612	223.099	3211
		7.6089	3.99709	14.5757	463.82	223.101	2651
		7.61603	3.54836	14.5829	349.213	223.102	2120
		7.62318	12.8308	14.59	330.756	223.103	2939
		7.63032	6.28353	14.5972	351.747	223.105	936
		7.63745	7.17446	14.6043	297.534	223.107	911
		7.6446	5.3295	14.6114	269.268	223.108	1355
		7.65173	12.8125	14.6186	286.203	223.11	378
		7.65887	3.95236	14.6257	247.229	223.111	700
		7.666	1.75009	14.6328	249.818	223.114	299
		7.67315	1.63568	14.64	230.834	223.116	630
		7.68028	8.35693	14.6471	209.286	223.117	378
		7.68742	5.3295	14.6543	266.141	223.122	378
		7.69457	9.00504	14.6614	284.595	223.125	252
		7.7017	14.3176	14.6685	213.317	223.128	378
		7.70883	4.20985	14.6757	256.283	223.131	252
		7.71597	1.32695	14.6828	256.408	223.134	252
		7.72312	4.07576	14.69	249.205	223.195	252
		7.73025	8.99844	14.6971	214.583	223.326	252
		7.73738	6.91384	14.7042	243.832	223.328	252
		7.74453	1.60102	14.7114	228.594	223.335	378
		7.75167	14.0969	14.7185	225.911	223.431	252
		7.7588	9.27022	14.7256	225.828	223.468	252
		7.76593	2.69362	14.7328	222.021	223.47	252
		7.77308	8.5272	14.7399	284.579	223.517	252
		7.78022	10.659	14.7471	237.22	223.521	252
		7.78735	5.3295	14.7542	291.487	223.535	252
		7.7945	1.69258	14.7614	254.39	223.549	252
		7.80163	6.87212	14.7685	258.363	223.585	252
		7.80877	7.4613	14.7756	250.12	223.589	252
		7.81592	9.78745	14.7828	242.827	223.598	378
		7.82305	1.73565	14.7899	264.932	223.675	378
		7.83018	8.36907	14.797	205.743	223.685	252
		7.83732	2.82071	14.8042	218.875	223.7	252
		7.84447	2.1924	14.8113	206.127	223.732	252
		7.8516	10.659	14.8185	168.917	223.756	252
		7.85873	4.65142	14.8256	164.399	223.772	378
		7.86588	10.0838	14.8327	165.924	223.793	252
		7.87302	8.45116	14.8399	183.913	223.799	252
		7.88015	8.56795	14.847	167.551	223.802	252
		7.88728	5.88819	14.8541	204.432	223.828	252
		7.89443	7.71413	14.8613	151.987	223.901	252
		7.90157	11.6771	14.8684	166.971	223.926	252
		7.9087	8.5272	14.8756	149.487	223.93	252
		7.91585	2.41602	14.8827	144.735	224.001	252
		7.92298	8.5272	14.8898	179.954	224.005	252
		7.93012	9.50634	14.897	173.897	224.018	252
		7.93725	5.3295	14.9041	168.979	224.022	378
		7.9444	11.0621	14.9113	148.604	224.068	252
		7.95153	7.4613	14.9184	185.44	224.073	252
		7.95867	8.5272	14.9255	188.837	224.074	252
		7.96582	11.4211	14.9327	177.666	224.077	252
		7.98008	3.36729	14.9398	188.77	224.082	252
		7.98722	3.80427	14.9469	178.849	224.083	252
		7.99437	1.60791	14.9541	227.772	224.085	756
		8.0015	5.3295	14.9612	261.808	224.086	1386
		8.00863	4.53414	14.9683	247.711	224.088	1890
		8.01578	7.15344	14.9755	288.042	224.089	2016
		8.02292	8.59012	14.9826	327.789	224.091	2016
		8.03005	3.6188	14.9898	337.096	224.092	1512
		8.03718	7.4613	14.9969	326.19	224.094	1134
		8.04433	6.82869	15.004	377.451	224.095	882
		8.05147	2.2205	15.0112	379.077	224.097	756
		8.0586	7.98197	15.0183	341.68	224.099	756
		8.06575	6.48068	15.0255	287.894	224.1	252
		8.07288	5.81845	15.0326	279.765	224.102	756
		8.08002	3.90833	15.0397	256.824	224.103	252
		8.08715	6.18492	15.0469	210.353	224.109	252
		8.0943	1.3948	15.054	206.499	224.117	252
		8.10143	5.79522	15.0611	168.475	224.134	252
		8.10857	5.3295	15.0683	206.864	224.135	252
		8.11572	9.84376	15.0754	155.646	224.204	252
		8.12285	9.19421	15.0826	156.045	224.236	252
		8.12998	1.07299	15.0897	136.079	224.257	252
		8.13713	8.97969	15.0968	146.678	224.299	252
		8.14427	5.3295	15.104	131.216	224.312	252
		8.1514	9.85247	15.1111	103.392	224.398	252
		8.15853	7.07218	15.1183	167.346	224.453	252
		8.16568	8.5272	15.1254	141.594	224.475	252
		8.17282	15.0073	15.1325	141.441	224.597	504
		8.17995	9.13658	15.1397	98.0432	224.679	252
		8.1871	9.01742	15.1468	140.16	224.759	252
		8.19423	4.19733	15.154	130.895	224.802	252
		8.20137	10.659	15.1611	135.486	224.863	252
		8.2085	5.3295	15.1682	160.951	224.898	252
		8.21565	9.80473	15.1754	167.434	225.071	252
		8.22278	8.09651	15.1825	153.298	225.088	252
		8.22992	3.33959	15.1897	138.023	225.119	252
		8.23707	6.4205	15.1968	150.731	225.126	378
		8.2442	2.58537	15.2039	128.38	225.18	252
		8.25133	9.00097	15.2111	161.033	225.203	378
		8.25847	10.0494	15.2182	181.031	225.254	252
		8.26562	10.907	15.2253	174.291	225.313	252
		8.27275	10.659	15.2325	187.344	225.532	252
		8.27988	15.3341	15.2396	115.05	225.574	252
		8.28703	9.85018	15.2468	169.478	225.788	252
		8.29417	12.324	15.2539	174.51	225.794	252
		8.30845	5.3295	15.261	186.719	225.929	252
		8.31558	9.97527	15.2682	176.031	226.149	252
		8.32272	10.7905	15.2753	159.499	226.516	252
		8.32985	5.86393	15.2824	189.183	226.8	252
		8.337	12.1298	15.2896	175.874	227.04	252
		8.34413	6.03196	15.2967	183.159	227.254	252
		8.35127	6.21338	15.3039	175.485	227.709	252
		8.35842	15.0969	15.311	138.143	227.97	252
		8.36555	4.30119	15.3181	135.947	228.071	504
		8.37268	4.27663	15.3253	174.025	228.656	252
		8.37982	12.2378	15.3324	152.424	229.005	252
		8.38697	10.0313	15.3395	161.528	230.366	252
		8.3941	8.5272	15.3467	150.056	231.006	252
		8.40123	9.69126	15.3538	159.195	233.15	252
		8.40838	7.4613	15.361	175.502	233.151	252
		8.41552	5.75316	15.3681	140.946	234.764	252
		8.42265	15.9885	15.3752	159.716	235.057	252
		8.42978	8.23625	15.3824	179.071	236.068	252
		8.43693	9.54636	15.3895	194.861	237.073	252
		8.44407	10.659	15.3966	217.812	237.075	756
		8.4512	6.33885	15.4038	172.91	237.076	756
		8.45835	11.4072	15.4109	244.955	237.078	378
		8.46548	9.80743	15.4181	294.65	237.079	252
		8.47262	2.4467	15.4252	366.206	238.891	378
		8.47975	10.0807	15.4323	425.847	245.913	252
		8.4869	8.02936	15.4395	482.747	246.73	252
		8.49403	13.0914	15.4466	504.934	253.066	252
		8.50117	0.716586	15.4537	606.207	253.073	504
		8.50832	11.0312	15.4609	641.049	253.075	252
		8.51545	14.5423	15.468	684.11	253.079	252
		8.52258	2.70484	15.4752	597.811	253.084	252
		8.52972	19.2598	15.4823	606.039	253.101	252
		8.53687	15.3141	15.4894	528.687	254.813	252
		8.544	10.2549	15.4966	544.33	255.232	378
		8.55113	7.99234	15.5037	417.465	256.445	252
		8.55828	1.98513	15.5109	379.211	257.061	252
		8.56542	8.13778	15.518	340.488	259.06	252
		8.57255	2.26109	15.5251	268.963	262.994	252
		8.5797	9.16614	15.5323	209.982	265.142	252
		8.58683	1.06631	15.5394	174.5	265.143	882
		8.59397	8.5272	15.5465	192.837	265.145	1008
		8.6011	13.8567	15.5537	124.808	265.147	882
		8.60825	5.3295	15.5608	136.878	265.148	882
		8.61538	12.6321	15.568	135.012	265.15	630
		8.62252	8.3367	15.5751	139.693	265.152	378
		8.62967	10.659	15.5823	134.485	265.155	252
		8.6368	11.5296	15.5894	112.643	265.158	252
		8.64393	4.3429	15.5965	125.337	265.424	252
		8.65107	7.4613	15.6037	131.376	266.15	378
		8.65822	9.00166	15.6108	100.994	269.145	252
		8.66535	13.0163	15.6179	117.298	271.112	252
		8.67248	5.55408	15.6251	149.76	276.007	252
		8.67963	9.69561	15.6322	111.919	276.011	252
		8.68677	11.039	15.6394	136.655	276.012	252
		8.6939	8.61455	15.6465	145.348	276.014	252
		8.70103	3.93543	15.6536	150.526	276.018	252
		8.70818	7.4613	15.6608	151.539	279.018	252
		8.71532	10.6774	15.6679	98.3331	279.025	252
		8.72245	7.4613	15.675	150.034	279.032	504
		8.7296	11.0793	15.6822	124.925	279.037	252
		8.73673	10.659	15.6893	203.298	279.039	378
		8.74387	6.96982	15.6965	84.2011	279.041	378
		8.751	1.42853	15.7036	136.782	279.042	504
		8.75815	8.78561	15.7107	135.745	279.044	252
		8.76528	9.97524	15.7179	190.977	279.046	378
		8.77242	4.67156	15.725	117.027	279.049	378
		8.77957	1.53665	15.7322	210.892	280.049	252
		8.7867	11.551	15.7393	147.109	280.929	252
		8.79383	13.1829	15.7464	167.749	281.016	252
		8.80098	11.2277	15.7536	187.167	281.034	252
		8.80812	14.5657	15.7607	164.974	281.035	504
		8.81525	11.5966	15.7678	162.74	281.049	252
		8.8224	6.98557	15.775	173.004	281.253	252
		8.82953	8.58925	15.7821	142.045	281.955	252
		8.83667	5.88711	15.7892	173.587	283.106	252
		8.8438	6.7282	15.7964	157.25	285.05	252
		8.85095	8.60408	15.8035	161.441	287.145	252
		8.85808	11.0548	15.8107	151.912	289.019	252
		8.86523	0.897902	15.8178	170.074	289.052	252
		8.87237	1.35047	15.8249	139.501	289.054	378
		8.8795	1.37235	15.8321	176.587	289.056	630
		8.88663	6.12761	15.8392	153.611	289.058	252
		8.89378	5.3295	15.8463	148.16	289.059	630
		8.90092	6.1966	15.8535	125.032	289.061	504
		8.90805	10.9484	15.8606	160.071	289.063	756
		8.9152	11.744	15.8678	129.718	289.064	1764
		8.92233	4.5856	15.8749	149.941	289.066	3907
		8.92947	0.783514	15.882	120.536	289.068	3655
		8.9366	9.42838	15.8892	141.774	289.07	3403
		8.94375	5.3295	15.8963	151.177	289.071	3655
		8.95088	13.2828	15.9035	131.544	289.073	1890
		8.95802	5.62532	15.9106	150.742	289.075	882
		8.96517	3.379	15.9177	121.451	289.077	1260
		8.9723	7.12487	15.9249	145.182	289.078	378
		8.98658	0.650582	15.932	198.447	289.08	630
		8.99372	15.9784	15.9391	272.142	289.082	378
		9.00085	14.9601	15.9463	293.618	289.084	882
		9.00798	10.1997	15.9534	293.569	289.087	378
		9.01513	14.0406	15.9606	234.314	289.089	252
		9.02227	13.6375	15.9677	381.311	289.091	378
		9.0294	5.70686	15.9748	348.216	289.097	252
		9.03655	8.78201	15.982	437.194	290.056	378
		9.04368	6.39739	15.9891	428.629	290.06	252
		9.05082	20.5012	15.9963	449.211	290.065	252
		9.05795	7.19857	16.0034	488.431	290.067	378
		9.0651	21.7388	16.0105	454.158	290.068	378
		9.07937	12.4689	16.0177	452.879	290.072	756
		9.08652	5.54811	16.0248	470.016	290.079	252
		9.09365	1.33214	16.0319	373.592	290.082	252
		9.10078	6.00558	16.0391	340.631	290.459	252
		9.10792	15.6584	16.0462	284.278	293.169	252
		9.11507	10.659	16.0534	279.057	293.17	252
		9.1222	5.3295	16.0605	186.154	293.174	252
		9.12933	13.2489	16.0677	221.401	293.176	630
		9.13648	8.00379	16.0748	231.06	293.177	504
		9.14362	15.0773	16.0819	206.539	293.179	378
		9.15075	11.6469	16.0891	181.115	293.181	378
		9.1579	13.8884	16.0962	215.401	293.183	252
		9.16503	8.5272	16.1033	203.145	293.184	252
		9.17217	21.7791	16.1105	209.983	293.188	504
		9.1793	13.8259	16.1176	220.183	293.193	378
		9.18645	15.1262	16.1247	240.287	297.133	252
		9.19358	25.7403	16.1319	243.08	297.15	252
		9.20072	21.6636	16.139	240.216	297.152	252
		9.20787	19.8228	16.1462	207.329	297.154	252
		9.215	10.795	16.1533	181.778
		9.22213	15.9885	16.1604	246.575
		9.22928	18.5278	16.1676	173.596
		9.23642	5.47157	16.1747	185.443
		9.24355	9.08418	16.1819	164.588
		9.25068	8.87409	16.189	178.662
		9.25783	19.8688	16.1961	191.729
		9.26497	13.4295	16.2033	183.335
		9.2721	14.4374	16.2104	191.775
		9.27925	15.4613	16.2175	225.508
		9.28638	11.2691	16.2247	212.366
		9.29352	15.1153	16.2318	203.175
		9.30065	20.3898	16.239	186.353
		9.3078	23.0635	16.2461	251.054
		9.31493	17.053	16.2532	239.875
		9.32207	23.4498	16.2604	218.042
		9.32922	14.4423	16.2675	238.63
		9.33635	12.7908	16.2747	281.062
		9.34348	15.9885	16.2818	301.19
		9.35062	12.1789	16.2889	240.479
		9.35777	17.1967	16.2961	228.683
		9.3649	10.5935	16.3032	195.669
		9.37203	10.659	16.3103	329.084
		9.37918	6.52139	16.3175	255.446
		9.38632	14.5382	16.3246	259.138
		9.39345	6.89057	16.3317	240.141
		9.40058	10.0977	16.3389	295.18
		9.40773	14.1068	16.346	248.311
		9.41487	19.1535	16.3532	220.982
		9.422	11.5331	16.3603	174.529
		9.42915	8.45689	16.3675	214.645
		9.43628	10.0726	16.3746	187.296
		9.44342	13.0765	16.3817	179.748
		9.45057	14.734	16.3889	225.063
		9.4577	7.15395	16.396	161.839
		9.46483	7.91992	16.4031	150.159
		9.47197	12.1402	16.4103	151.454
		9.47912	8.2957	16.4174	154.14
		9.48625	11.4272	16.4245	149.368
		9.49338	6.24222	16.4317	175.417
		9.50053	9.02073	16.4388	142.924
		9.50767	7.99745	16.446	117.203
		9.5148	10.4499	16.4531	166.643
		9.52195	10.1973	16.4602	159.106
		9.52908	5.3295	16.4674	114.649
		9.53622	17.5049	16.4745	177.418
		9.54335	6.57037	16.4817	169.315
		9.5505	7.56746	16.4888	195.286
		9.55763	12.7908	16.4959	185.781
		9.56477	15.2116	16.5031	173.327
		9.57192	24.9627	16.5102	158.502
		9.57905	19.0704	16.5174	159.714
		9.58618	10.659	16.5245	133.439
		9.59332	18.0585	16.5316	157.61
		9.60047	16.7719	16.5388	184.373
		9.6076	18.7671	16.5459	205.513
		9.61473	14.1081	16.553	200.801
		9.62188	18.8918	16.5602	142.97
		9.62902	18.2686	16.5673	142.84
		9.63615	35.6874	16.5744	167.62
		9.64328	17.5534	16.5816	174.271
		9.65043	25.1486	16.5887	194.233
		9.65757	19.1024	16.5959	174.751
		9.6647	28.1429	16.603	170.476
		9.67185	25.232	16.6102	172.334
		9.67898	25.6879	16.6173	135.439
		9.68612	25.9066	16.6244	183.08
		9.69325	21.5571	16.6316	186.202
		9.7004	23.6408	16.6387	188.07
		9.70753	25.0736	16.6458	188.266
		9.71467	25.6024	16.653	189.124
		9.72182	22.0727	16.6601	210.546
		9.72895	32.9598	16.6672	214.03
		9.73608	25.3802	16.6744	229.742
		9.74322	30.2905	16.6815	216.105
		9.75037	21.318	16.6887	198.925
		9.7575	32.0435	16.6958	232.24
		9.76463	21.5472	16.703	230.381
		9.77178	8.69941	16.7101	202.77
		9.77892	15.3878	16.7172	299.274
		9.78605	16.2753	16.7244	287.792
		9.79318	13.2181	16.7315	281.83
		9.80033	16.3405	16.7386	269.163
		9.80747	10.659	16.7458	322.71
		9.8146	14.1402	16.7529	375.9
		9.82175	5.3295	16.76	454.153
		9.82888	12.7908	16.7672	472.996
		9.83602	14.8574	16.7743	535.089
		9.84315	8.5272	16.7815	647.178
		9.8503	10.0949	16.7886	790.553
		9.85743	8.5272	16.7958	781.35
		9.86457	23.2444	16.8029	895.147
		9.87172	8.9328	16.81	996.058
		9.87885	17.9379	16.8172	937.984
		9.88598	11.0596	16.8243	1134.5
		9.89313	12.9915	16.8314	1171.1
		9.90027	10.7217	16.8386	1114.38
		9.9074	12.2122	16.8457	1078.72
		9.91453	14.417	16.8529	1281.21
		9.92168	3.02074	16.86	1409.93
		9.92882	18.651	16.8671	1616.4
		9.93595	13.5594	16.8743	1735.69
		9.9431	13.2346	16.8814	1947.55
		9.95023	10.659	16.8885	2639.64
		9.95737	12.7301	16.8957	3089.66
		9.9645	8.29711	16.9028	3733.78
		9.97165	15.1279	16.9099	3814.64
		9.97878	21.458	16.9171	4498.43
		9.98592	11.8109	16.9242	4711.09
		9.99307	18.4278	16.9314	4742.49
		10.0002	9.06993	16.9385	4503.63
		10.0073	15.9885	16.9457	4528.59
		10.0145	5.3295	16.9528	4333.84
		10.0216	11.3194	16.9599	4535.78
		10.0288	17.6531	16.9671	4012.97
		10.0359	13.2	16.9742	4076.51
		10.043	11.9071	16.9813	3565.86
		10.0502	10.659	16.9885	3449.75
		10.0573	11.6527	16.9956	3077.03
		10.0645	12.7908	17.0027	3151.83
		10.0716	17.3729	17.0099	3015.2
		10.0787	8.56723	17.017	2621.27
		10.0859	21.2113	17.0242	3118.71
		10.093	12.3406	17.0313	3034.57
		10.1001	21.318	17.0384	3383.25
		10.1073	11.2655	17.0456	3167.64
		10.1144	20.7452	17.0527	3457.53
		10.1215	14.5704	17.0599	3638.74
		10.1287	5.97665	17.067	3831.72
		10.1358	14.421	17.0741	3751.03
		10.143	7.46986	17.0813	4023.56
		10.1501	14.8704	17.0884	4196.2
		10.1572	13.6016	17.0955	4545.02
		10.1644	14.0685	17.1027	4659.49
		10.1715	10.0002	17.1098	5334.63
		10.1786	14.7692	17.117	5617.04
		10.1858	8.39468	17.1241	5873.15
		10.1929	3.99003	17.1312	6780.09
		10.2001	10.1913	17.1384	7676.68
		10.2072	13.104	17.1455	9613.95
		10.2143	15.1798	17.1527	14239.1
		10.2215	14.5474	17.1598	21261.2
		10.2286	11.2281	17.1669	32380.9
		10.2358	17.0561	17.1741	53274.2
		10.2429	11.3821	17.1812	84877
		10.25	14.1249	17.1883	129000
		10.2572	10.0208	17.1955	177208
		10.2643	3.12952	17.2026	265558
		10.2714	12.2727	17.2098	331813
		10.2786	3.22338	17.2169	380571
		10.2857	5.3295	17.224	475319
		10.2929	8.5272	17.2312	541965
		10.3	12.4108	17.2383	634451
		10.3072	16.4169	17.2455	662675
		10.3143	16.3571	17.2526	558401
		10.3214	18.1203	17.2597	669632
		10.3285	16.0744	17.2669	648004
		10.3357	10.8583	17.274	626902
		10.3428	16.3386	17.2811	561760
		10.35	13.8567	17.2883	500008
		10.3571	18.1203	17.2954	426513
		10.3643	6.61933	17.3026	361152
		10.3714	11.6878	17.3097	294306
		10.3785	7.64513	17.3168	221146
		10.3857	14.306	17.324	185485
		10.3928	9.8076	17.3311	147516
		10.3999	6.9522	17.3382	123393
		10.4071	12.7908	17.3454	89001.5
		10.4142	7.88531	17.3525	81193.6
		10.4214	7.79325	17.3597	68673.1
		10.4285	17.5233	17.3668	60863.4
		10.4356	17.2375	17.3739	54351.4
		10.4428	23.2687	17.3811	49310.1
		10.4499	39.0954	17.3882	45729.6
		10.4571	34.1088	17.3954	42194.3
		10.4642	46.014	17.4025	39571.1
		10.4713	47.6529	17.4096	36843.2
		10.4785	60.0235	17.4168	38915.6
		10.4856	54.9525	17.4239	33065.3
		10.4927	52.0227	17.431	32671.4
		10.4999	61.1886	17.4382	33656.9
		10.507	80.2564	17.4453	28316
		10.5142	82.3048	17.4525	28332.6
		10.5213	77.9834	17.4596	27987.7
		10.5284	84.5522	17.4667	25971.8
		10.5356	72.8753	17.4739	23083.4
		10.5427	92.7333	17.481	23434.7
		10.5498	79.5475	17.4882	22988
		10.557	110.295	17.4953	24125.4
		10.5641	105.358	17.5024	25142.1
		10.5712	101.807	17.5096	26999.3
		10.5784	124.591	17.5167	28113.2
		10.5855	87.7696	17.5238	32420.6
		10.5927	70.6349	17.531	36814.4
		10.5998	95.9483	17.5381	41425.1
		10.6069	74.2508	17.5452	45509.9
		10.6141	50.0973	17.5524	48717.5
		10.6212	48.6535	17.5595	51784.6
		10.6284	27.9448	17.5667	54463.1
		10.6355	35.92	17.5738	47114.7
		10.6426	26.6475	17.581	47915.6
		10.6498	19.6809	17.5881	43861.2
		10.6569	24.451	17.5952	39486.9
		10.664	23.7895	17.6024	35044.4
		10.6712	13.8567	17.6095	29337.3
		10.6783	28.0192	17.6166	25536.5
		10.6855	21.318	17.6238	21925.2
		10.6926	9.91947	17.6309	17890.8
		10.6997	9.60907	17.638	14912.2
		10.7069	15.1632	17.6452	12233.8
		10.714	22.5438	17.6523	10622.5
		10.7212	20.7152	17.6595	9089.6
		10.7283	16.8118	17.6666	8223.81
		10.7354	15.2733	17.6737	7529.54
		10.7426	24.5157	17.6809	6875.14
		10.7497	15.14	17.688	6300.85
		10.7569	23.1227	17.6952	6176.37
		10.764	22.5973	17.7023	5636.44
		10.7711	23.8194	17.7094	5562.1
		10.7783	23.4498	17.7166	5351.37
		10.7854	7.4613	17.7237	5658.3
		10.7926	22.5323	17.7309	4791.68
		10.7997	15.9885	17.738	4834.95
		10.8068	19.8924	17.7451	4673.83
		10.814	26.6475	17.7523	4387.26
		10.8211	10.6969	17.7594	4755.81
		10.8282	16.4545	17.7665	4689.79
		10.8354	13.3131	17.7737	4453.94
		10.8425	8.37346	17.7808	4298.05
		10.8497	25.9809	17.7879	3817.27
		10.8568	9.91847	17.7951	3746.58
		10.8639	13.5407	17.8022	3558.6
		10.8711	22.5883	17.8094	3241.09
		10.8782	14.4851	17.8165	3707.75
		10.8853	19.8714	17.8236	3117.78
		10.8925	19.7067	17.8308	2868.01
		10.8996	16.4969	17.8379	2936.7
		10.9068	17.3998	17.8451	3129.76
		10.9139	30.3054	17.8522	2680.74
		10.921	23.7133	17.8593	2678.85
		10.9282	14.3373	17.8665	2711.95
		10.9353	13.6265	17.8736	2586.35
		10.9424	14.2969	17.8807	2302.32
		10.9496	12.1296	17.8879	2122.99
		10.9567	20.1968	17.895	2218.22
		10.9639	26.1896	17.9022	3053.74
		10.971	24.4655	17.9093	2299.76
		10.9781	29.8452	17.9164	2606.15
		10.9853	24.0268	17.9236	2194
		10.9924	40.0384	17.9307	2279.3
		10.9995	28.3604	17.9379	2721.34
		11.0067	32.2989	17.945	2642.65
		11.0138	28.0435	17.9521	1921.21
		11.021	39.1023	17.9593	2606.78
		11.0281	40.3869	17.9664	2339.08
		11.0352	49.7004	17.9735	2242.96
		11.0424	38.8271	17.9807	2437.11
		11.0495	37.9252	17.9878	2074.42
		11.0567	63.5298	17.995	1335.22
		11.0638	66.8093	18.0021	1523.14
		11.0709	63.3093	18.0092	1454.06
		11.0781	62.8293	18.0164	1418.56
		11.0852	64.5087	18.0235	1816.99
		11.0923	66.9115	18.0307	1951.14
		11.0995	53.1154	18.0378	1793.27
		11.1066	77.6717	18.0449	1855.65
		11.1138	73.6463	18.0521	1628.65
		11.1209	75.6285	18.0592	1661.26
		11.128	57.9317	18.0663	2544.57
		11.1352	62.5072	18.0735	2337.71
		11.1423	63.1665	18.0806	2591.35
		11.1494	39.9911	18.0877	2084.33
		11.1566	49.2822	18.0949	2806.97
		11.1637	73.7366	18.102	2625.99
		11.1709	49.1596	18.1092	3258.96
		11.178	32.686	18.1163	2446.72
		11.1852	38.7105	18.1234	1978.72
		11.1923	41.2719	18.1306	2402.54
		11.1994	22.8009	18.1377	2472.04
		11.2066	48.7038	18.1449	2470.46
		11.2137	48.1604	18.152	2390.87
		11.2208	59.0685	18.1591	2141.35
		11.228	47.9655	18.1663	1795.67
		11.2351	53.0166	18.1734	2477.65
		11.2423	90.145	18.1806	2312.27
		11.2494	86.053	18.1877	1281.82
		11.2565	92.7333	18.1948	2274.01
		11.2637	117.569	18.202	2875.74
		11.2708	116.095	18.2091	1917.91
		11.278	119.352	18.2162	3024.03
		11.2851	137.569	18.2234	2959.87
		11.2922	176.881	18.2305	2305.25
		11.2994	171.873	18.2376	2648.47
		11.3065	169.896	18.2448	2314.45
		11.3136	144.757	18.2519	1920.42
		11.3208	144.819	18.2591	3299.43
		11.3279	154.438	18.2662	1968.52
		11.3351	97.2619	18.2734	2774.66
		11.3422	115.883	18.2805	2608.42
		11.3493	85.272	18.2876	2526.7
		11.3565	71.4503	18.2948	2695.34
		11.3636	60.0163	18.3019	2251.36
		11.3707	68.8186	18.309	2554.34
		11.3779	56.2497	18.3162	2241.89
		11.385	58.987	18.3233	2598.3
		11.3922	61.1837	18.3304	1828.51
		11.3993	81.3514	18.3376	2087.93
		11.4064	119.504	18.3447	1733.81
		11.4136	96.0039	18.3519	2201.36
		11.4207	124.182	18.359	1400.41
		11.4278	206.653	18.3662	910.417
		11.435	162.782	18.3733	2083.16
		11.4421	211.093	18.3804	1791.48
		11.4493	215.996	18.3876	1568.91
		11.4564	271.259	18.3947	1112.95
		11.4635	299.371	18.4018	1430.94
		11.4707	344.191	18.409	1421.41
		11.4778	365.025	18.4161	1905.76
		11.4849	333.863	18.4232	1110.02
		11.4921	360.611	18.4304	1352.18
		11.4992	336.017	18.4375	1832.77
		11.5064	369.349	18.4447	1201.27
		11.5135	379.081	18.4518	1074.43
		11.5206	286.801	18.4589	1739.91
		11.5278	344.511	18.4661	969.766
		11.5349	334.953	18.4732	1000.94
		11.5421	323.804	18.4804	1148.88
		11.5492	356.838	18.4875	865.126
		11.5563	333.851	18.4946	928.399
		11.5635	291.346	18.5018	974.538
		11.5706	275.015	18.5089	878.464
		11.5777	226.291	18.516	1337.9
		11.5849	243.247	18.5232	1132.26
		11.592	180.492	18.5303	1123.92
		11.5992	178.552	18.5375	1322.24
		11.6063	161.66	18.5446	459.105
		11.6134	158.06	18.5517	578.269
		11.6206	161.136	18.5589	959.346
		11.6277	102.884	18.566	1248.08
		11.6349	103.505	18.5731	773.052
		11.642	106.287	18.5803	826.699
		11.6491	75.6163	18.5874	1341.05
		11.6563	88.7613	18.5946	951.11
		11.6634	95.9219	18.6017	766.52
		11.6706	61.0461	18.6088	1051.83
		11.6777	76.5114	18.616	631.028
		11.6848	43.3016	18.6231	910.433
		11.692	55.7436	18.6303	652.777
		11.6991	58.0157	18.6374	717.987
		11.7062	43.6059	18.6445	761.714
		11.7134	47.2928	18.6517	1019.55
		11.7205	47.3811	18.6588	504.654
		11.7277	43.3013	18.6659	934.795
		11.7348	46.4774	18.6731	1028.42
		11.7419	48.9775	18.6802	615.887
		11.7491	38.2245	18.6874	933.77
		11.7562	39.2675	18.6945	719.609
		11.7634	34.5159	18.7016	376.193
		11.7705	24.3388	18.7088	1211.54
		11.7776	33.1497	18.7159	769.441
		11.7848	23.2205	18.7231	591.118
		11.7919	45.0632	18.7302	750.222
		11.799	36.1914	18.7373	242.619
		11.8062	28.2956	18.7445	707.194
		11.8133	36.3445	18.7516	772.818
		11.8204	38.3696	18.7587	834.5
		11.8276	20.3842	18.7659	679.589
		11.8347	33.5114	18.773	834.399
		11.8419	26.6475	18.7801	861.272
		11.849	38.1908	18.7873	638.676
		11.8561	27.7456	18.7944	680.769
		11.8633	22.9481	18.8016	467.097
		11.8704	30.5081	18.8087	1478.26
		11.8775	27.5177	18.8159	769.201
		11.8847	28.3042	18.823	967.578
		11.8918	36.9766	18.8301	833.65
		11.899	29.8452	18.8373	780.805
		11.9061	25.8447	18.8444	625.679
		11.9132	19.6767	18.8515	660.725
		11.9204	26.128	18.8587	640.443
		11.9275	36.639	18.8658	689.535
		11.9347	30.4343	18.8729	589.638
		11.9418	23.8658	18.8801	630.568
		11.9489	27.4712	18.8872	492.116
		11.9561	25.9882	18.8944	710.878
		11.9632	29.8009	18.9015	727.832
		11.9703	30.3838	18.9087	874.507
		11.9775	32.0143	18.9158	718.417
		11.9846	28.4916	18.9229	384.586
		11.9918	29.1781	18.9301	652.733
		11.9989	27.9862	18.9372	527.508
		12.0061	37.7898	18.9443	849.472
		12.0132	51.7984	18.9515	540.26
		12.0203	23.4498	18.9586	336.139
		12.0274	32.4297	18.9657	649.196
		12.0346	36.551	18.9729	628.167
		12.0417	25.8268	18.98	455.894
		12.0489	36.8023	18.9872	723.746
		12.056	22.4585	18.9943	754.34
		12.0632	44.1766	19.0014	575.721
		12.0703	22.6356	19.0086	504.339
		12.0774	27.8021	19.0157	732.274
		12.0846	13.2459	19.0228	1001.06
		12.0917	30.4473	19.03	971.862
		12.0988	18.6222	19.0371	967.012
		12.106	32.528	19.0443	683.242
		12.1131	24.5157	19.0514	936.927
		12.1203	28.4664	19.0586	738.939
		12.1274	23.6132	19.0657	973.144
		12.1345	26.6475	19.0728	881.941
		12.1417	15.4096	19.08	974.269
		12.1488	20.2979	19.0871	682.709
		12.156	23.4498	19.0942	1094.94
		12.1631	31.4309	19.1014	763.795
		12.1702	23.817	19.1085	796.82
		12.1774	33.727	19.1156	943.028
		12.1845	31.3995	19.1228	673.421
		12.1916	30.1458	19.1299	899.509
		12.1988	17.8417	19.1371	402.334
		12.2059	30.2181	19.1442	834.409
		12.2131	30.5159	19.1513	403.088
		12.2202	29.7343	19.1585	578.151
		12.2273	20.9274	19.1656	597.898
		12.2345	38.0295	19.1728	771.365
		12.2416	33.8784	19.1799	419.024
		12.2487	35.961	19.187	638.971
		12.2559	44.623	19.1942	361.264
		12.263	73.1443	19.2013	545.741
		12.2701	111.919	19.2084	520.24
		12.2773	131.743	19.2156	550.693
		12.2844	191.686	19.2227	450.238
		12.2916	237.252	19.2299	643.841
		12.2987	350.917	19.237	641.817
		12.3058	474.326	19.2441	422.403
		12.313	575.297	19.2513	728.83
		12.3201	699.478	19.2584	579.284
		12.3273	840.009	19.2656	459.038
		12.3344	952.126	19.2727	569.812
		12.3415	1178.49	19.2798	516.405
		12.3487	1277.45	19.287	739.526
		12.3558	1363.18	19.2941	492.767
		12.3629	1414.62	19.3012	619.716
		12.3701	1696.07	19.3084	641.755
		12.3772	1624.83	19.3155	447.42
		12.3844	1552.07	19.3227	662.544
		12.3915	1620.62	19.3298	813.733
		12.3986	1716.07	19.3369	452.235
		12.4058	1706.77	19.3441	839.401
		12.4129	1538.46	19.3512	622.63
		12.4201	1557.68	19.3584	610.184
		12.4272	1283.37	19.3655	443.954
		12.4343	1113.07	19.3726	711.917
		12.4415	1075.54	19.3798	574.073
		12.4486	1034.83	19.3869	485.436
		12.4558	923.607	19.3941	537.785
		12.4629	804.884	19.4012	519.94
		12.47	688.447	19.4083	654.263
		12.4772	515.75	19.4154	482.597
		12.4843	451.511	19.4226	528.518
		12.4915	360.757	19.4297	439.812
		12.4986	261.017	19.4369	504.744
		12.5057	234.343	19.444	469.714
		12.5129	163.969	19.4511	560.461
		12.52	191.36	19.4583	419.74
		12.5271	119.8	19.4654	541.729
		12.5343	110.025	19.4726	657.66
		12.5414	156.392	19.4797	425.194
		12.5486	128.331	19.4868	468.126
		12.5557	131.194	19.494	464.733
		12.5628	120.648	19.5011	448.442
		12.57	119.381	19.5083	402.125
		12.5771	126.053	19.5154	387.642
		12.5843	114.247	19.5225	470.396
		12.5914	139.21	19.5297	407.251
		12.5985	80.7238	19.5368	400.775
		12.6057	100.437	19.5439	369.071
		12.6128	111.558	19.5511	354.643
		12.6199	114.416	19.5582	446.48
		12.6271	99.7418	19.5654	432.656
		12.6342	108.382	19.5725	517.595
		12.6413	92.8165	19.5796	422.585
		12.6485	106.41	19.5868	460.004
		12.6556	122.161	19.5939	243.855
		12.6628	140.247	19.6011	524.006
		12.6699	159.532	19.6082	472.42
		12.677	169.503	19.6153	331.733
		12.6842	214.427	19.6225	398.012
		12.6913	244.955	19.6296	374.131
		12.6984	327.454	19.6367	471.461
		12.7056	375.059	19.6439	401.109
		12.7127	468.732	19.651	424.228
		12.7199	514.853	19.6581	552.957
		12.727	540.851	19.6653	393.736
		12.7341	584.542	19.6724	553.259
		12.7413	666.963	19.6796	293.123
		12.7484	765.089	19.6867	519.169
		12.7556	810.94	19.6939	499.492
		12.7627	835.759	19.701	838.454
		12.7698	824.747	19.7081	259.014
		12.777	856.074	19.7153	678.042
		12.7841	714.487	19.7224	526.037
		12.7912	677.448	19.7295	1448.7
		12.7984	622.042	19.7367	947.776
		12.8055	566.275	19.7438	763.206
		12.8127	432.329	19.7509	581.588
		12.8198	351.883	19.7581	1115.31
		12.8269	313.009	19.7652	799.919
		12.8341	287.39	19.7724	754.479
		12.8412	204.86	19.7795	1138.2
		12.8483	211.273	19.7866	460.102
		12.8555	234.985	19.7938	780.798
		12.8626	198.249	19.8009	418.635
		12.8698	212.086	19.8081	555.905
		12.8769	276.015	19.8152	537.214
		12.8841	390.568	19.8223	625.484
		12.8912	597.262	19.8295	447.38
		12.8983	713.417	19.8366	509.668
		12.9055	1004.76	19.8438	580.897
		12.9126	1465.21	19.8509	542.861
		12.9197	2160.95	19.858	578.771
		12.9269	2675.17	19.8652	564.551
		12.934	3275.6	19.8723	606.65
		12.9412	4613.28	19.8794	733.306
		12.9483	5094.32	19.8866	530.297
		12.9554	6194.26	19.8937	804.527
		12.9626	7246.26	19.9008	864.274
		12.9697	7205.89	19.908	878.83
		12.9769	7821.57	19.9151	847.439
		12.984	6936.51	19.9223	1205.95
		12.9911	6687.9	19.9294	981.462
		12.9983	6423.18	19.9366	1170.06
		13.0054	5107.3	19.9437	1301.34
		13.0125	4340.28	19.9508	1316.39
		13.0197	3578.33	19.958	1448.99
		13.0268	2495.45	19.9651	1082.97
		13.034	2127.96	19.9722	1329.3
		13.0411	1709.55	19.9794	986.351
		13.0482	1180.45	19.9865	902.78
		13.0554	1027.69	19.9936	1001.42
		13.0625	768.864	20.0008	829.591
		13.0696	633.021	20.0079	972.545
		13.0768	566.933	20.0151	684.114
		13.0839	414.739	20.0222	608.596
		13.091	369.796	20.0293	853.934
		13.0982	344.355	20.0365	630.97
		13.1053	363.098	20.0436	637.158
		13.1125	309.777	20.0508	452.774
		13.1196	300.196	20.0579	527.871
		13.1267	295.386	20.065	515.844
		13.1339	244.003	20.0722	490.757
		13.141	256.33	20.0793	565.426
		13.1482	236.361	20.0864	471.596
		13.1553	273.739	20.0936	488.985
		13.1624	206.153	20.1007	505.174
		13.1696	201.672	20.1079	570.804
		13.1767	223.401	20.115	412.386
		13.1838	203.253	20.1221	427.412
		13.191	221.855	20.1293	357.884
		13.1981	202.069	20.1364	326.275
		13.2053	175.84	20.1436	340.673
		13.2124	151.998	20.1507	421.311
		13.2195	266.445	20.1578	385.827
		13.2267	144.631	20.165	335.491
		13.2338	104.37	20.1721	377.38
		13.2409	115.918	20.1792	376.866
		13.2481	137.596	20.1864	288.367
		13.2552	141.321	20.1935	366.621
		13.2624	118.564	20.2006	319.973
		13.2695	116.864	20.2078	341.674
		13.2767	131.165	20.2149	289.215
		13.2838	120.581	20.2221	330.999
		13.2909	102.398	20.2292	320.724
		13.2981	100.25	20.2364	318.759
		13.3052	93.4766	20.2435	328.831
		13.3123	95.2732	20.2506	256.138
		13.3195	112.513	20.2578	278.278
		13.3266	83.3542	20.2649	382.437
		13.3338	91.5054	20.272	270.324
		13.3409	89.4723	20.2792	447.546
		13.348	93.9097	20.2863	408.43
		13.3552	74.7739	20.2934	393.22
		13.3623	107.819	20.3006	442.349
		13.3695	67.6373	20.3077	462.033
		13.3766	89.7515	20.3149	576.742
		13.3837	60.3661	20.322	606.681
		13.3909	81.5363	20.3291	567.473
		13.398	78.5042	20.3363	528.3
		13.4051	72.6255	20.3434	570.709
		13.4123	82.3886	20.3506	552.022
		13.4194	56.6027	20.3577	605.781
		13.4266	57.2378	20.3648	522.875
		13.4337	81.9891	20.372	472.12
		13.4408	97.699	20.3791	535.025
		13.448	75.1726	20.3863	427.534
		13.4551	73.2007	20.3934	412.231
		13.4622	78.7956	20.4005	393.247
		13.4694	77.6188	20.4077	346.563
		13.4765	66.8315	20.4148	369.229
		13.4837	94.0818	20.4219	347.009
		13.4908	86.6028	20.4291	345.718
		13.4979	98.8859	20.4362	339.5
		13.5051	113.16	20.4434	333.42
		13.5122	124.334	20.4505	362.131
		13.5193	153.999	20.4576	311.684
		13.5265	177.466	20.4648	338.956
		13.5336	172.903	20.4719	376.16
		13.5408	173.113	20.4791	306.6
		13.5479	144.033	20.4862	359.32
		13.555	202.689	20.4933	305.929
		13.5622	223.389	20.5005	360.251
		13.5693	222.484	20.5076	322.161
		13.5764	152.189	20.5147	296.764
		13.5836	154.892	20.5219	245.14
		13.5907	140.359	20.529	295.121
		13.5979	129.238	20.5361	330.613
		13.605	108.722	20.5433	387.887
		13.6121	122.015	20.5504	409.209
		13.6193	111.611	20.5576	346.952
		13.6264	104.151	20.5647	343.362
		13.6336	98.1183	20.5719	327.123
		13.6407	85.2341	20.579	384.328
		13.6479	84.0995	20.5861	357.394
		13.655	77.741	20.5933	355.753
		13.6621	53.1921	20.6004	271.233
		13.6692	111.801	20.6075	374.598
		13.6764	71.4075	20.6147	362.996
		13.6835	73.9946	20.6218	341.74
		13.6907	69.8187	20.6289	316.917
		13.6978	76.7606	20.6361	325.713
		13.705	67.1666	20.6432	369.818
		13.7121	71.0015	20.6504	312.309
		13.7192	59.6913	20.6575	302.252
		13.7264	62.999	20.6647	257.22
		13.7335	70.1924	20.6718	280.032
		13.7406	67.6426	20.6789	288.859
		13.7478	83.3633	20.6861	243.296
		13.7549	73.3231	20.6932	255.424
		13.7621	70.0118	20.7003	329.538
		13.7692	70.7473	20.7075	239.849
		13.7763	74.4076	20.7146	314.533
		13.7835	89.137	20.7218	270.601
		13.7906	71.4153	20.7289	369.761
		13.7978	74.83	20.736	281.602
		13.8049	60.1061	20.7432	279.046
		13.812	76.3459	20.7503	312.077
		13.8192	34.937	20.7574	372.393
		13.8263	59.7623	20.7646	363.99
		13.8334	46.7386	20.7717	278.582
		13.8406	59.9643	20.7788	322.005
		13.8477	59.3873	20.786	286.056
		13.8549	61.4802	20.7931	234.576
		13.862	70.6597	20.8003	230.56
		13.8691	57.8688	20.8074	287.814
		13.8763	47.6456	20.8146	290.629
		13.8834	63.6297	20.8217	234.191
		13.8905	74.6241	20.8288	303.212
		13.8977	44.6951	20.836	269.641
		13.9048	57.0052	20.8431	258.803
		13.9119	52.4169	20.8502	299.926
		13.9191	49.0289	20.8574	219.513
		13.9262	68.6501	20.8645	227.919
		13.9334	69.6273	20.8716	268.008
		13.9405	63.1999	20.8788	213.205
		13.9476	47.1301	20.8859	254.795
		13.9548	63.592	20.8931	185.828
		13.9619	58.6068	20.9002	252.726
		13.9691	62.0889	20.9074	262.126
		13.9762	72.8404	20.9145	238.349
		13.9833	64.3238	20.9216	265.409
		13.9905	57.9956	20.9288	232.32
		13.9976	66.3265	20.9359	209.397
		14.0047	63.0845	20.943	235.631
		14.0119	63.3585	20.9502	292.327
		14.019	59.813	20.9573	278.182
		14.0262	66.2608	20.9644	257.522
		14.0333	75.0658	20.9716	189.359
		14.0404	78.6477	20.9787	244.419
		14.0476	88.4222	20.9859	257.323
		14.0547	79.9425	20.993	193.819
		14.0618	61.0535	21.0001	269.3
		14.069	85.2001	21.0073	246.252
		14.0761	84.1779	21.0144	308.618
		14.0833	70.9793	21.0216	271.709
		14.0904	87.6814	21.0287	279.988
		14.0976	90.3868	21.0358	255.951
		14.1047	98.4842	21.043	200.191
		14.1118	61.7644	21.0501	234.518
		14.119	64.5234	21.0572	215.489
		14.1261	71.5032	21.0644	230.304
		14.1332	58.071	21.0715	248.481
		14.1404	78.9859	21.0787	244.176
		14.1475	76.1068	21.0858	218.264
		14.1547	60.6388	21.0929	240.808
		14.1618	55.3883	21.1001	258.749
		14.1689	73.1709	21.1072	291.672
		14.1761	70.5116	21.1144	257.835
		14.1832	63.5706	21.1215	227.692
		14.1904	76.4959	21.1286	297.758
		14.1975	78.8281	21.1358	310.433
		14.2046	74.8513	21.1429	204.08
		14.2118	69.995	21.1501	406.207
		14.2189	73.9852	21.1572	337.022
		14.226	69.31	21.1643	343.122
		14.2332	61.8349	21.1715	239.858
		14.2403	80.7769	21.1786	242.794
		14.2475	85.7383	21.1857	268.412
		14.2546	68.7286	21.1929	339.253
		14.2617	114.158	21.2	298.958
		14.2689	79.2542	21.2071	239.932
		14.276	79.5629	21.2143	225.971
		14.2831	72.5621	21.2214	233.075
		14.2903	68.9683	21.2286	217.959
		14.2974	95.931	21.2357	245.882
		14.3046	91.8286	21.2428	198.257
		14.3117	100.565	21.25	242.821
		14.3188	118.051	21.2571	227.609
		14.326	114.713	21.2643	202.521
		14.3331	117.368	21.2714	205.375
		14.3402	144.237	21.2785	231.86
		14.3474	135.693	21.2857	190.796
		14.3545	121.376	21.2928	259.723
		14.3617	151.846	21.2999	194.868
		14.3688	131.117	21.3071	311.467
		14.3759	152.006	21.3142	265.502
		14.3831	126.567	21.3214	283.622
		14.3902	112.394	21.3285	234.494
		14.3973	123.732	21.3356	278.301
		14.4045	118.906	21.3428	258.101
		14.4116	93.4834	21.3499	274.413
		14.4188	108.542	21.3571	295.012
		14.4259	95.8925	21.3642	266.472
		14.433	113.395	21.3713	328.73
		14.4402	119.459	21.3785	269.471
		14.4473	88.869	21.3856	283.434
		14.4544	80.8868	21.3927	240.78
		14.4616	102.346	21.3999	261.189
		14.4687	104.616	21.407	208.381
		14.4759	101.359	21.4141	225.77
		14.483	66.8392	21.4213	297.588
		14.4901	85.3923	21.4284	247.289
		14.4973	88.7759	21.4356	292.453
		14.5044	78.0304	21.4427	212.344
		14.5116	73.5245	21.4499	252.416
		14.5187	54.7388	21.457	269.925
		14.5258	85.1543	21.4641	230.149
		14.533	84.5352	21.4713	234.186
		14.5401	79.5538	21.4784	225.461
		14.5473	69.4073	21.4855	241.883
		14.5544	66.2131	21.4927	232.358
		14.5615	74.3882	21.4998	313.703
		14.5687	61.8222	21.5069	297.292
		14.5758	82.0685	21.5141	353.872
		14.583	86.5583	21.5212	328.654
		14.5901	45.4262	21.5284	343.928
		14.5972	61.8222	21.5355	427.262
		14.6044	60.6076	21.5426	463.991
		14.6115	50.1992	21.5498	591.286
		14.6186	74.1933	21.5569	542.027
		14.6258	60.7936	21.5641	605.73
		14.6329	70.9785	21.5712	582.91
		14.6401	57.1341	21.5783	623.763
		14.6472	60.7398	21.5855	561.768
		14.6543	65.6325	21.5926	623.858
		14.6615	63.2087	21.5998	689.669
		14.6686	53.3247	21.6069	531.671
		14.6757	66.9352	21.614	518.871
		14.6829	67.1517	21.6212	474.186
		14.69	67.1688	21.6283	459.798
		14.6972	92.5187	21.6354	416.637
		14.7043	61.8222	21.6426	395.245
		14.7114	80.5699	21.6497	334.659
		14.7186	65.2128	21.6568	444.003
		14.7257	64.6359	21.664	371.83
		14.7328	75.097	21.6711	402.747
		14.74	74.5683	21.6783	354.945
		14.7471	70.5123	21.6854	364.369
		14.7543	86.7177	21.6926	422.097
		14.7614	60.6756	21.6997	394.104
		14.7685	58.0932	21.7068	465.918
		14.7757	74.7283	21.714	477.357
		14.7828	76.981	21.7211	457.315
		14.7899	71.7548	21.7282	379.792
		14.7971	52.6311	21.7354	381.051
		14.8042	72.6713	21.7425	359.041
		14.8114	87.4307	21.7496	372.69
		14.8185	85.7951	21.7568	345.767
		14.8256	31.1863	21.7639	293.571
		14.8328	80.5792	21.7711	333.118
		14.8399	67.5954	21.7782	364.908
		14.8471	64.1353	21.7854	269.073
		14.8542	53.6049	21.7925	286.727
		14.8613	74.577	21.7996	312.309
		14.8685	78.5719	21.8068	253.88
		14.8756	64.4004	21.8139	271.208
		14.8827	84.4997	21.821	238.528
		14.8899	56.1841	21.8282	294
		14.897	64.0522	21.8353	292.463
		14.9042	71.9718	21.8424	347.121
		14.9113	82.2292	21.8496	302.452
		14.9184	75.3053	21.8567	296.695
		14.9256	86.7251	21.8639	378.197
		14.9327	59.7829	21.871	441.901
		14.9398	69.2835	21.8781	511.23
		14.947	63.4433	21.8853	706.893
		14.9541	60.1808	21.8924	1053.31
		14.9613	93.4463	21.8996	1173.8
		14.9684	76.3967	21.9067	1546.7
		14.9756	62.7552	21.9138	1870.72
		14.9827	59.5534	21.921	2035.54
		14.9898	51.9106	21.9281	2419.06
		14.997	64.3845	21.9352	2473.05
		15.0041	66.4413	21.9424	2607.79
		15.0112	73.0024	21.9495	2556.02
		15.0184	65.9571	21.9567	2545.91
		15.0255	95.4403	21.9638	2295.4
		15.0327	70.7296	21.9709	2053.7
		15.0398	70.3194	21.9781	1843.4
		15.0469	84.4498	21.9852	1579.12
		15.0541	52.6578	21.9923	1323.82
		15.0612	82.0743	21.9995	1113.08
		15.0684	95.931	22.0066	762.21
		15.0755	105.873	22.0138	777.351
		15.0826	88.2393	22.0209	600.712
		15.0898	76.5836	22.0281	570.841
		15.0969	79.4538	22.0352	410.979
		15.104	66.9158	22.0423	389.365
		15.1112	72.9526	22.0495	382.707
		15.1183	94.1467	22.0566	347.567
		15.1255	63.4581	22.0637	311.358
		15.1326	111.919	22.0709	286.895
		15.1397	105.572	22.078	344.82
		15.1469	75.6239	22.0851	329.397
		15.154	101.075	22.0923	343.153
		15.1611	84.6607	22.0994	319.072
		15.1683	102.154	22.1066	343.747
		15.1754	103.525	22.1137	357.203
		15.1826	98.6133	22.1208	217.633
		15.1897	114.56	22.128	294.586
		15.1968	62.8786	22.1351	223.271
		15.204	102.208	22.1423	289.437
		15.2111	106.496	22.1494	284.456
		15.2182	131.635	22.1565	302.716
		15.2254	127.363	22.1637	229.994
		15.2325	105.109	22.1708	228.684
		15.2397	175.872	22.1779	325.463
		15.2468	104.922	22.1851	328.171
		15.2539	120.511	22.1922	252.456
		15.2611	89.4867	22.1994	243.452
		15.2682	120.036	22.2065	287.793
		15.2753	144.496	22.2136	291.152
		15.2825	134.897	22.2208	251.904
		15.2896	127.916	22.2279	215.455
		15.2968	156.339	22.2351	273.21
		15.3039	105.797	22.2422	254.102
		15.311	139.782	22.2493	260.495
		15.3182	143.675	22.2565	243.268
		15.3253	132.835	22.2636	216.378
		15.3324	147.784	22.2707	277.938
		15.3396	146.671	22.2779	199.31
		15.3467	116.187	22.285	233.991
		15.3539	172.238	22.2921	246.121
		15.361	157.487	22.2993	229.978
		15.3681	171.695	22.3064	169.559
[truncated: 2,750 more rows]

## Sheet: d
	Sample:	w/o MgCl2			with MgCl2
		[2] (mM)	kcat, app (min-1)		[2] (mM)	kcat, app (min-1)
		4	2.42424	2.12121	4	8.88889	7.77778
		3.33333	2.30303	2.19192	3.33333	7.47475	6.86869
		2.66667	2.30303	2.0202	2.66667	7.27273	7.47475
		2	2.22222	1.91919	2	7.57576	6.16162
		1.33333	1.51515	1.71717	1.33333	6.46465	6.36364
		0.666667	1.10101	1.31313	0.666667	5.35353	5.75758
		0.333333	0.954545	0.808081	0.333333	2.42424	2.22222
		0.133333	0.171717	0.30303	0.133333	1.51515	1.41414

## Sheet: e
	Sample:	Δkcat, app(min-1)
	EDTA	-2.1696	-2.2409
	MgCl2	3.19837	2.63815
	MgSO4	2.07792	2.55666
	ZnCl2	-1.28342	-1.18156
	ZnSO4	-0.67227	-1.73771
	CaCl2	-0.7232	-1.40565
	CaSO4	-0.68245	-1.49733
	MnCl2	-0.611154	-1.59919
	MnSO4	-0.87599	-1.53807
	FeSO4	-2.30201	-2.30201
	CuSO4	-1.89458	-1.69086

## Sheet: f
		GC				MS
	Analyte:	3
	Sample:	500 ppm std		reaction		500 ppm std		reaction
		Time (min)	Intensity	Time (min)	Intensity	m/z	Intensity	m/z	Intensity
		3.00172	665	3.07893	346	50.2748	439503	50.2643	163174
		3.01472	267	3.14315	242	51.1391	1961073	51.0706	692823
		3.02745	503	3.18163	215	52.1583	652040	52.073	252750
		3.04045	1513	3.19463	199	53.1268	2021369	53.0631	766387
		3.0532	530	3.20738	224	54.1587	283583	54.1023	120185
		3.06593	53	3.22038	173	55.1192	1017166	55.0568	473046
		3.07893	574	3.25887	162	56.1834	122797	56.0954	99692
		3.09167	670	3.2716	361	57.1955	205333	57.1739	198594
		3.10467	1291	3.2846	371	58.0733	108709	58.2514	47602
		3.13042	154	3.29733	156	59.1181	165513	59.0817	73537
		3.14315	1112	3.31033	518	60.0811	48337	60.0164	128398
		3.1559	329	3.32308	138	61.0535	76376	61.0707	84096
		3.1689	784	3.34882	385	62.0848	343513	62.0108	137745
		3.18163	332	3.36157	4924	63.1047	1112796	63.0235	499273
		3.19463	218	3.3782	5488	64.1048	738040	64.03	369451
		3.20763	147	3.39458	1215	65.0959	2743527	65.022	1189640
		3.22037	1204	3.41097	1972	66.1472	870111	66.0519	399591
		3.24612	147	3.4237	3185	67.1258	1255714	67.0381	641941
		3.25885	772	3.44008	1797	68.1513	363937	68.0709	196432
		3.2716	200	3.45282	3400	69.1099	1158757	69.0169	725188
		3.2976	119	3.46947	1085	70.1923	124220	70.1009	139649
		3.31033	248	3.4822	660	71.142	354044	71.0698	329775
		3.32308	292	3.49493	1707	72.1183	123539	72.0702	72289
		3.33608	580	3.50793	1747	73.1564	246303	73.0632	352518
		3.36155	327	3.52068	2162	74.1355	410419	74.0512	217413
		3.38755	812	3.53342	892	75.1417	687054	75.0778	323882
		3.4003	231	3.54642	2144	76.1774	728200	76.073	307340
		3.41303	751	3.55942	1860	77.1341	4369760	77.0424	2093966
		3.42603	341	3.57217	1378	78.1641	1439550	78.082	669348
		3.45152	679	3.5849	1194	79.1159	2801963	79.0549	1274390
		3.46452	664	3.5979	896	80.1726	702803	80.0727	323847
		3.47752	682	3.61063	1070	81.1418	1245083	81.0678	657673
		3.49025	1000	3.62338	1179	82.1577	707865	82.0812	331248
		3.503	1242	3.63638	116	83.1437	161495	83.09	150788
		3.52873	1396	3.64938	994	84.1421	51767	84.1131	69882
		3.54148	111	3.68787	1593	85.1466	141291	85.0675	154158
		3.55448	660	3.7006	370	86.0795	162439	86.0796	67618
		3.56748	108	3.71333	1356	87.1297	333983	86.6076	14759
		3.58022	567	3.73935	883	88.0716	199528	87.1224	161146
		3.59295	727	3.75208	811	89.1008	824950	87.8997	75502
		3.6187	117	3.76482	374	91.0069	4144191	88.9584	438797
		3.63143	1094	3.77782	1502	92.1512	882739	90.0353	222109
		3.64443	915	3.79057	1144	93.134	1199013	91.0016	1774615
		3.67018	291	3.8033	1436	94.1235	1050266	92.0601	419967
		3.68292	1662	3.8163	2553	95.1048	674009	93.0355	615017
		3.69592	480	3.85478	1152	96.1457	444949	94.0428	543699
		3.70865	590	3.86778	1550	97.1047	351127	95.0118	350669
		3.7214	565	3.88052	835	98.1292	88379	96.0596	278398
		3.7344	419	3.89327	1267	99.1295	112798	97.0312	247722
		3.76013	750	3.90627	884	100.096	93357	98.0735	93395
		3.77288	312	3.91927	916	101.168	665667	99.0707	89233
		3.78588	265	3.932	605	102.041	1296417	100.151	64050
		3.79862	649	3.95775	1133	103.142	2393504	101.067	327091
		3.81162	349	3.97048	652	104.145	1454089	101.772	385620
		3.82437	284	3.98322	307	105.143	2937992	102.28	193143
		3.83737	371	3.99622	821	106.168	1600398	103.032	1109588
		3.8501	120	4.00922	778	107.121	6270387	104.059	675853
		3.87583	467	4.0347	1066	108.147	1190134	105.017	1405540
		3.88858	49	4.0477	1103	109.153	1412641	106.055	644994
		3.90158	674	4.06045	1435	110.133	1094714	107.019	2573577
		3.91458	158	4.07318	483	111.043	353339	108.06	534088
		3.92732	222	4.08618	439	112.151	66300	109.042	703467
		3.94007	909	4.09918	629	113.161	202252	110.047	510960
		3.95307	651	4.11192	1250	115.053	5571506	111.011	226628
		3.9658	575	4.12467	853	116.183	1932025	112.092	53541
		3.97853	242	4.13767	907	117.161	5423639	112.601	13500
		3.99153	495	4.17615	728	118.165	1103752	113.136	106939
		4.00453	212	4.18915	1467	119.176	1009600	113.921	106914
		4.01728	407	4.20188	602	120.158	423566	114.992	2151066
		4.03002	198	4.21462	1452	121.106	2504425	116.055	780050
		4.04302	214	4.22762	613	122.173	543232	117.023	2423235
		4.0685	214	4.24037	950	123.152	942498	118.08	456732
		4.0815	1372	4.2531	538	124.18	404585	119.074	430153
		4.0945	653	4.2661	637	125.15	934009	120.073	147403
		4.10723	149	4.2791	121	126.178	208742	121.029	1080600
		4.13298	455	4.29185	664	127.138	1469439	122.089	283293
		4.14572	188	4.31758	366	128.159	1464141	123.042	482349
		4.15847	275	4.34307	436	129.139	1589948	124.072	203099
		4.17147	381	4.35607	344	130.163	599050	125.028	436460
		4.1842	413	4.36907	180	131.134	4033274	126.017	86729
		4.24842	431	4.3818	295	132.173	997111	127.002	712278
		4.26142	539	4.39455	1278	133.143	1579644	128.044	645594
		4.28717	186	4.40755	1139	134.122	2996178	129.03	826561
		4.3129	394	4.42028	554	135.141	4358137	129.994	274159
		4.32565	973	4.44603	1050	136.179	771473	130.99	1977037
		4.36438	385	4.45877	921	137.169	1227222	132.085	428508
		4.38987	231	4.47177	351	138.149	1039665	133.008	770423
		4.40287	503	4.4845	432	139.159	197799	133.993	1417038
		4.4156	18228	4.4975	192	140.092	62683	135.033	1967477
		4.43198	13815	4.51025	461	141.137	883121	136.079	401523
		4.44862	9479	4.53598	275	142.234	277399	137.025	716588
		4.46475	9632	4.54898	452	143.148	1609101	138.024	557337
		4.48112	6368	4.56173	230	144.171	2089936	139.038	137341
		4.49387	6401	4.57447	355	145.146	10390140	140.06	40405
		4.51025	11428	4.58747	1079	146.171	1800087	141.037	427818
		4.52637	8347	4.6002	614	147.14	1873625	142.042	106720
		4.53937	8186	4.61295	149	148.162	1269854	142.995	832990
		4.55548	7412	4.62595	127	149.139	4387175	144.038	990664
		4.57187	4609	4.63895	989	150.137	4696448	145.02	5141665
		4.58825	7485	4.65168	730	151.135	4675520	146.085	892926
		4.60462	5549	4.66443	715	152.162	1442443	147.031	875989
		4.61737	8195	4.7029	856	153.116	1896127	148.044	586571
		4.63037	5955	4.7289	107	154.164	178861	148.997	2021229
		4.64337	5391	4.76738	429	155.159	118966	150.015	2085634
		4.65975	5479	4.78013	108	156.195	87600	150.993	2069925
		4.67248	4662	4.79287	268	157.154	836572	152.018	642434
		4.68548	6231	4.80587	736	158.19	734441	152.999	870076
		4.69797	5264	4.83162	522	159.153	4125855	154.117	98377
		4.71435	5035	4.84435	547	160.179	1519222	155.12	51628
		4.73047	3885	4.85735	548	161.167	2875883	155.692	7650
		4.74685	5230	4.87008	209	162.151	6375344	156.966	405900
		4.75958	4093	4.88283	759	163.142	3640407	158.065	315402
		4.77258	5719	4.89583	116	164.166	590423	159.016	1709518
		4.78532	6341	4.93432	210	165.164	511343	160.033	612098
		4.79833	5366	4.96005	453	166.116	2190276	160.999	1178133
		4.81107	4516	4.97278	254	167.169	470879	162.005	2717251
		4.82407	4885	4.98578	657	168.111	1504220	163.026	1470773
		4.8368	4207	4.99878	371	169.148	186793	164.063	271857
		4.84955	4443	5.01153	150	170.142	44998	165.016	211587
		4.86255	3938	5.02427	605	171.116	326644	165.971	1162980
		4.87528	6290	5.03727	475	172.175	113325	167.001	550754
		4.88828	1872	5.05002	354	173.141	501462	167.993	634382
		4.90103	2559	5.06275	352	174.182	402373	169.053	80962
		4.91403	5612	5.07575	162	175.141	1839926	170.053	21826
		4.92677	4022	5.08875	305	176.2	1491859	171.01	169245
		4.93977	3376	5.10148	187	177.158	4287527	171.96	39550
		4.9525	5919	5.11423	1151	178.141	1622532	172.977	224894
		4.96525	4379	5.12723	117	179.103	8224364	174.054	160327
		4.97825	4269	5.13997	1079	180.157	11648944	175.022	764686
		4.99125	4825	5.16572	866	181.141	63988896	176.06	616345
		5.00398	4495	5.17872	674	182.144	6802852	177.063	1961818
		5.01673	3603	5.19145	506	183.154	882894	178.058	734653
		5.02973	4147	5.20418	577	184.159	87687	179.005	3357532
		5.04247	3909	5.21718	313	185.161	182064	180.015	4779489
		5.0552	4586	5.24267	458	186.14	152579	181.005	26156288
		5.0682	4219	5.26867	424	187.141	472690	182.018	3021051
		5.0812	5238	5.29415	435	188.157	583936	183.032	371969
		5.09395	2704	5.30715	391	189.126	2925852	184.022	34750
		5.10668	4574	5.3199	354	190.187	1004773	185.058	130954
		5.11968	2019	5.33263	614	191.175	7331566	186.055	65265
		5.13243	5082	5.34563	425	192.197	1830482	187.012	207983
		5.14517	2475	5.35837	722	193.155	2666981	187.983	234620
		5.15817	3719	5.37137	387	194.166	1327042	188.976	1349644
		5.17117	2910	5.38412	158	195.168	433401	190.014	357039
		5.1839	1930	5.39712	391	196.137	112096	191.012	3223726
		5.19665	2557	5.40985	455	197.16	28159	192.065	825554
		5.20965	3853	5.4226	556	198.636	28094	193.013	1236575
		5.22238	3036	5.4356	367	199.329	36816	194.012	577170
		5.23513	2912	5.46133	228	200.158	35877	195.012	177210
		5.24813	2403	5.51255	472	201.145	255457	195.991	26740
		5.26113	1264	5.52555	481	202.142	172336	197.069	15785
		5.27387	1932	5.53855	375	203.147	3667036	198.063	4418
		5.2866	1630	5.5513	497	204.164	1302144	199.044	35158
		5.2996	3322	5.56403	805	205.152	1614233	200.092	24003
		5.31235	2721	5.57703	398	206.17	508589	201.033	95518
		5.32508	1330	5.58977	125	207.144	2927424	201.92	47119
		5.33808	2241	5.60252	536	208.179	417155	202.976	1506877
		5.35108	3537	5.62825	342	209.147	107040	204.044	440879
		5.36383	3483	5.64125	349	210.128	51347	204.996	783781
		5.37657	1672	5.66673	89	211.166	17195	205.98	178569
		5.38957	1854	5.69247	356	212.152	3733	206.969	1336244
		5.40232	2348	5.73122	954	213.23	13381	208.005	215428
		5.41505	1802	5.74395	865	214.164	10364	209.006	40372
		5.42805	2678	5.78243	679	215.144	28377	210.019	22743
		5.45378	4772	5.79543	113	216.124	65136	211.141	6749
		5.46653	2724	5.80843	450	217.189	333504	212.182	4431
		5.47953	2657	5.85965	871	218.163	863199	213.053	49497
		5.49227	3586	5.8724	22	219.14	3059003	214.303	8851
		5.50502	2461	5.8854	369	220.169	525998	215.282	13257
		5.51802	828	5.8984	426	221.139	4898787	216.114	28295
		5.53102	2668	5.93688	424	222.174	742406	217.005	130784
		5.54375	1604	5.94962	92	223.156	223443	217.999	376309
		5.55648	2503	5.96235	659	224.152	59632	218.999	789433
		5.56948	3043	5.98835	661	225.142	49270	220.91	2360917
		5.58223	1448	6.0011	324	226.147	11627	222.012	592836
		5.59497	2440	6.01383	1055	227.218	24881	222.999	145859
		5.60797	2592	6.02683	202	228.034	4383	224.041	30163
		5.62097	3038	6.05232	541	228.61	6497	225.059	19531
		5.63372	1331	6.06532	357	229.318	10277	226.038	4220
		5.64645	2509	6.07832	222	230.174	19248	227.063	17361
		5.65945	1772	6.09105	836	231.062	42924	228.119	8164
		5.67218	1870	6.1038	778	232.011	65361	229.093	5439
		5.68493	821	6.1168	375	232.539	37380	230.077	9220
		5.69793	2251	6.12953	433	233.205	303257	231.014	13114
		5.71093	3633	6.14228	559	234.191	528249	231.971	24124
		5.72367	1280	6.15528	424	236.157	49242792	233.027	140595
		5.73642	1980	6.16828	189	237.218	7030702	233.982	119027
		5.74942	3409	6.2195	297	238.225	901697	235.999	21880688
		5.76215	2723	6.23223	532	239.185	120123	237.065	3367755
		5.77488	1692	6.25823	362	240.252	17570	238.073	408606
		5.78788	2516	6.28372	190	241.263	9525	239.052	53025
		5.80088	1597	6.29672	154	242.232	7568	240.131	8505
		5.81363	988	6.30945	303	242.74	1251	241.036	12935
		5.82637	1690	6.3222	110	243.32	4052	242.079	4666
		5.83937	1684	6.36093	90	244.171	1998	242.707	958
		5.85212	1639	6.37368	594	245.13	45995	243.251	1951
		5.86485	2897	6.42517	493	246.267	9571	244.267	2824
		5.87785	1075	6.43817	618	247.169	7488	245.008	32629
		5.89085	668	6.46363	637	248.175	34280	245.951	10200
		5.9036	1634	6.48938	383	249.185	18652	246.553	364
		5.91633	1955	6.50238	108	250.168	50610	247.108	7878
		5.92933	849	6.51512	249	251.163	23352	248.086	3349
		5.94207	925	6.52812	473	252.175	17990	248.698	4929
		5.95482	1148	6.55387	339	253.129	26061	249.212	6134
		5.96782	1746	6.57933	260	254.124	7212	250.028	7976
		5.98082	2451	6.60508	502	255.128	18298	251.032	6829
		5.99355	2042	6.61808	148	256.266	9224	252.031	2185
		6.0063	1509	6.63082	337	257.191	5183	252.965	11569
		6.0193	2341	6.64357	181	258.203	553	254.024	2957
		6.03203	1150	6.65657	141	259.042	4998	255.004	5258
		6.04477	873	6.6693	231	260.127	4235	256.085	41656
		6.05777	1284	6.69503	179	261.123	10691	257.164	9201
		6.07077	1676	6.72078	144	262.205	5538	257.984	2125
		6.08352	549	6.73352	613	263.178	28282	258.852	2103
		6.09625	2235	6.74652	526	264.228	13147	260.121	3906
		6.10925	1872	6.75927	517	265.102	13909	261.027	5660
		6.122	1811	6.77227	319	266.118	9711	261.666	1945
		6.13473	1852	6.785	431	267.192	14332	262.261	2099
		6.14773	1907	6.798	306	268.18	4007	262.974	19878
		6.16073	1221	6.81073	1273	269.053	11975	264.097	12446
		6.17347	1979	6.82348	825	270.024	3388	265.078	5862
		6.18622	1462	6.83648	122	270.941	2046	265.958	3099
		6.19922	754	6.84922	420	271.465	1400	266.866	11393
		6.21195	1365	6.86222	416	272.269	2427	267.644	1687
		6.2247	2090	6.87497	3342	273.161	2214	268.224	1536
		6.2377	2579	6.9007	261	274.125	1275	269.113	3724
		6.2507	811	6.92645	644	275.149	3222	270.208	2711
		6.26343	3031	6.93918	325	276.204	4068	270.943	1659
		6.27617	871	6.96492	248	277.218	24832	272.218	606
		6.28917	959	6.97792	311	278.174	140091	273.556	738
		6.30192	678	6.99067	730	279.2	49676	274.231	568
		6.31492	836	7.00367	175	280.223	55997	274.746	392
		6.32765	1444	7.0164	366	281.187	32554	275.467	2230
		6.34065	998	7.02915	548	282.207	8416	276.229	3812
		6.36613	1336	7.04215	142	283.13	9724	277.084	2647
		6.37913	2007	7.05488	148	284.168	5894	277.975	90827
		6.39188	1666	7.08062	297	284.992	2265	278.969	26178
		6.40488	1724	7.09362	116	285.709	191	280.013	17942
		6.41762	1806	7.10637	116	286.29	292	280.897	31850
		6.43062	1659	7.1191	224	287.176	658	282.06	5369
		6.44335	1662	7.1321	418	288.004	880	282.932	6201
		6.4561	910	7.14485	238	288.696	148	283.838	3623
		6.4691	1958	7.15785	187	289.251	1789	284.351	3046
		6.48183	1057	7.17058	337	290.429	2370	285.284	2001
		6.49458	1603	7.18358	548	291.224	7620	285.994	1253
		6.50758	1710	7.19632	219	292.214	7330	286.937	638
		6.52058	1149	7.20907	303	293.212	25947	287.84	171
		6.53332	1745	7.2348	987	294.175	47493	288.514	76
		6.54605	1110	7.2478	299	295.321	11679	290.124	855
		6.55905	1673	7.26055	802	296.299	7869	290.69	307
		6.5718	1356	7.27355	1246	297.144	22064	292.093	830
		6.58453	452	7.28628	871	298.094	6726	292.987	4453
		6.59753	1162	7.29902	1083	299.068	5670	294.058	10416
		6.61053	798	7.31202	1330	300.039	2438	295.014	3706
		6.62328	1794	7.32477	1250			296.031	2149
		6.63602	1506	7.33777	2859			296.879	2484
		6.64902	1118	7.3505	8257			298.056	1948
		6.66175	1061	7.3635	7254			298.947	756
		6.6745	1954	7.37625	2007			299.897	747
		6.6875	2101	7.38898	1484			300.923	1427
		6.7005	1972	7.40198	476
		6.71323	1437	7.41473	177
		6.72598	1924	7.42773	764
		6.73898	1996	7.44047	252
		6.75172	901	7.45347	735
		6.76445	1835	7.4662	1323
		6.77745	644	7.47895	925
		6.79045	2177	7.49195	991
		6.8032	3705	7.50468	580
		6.81593	163	7.51768	1069
		6.82893	1324	7.53043	605
		6.84168	2489	7.54343	610
		6.85442	1713	7.55617	764
		6.86742	1063	7.5689	1008
		6.88042	764	7.5819	1076
		6.89317	2468	7.59465	609
		6.9059	1831	7.62038	668
		6.9189	317	7.63313	669
		6.93163	2077	7.65887	143
		6.94438	701	7.6846	340
		6.95738	717	7.6976	1346
		6.97038	2143	7.72308	750
		6.98312	1832	7.73608	364
		6.99587	1300	7.74883	949
		7.00887	480	7.76157	274
		7.0216	500	7.77457	477
		7.0346	305	7.8003	769
		7.0476	1670	7.81305	352
		7.06033	1467	7.82605	1096
		7.07308	328	7.83878	1398
		7.08582	1054	7.85153	741
		7.09882	1278	7.86453	632
		7.11157	745	7.87753	138
		7.12457	1425	7.90302	361
		7.1373	953	7.91602	139
		7.1503	1361	7.92875	793
		7.16303	3005	7.94148	382
		7.17578	1597	7.95448	383
		7.18878	1187	7.96748	90
		7.20152	1707	7.98023	455
		7.21427	1062	7.99297	149
		7.22727	1270	8.01872	290
		7.24027	819	8.03145	811
		7.253	636	8.04445	733
		7.26573	2049	8.05718	660
		7.27873	1127	8.07018	617
		7.29148	1243	8.08293	243
		7.30422	1531	8.09567	411
		7.31722	706	8.10867	572
		7.33022	953	8.12142	359
		7.34297	900	8.13442	646
		7.3687	1737	8.14715	538
		7.38143	430	8.16015	492
		7.39443	1931	8.17288	422
		7.40718	1679	8.18563	377
		7.42018	302	8.19863	878
		7.43292	463	8.21137	773
		7.44567	2031	8.22412	271
		7.45867	128	8.23712	625
		7.4714	1624	8.25012	1919
		7.48415	1022	8.27558	407
		7.49715	1089	8.30133	655
		7.51015	668	8.32707	639
		7.52288	1277	8.34007	359
		7.53562	809	8.35282	180
		7.54862	860	8.37855	615
		7.56137	1055	8.39128	440
		7.5741	2305	8.40403	767
		7.5871	1950	8.41703	667
		7.6001	119	8.43003	165
		7.61285	946	8.44277	160
		7.62558	1588	8.45552	1202
		7.63858	1928	8.46852	894
		7.65132	689	8.48125	218
		7.66407	502	8.494	213
		7.67707	1344	8.507	1056
		7.69007	809	8.52	1530
		7.71555	756	8.55847	176
		7.72855	808	8.57122	655
		7.74128	632	8.58395	133
		7.75402	110	8.59695	254
		7.76702	1683	8.60995	1101
		7.79277	686	8.6227	593
		7.8055	526	8.63543	293
		7.8185	1236	8.64843	752
		7.83125	1524	8.66117	301
		7.84398	1137	8.67392	701
		7.85698	1611	8.71265	489
		7.86998	640	8.7254	670
		7.88272	1358	8.7384	615
		7.89547	1245	8.75113	639
		7.90847	712	8.76387	1068
		7.9212	1805	8.78987	650
		7.9342	1534	8.80262	223
		7.94695	764	8.81535	909
		7.95995	916	8.82835	683
		7.97268	768	8.8411	428
		7.98568	1609	8.86683	1156
		7.99843	1399	8.87983	314
		8.01117	1644	8.89257	1002
		8.02417	1589	8.90532	480
		8.0369	2058	8.91832	544
		8.0499	1207	8.93105	565
		8.06265	719	8.9438	724
		8.07565	1350	8.9568	403
		8.08838	1126	8.9698	1523
		8.10113	1242	8.98253	1136
		8.11413	829	8.99528	164
		8.12713	1078	9.00828	283
		8.13987	458	9.02102	246
		8.1526	3065	9.03375	1007
		8.1656	1031	9.05975	202
		8.17835	1759	9.0725	438
		8.19108	890	9.09823	1390
		8.22983	679	9.11098	1778
		8.24257	1077	9.12372	476
		8.25557	2070	9.13672	649
		8.2683	564	9.14972	612
		8.28105	537	9.16245	366
		8.29405	834	9.1752	643
		8.30705	544	9.1882	84
		8.31978	1237	9.20093	1419
		8.33253	1135	9.22668	1020
		8.34553	1123	9.25242	2327
		8.35827	544	9.26515	222
		8.371	985	9.2909	669
		8.384	797	9.30363	830
		8.397	1124	9.32963	782
		8.40975	893	9.34238	445
		8.42248	594	9.36812	978
		8.43548	1745	9.38085	735
		8.44823	1306	9.3936	891
		8.46123	1346	9.4066	443
		8.47397	1272	9.41933	123
		8.48697	1600	9.43233	968
		8.49972	1153	9.44508	609
		8.51272	396	9.45782	257
		8.52545	982	9.47082	396
		8.53818	2457	9.5093	1818
		8.55118	893	9.5223	91
		8.56393	1324	9.53503	1825
		8.57693	940	9.54778	869
		8.58967	766	9.56078	207
		8.60267	1095	9.59927	645
		8.61542	451	9.61227	426
		8.62815	1205	9.625	187
		8.64115	525	9.63773	553
		8.65388	2299	9.65073	1050
		8.66688	2068	9.66348	684
		8.67963	457	9.67648	110
		8.69263	1734	9.68922	1475
		8.70537	1492	9.71497	489
		8.71812	233	9.7407	1583
		8.74385	1806	9.75343	1431
		8.75685	539	9.76643	773
		8.76958	701	9.77918	1056
		8.78258	1548	9.79218	4086
		8.79533	386	9.80492	1381
		8.80807	723	9.81767	1710
		8.82107	365	9.83067	1455
		8.83382	287	9.8434	2129
		8.84682	1517	9.86913	1003
		8.85955	515	9.88213	1163
		8.87255	725	9.89488	593
		8.88528	1417	9.90762	1306
		8.89803	954	9.93337	166
		8.91103	801	9.9591	1222
		8.92377	1047	9.98485	1627
		8.93677	1159	9.99758	453
		8.94952	1565	10.0106	1070
		8.97525	494	10.0233	392
		8.988	773	10.0363	418
		9.001	626	10.0491	145
		9.01373	1221	10.0621	316
		9.02673	1040	10.0876	586
		9.03973	543	10.1006	582
		9.06522	1066	10.1133	672
		9.07822	640	10.139	399
		9.09095	605	10.1648	625
		9.1167	241	10.1775	791
		9.12943	1249	10.1905	941
		9.14243	699	10.2033	682
		9.15517	1233	10.229	535
		9.16817	1659	10.2547	290
		9.18092	2188	10.2677	314
		9.19365	649	10.2932	540
		9.20665	395	10.3062	364
		9.21965	733	10.3192	194
		9.2324	538	10.3447	211
		9.24513	488	10.3577	134
		9.25813	1430	10.3704	274
		9.27087	993	10.3962	211
		9.28362	1178	10.4089	513
		9.30962	1817	10.4346	417
		9.32235	1459	10.4474	173
		9.36083	1522	10.4731	169
		9.37357	1550	10.4861	548
		9.38657	864	10.4989	318
		9.39957	2315	10.5119	276
		9.41232	1281	10.5246	1009
		9.42505	755	10.5373	629
		9.43805	1136	10.5503	374
		9.4508	1083	10.5761	211
		9.46353	1495	10.6146	211
		9.47653	974	10.6273	424
		9.48953	1116	10.6403	374
		9.50228	1272	10.6531	338
		9.51502	2238	10.6788	277
		9.52802	2441	10.6918	302
		9.54075	3988	10.743	515
		9.5535	3059	10.756	625
		9.5795	1091	10.7818	821
		9.60498	1034	10.7945	193
		9.61798	1162	10.8202	456
		9.63072	459	10.833	500
		9.65645	1344	10.846	127
		9.66945	1086	10.8587	142
		9.6822	873	10.8844	767
		9.69493	1328	10.8972	291
		9.70793	1007	10.9102	819
		9.72068	1774	10.9229	231
		9.73342	756	10.9359	1094
		9.74642	1233	10.9744	605
		9.75942	1899	10.9871	436
		9.77215	2945	11.0001	559
		9.7849	4810	11.0259	151
		9.7979	6635	11.0386	209
		9.81063	5796	11.0516	517
		9.82338	3838	11.0644	604
		9.83638	2183	11.0771	524
		9.84938	836	11.0901	120
		9.87485	1213	11.1029	623
		9.9006	303	11.1286	315
		9.92633	918	11.1416	455
		9.93933	891	11.1671	308
		9.95208	1549	11.1801	161
		9.96482	999	11.1928	588
		9.97782	1650	11.2058	372
		9.99055	1243	11.2186	142
		10.0033	490	11.2316	165
		10.0163	2183	11.2443	3209
		10.0293	2025	11.27	227
		10.042	863	11.2828	1038
		10.0548	925	11.2958	789
		10.0678	741	11.3215	303
		10.0805	1941	11.3343	296
		10.0935	1175	11.347	910
		10.1063	786	11.3857	180
		10.1193	1260	11.3985	70
		10.132	403	11.4242	206
		10.1447	1474	11.4369	1068
		10.1577	1586	11.4499	182
		10.1705	899	11.4627	93
		10.1962	2895	11.4757	515
		10.2092	2658	11.4884	455
		10.222	154	11.5014	224
		10.2347	679	11.5142	301
		10.2477	1288	11.5399	124
		10.2604	780	11.5656	113
		10.2732	1526	11.5784	539
		10.2862	519	11.6041	167
		10.2992	637	11.6299	818
		10.3119	2465	11.6684	204
		10.3377	2286	11.6814	224
		10.3504	883	11.6941	90
		10.3631	1022	11.7068	1007
		10.3761	792	11.7198	171
		10.4019	912	11.7326	506
		10.4146	1155	11.7583	616
		10.4276	713	11.7713	471
		10.4404	672	11.7841	547
		10.4534	317	11.8098	284
		10.4661	1116	11.8225	302
		10.4791	500	11.8483	680
		10.4918	1578	11.8613	899
		10.5046	1667	11.8997	167
		10.5176	1187	11.9125	229
		10.5303	2137	11.9255	186
		10.5431	3120	11.9382	2802
		10.5561	925	11.9512	1968
		10.5691	1536	11.964	337
		10.5818	885	11.9767	460
		10.5945	2141	12.0024	470
		10.6075	685	12.0154	350
		10.6203	1325	12.0409	304
		10.633	922	12.0667	496
		10.646	1110	12.0797	182
		10.659	2611	12.1054	245
		10.6718	878	12.1181	496
		10.6848	852	12.1309	128
		10.6975	1035	12.1439	598
		10.7103	2096	12.1694	258
		10.7233	1140	12.1824	320
		10.7363	1460	12.1954	159
		10.749	1624	12.2081	1676
		10.7617	2006	12.2209	1619
		10.7747	1187	12.2339	1160
		10.7875	1119	12.2466	446
		10.8002	1001	12.2593	453
		10.8132	1110	12.2723	1790
		10.8262	2052	12.2853	172
		10.839	1060	12.2981	1210
		10.8517	261	12.3108	1038
		10.8647	618	12.3238	1682
		10.8774	2179	12.3366	650
		10.8902	1182	12.3493	297
		10.9032	2679	12.3753	786
		10.9162	1658	12.388	655
		10.9289	1464	12.4138	1011
		10.9416	866	12.4265	488
		10.9547	1088	12.4392	102
		10.9674	1118	12.4652	131
		10.9801	1391	12.478	261
		10.9931	2174	12.4907	208
		11.0189	1085	12.5037	698
		11.0316	2911	12.5165	477
		11.0446	886	12.5422	308
		11.0573	759	12.5679	1110
		11.0701	1003	12.5807	214
		11.0831	1387	12.6064	547
		11.0961	928	12.6322	888
		11.1088	2673	12.6452	270
		11.1216	1144	12.6837	71
		11.1346	575	12.6964	847
		11.1473	1760	12.7091	1013
		11.1601	359	12.7221	246
		11.173	1117	12.7479	437
		11.186	1106	12.7864	173
		11.1988	664	12.7991	313
		11.2115	1005	12.8121	174
		11.2245	1842	12.8251	501
		11.2373	1841	12.8378	402
		11.25	976	12.8506	666
		11.263	888	12.8763	635
		11.276	2461	12.8891	1090
		11.2888	1907	12.9151	479
		11.3015	1115	12.9278	132
		11.3145	1451	12.9405	162
		11.3272	1142	12.9535	292
		11.34	2360	12.979	393
		11.353	2226	12.992	623
		11.366	1585	13.0178	959
		11.3787	2170	13.0305	1615
		11.3915	1466	13.0435	179
		11.4045	2438	13.069	335
		11.4172	1679	13.082	320
		11.4302	3926	13.095	759
		11.4429	1315	13.1077	433
		11.4559	1093	13.1205	101
		11.4687	2135	13.1335	446
		11.4817	2437	13.159	831
		11.4944	971	13.172	399
		11.5071	1398	13.185	915
		11.5201	1491	13.1977	716
		11.5329	2929	13.2104	1153
		11.5459	1550	13.2234	772
		11.5586	1436	13.2362	647
		11.5716	2116	13.2489	1111
		11.5844	1581	13.2619	2226
		11.5971	1390	13.2746	1701
		11.6101	2052	13.2876	1453
		11.6228	3051	13.3004	1315
		11.6358	1794	13.3131	1241
		11.6486	1893	13.3261	313
		11.6616	1562	13.3389	908
		11.6743	879	13.3516	1632
		11.6871	1943	13.3646	1220
		11.7001	846	13.3776	1467
		11.7128	940	13.3903	362
		11.7258	675	13.4033	646
		11.7386	1157	13.4161	503
		11.7515	3277	13.4288	572
		11.7643	818	13.4418	1644
		11.777	1078	13.4548	648
		11.79	1145	13.4676	687
		11.8028	971	13.4803	1329
		11.8158	1531	13.4933	594
		11.8285	2364	13.5061	141
		11.8415	1530	13.5188	307
		11.8543	2678	13.5318	380
		11.867	1778	13.5448	657
		11.88	2169	13.5575	411
		11.8927	2546	13.5703	568
		11.9057	1593	13.5833	149
		11.9185	1411	13.596	1972
		11.9315	1673	13.6088	747
		11.9442	3275	13.6218	601
		11.9572	1071	13.6475	229
		11.97	1429	13.686	136
		11.9827	2315	13.6987	990
		11.9957	1677	13.7247	1025
		12.0084	1547	13.7375	1126
		12.0214	1858	13.7502	187
		12.0342	2224	13.7632	135
		12.0472	1185	13.7759	1033
		12.0599	2779	13.7887	277
		12.0726	1701	13.8017	1089
		12.0856	2091	13.8274	317
		12.0986	1930	13.8401	799
		12.1114	2486	13.8531	418
		12.1241	1960	13.8659	116
		12.1371	2036	13.8786	481
		12.1499	867	13.8916	414
		12.1626	2196	13.9044	218
		12.1756	1579	13.9174	81
		12.1886	1078	13.9301	434
		12.2013	1936	13.9431	819
		12.2141	2066	13.9558	551
		12.2271	3280	13.9686	538
		12.2398	5805	13.9943	318
		12.2526	10130	14.0073	161
		12.2656	7587	14.0458	147
		12.2783	5498	14.0586	753
		12.2913	5496	14.0713	424
		12.3041	7201	14.0843	1112
		12.3171	8536	14.11	773
		12.3298	12610	14.1228	1360
		12.3425	12277	14.1358	75
		12.3555	5504	14.1613	914
		12.3685	2567	14.1743	270
		12.3813	884	14.1873	153
		12.394	1602	14.2127	407
		12.407	1673	14.2385	62
		12.4198	1716	14.2642	662
		12.4325	2740	14.2772	281
		12.4455	2060	14.2899	436
		12.4585	1240	14.3027	473
		12.4712	1306	14.3157	448
		12.484	1275	14.3412	145
		12.497	2048	14.3542	211
		12.5097	2684	14.3672	315
		12.5224	2757	14.3799	253
		12.5355	1229	14.3926	530
		12.5482	2774	14.4056	178
		12.5612	4110	14.4184	843
		12.5739	2807	14.4311	238
		12.5869	1684	14.4571	166
		12.5997	746	14.4826	248
		12.6124	1825	14.4956	996
		12.6254	3046	14.5084	431
		12.6384	2512	14.5211	383
		12.6511	1731	14.5341	1569
		12.6639	1310	14.5471	108
		12.6769	2561	14.5598	1038
		12.6896	1022	14.5726	462
		12.7024	1925	14.5856	949
		12.7284	2824	14.5983	1953
		12.7411	1199	14.6111	815
		12.7538	3870	14.6241	122
		12.7668	3127	14.6371	770
		12.7796	1150	14.6498	241
		12.7923	1842	14.6625	190
		12.8053	2110	14.6755	791
		12.8183	1183	14.6883	742
		12.8311	1769	14.727	649
		12.8568	1234	14.7398	389
		12.8696	1568	14.7525	246
		12.8823	2259	14.7782	448
		12.8953	1328	14.817	361
		12.9083	1740	14.8297	519
		12.921	2572	14.8424	407
		12.9338	2291	14.8682	585
		12.9468	1560	14.8809	589
		12.9595	1652	14.8939	257
		12.9723	2674	14.9069	284
		12.9853	1578	14.9197	153
		12.9983	2104	14.9454	513
		13.011	2848	14.9581	534
		13.0237	1537	14.9839	845
		13.0367	3321	14.9969	335
		13.0495	1714	15.0096	330
		13.0622	1997	15.0354	152
		13.0752	3100	15.0481	171
		13.0882	2405	15.0609	265
		13.1009	3061	15.0996	695
		13.1137	3577	15.1123	748
		13.1267	1971	15.1253	84
		13.1394	2355	15.1381	756
		13.1522	3687	15.1768	144
		13.1652	1681	15.2023	158
		13.1782	1235	15.2153	455
		13.1909	2590	15.228	252
		13.2037	3117	15.2408	711
		13.2167	2045	15.2538	397
		13.2294	1506	15.2795	535
		13.2421	1460	15.3052	852
		13.2551	4483	15.318	929
		13.2681	2501	15.3307	559
		13.2809	2666	15.3437	130
		13.2936	1572	15.3567	1115
		13.3066	1608	15.3695	264
		13.3194	4220	15.3822	722
		13.3321	3029	15.3952	578
		13.3451	2727	15.4079	746
		13.3581	2954	15.4207	690
		13.3708	1693	15.4337	270
		13.3836	2970	15.4464	1187
		13.3966	2076	15.4594	1295
		13.4093	3577	15.4722	978
		13.4221	1868	15.4849	1344
		13.4351	2580	15.4979	1032
		13.4481	1867	15.5107	799
		13.4608	2832	15.5236	471
		13.4735	2415	15.5366	1021
		13.4863	3701	15.5494	456
		13.4993	2417	15.5621	518
		13.512	2688	15.5749	705
		13.525	3806	15.5879	593
		13.5378	1985	15.6006	202
		13.5508	1573	15.6264	315
		13.5635	3273	15.6394	551
		13.5762	4947	15.6521	306
		13.5892	3485	15.6648	1006
		13.602	1417	15.6906	276
		13.615	1547	15.7036	475
		13.6277	3502	15.7293	376
		13.6407	2613	15.7421	1035
		13.6535	4298	15.7548	818
		13.6662	2399	15.7678	541
		13.6792	3673	15.7805	150
		13.692	4016	15.7935	586
		13.705	3531	15.8065	232
		13.7177	3811	15.8193	1103
		13.7304	3709	15.845	725
		13.7434	2931	15.8578	1950
		13.7562	2843	15.8705	1372
		13.7689	1973	15.8835	537
		13.7819	2538	15.8965	582
		13.7949	3586	15.9092	615
		13.8077	2996	15.922	737
		13.8204	2978	15.935	322
		13.8334	1921	15.9477	755
		13.8461	1716	15.9605	287
		13.8589	3879	15.9735	617
		13.8719	3178	15.9865	518
		13.8849	1746	15.9992	686
		13.8976	3374	16.0119	226
		13.9103	3343	16.0249	657
		13.9233	2986	16.0377	1735
		13.9361	1800	16.0504	1270
		13.9488	3144	16.0762	263
		13.9616	4976	16.0892	53
		13.9746	3759	16.1019	710
		13.9876	420	16.1276	72
		14.0003	2565	16.1404	842
		14.013	3272	16.1664	304
		14.026	2277	16.1791	283
		14.0388	3815	16.1919	337
		14.0515	3613	16.2049	687
		14.0645	2530	16.2176	644
		14.0775	3602	16.2304	2347
		14.0903	4316	16.2433	718
		14.103	3474	16.2564	1856
		14.116	3316	16.2691	700
		14.1288	3894	16.2818	655
		14.1415	1683	16.2948	939
		14.1545	3942	16.3076	1093
		14.1675	2173	16.3333	408
		14.1802	4170	16.3463	1352
		14.193	3031	16.359	702
		14.206	2546	16.3718	743
		14.2187	4284	16.3848	906
		14.2315	2068	16.3975	904
		14.2445	3543	16.4103	207
		14.2575	1833	16.4233	138
		14.2702	5620	16.4363	1003
		14.2829	3563	16.449	211
		14.2959	4360	16.4617	276
		14.3087	2500	16.4748	700
		14.3214	2372	16.4875	515
		14.3344	4269	16.5002	492
		14.3474	3270	16.5132	182
		14.3602	4202	16.5262	279
		14.3729	3997	16.539	908
		14.3859	3159	16.5517	240
		14.3986	1311	16.5647	381
		14.4114	3787	16.5774	275
		14.4244	3869	16.5902	354
		14.4374	2924	16.6032	1370
		14.4501	3552	16.6162	2170
		14.4628	2421	16.6289	667
		14.4758	6028	16.6417	315
		14.4886	6435	16.6547	785
		14.5013	7386	16.6674	730
		14.5143	9601	16.6802	408
		14.5273	11376	16.6931	387
		14.5401	8007	16.7062	673
		14.5528	11135	16.7189	272
		14.5658	7413	16.7316	631
		14.5785	5026	16.7446	908
		14.5913	5424	16.7574	750
		14.6043	13537	16.7701	438
		14.6173	11098	16.7831	838
		14.63	8439	16.8088	1207
		14.6428	6437	16.8216	396
		14.6558	1248	16.8346	1619
		14.6685	4023	16.8473	899
		14.6813	5661	16.8601	178
		14.6943	4339	16.8731	1164
		14.7073	6492	16.8861	2001
		14.72	5190	16.8988	1173
		14.7327	5706	16.9115	1509
		14.7457	5016	16.9245	2387
		14.7585	6355	16.9373	970
		14.7715	4311	16.95	3458
		14.7842	3789	16.963	7264
		14.7972	4591	16.976	5354
		14.81	2827	16.9888	1260
		14.823	4192	17.0015	404
		14.8357	2566	17.0145	1200
		14.8484	4074	17.0272	524
		14.8614	3788	17.04	990
		14.8744	3853	17.053	2751
		14.8872	4984	17.066	426
		14.8999	4613	17.0915	2666
		14.9129	4644	17.1045	1048
		14.9256	6041	17.1172	865
		14.9384	5112	17.13	1026
		14.9514	3830	17.156	1241
		14.9644	3073	17.1687	988
		14.9771	3943	17.1814	2050
		14.9899	4459	17.1944	173
		15.0029	4672	17.2072	1105
		15.0156	4373	17.2199	1034
		15.0283	2475	17.2329	897
		15.0413	5578	17.2459	523
		15.0543	5715	17.2586	299
		15.0671	3604	17.2714	1451
		15.0798	5724	17.2844	908
		15.0928	6851	17.2971	673
		15.1056	4548	17.3099	404
		15.1183	4268	17.3359	798
		15.1313	4281	17.3486	1337
		15.1443	5111	17.3614	1794
		15.157	7313	17.3743	888
		15.1698	6620	17.3871	2573
		15.1828	3524	17.3998	1523
		15.1955	3153	17.4128	468
		15.2083	4795	17.4258	761
		15.2213	3767	17.4386	913
		15.2343	3845	17.4513	672
		15.247	5401	17.4643	1056
		15.2598	5328	17.477	262
		15.2728	4548	17.4898	2478
		15.2855	5830	17.5028	776
		15.2982	5067	17.5158	1379
		15.3112	7934	17.5285	1199
		15.3242	6645	17.5413	1763
		15.337	6391	17.5543	470
		15.3497	5782	17.5798	1707
		15.3627	4925	17.5927	779
		15.3755	5913	17.6058	2120
		15.3882	3927	17.6185	1076
		15.4012	5607	17.6312	307
		15.4142	4643	17.6442	369
		15.4269	4598	17.657	2357
		15.4397	5441	17.6697	1079
		15.4527	6425	17.6827	1754
		15.4654	4979	17.6957	1879
		15.4781	8518	17.7084	1475
		15.4911	7340	17.7212	1054
		15.5041	8083	17.7342	1512
		15.5169	8471	17.7469	1683
		15.5296	8652	17.7597	626
		15.5426	6640	17.7727	1719
		15.5554	5689	17.7857	593
		15.5684	7615	17.7984	324
		15.5811	4359	17.8112	929
		15.5941	4158	17.8241	1457
		15.6068	6085	17.8369	3110
		15.6198	7715	17.8496	1733
		15.6326	8346	17.8626	1687
		15.6453	6660	17.8756	920
		15.6583	6832	17.8884	479
		15.6711	8869	17.9011	1315
		15.6841	7329	17.9141	1620
		15.6968	8280	17.9269	994
		15.7098	7801	17.9396	838
		15.7226	8143	17.9526	816
		15.7353	7710	17.9656	1510
		15.7483	8356	17.9783	1145
		15.761	6436	17.9911	1089
		15.774	6726	18.0041	509
		15.787	5120	18.0168	1604
		15.7998	9133	18.0296	632
		15.8125	6892	18.0425	234
		15.8255	7173	18.0556	2070
		15.8383	8047	18.0683	1619
		15.851	9198	18.081	99
		15.864	6557	18.094	651
		15.877	11711	18.1068	1028
		15.8897	6187	18.1195	1380
		15.9025	7178	18.1325	293
		15.9155	6989	18.1455	1747
		15.9282	8551	18.1582	649
		15.941	7492	18.171	693
		15.954	7413	18.1837	836
		15.967	9689	18.1965	1201
		15.9797	7264	18.2092	1282
		15.9924	8531	18.2222	226
		16.0054	7332	18.2352	922
		16.0182	8713	18.2479	707
		16.0309	7477	18.2607	1407
		16.0439	8895	18.2737	1570
		16.0569	7598	18.2864	530
		16.0696	8554	18.2992	1824
		16.0824	7595	18.3122	1158
		16.0954	8206	18.3252	2072
		16.1081	4112	18.3379	432
		16.1209	7678	18.3507	659
		16.1339	10439	18.3636	443
		16.1469	8579	18.3764	565
		16.1596	6842	18.3891	1308
		16.1724	9725	18.4021	2609
		16.1853	8573	18.4149	763
		16.1981	8364	18.4279	1144
		16.2111	9141	18.4406	953
		16.2241	6261	18.4536	1211
		16.2368	9965	18.4663	1021
		16.2496	8143	18.4791	277
		16.2626	7746	18.4921	532
		16.2753	8512	18.5178	1114
		16.2881	10264	18.5436	922
		16.3011	9551	18.5563	332
		16.3138	8762	18.5691	2093
		16.3268	9592	18.582	1761
		16.3395	7627	18.5951	1288
		16.3525	8522	18.6078	564
		16.3653	11326	18.6205	290
		16.378	9717	18.6335	3328
		16.391	12291	18.6463	1342
		16.404	9138	18.672	1079
		16.4168	6676	18.685	873
		16.4295	7426	18.6977	742
		16.4425	10447	18.7105	1080
		16.4552	12385	18.7235	490
		16.468	8042	18.7362	1489
		16.481	11151	18.749	434
		16.494	13251	18.762	226
		16.5067	13965	18.775	1333
		16.5195	15193	18.7877	1852
		16.5325	13878	18.8005	473
		16.5452	13960	18.8134	145
		16.5579	16252	18.8262	2001
		16.5709	15396	18.8389	142
		16.5839	14475	18.8519	1856
		16.5967	13505	18.8649	1122
		16.6094	15539	18.9034	278
		16.6224	14985	18.9162	902
		16.6388	23601	18.9419	2024
		16.6515	18229	18.9546	655
		16.6645	12391	18.9676	1665
		16.6775	11636	18.9804	2717
		16.6903	11000	18.9934	2036
		16.703	12267	19.0061	2651
		16.716	9952	19.0189	1180
		16.7288	9794	19.0319	2276
		16.7415	9113	19.0449	1517
		16.7545	12192	19.0576	1311
		16.7675	9147	19.0703	951
		16.7802	10128	19.0833	1027
		16.793	10181	19.0961	1129
		16.806	10338	19.1088	2220
		16.8187	12520	19.1218	297
		16.8315	8517	19.1476	639
		16.8445	11357	19.1603	2513
		16.8575	12215	19.173	1840
		16.8702	10656	19.186	1363
		16.883	12545	19.1988	456
		16.8959	13144	19.2118	1960
		16.9087	16355	19.2245	1038
		16.9217	13579	19.2375	1137
		16.9344	11902	19.2503	1840
		16.9474	18498	19.2633	1065
		16.9602	11270	19.276	1035
		16.9732	20406	19.2887	1342
		16.9859	18834	19.3017	3406
		16.9987	12700	19.3145	6785
		17.0116	12327	19.3275	3055
		17.0244	10296	19.3402	3754
		17.0374	10741	19.366	1182
		17.0501	10997	19.3787	1947
		17.0631	11451	19.3917	966
		17.0759	12499	19.4045	1048
		17.0886	14300	19.4174	1250
		17.1016	15205	19.4302	1119
		17.1144	11151	19.4429	2009
		17.1273	10445	19.4559	2440
		17.1401	13393	19.4687	1428
		17.1531	15132	19.4817	837
		17.1658	13159	19.4944	2368
		17.1786	8796	19.5074	3433
		17.1916	13422	19.5202	5869
		17.2043	9630	19.5329	11873
		17.2173	9774	19.5459	8966
		17.23	10240	19.5586	6683
		17.2431	10696	19.5716	5103
		17.2558	15747	19.5844	4549
		17.2685	13305	19.5974	4202
		17.2815	15092	19.6101	2013
		17.2943	13735	19.6228	3975
		17.3073	17193	19.6359	6938
		17.32	16764	19.6486	5460
		17.333	14506	19.6616	2827
		17.3457	17859	19.6743	1204
		17.3585	15350	19.6873	2412
		17.3715	13744	19.7001	2548
		17.3842	17741	19.7128	1842
		17.3972	10671	19.7258	5170
		17.41	11441	19.7386	8328
		17.423	12773	19.7516	7582
		17.4357	13269	19.7643	7809
		17.4485	16707	19.7773	5639
		17.4614	15570	19.79	4963
		17.4742	12897	19.8028	4334
		17.4872	16752	19.8158	6467
		17.4999	16762	19.8285	8013
		17.5129	13209	19.8415	4471
		17.5257	17270	19.8543	6088
		17.5387	12831	19.8672	7568
		17.5514	16665	19.88	9977
		17.5642	15290	19.8927	12913
		17.5771	13824	19.9057	18018
		17.5902	15408	19.9185	95309
		17.6029	15641	19.9315	769222
		17.6156	16330	19.9442	1277853
		17.6286	13333	19.9572	942882
		17.6414	15444	19.97	519750
		17.6541	15272	19.9827	382046
		17.6671	14652	19.9957	241669
		17.6801	13376	20.0084	173203
		17.6928	15137	20.0214	150594
		17.7056	16780	20.0342	131074
		17.7186	17627	20.0472	118511
		17.7313	16413	20.0599	89937
		17.7441	14131	20.0726	96422
		17.7571	14803	20.0857	84836
		17.7701	22349	20.0984	70352
		17.7828	18359	20.1114	58181
		17.7955	16027	20.1241	70847
		17.8086	13629	20.1371	68919
		17.8213	23275	20.1499	66415
		17.834	16335	20.1626	111498
		17.847	20687	20.1756	149799
		17.86	15462	20.1883	140562
		17.8728	17177	20.2014	108317
		17.8855	21530	20.2141	83428
		17.8985	20665	20.2271	86769
		17.9112	18491	20.2398	73983
		17.9243	16624	20.2528	65369
		17.937	17842	20.2656	64468
		17.95	21133	20.2783	69407
		17.9627	16699	20.2913	65931
		17.9757	17952	20.3041	66086
		17.9885	17057	20.317	65682
		18.0012	20258	20.3298	53486
		18.0142	21730	20.3425	50287
		18.0272	23094	20.3555	60506
		18.04	20145	20.3683	51266
		18.0527	16571	20.3813	57453
		18.0657	17454	20.394	49791
		18.0784	18008	20.407	51816
		18.0912	19172	20.4198	71301
		18.1042	20895	20.4325	215400
		18.1172	17361	20.4455	430028
		18.1299	20925	20.4582	551113
		18.1426	21317	20.4712	689883
		18.1557	22720	20.484	696476
		18.1684	18760	20.497	843103
		18.1811	17768	20.5097	1194406
		18.1941	18714	20.5224	2464380
		18.2071	20330	20.5355	4417366
		18.2199	21208	20.5482	6822879
		18.2326	20270	20.5612	10090250
		18.2456	22106	20.5739	13753164
		18.2584	25611	20.5869	16898712
		18.2711	24638	20.5997	20070928
		18.2875	27831	20.6124	21880688
		18.3005	25811	20.6254	28297032
		18.3166	26868	20.6381	31527832
		18.3293	26439	20.6512	32088056
		18.3423	28140	20.6639	36363048
		18.3551	28776	20.6769	38466752
		18.3678	23332	20.6896	13578242
		18.3845	34602	20.7024	8841138
		18.4006	30274	20.7154	7005690
		18.4133	27591	20.7281	6071806
		18.4263	24455	20.7411	5482694
		18.4391	28498	20.7538	5117558
		18.4518	20083	20.7669	4678647
		18.4648	24436	20.7796	4538496
		18.4778	27303	20.7923	3993034
		18.4905	23886	20.8053	4191763
		18.5033	23770	20.8181	3909999
		18.5163	25321	20.8311	3492467
		18.529	28005	20.8438	3507721
		18.5418	23862	20.8568	3368346
		18.5547	25915	20.8696	3190123
		18.5678	23553	20.8823	2983106
		18.5805	25107	20.8953	2807302
		18.5932	27694	20.908	2697878
		18.6062	25438	20.921	2768525
		18.619	27389	20.9338	2691233
		18.632	28217	20.9468	2484017
		18.6447	26053	20.9595	2510429
		18.6577	27498	20.9722	2541642
		18.6704	27225	20.9853	2488475
		18.6835	24666	20.998	2286380
		18.6962	23519	21.011	2262617
		18.7089	27945	21.0237	2168018
		18.7219	25607	21.0367	2181518
		18.7347	28923	21.0495	2181609
		18.7477	26873	21.0622	2089603
		18.7604	30310	21.0752	1957861
		18.7734	24818	21.0879	2043641
		18.7861	25909	21.101	1967528
		18.7989	22968	21.1137	1822836
		18.8119	24927	21.1267	1772647
		18.8246	24525	21.1394	1913028
		18.8376	28609	21.1522	1894969
		18.8504	25132	21.1652	1782336
		18.8634	26514	21.1779	1726689
		18.8761	33229	21.1909	1579104
		18.8891	28581	21.2036	1673078
		18.9018	33606	21.2167	1611058
		18.9146	27633	21.2294	1483835
		18.9276	29359	21.2421	1512888
		18.9406	29499	21.2551	1504237
		18.9533	31864	21.2679	1392658
		18.9661	27770	21.2809	1409769
		18.9791	35525	21.2936	1391452
		18.9918	33322	21.3066	1422567
		19.0045	31903	21.3194	1327324
		19.0175	30868	21.3321	1365880
		19.0306	28525	21.3451	1275572
		19.0433	32825	21.3578	1292062
		19.056	30878	21.3708	1274448
		19.069	33257	21.3836	1273215
		19.0818	22432	21.4	1685517
		19.0945	28612	21.4163	1836014
		19.1075	33590	21.4291	1907718
		19.1205	28869	21.4421	1967276
		19.1333	32207	21.4551	2098235
		19.146	29161	21.4678	2398219
		19.159	35005	21.4806	2105299
		19.1717	32623	21.4935	1980343
		19.1845	33415	21.5063	1921586
		19.1975	31493	21.519	1861248
		19.2105	30493	21.532	1558750
		19.2232	29314	21.5448	1196028
		19.2359	32238	21.5578	1068033
		19.249	36640	21.5705	1132656
		19.2617	34558	21.5832	1105874
		19.2744	36638	21.5963	935800
		19.2874	39813	21.609	908132
		19.3004	33645	21.6217	938490
		19.3132	41254	21.6347	862771
		19.3259	41590	21.6475	818354
		19.3389	43844	21.6605	831006
		19.3516	46569	21.6732	897600
		19.3644	56672	21.6859	970921
		19.3774	56860	21.6989	981897
		19.3904	58590	21.7117	884356
		19.4031	56571	21.7247	880903
		19.4159	60993	21.7374	825141
		19.4289	64811	21.7504	824619
		19.4416	72775	21.7632	756969
		19.4544	70190	21.7759	749120
		19.4674	70543	21.7889	739647
		19.4804	69434	21.8016	813352
		19.4931	75423	21.8147	645448
		19.5058	76022	21.8274	713188
		19.5188	74723	21.8404	838080
		19.5316	78852	21.8531	718197
		19.5443	69168	21.8659	716179
		19.5573	79526	21.8789	688336
		19.5703	69938	21.8916	675886
		19.5831	77955	21.9046	756895
		19.5961	78064	21.9173	700661
		19.6088	84099	21.9301	682305
		19.6215	85149	21.9431	671468
		19.6345	89524	21.9558	719779
		19.6473	97523	21.9686	663580
		19.6603	99615	21.9816	697244
		19.673	90223	21.9946	687776
		19.686	92302	22.0073	633390
		19.6988	94458	22.0201	676585
		19.7115	88549	22.0331	642969
		19.7245	96329	22.0458	664593
		19.7375	103214	22.0585	602738
		19.7502	98900	22.0715	628042
		19.763	104963	22.0843	662489
		19.776	105474	22.0973	606120
		19.7887	109875	22.11	644112
		19.8015	105464	22.1228	619383
		19.8145	120570	22.1358	607935
		19.8272	116595	22.1485	695562
		19.8402	112363	22.1612	589942
		19.8563	136992	22.1742	679956
		19.8691	119823	22.1872	617742
		19.8821	112780	22.2	592835
		19.8948	115382	22.2127	560074
		19.9076	121366	22.2257	605672
		19.9205	117069	22.2385	600011
		19.9336	121948	22.2512	585369
		19.9499	125728	22.2642	646503
		19.9663	144951	22.2772	595820
		19.9824	149578	22.2899	645127
		19.9952	131327	22.3027	635411
		20.0082	123145	22.3157	617930
		20.0212	132973	22.3284	597694
		20.0339	142253	22.3412	606866
		20.0466	124383	22.3542	577747
		20.0597	142500	22.3669	611119
		20.0724	132235	22.3799	534306
		20.0851	128962	22.3926	549159
		20.0981	144178	22.4054	603489
		20.1111	144516	22.4184	567107
		20.1239	141491	22.4311	583453
		20.1366	137537	22.4441	517159
		20.1496	149392	22.4569	595792
		20.1623	148361	22.4699	577941
		20.1754	157296	22.4826	575104
		20.1881	161807	22.4953	592370
		20.2011	146293	22.5084	537115
		20.2138	156914	22.5211	604711
		20.2266	174720	22.5341	546003
		20.2396	163642	22.5468	514421
		20.2523	169784	22.5598	511224
		20.2653	194942	22.5726	587057
		20.2781	184229	22.5853	587641
		20.291	204296	22.5983	567583
		20.3038	209509	22.611	564158
		20.3168	213456	22.6241	525591
		20.3295	241050	22.6368	508402
		20.3423	335519	22.6498	554888
		20.3553	554465	22.6625	535002
		20.368	1155667	22.6753	500928
		20.381	1844627	22.6883	530441
		20.3938	2956781	22.701	520608
		20.4067	4161879	22.714	511693
		20.4195	4707486	22.7304	477915
		20.4322	5527028	22.7431	526280
		20.4452	6747240	22.7561	506878
		20.4616	9697494	22.7689	533136
		20.4777	8785059	22.7819	519723
		20.4941	7417443	22.7946	469433
		20.5105	6405865	22.8076	488156
		20.5266	6437403	22.8204	489757
		20.543	8245211	22.8331	488320
		20.5596	10625942	22.8461	481070
		20.5757	12577414	22.8588	478647
		20.5921	16062194	22.8716	526443
		20.6085	19371744	22.8846	571754
		20.6249	22806912	22.8976	555651
		20.6413	28228920	22.9103	490420
		20.6579	31602904	22.923	506098
		20.6743	37573672	22.9361	548595
		20.6907	39955512	22.9488	535506
		20.7034	41660608	22.9615	481672
		20.7198	46478632	22.9745	490730
		20.7325	48168744	22.9875	557315
		20.7492	49890152	23.0003	511366
		20.7619	49242792	23.013	502422
		20.7747	53695576	23.026	499357
		20.791	55901896	23.0388	471981
		20.8072	53409680	23.0515	459986
		20.8199	41846992	23.0645	464329
		20.8365	42849240	23.0775	491778
		20.8529	34996848	23.0902	454392
		20.8693	32532384	23.103	471355
		20.8857	28605072	23.116	488607
		20.902	26929600	23.1287	442175
		20.9182	25591496	23.1414	462421
		20.9348	23732616	23.1545	468524
		20.9509	22174624	23.1674	447153
		20.9673	21016000	23.1802	474951
		20.9837	18949992	23.1929	449790
		21.0001	18477024	23.2059	471656
		21.0164	17796640	23.2187	441862
		21.0331	16545986	23.2314	453205
		21.0492	16208542	23.2444	434066
		21.0656	15228742	23.2574	451834
		21.082	13817012	23.2702	452081
		21.0983	15046592	23.2829	431889
		21.1147	13781678	23.2959	431151
		21.1314	12399914	23.3086	418563
		21.1477	12618086	23.3214	447238
		21.1641	12854038	23.3344	443538
		21.1805	11660878	23.3474	418344
		21.1969	11125770	23.3601	365198
		21.2133	10864484	23.3728	421184
		21.2299	10811188	23.3859	449592
		21.2463	10519362	23.3986	428144
		21.2627	9929624	23.4113	411645
		21.2791	9538650	23.4243	421373
		21.2954	9249340	23.4373	411312
		21.3118	9275348	23.4501	393675
		21.3285	8204895	23.4628	419746
		21.3448	8765890	23.4758	435205
		21.3612	7962821	23.4886	410379
		21.3776	8088899	23.5013	426944
		21.394	7263720	23.5143	398156
		21.4104	7538973	23.5273	452355
		21.427	7611598	23.54	397657
		21.4434	7573180	23.5528	443841
		21.4597	7478229	23.5658	407525
		21.4761	7154120	23.5785	435129
		21.4925	6759905	23.5912	430161
		21.5089	6995055	23.6043	382173
		21.5255	6749436	23.6172	408873
		21.5417	6486915	23.63	403581
		21.558	6467549	23.6427	386664
		21.5744	6147455	23.6557	411570
		21.5908	6059678	23.6685	391925
		21.6069	6083664	23.6812	399288
		21.6236	5735222	23.6942	363568
		21.6397	5868124	23.7072	394008
		21.6561	5674282	23.72	382535
		21.6724	5664297	23.7327	403297
		21.6888	4968908	23.7457	366394
		21.7052	5361170	23.7584	384281
		21.7218	5230405	23.7712	412161
		21.7382	5386938	23.7842	374127
		21.7546	4927446	23.7972	353861
		21.771	4832163	23.8099	363206
		21.7871	4627515	23.8226	379593
		21.8035	4398556	23.8357	371795
		21.8201	4872346	23.8484	364012
		21.8362	4634160	23.8611	357139
		21.8526	4753157	23.8741	359152
		21.869	4556993	23.8871	357816
		21.8854	4525193	23.8999	371223
		21.9017	4278540	23.9126	334779
		21.9184	4237565	23.9256	349074
		21.9345	4426407	23.9383	348890
		21.9509	4206841	23.9511	360554
		21.9673	4074733	23.9641	338940
		21.9837	4012148	23.9807	354915
		22	4120636	23.9968	348643
		22.0167	3960322	24.0096	356567
		22.0328	3748190	24.0226	357312
		22.0492	3806529	24.0353	356867
		22.0656	3551643	24.0481	335191
		22.0819	3789205	24.0611	321577
		22.0983	3526116	24.0741	373197
		22.1147	3513858	24.0868	350647
		22.1311	3453107	24.0996	354334
		22.1474	3452979	24.1125	322794
		22.1636	3549083	24.1253	326925
		22.18	3612009	24.138	350518
		22.1963	3204627	24.151	333347
		22.2127	3429037	24.164	313359
		22.2288	3291566	24.1768	324276
		22.2452	3155232	24.1895	324740
		22.2616	3093559	24.2025	321723
		22.278	3251592	24.2153	332017
		22.2944	2981213	24.228	308336
		22.311	3093078	24.241	298811
		22.3271	2905937	24.254	318507
		22.3435	3086770	24.2667	303910
		22.3596	2941250	24.2795	297768
		22.376	3026008	24.2925	314262
		22.3921	2787431	24.3052	325335
		22.4088	2816448	24.3179	301190
		22.4251	2604344	24.331	306892
		22.4415	2534057	24.3439	296047
		22.4576	2559867	24.3567	284549
		22.474	2666494	24.3697	302540
		22.4901	2608868	24.3824	289438
		22.5068	2577750	24.3952	313977
		22.5229	2547820	24.4082	309027
		22.5393	2541921	24.4209	298713
		22.5557	2553316	24.4339	298375
		22.572	2673160	24.4467	276774
		22.5884	2501904	24.4594	296411
		22.6051	2566228	24.4724	271232
		22.6212	2477997	24.4851	301918
		22.6376	2346435	24.4979	262950
		22.6539	2352532	24.5109	289772
		22.6703	2195495	24.5239	264322
		22.6867	2272724	24.5366	267750
		22.7033	2290464	24.5494	270263
		22.7197	2249606	24.5657	267804
		22.7361	2078877	24.5785	274843
		22.7525	2071434	24.5915	280121
		22.7689	2325638	24.6042	278720
		22.785	2160151	24.6172	281710
		22.8016	2069146	24.63	273654
		22.818	2037154	24.6429	267689
		22.8344	1959370	24.6557	274026
		22.8505	2021697	24.6684	284736
		22.8669	1929042	24.6814	253802
		22.883	1875725	24.6942	276459
		22.8996	1922634	24.7072	280486
		22.9158	1774852	24.7199	265340
		22.9321	1913679	24.7329	254513
		22.9485	1924175	24.7457	256018
		22.9649	1966010	24.7584	256257
		22.9813	1857164	24.7714	254125
		22.9979	1537634	24.7841	252668
		23.0143	1772451	24.7971	278701
		23.0307	1768796	24.8099	241913
		23.0471	1783785	24.8229	266748
		23.0632	1732994	24.8356	247624
		23.0796	1714598	24.8483	247547
		23.0962	1745395	24.8614	247671
		23.1126	1666171	24.8741	253882
		23.129	1685020	24.8871	250673
		23.1454	1648098	24.8998	254402
		23.1617	1716017	24.9128	264561
		23.1781	1520464	24.9292	241329
		23.1947	1553641	24.9419	236763
		23.2111	1566933	24.955	229636
		23.2275	1508439	24.9677	238466
		23.2439	1498865	24.9807	242610
		23.2603	1474119	24.9934	210495
		23.2767	1531439	25.0064	247905
		23.2933	1520399	25.0192	241182
		23.3094	1548438	25.0319	239537
		23.3258	1476658	25.0449	220004
		23.3422	1445306	25.0577	233886
		23.3586	1458362	25.0707	226167
		23.3713	1510703	25.0834	217815
		23.3879	1464808	25.0964	229355
		23.4043	1362720	25.1091	217942
		23.4207	1354179	25.1219	227594
		23.4371	1489792	25.1383	238839
		23.4532	1415001	25.1549	216663
		23.4696	1327781	25.171	224321
		23.4862	1364250	25.1874	219352
		23.5023	1404748	25.2001	215584
		23.5187	1317965	25.2165	218719
		23.5351	1273728	25.2293	199699
		23.5512	1323867	25.2423	215457
		23.5676	1262586	25.2553	215887
		23.584	1226713	25.268	202447
		23.6001	1241820	25.2807	213817
		23.6162	1259553	25.2971	207252
		23.6326	1214931	25.3099	192643
		23.649	1267126	25.3229	200369
		23.6654	1242388	25.3359	209503
		23.682	1179808	25.3486	212644
		23.6984	1238758	25.3613	206380
		23.7147	1210777	25.3777	220166
		23.7311	1081273	25.3905	213292
		23.7475	1162866	25.4035	189630
		23.7639	1109438	25.4162	212484
		23.7805	1128992	25.4292	201459
		23.7969	1139705	25.4419	184057
		23.8133	1132067	25.4549	207099
		23.8294	1158003	25.4711	200083
		23.8458	1062746	25.4838	187717
		23.8622	1096624	25.4968	195479
		23.8788	1104955	25.5095	198403
		23.8949	1072660	25.5225	195970
		23.9113	1050757	25.5353	194424
		23.9277	1086739	25.5483	198854
		23.9441	1103185	25.5644	190626
		23.9605	1054828	25.5805	188171
		23.9771	981385	25.5933	183271
		23.9935	1034177	25.6063	209161
		24.0099	1016922	25.6227	198836
		24.0262	1047977	25.6354	182028
		24.0426	987672	25.6518	188540
		24.059	1005897	25.6682	169257
		24.0756	1021432	25.6845	179079
		24.092	982805	25.7012	175502
		24.1084	966638	25.7139	180011
		24.1248	886952	25.7266	169290
		24.1411	979261	25.743	172074
		24.1575	925094	25.7594	175333
		24.1742	965034	25.7721	171013
		24.1903	898439	25.7888	181111
		24.2067	928794	25.8015	178906
		24.2231	862502	25.8143	185356
		24.2394	882195	25.8273	164743
		24.2558	877638	25.84	188581
		24.2724	878029	25.8528	168864
		24.2888	920493	25.8657	158451
		24.305	865948	25.8788	177781
		24.3213	853156	25.8949	171233
		24.3377	903828	25.9076	161612
		24.3541	873495	25.9206	166546
		24.3707	834013	25.9367	172806
		24.3871	824135	25.9495	182826
		24.4035	807334	25.9661	172444
		24.4196	851909	25.9822	175281
		24.436	817684	25.9986	160069
		24.4524	829386	26.0114	158464
		24.469	760240	26.0277	173114
		24.4854	812760	26.0405	157706
		24.5018	793166	26.0535	155658
		24.5181	769536	26.0698	162621
		24.5345	771141	26.0862	150438
		24.5509	801670	26.1026	164206
		24.5676	768531	26.119	162291
		24.5837	706332	26.1354	157355
		24.6	782156	26.152	154278
		24.6164	817586	26.1681	156690
		24.6328	746227	26.1845	150832
		24.6492	754721	26.2009	159471
		24.6658	746491	26.2173	164101
		24.6822	734100	26.2337	154887
		24.6986	709616	26.2503	150815
		24.715	711014	26.2667	138198
		24.7313	727036	26.283	152030
		24.7477	752433	26.2994	150566
		24.7644	714343	26.3122	145090
		24.7805	707273	26.3285	128425
		24.7969	699297	26.3452	136126
		24.813	674681	26.3579	145532
		24.8294	695928	26.3707	135783
		24.8457	661898	26.3837	147994
		24.8624	679895	26.3998	151296
		24.8788	623323	26.4162	128914
		24.8952	637506	26.4292	131614
		24.9115	672106	26.4456	135688
		24.9276	690428	26.4619	131369
		24.944	637969	26.4783	127599
		24.9604	593888	26.4947	136590
		24.9765	654670	26.5111	129865
		24.9927	655665	26.5277	142262
		25.009	662857	26.5404	128245
		25.0254	629264	26.5568	134901
		25.0418	676975	26.5732	143147
		25.0584	620939	26.5896	138696
		25.0745	673267	26.606	133615
		25.0909	637083	26.6226	119389
		25.1073	632635	26.6353	130300
		25.1237	625862	26.6481	121120
		25.1401	569650	26.6645	127317
		25.1567	585246	26.6808	131247
		25.1731	603726	26.6972	118147
		25.1895	613272	26.7139	108782
		25.2059	606464	26.73	116032
		25.2222	582856	26.7464	117462
		25.2386	611916	26.7628	126161
		25.2553	611677	26.7789	120996
		25.2716	578781	26.7952	129063
		25.288	571675	26.8119	114649
		25.3044	601174	26.828	115308
		25.3205	624848	26.8444	123572
		25.3369	561076	26.8608	110451
		25.3535	579315	26.8772	118433
		25.3699	567760	26.8935	119478
		25.3863	593600	26.9102	114146
		25.4027	549319	26.9263	118479
		25.419	539395	26.9424	116001
		25.4354	575437	26.9588	107455
		25.4521	510421	26.9752	132624
		25.4685	526435	26.9916	126601
		25.4848	513915	27.0082	110787
		25.5012	551965	27.0243	118334
		25.5176	518686	27.0407	117433
		25.534	539876	27.0571	115396
		25.5506	566064	27.0735	120794
		25.567	529362	27.0898	118802
		25.5834	543778	27.1065	124589
		25.5998	515402	27.1226	108034
		25.6161	488640	27.1387	107537
		25.6325	513779	27.1551	117396
		25.6492	510940	27.1712	107698
		25.6655	509243	27.1876	108314
		25.6819	512365	27.204	106940
		25.6983	526417	27.2203	120778
		25.7147	497757	27.2367	112030
		25.7311	531239	27.2531	108971
		25.7477	517618	27.2695	112206
		25.7638	500588	27.2859	126344
		25.7802	539105	27.3025	112957
		25.7966	513261	27.3186	108156
		25.813	489459	27.3347	104930
		25.8293	519965	27.3511	115954
		25.846	494876	27.3675	101637
		25.8624	505385	27.3839	104418
		25.8787	504905	27.4005	106765
		25.8951	510663	27.4167	124795
		25.9112	469588	27.433	109083
		25.9276	490894	27.4494	100977
		25.9443	523044	27.4658	97866
		25.9604	509594	27.4822	99941
		25.9768	505473	27.4988	103167
		25.9929	493078	27.5149	98488
		26.0093	521487	27.5313	101124
		26.0256	502894	27.5477	101925
		26.0423	493772	27.5641	86896
		26.0587	476218	27.5804	94690
		26.075	499968	27.5971	95163
		26.0914	464334	27.6135	98462
		26.1078	515554	27.6296	81772
		26.1242	490985	27.646	92933
		26.1408	434246	27.6621	100669
		26.1569	500367	27.6785	91588
		26.1733	485824	27.6948	84624
		26.1897	435283	27.711	92312
		26.2061	441971	27.7274	86859
		26.2225	478423	27.7437	93027
		26.2391	443438	27.7601	84851
		26.2555	476232	27.7765	85622
		26.2719	486735	27.7931	96879
		26.2883	496179	27.8092	89444
		26.3046	505611	27.8256	82436
		26.321	451591	27.842	77452
		26.3377	469870	27.8584	94059
		26.354	458863	27.8748	89613
		26.3704	457233	27.8914	86915
		26.3868	454715	27.9075	82827
		26.4032	468037	27.9239	85586
		26.4196	434018	27.9403	89880
		26.4362	467818	27.9567	91763
		26.4523	462611	27.9731	83169
		26.4687	464971	27.9897	82668
		26.4851	449399	28.0058	88793
		26.5014	439390	28.0222	80568
		26.5178	446823	28.0386	85422
		26.5345	457663	28.055	80711
		26.5509	481147	28.0713	83926
		26.5672	451752	28.0877	85447
		26.5836	431171	28.1041	85049
		26.6	453281	28.1205	80894
		26.6164	453478	28.1368	80754
		26.633	433931	28.1532	84610
		26.6494	460750	28.1696	83548
		26.6658	472737	28.1863	74006
		26.6822	467266	28.2024	76017
		26.6985	466071	28.2188	77343
		26.7149	460289	28.2351	77132
		26.7315	452414	28.2515	78373
		26.7477	476332	28.2679	82691
		26.7641	444016	28.2845	74189
		26.7804	460976	28.3007	80249
		26.7968	455560	28.317	73769
		26.8132	461890	28.3334	70685
		26.8298	447639	28.3498	75524
		26.8462	429249	28.3662	63944
		26.8626	396132	28.3826	73699
		26.879	459385	28.3987	71972
		26.8951	471154	28.4148	79330
		26.9115	481848	28.4312	71882
		26.9281	463956	28.4473	68205
		26.9442	460583	28.4634	73370
		26.9606	491485	28.4801	57060
		26.977	501994	28.4962	67653
		26.9934	445044	28.5126	59020
		27.0098	450244	28.5289	58288
		27.0264	468109	28.5453	64575
		27.0425	448849	28.5617	63602
		27.0589	483617	28.5783	64100
		27.0753	451201	28.5947	65506
		27.0917	421145	28.6111	68026
		27.108	450308	28.6275	70224
		27.1247	474376	28.6439	62933
		27.141	449142	28.66	69519
		27.1574	460060	28.6766	63434
		27.1738	448256	28.6927	60713
		27.1902	477886	28.7091	63677
		27.2066	483905	28.7255	61000
		27.2232	452822	28.7419	65634
		27.2396	486099	28.7583	60531
		27.256	468696	28.7749	62355
		27.2723	459537	28.791	67922
		27.2887	455844	28.8074	58883
		27.3051	446471	28.8238	59931
		27.3218	462943	28.8402	63550
		27.3379	455504	28.8565	61742
		27.3543	421254	28.8732	65514
		27.3706	452809	28.8896	58489
		27.387	457152	28.906	62013
		27.4034	434361	28.9223	60047
		27.42	445275	28.9387	61126
		27.4364	429824	28.9548	55282
		27.4528	454332	28.9715	55394
		27.4692	442485	28.9876	67288
		27.4855	468000	29.004	53957
		27.5019	451467	29.0204	57184
		27.5186	481697	29.0367	59376
		27.5349	445719	29.0531	63002
		27.5513	455951	29.0697	59797
		27.5677	444541	29.0859	64935
		27.5841	465000	29.1023	61651
		27.6005	440802	29.1186	54180
		27.6171	456726	29.135	60243
		27.6332	437095	29.1514	60036
		27.6496	429185	29.168	52810
		27.666	397994	29.1844	56009
		27.6824	448770	29.2008	54009
		27.6988	426399	29.2172	52496
		27.7154	428714	29.2336	53504
		27.7315	437989	29.2497	50402
		27.7479	438163	29.2663	49810
		27.7643	449595	29.2824	46581
		27.7807	425790	29.2988	53558
		27.797	440912	29.3152	45650
		27.8134	411735	29.3313	47771
		27.8295	421670	29.3477	52883
		27.8459	433711	29.3641	59050
		27.8623	398495	29.3802	46727
		27.8787	424030	29.3966	55986
		27.8951	433138	29.4129	56683
		27.9114	442613	29.4293	60314
		27.9278	436391	29.4457	43332
		27.9442	430474	29.4621	48145
		27.9606	454679	29.4782	48911
		27.9769	418044	29.4943	42288
		27.9933	439528	29.5107	51036
		28.01	421055	29.5271	49397
		28.0261	440367	29.5435	45596
		28.0425	421732	29.5601	48488
		28.0588	441491	29.5762	53989
		28.0752	401116	29.5923	54710
		28.0916	421148	29.6085	52758
		28.1083	414503	29.6248	55146
		28.1246	428812	29.6412	50343
		28.141	435267	29.6576	46361
		28.1574	420033	29.6737	47226
		28.1738	415317	29.6901	54393
		28.1901	407120	29.7065	50616
		28.2068	395314	29.7229	43258
		28.2232	404981	29.7392	44059
		28.2396	402783	29.7559	50394
		28.2559	393411	29.7723	57758
		28.2723	413958	29.7887	42678
		28.2887	394652	29.805	48248
		28.3053	406004	29.8214	55832
		28.3214	417836	29.8378	49519
		28.3378	389501	29.8544	45270
		28.3542	408350	29.8706	45857
		28.3706	394297	29.8869	43732
		28.387	411117	29.9033	49350
		28.4036	420697	29.9197	45913
		28.42	398352	29.9361	49120
		28.4364	406583	29.9524	44755
		28.4528	444165	29.9686	49953
		28.4691	426808	29.985	51174
		28.4855	411433	30.0013	47034
		28.5022	416130	30.0177	47409
		28.5183	390677	30.0341	40241
		28.5346	404115	30.0507	47870
		28.551	412319	30.0671	44324
		28.5674	401071	30.0835	46483
		28.5838	380191	30.0999	41166
		28.6004	420696	30.116	48944
		28.6166	393014	30.1324	47582
		28.6329	399080	30.149	41822
		28.6493	392579	30.1651	40196
		28.6654	378904	30.1815	47475
		28.6818	384833	30.1979	41234
		28.6985	419966	30.2143	42784
		28.7146	379849	30.2307	45445
		28.731	404429	30.2473	39487
		28.7473	403362	30.2634	51685
		28.7637	366435	30.2795	42429
		28.7801	378564	30.2959	45107
		28.7967	391380	30.312	42896
		28.8129	377973	30.3284	35446
		28.8292	397746	30.3448	38943
		28.8456	379512	30.3612	43658
		28.862	375583	30.3775	37153
		28.8784	410862	30.3937	46473
		28.895	389726	30.41	48574
		28.9114	390947	30.4264	42705
		28.9278	388367	30.4428	42135
		28.9442	365520	30.4589	36723
		28.9603	375812	30.475	40155
		28.9767	403953	30.4914	37938
		28.9933	386822	30.5075	45699
		29.0094	360985	30.5239	38351
		29.0258	403426	30.5403	40275
		29.0419	394109	30.5564	42635
		29.0583	380094	30.5725	42844
		29.0747	359460	30.5887	46025
		29.0913	389690	30.605	38930
		29.1077	365211	30.6214	38777
		29.1241	373692	30.6378	41807
		29.1405	372229	30.6539	37717
		29.1568	371723	30.67	42298
		29.1732	365392	30.6864	38284
		29.1899	328185	30.7025	43376
		29.206	390251	30.7189	46071
		29.2224	365700	30.7353	37482
		29.2387	367589	30.7514	36803
		29.2551	365066	30.7675	35919
		29.2715	367652	30.7839	37656
		29.2882	370728	30.8003	40460
		29.3043	359029	30.8167	34211
		29.3207	361641	30.8333	36490
		29.337	375047	30.8495	43420
		29.3534	350935	30.8656	35896
		29.3698	358180	30.8819	38681
		29.3864	374294	30.8983	43450
		29.4026	361275	30.9147	35395
		29.4189	369671	30.9313	35032
		29.4353	363452	30.9475	25416
		29.4517	369898	30.9639	38311
		29.4681	348768	30.9802	32506
		29.4847	341586	30.9966	31658
		29.5011	354783	31.0127	36161
		29.5175	368645	31.0294	42534
		29.5339	380021	31.0455	42789
		29.5502	378816	31.0619	35456
		29.5666	354001	31.0783	39802
		29.5832	378021	31.0944	33156
		29.5994	373110	31.1107	37358
		29.6157	328177	31.1274	35159
		29.6319	359132	31.1435	38873
		29.6483	335315	31.1599	29401
		29.6644	359755	31.1763	36356
		29.681	368513	31.1924	36645
		29.6971	346835	31.2088	34485
		29.7135	350065	31.2254	35866
		29.7299	348714	31.2418	36079
		29.7463	349442	31.2579	32127
		29.7627	348055	31.2743	36466
		29.7793	347830	31.2907	36586
		29.7954	364280	31.3071	36311
		29.8118	348753	31.3237	29090
		29.8282	340683	31.3398	32837
		29.8446	334533	31.3562	29430
		29.8609	348910	31.3726	36596
		29.8776	335845	31.389	35249
		29.8937	312669	31.4051	32834
		29.9101	348296	31.4217	30595
		29.9264	344696	31.4378	36499
		29.9428	331730	31.4542	34774
		29.9592	355646	31.4706	35440
		29.9759	354095	31.487	40449
		29.992	344393	31.5034	34695
		30.0084	347578	31.52	34755
		30.0247	328305	31.5361	34716
		30.0411	312192	31.5525	38275
		30.0575	338751	31.5689	40170
		30.0741	326216	31.5853	30552
		30.0903	333016	31.6016	35155
		30.1066	340757	31.618	32221
		30.123	364013	31.6341	35625
		30.1394	317747	31.6505	34106
		30.1558	314767	31.6669	37767
		30.1724	312308	31.6833	32315
		30.1888	342206	31.6994	28904
		30.2052	341429	31.716	33796
		30.2216	343540	31.7322	33593
		30.2379	354550	31.7483	36011
		30.2543	321167	31.7644	36963
		30.2709	328120	31.7808	26961
		30.2873	334567	31.7969	26238
		30.3037	338409	31.8135	33687
		30.3201	322802	31.8297	41152
		30.3365	320905	31.8461	32168
		30.3529	346371	31.8624	33382
		30.3695	346241	31.8788	30845
		30.3856	315811	31.8952	32162
		30.402	324840	31.9118	34665
		30.4184	345445	31.9282	34348
		30.4348	318661	31.9446	29865
		30.4511	314054	31.961	30649
		30.4678	316812	31.9771	26485
		30.4841	324170	31.9935	34339
		30.5005	336122	32.0101	33654
		30.5169	319804	32.0262	30400
		30.5333	324857	32.0426	28928
		30.5497	310806	32.059	35135
		30.5663	330144	32.0751	35863
		30.5827	296761	32.0915	35625
		30.5991	333600	32.1079	35885
		30.6154	325807	32.1243	32498
		30.6318	339392	32.1406	28881
		30.6482	315055	32.157	30785
		30.6649	328857	32.1734	33923
		30.681	335884	32.1898	32252
		30.6974	339010	32.2064	34960
		30.7137	333190	32.2225	30139
		30.7301	335770	32.2389	31113
		30.7465	331605	32.2553	32990
		30.7631	331458	32.2717	33868
		30.7795	315486	32.2878	28502
		30.7959	311646	32.3044	30229
		30.8123	328439	32.3205	32078
		30.8286	329241	32.3369	31354
		30.845	315260	32.3533	29853
		30.8617	333937	32.3697	29816
		30.8778	351551	32.3861	32189
		30.8942	319352	32.4027	29679
		30.9106	308385	32.4191	16879
		30.9269	315027	32.4355	30329
		30.9433	308841	32.4516	31290
		30.9599	315866	32.468	37203
		30.9763	309116	32.4843	26909
		30.9927	312008	32.5007	32860
		31.0091	300970	32.5168	31885
		31.0255	290704	32.533	32080
		31.0419	353334
		31.0582	319592
		31.0743	298105
		31.0905	297091
		31.1069	335024
		31.1232	305750
		31.1396	314261
		31.1562	299651
		31.1724	316245
		31.1887	324513
		31.2051	297110
		31.2215	309792
		31.2379	322211
		31.2545	318485
		31.2706	304614
		31.287	300060
		31.3034	275900
		31.3198	265015
		31.3362	314232
		31.3528	286097
		31.3692	303289
		31.3856	290352
		31.4019	306293
		31.4183	317588
		31.4347	308791
		31.4511	293754
		31.4672	309618
		31.4836	307509
		31.5	312727
		31.5163	318380
		31.5327	290177
		31.5494	296632
		31.5658	293692
		31.5821	320449
		31.5985	282813
		31.6149	294214
		31.631	294818
		31.6476	303881
		31.6638	283487
		31.6802	296658
		31.6965	296552
		31.7129	306065
		31.7293	288831
		31.7459	308165
		31.762	283735
[truncated: 47 more rows]

## Sheet: g
		GC
	Analyte:	3
	Sample:	with MgCl2		w/o MgCl2		with EDTA
		Time (min)	Intensity	Time (min)	Intensity	Time (min)	Intensity
		3.07893	346	3.00172	128	3.00172	204
		3.14315	242	3.01472	161	3.01472	205
		3.18163	215	3.02745	102	3.02745	464
		3.19463	199	3.05318	143	3.04045	1043
		3.20738	224	3.09167	724	3.0532	1001
		3.22038	173	3.11742	258	3.06593	120
		3.25887	162	3.14315	316	3.09168	218
		3.2716	361	3.1559	178	3.10468	505
		3.2846	371	3.1689	158	3.14315	141
		3.29733	156	3.19463	284	3.18163	243
		3.31033	518	3.20737	256	3.19463	97
		3.32308	138	3.23312	187	3.20738	327
		3.34882	385	3.24585	276	3.22038	353
		3.36157	4924	3.25885	215	3.23312	209
		3.3782	5488	3.2846	530	3.24587	725
		3.39458	1215	3.29733	340	3.25887	129
		3.41097	1972	3.31033	10218	3.2846	349
		3.4237	3185	3.32645	8422	3.2976	333
		3.44008	1797	3.34283	7963	3.31033	300
		3.45282	3400	3.35922	4029	3.33608	137
		3.46947	1085	3.37222	4651	3.36157	307
		3.4822	660	3.3886	3760	3.37457	847
		3.49493	1707	3.40133	3279	3.4003	125
		3.50793	1747	3.41433	3345	3.41303	392
		3.52068	2162	3.42707	4142	3.43878	193
		3.53342	892	3.43982	1519	3.46452	168
		3.54642	2144	3.45282	4029	3.47752	470
		3.55942	1860	3.46582	2038	3.516	635
		3.57217	1378	3.47855	2462	3.54148	217
		3.5849	1194	3.4913	2633	3.55448	168
		3.5979	896	3.5043	3401	3.56748	112
		3.61063	1070	3.51703	2942	3.58022	314
		3.62338	1179	3.52977	1241	3.59297	147
		3.63638	116	3.54277	2252	3.60597	513
		3.64938	994	3.55577	755	3.63143	584
		3.68787	1593	3.56852	1594	3.64443	763
		3.7006	370	3.58125	1791	3.68292	435
		3.71333	1356	3.59425	758	3.69592	193
		3.73935	883	3.607	552	3.70867	294
		3.75208	811	3.63273	2707	3.7344	151
		3.76482	374	3.64573	3005	3.7474	622
		3.77782	1502	3.65848	1560	3.76015	147
		3.79057	1144	3.67122	1567	3.77315	1186
		3.8033	1436	3.68422	974	3.78588	173
		3.8163	2553	3.69695	1628	3.79862	123
		3.85478	1152	3.7097	3051	3.8501	410
		3.86778	1550	3.7227	778	3.86285	459
		3.88052	835	3.7357	725	3.87585	1206
		3.89327	1267	3.74843	947	3.88858	360
		3.90627	884	3.76118	1245	3.90158	310
		3.91927	916	3.77418	450	3.94007	177
		3.932	605	3.78692	1903	3.9658	161
		3.95775	1133	3.79965	1909	4.00455	375
		3.97048	652	3.81265	1662	4.01728	241
		3.98322	307	3.82565	1255	4.03002	107
		3.99622	821	3.8384	2053	4.0685	133
		4.00922	778	3.85113	2111	4.0815	166
		4.0347	1066	3.86413	3526	4.0945	185
		4.0477	1103	3.87688	1218	4.11998	90
		4.06045	1435	3.88962	1056	4.13298	741
		4.07318	483	3.90262	2439	4.14572	271
		4.08618	439	3.91562	637	4.17147	355
		4.09918	629	3.92835	1268	4.18447	134
		4.11192	1250	3.9411	741	4.1972	80
		4.12467	853	3.9541	1878	4.20995	343
		4.13767	907	3.96683	1645	4.22295	422
		4.17615	728	3.97958	2672	4.23568	356
		4.18915	1467	3.99258	1464	4.26143	213
		4.20188	602	4.00558	1087	4.27443	508
		4.21462	1452	4.01832	463	4.32565	90
		4.22762	613	4.03105	1000	4.36438	293
		4.24037	950	4.04405	1827	4.38987	159
		4.2531	538	4.0568	1009	4.40287	149
		4.2661	637	4.06953	1862	4.4286	286
		4.2791	121	4.08253	1204	4.44135	453
		4.29185	664	4.09553	1112	4.48008	173
		4.31758	366	4.10828	538	4.49283	242
		4.34307	436	4.12102	1078	4.51857	204
		4.35607	344	4.13402	703	4.5313	207
		4.36907	180	4.14675	1319	4.5443	167
		4.3818	295	4.1595	657	4.57005	166
		4.39455	1278	4.1725	1164	4.62127	108
		4.40755	1139	4.1855	1490	4.66	284
		4.42028	554	4.19823	836	4.68548	126
		4.44603	1050	4.21098	886	4.71123	165
		4.45877	921	4.22398	1605	4.72423	202
		4.47177	351	4.23672	872	4.73697	558
		4.4845	432	4.24947	1366	4.74997	531
		4.4975	192	4.26247	740	4.76272	300
		4.51025	461	4.27547	552	4.82693	330
		4.53598	275	4.2882	323	4.90415	302
		4.54898	452	4.30093	1577	4.96837	678
		4.56173	230	4.31393	442	4.99412	370
		4.57447	355	4.32668	1364	5.03258	127
		4.58747	1079	4.33942	940	5.07107	712
		4.6002	614	4.35242	385	5.10982	139
		4.61295	149	4.36542	393	5.13555	326
		4.62595	127	4.37817	1053	5.18703	156
		4.63895	989	4.3909	850	5.21252	696
		4.65168	730	4.4039	652	5.25098	182
		4.66443	715	4.41663	825	5.264	396
		4.7029	856	4.42938	1152	5.30247	321
		4.7289	107	4.44238	158	5.32822	277
		4.76738	429	4.45512	780	5.35395	142
		4.78013	108	4.46812	462	5.3927	142
		4.79287	268	4.48087	488	5.43117	226
		4.80587	736	4.4936	457	5.45692	201
		4.83162	522	4.5066	957	5.46965	95
		4.84435	547	4.51933	429	5.48265	197
		4.85735	548	4.53208	1212	5.52113	231
		4.87008	209	4.54508	811	5.53413	201
		4.88283	759	4.55808	135	5.6241	183
		4.89583	116	4.57082	1083	5.64983	335
		4.93432	210	4.58382	923	5.68832	221
		4.96005	453	4.59657	896	5.70105	325
		4.97278	254	4.6093	159	5.71405	151
		4.98578	657	4.6223	1358	5.75253	467
		4.99878	371	4.6353	475	5.76527	178
		5.01153	150	4.64803	313	5.80402	185
		5.02427	605	4.66078	1177	5.81675	153
		5.03727	475	4.67352	1080	5.8425	193
		5.05002	354	4.68652	123	5.85523	263
		5.06275	352	4.69927	483	5.86823	385
		5.07575	162	4.712	1176	5.88098	214
		5.08875	305	4.725	519	5.91972	677
		5.10148	187	4.738	679	5.98393	175
		5.11423	1151	4.75075	328	5.99668	181
		5.12723	117	4.76348	851	6.03515	179
		5.13997	1079	4.77648	169	6.0609	168
		5.16572	866	4.78922	245	6.13812	354
		5.17872	674	4.80222	342	6.15085	711
		5.19145	506	4.81497	175	6.21533	152
		5.20418	577	4.82797	935	6.24082	303
		5.21718	313	4.8407	476	6.26682	143
		5.24267	458	4.8537	892	6.33078	270
		5.26867	424	4.86645	643	6.34378	127
		5.29415	435	4.87918	911	6.35678	360
		5.30715	391	4.89192	692	6.36952	114
		5.3199	354	4.91792	294	6.38227	150
		5.33263	614	4.93067	460	6.408	209
		5.34563	425	4.9434	600	6.43373	275
		5.35837	722	4.9564	1013	6.45948	137
		5.37137	387	4.96915	1624	6.48522	227
		5.38412	158	4.98215	296	6.58792	151
		5.39712	391	4.99488	417	6.62667	146
		5.40985	455	5.00788	292	6.6524	228
		5.4226	556	5.02062	1630	6.66513	285
		5.4356	367	5.03337	221	6.67788	214
		5.46133	228	5.04637	150	6.71662	459
		5.51255	472	5.0591	260	6.74237	191
		5.52555	481	5.07185	113	6.84507	556
		5.53855	375	5.08485	1584	6.8708	193
		5.5513	497	5.09785	399	6.89655	179
		5.56403	805	5.11058	854	6.90928	163
		5.57703	398	5.12332	462	6.93502	552
		5.58977	125	5.13632	496	6.9865	176
		5.60252	536	5.14907	698	6.9995	179
		5.62825	342	5.1618	214	7.05072	181
		5.64125	349	5.1748	1883	7.08947	119
		5.66673	89	5.1878	468	7.17942	136
		5.69247	356	5.20055	99	7.23065	130
		5.73122	954	5.21355	699	7.24365	290
		5.74395	865	5.22628	763	7.25665	139
		5.78243	679	5.23903	397	7.29512	351
		5.79543	113	5.25177	1052	7.30787	183
		5.80843	450	5.26477	1817	7.3206	393
		5.85965	871	5.30325	874	7.3336	1363
		5.8724	22	5.31625	615	7.3466	235
		5.8854	369	5.32898	530	7.35935	580
		5.8984	426	5.34173	1123	7.38508	438
		5.93688	424	5.36747	448	7.39783	507
		5.94962	92	5.40595	934	7.41057	85
		5.96235	659	5.41895	827	7.42357	146
		5.98835	661	5.43168	846	7.43657	287
		6.0011	324	5.44468	284	7.46205	122
		6.01383	1055	5.45743	412	7.48778	154
		6.02683	202	5.47043	994	7.51353	138
		6.05232	541	5.5089	144	7.57775	307
		6.06532	357	5.52165	361	7.59048	119
		6.07832	222	5.53465	584	7.61648	278
		6.09105	836	5.54738	167	7.6807	336
		6.1038	778	5.56038	349	7.69345	382
		6.1168	375	5.5986	652	7.70645	132
		6.12953	433	5.6116	272	7.71918	263
		6.14228	559	5.6246	814	7.73218	304
		6.15528	424	5.63735	570	7.77067	129
		6.16828	189	5.66308	585	7.78367	93
		6.2195	297	5.67583	720	7.83488	184
		6.23223	532	5.68857	839	7.89912	792
		6.25823	362	5.70157	260	7.95058	372
		6.28372	190	5.71432	360	7.96358	149
		6.29672	154	5.72732	311	7.98907	143
		6.30945	303	5.74005	737	8.00207	300
		6.3222	110	5.75278	627	8.02755	300
		6.36093	90	5.76578	529	8.09203	250
		6.37368	594	5.79127	276	8.10477	364
		6.42517	493	5.80427	317	8.11752	201
		6.43817	618	5.81727	347	8.13052	124
		6.46363	637	5.83002	295	8.18198	512
		6.48938	383	5.84275	430	8.19473	270
		6.50238	108	5.88123	327	8.22047	297
		6.51512	249	5.89423	1202	8.23347	200
		6.52812	473	5.90723	1148	8.29768	340
		6.55387	339	5.91997	1320	8.32343	184
		6.57933	260	5.93272	319	8.34892	465
		6.60508	502	5.95845	1366	8.37465	134
		6.61808	148	5.97118	174	8.4134	693
		6.63082	337	5.98418	298	8.45187	513
		6.64357	181	5.99718	598	8.46462	166
		6.65657	141	6.00993	126	8.52883	291
		6.6693	231	6.02267	135	8.55457	600
		6.69503	179	6.03567	397	8.56732	453
		6.72078	144	6.04842	455	8.58032	475
		6.73352	613	6.06115	180	8.60605	292
		6.74652	526	6.07415	395	8.6188	123
		6.75927	517	6.08715	292	8.69602	373
		6.77227	319	6.11263	836	8.72175	241
		6.785	431	6.12563	452	8.74723	119
		6.798	306	6.13837	641	8.76023	184
		6.81073	1273	6.16412	1200	8.77323	162
		6.82348	825	6.17712	597	8.78597	376
		6.83648	122	6.18985	1545	8.81172	218
		6.84922	420	6.21558	444	8.83745	319
		6.86222	416	6.22833	233	8.8502	354
		6.87497	3342	6.25407	338	8.8632	632
		6.9007	261	6.26707	590	8.87593	176
		6.92645	644	6.27982	528	8.90168	126
		6.93918	325	6.30555	437	8.91442	280
		6.96492	248	6.3313	914	8.9789	650
		6.97792	311	6.34403	524	9.03012	176
		6.99067	730	6.35703	152	9.04312	168
		7.00367	175	6.36977	385	9.05585	475
		7.0164	366	6.38252	146	9.06885	148
		7.02915	548	6.39552	542	9.0816	96
		7.04215	142	6.40825	394	9.10733	305
		7.05488	148	6.421	700	9.13308	598
		7.08062	297	6.434	165	9.17155	665
		7.09362	116	6.45973	48	9.21003	1620
		7.10637	116	6.47247	227	9.24878	1050
		7.1191	224	6.48547	201	9.313	149
		7.1321	418	6.51095	277	9.326	201
		7.14485	238	6.52395	373	9.36448	149
		7.15785	187	6.5497	664	9.37722	208
		7.17058	337	6.56243	326	9.38995	134
		7.18358	548	6.57543	285	9.45443	623
		7.19632	219	6.58817	135	9.50592	104
		7.20907	303	6.60092	158	9.51867	459
		7.2348	987	6.61392	119	9.53167	369
		7.2478	299	6.62692	564	9.5444	845
		7.26055	802	6.63965	798	9.57013	445
		7.27355	1246	6.67813	537	9.58313	604
		7.28628	871	6.69087	267	9.59588	100
		7.29902	1083	6.70387	440	9.60862	172
		7.31202	1330	6.71662	468	9.63437	695
		7.32477	1250	6.72935	266	9.6471	443
		7.33777	2859	6.74235	113	9.6601	323
		7.3505	8257	6.7551	535	9.6731	339
		7.3635	7254	6.76783	121	9.69858	154
		7.37625	2007	6.79358	295	9.73707	634
		7.38898	1484	6.80658	167	9.76307	396
		7.40198	476	6.83205	176	9.81428	409
		7.41473	177	6.84505	643	9.82702	1636
		7.42773	764	6.8578	211	9.8785	193
		7.44047	252	6.88353	353	9.90423	313
		7.45347	735	6.89653	600	9.91723	164
		7.4662	1323	6.90928	198	9.96872	256
		7.47895	925	6.92202	126	9.98147	227
		7.49195	991	6.94775	210	9.9942	506
		7.50468	580	6.9605	527	10.0072	131
		7.51768	1069	6.9735	920	10.0199	199
		7.53043	605	6.99923	324	10.0457	331
		7.54343	610	7.02498	879	10.0714	136
		7.55617	764	7.03772	659	10.0844	182
		7.5689	1008	7.05045	499	10.1099	450
		7.5819	1076	7.06345	834	10.1357	183
		7.59465	609	7.07645	1674	10.1486	89
		7.62038	668	7.0892	1316	10.1744	999
		7.63313	669	7.10193	217	10.1871	205
		7.65887	143	7.11493	1368	10.2129	127
		7.6846	340	7.12768	970	10.2386	236
		7.6976	1346	7.14042	796	10.2514	231
		7.72308	750	7.15342	747	10.2644	358
		7.73608	364	7.16642	334	10.3671	269
		7.74883	949	7.17915	827	10.3928	429
		7.76157	274	7.1919	1241	10.4443	149
		7.77457	477	7.23038	971	10.4697	413
		7.8003	769	7.24338	1271	10.4957	435
		7.81305	352	7.25638	953	10.5212	240
		7.82605	1096	7.26912	491	10.56	616
		7.83878	1398	7.28187	1239	10.6114	187
		7.85153	741	7.29487	1379	10.6242	363
		7.86453	632	7.3076	747	10.6757	487
		7.87753	138	7.32033	1324	10.6884	179
		7.90302	361	7.33333	2335	10.7142	154
		7.91602	139	7.34633	5799	10.7269	299
		7.92875	793	7.35908	2548	10.8429	322
		7.94148	382	7.37182	320	10.8556	526
		7.95448	383	7.38482	1834	10.8683	416
		7.96748	90	7.39757	771	10.8813	193
		7.98023	455	7.4103	1297	10.8941	199
		7.99297	149	7.4233	896	10.9328	381
		8.01872	290	7.4363	1135	10.9456	410
		8.03145	811	7.44903	459	10.9583	130
		8.04445	733	7.46178	1241	10.9968	429
		8.05718	660	7.47478	597	11.0098	174
		8.07018	617	7.48752	1708	11.0355	147
		8.08293	243	7.50027	898	11.0482	215
		8.09567	411	7.51327	987	11.074	594
		8.10867	572	7.539	742	11.1127	160
		8.12142	359	7.55173	348	11.1385	523
		8.13442	646	7.56473	1545	11.1512	432
		8.14715	538	7.57748	743	11.1639	149
		8.16015	492	7.59022	753	11.1769	524
		8.17288	422	7.60322	314	11.1897	281
		8.18563	377	7.62897	174	11.2027	92
		8.19863	878	7.6417	373	11.2154	227
		8.21137	773	7.6547	751	11.2412	404
		8.22412	271	7.66743	245	11.2539	356
		8.23712	625	7.68018	1010	11.2797	154
		8.25012	1919	7.69318	611	11.3184	165
		8.27558	407	7.70618	615	11.3696	91
		8.30133	655	7.71892	230	11.4211	165
		8.32707	639	7.73167	968	11.4468	129
		8.34007	359	7.74467	880	11.4596	432
		8.35282	180	7.7574	402	11.5241	191
		8.37855	615	7.77013	1032	11.5368	752
		8.39128	440	7.78313	439	11.5495	102
		8.40403	767	7.79615	1013	11.5625	119
		8.41703	667	7.80888	856	11.601	124
		8.43003	165	7.82162	198	11.614	190
		8.44277	160	7.83462	976	11.6525	340
		8.45552	1202	7.84737	714	11.6655	498
		8.46852	894	7.8601	742	11.704	468
		8.48125	218	7.8731	1221	11.7167	142
		8.494	213	7.8861	1144	11.7682	96
		8.507	1056	7.89885	124	11.7812	502
		8.52	1530	7.91158	715	11.7939	269
		8.55847	176	7.93732	1402	11.8197	252
		8.57122	655	7.96307	561	11.8327	123
		8.58395	133	7.97607	1156	11.8582	906
		8.59695	254	7.9888	779	11.8839	214
		8.60995	1101	8.00155	386	11.9096	356
		8.6227	593	8.01455	352	11.9226	297
		8.63543	293	8.02728	612	11.9354	370
		8.64843	752	8.05302	227	11.9481	271
		8.66117	301	8.06602	212	11.9611	237
		8.67392	701	8.07877	1223	11.9996	155
		8.71265	489	8.0915	674	12.0126	527
		8.7254	670	8.1045	758	12.0253	423
		8.7384	615	8.12998	1296	12.0381	162
		8.75113	639	8.14298	1303	12.0638	306
		8.76387	1068	8.15598	617	12.0768	213
		8.78987	650	8.16872	1215	12.0895	916
		8.80262	223	8.18147	60	12.1153	220
		8.81535	909	8.19447	376	12.141	98
		8.82835	683	8.2072	1015	12.1925	250
		8.8411	428	8.21995	611	12.2182	152
		8.86683	1156	8.23295	582	12.231	871
		8.87983	314	8.24595	336	12.2437	312
		8.89257	1002	8.25868	665	12.2567	563
		8.90532	480	8.27142	408	12.3209	2050
		8.91832	544	8.28442	777	12.3337	920
		8.93105	565	8.3099	400	12.3467	777
		8.9438	724	8.3229	693	12.3852	184
		8.9568	403	8.3359	828	12.3982	306
		8.9698	1523	8.34865	861	12.4109	145
		8.98253	1136	8.36138	391	12.4237	213
		8.99528	164	8.37438	404	12.4367	168
		9.00828	283	8.38713	887	12.4494	164
		9.02102	246	8.40013	427	12.4624	155
		9.03375	1007	8.41287	503	12.4751	141
		9.05975	202	8.42587	979	12.5009	409
		9.0725	438	8.4386	393	12.5136	167
		9.09823	1390	8.4516	195	12.5651	265
		9.11098	1778	8.46435	733	12.6036	147
		9.12372	476	8.47708	872	12.6166	357
		9.13672	649	8.48983	386	12.6293	610
		9.14972	612	8.50283	268	12.6551	335
		9.16245	366	8.51583	559	12.7193	324
		9.1752	643	8.52857	1262	12.7323	196
		9.1882	84	8.5413	929	12.7453	140
		9.20093	1419	8.5543	391	12.7838	149
		9.22668	1020	8.56705	2985	12.848	202
		9.25242	2327	8.58005	819	12.8607	822
		9.26515	222	8.59278	552	12.8737	403
		9.2909	669	8.60578	276	12.9379	339
		9.30363	830	8.61853	1173	12.9637	827
		9.32963	782	8.63127	528	12.9764	993
		9.34238	445	8.64427	970	12.9892	641
		9.36812	978	8.657	743	13.0152	349
		9.38085	735	8.66975	956	13.0279	204
		9.3936	891	8.68275	394	13.0664	580
		9.4066	443	8.70848	1430	13.0791	195
		9.41933	123	8.72123	1612	13.1179	163
		9.43233	968	8.73423	615	13.1306	237
		9.44508	609	8.74697	989	13.1436	127
		9.45782	257	8.7597	935	13.1563	146
		9.47082	396	8.7727	688	13.1821	381
		9.5093	1818	8.7857	390	13.2206	381
		9.5223	91	8.79845	789	13.2463	839
		9.53503	1825	8.81118	110	13.2721	242
		9.54778	869	8.82418	365	13.2851	283
		9.56078	207	8.83693	381	13.2978	132
		9.59927	645	8.84967	1104	13.3105	638
		9.61227	426	8.86267	1488	13.362	190
		9.625	187	8.87567	129	13.375	115
		9.63773	553	8.88842	954	13.3878	463
		9.65073	1050	8.90115	1266	13.4005	676
		9.66348	684	8.91415	1128	13.4262	246
		9.67648	110	8.92688	654	13.452	378
		9.68922	1475	8.93963	171	13.4904	375
		9.71497	489	8.95263	1770	13.5035	791
		9.7407	1583	8.96563	1610	13.5162	743
		9.75343	1431	8.97837	1561	13.5292	164
		9.76643	773	8.99112	525	13.5422	193
		9.77918	1056	9.00412	635	13.5549	303
		9.79218	4086	9.01685	670	13.5807	696
		9.80492	1381	9.02958	566	13.5934	358
		9.81767	1710	9.04258	1343	13.6321	466
		9.83067	1455	9.05558	1113	13.6706	682
		9.8434	2129	9.06833	544	13.6834	413
		9.86913	1003	9.08107	388	13.6961	196
		9.88213	1163	9.09407	541	13.7091	242
		9.89488	593	9.10682	1238	13.7476	434
		9.90762	1306	9.11955	1629	13.7606	580
		9.93337	166	9.13255	967	13.7733	176
		9.9591	1222	9.14555	2748	13.7861	662
		9.98485	1627	9.15828	1075	13.7991	768
		9.99758	453	9.17103	1398	13.8121	329
		10.0106	1070	9.18403	880	13.8248	308
		10.0233	392	9.19677	1517	13.8376	158
		10.0363	418	9.20952	1612	13.8633	712
		10.0491	145	9.22252	1166	13.876	391
		10.0621	316	9.23552	750	13.889	560
		10.0876	586	9.24825	470	13.902	200
		10.1006	582	9.26098	1131	13.9275	271
		10.1133	672	9.27398	611	13.9405	109
		10.139	399	9.28673	1204	13.9533	336
		10.1648	625	9.29947	903	13.9663	140
		10.1775	791	9.31247	990	13.992	439
		10.1905	941	9.32547	448	14.0047	89
		10.2033	682	9.33822	515	14.0177	243
		10.229	535	9.35095	1178	14.0562	845
		10.2547	290	9.3767	660	14.082	194
		10.2677	314	9.38943	1906	14.1077	154
		10.2932	540	9.40243	1350	14.1204	388
		10.3062	364	9.41543	392	14.1462	727
		10.3192	194	9.42817	1724	14.1589	252
		10.3447	211	9.44092	1407	14.1719	268
		10.3577	134	9.45392	920	14.1846	404
		10.3704	274	9.46665	1151	14.1976	186
		10.3962	211	9.4794	1312	14.2104	460
		10.4089	513	9.4924	1596	14.2231	223
		10.4346	417	9.5054	1376	14.2361	316
		10.4474	173	9.51813	853	14.2489	419
		10.4731	169	9.53087	286	14.2619	250
		10.4861	548	9.54387	1683	14.2746	184
		10.4989	318	9.55662	720	14.2876	123
		10.5119	276	9.56935	822	14.3003	149
		10.5246	1009	9.58235	529	14.3131	230
		10.5373	629	9.59535	1537	14.3261	609
		10.5503	374	9.6081	1134	14.3518	354
		10.5761	211	9.62083	2332	14.3646	75
		10.6146	211	9.63383	571	14.4031	240
		10.6273	424	9.64657	892	14.4288	262
		10.6403	374	9.65932	742	14.4418	694
		10.6531	338	9.67232	529	14.4545	400
		10.6788	277	9.68532	1642	14.4675	290
		10.6918	302	9.69805	1260	14.493	457
		10.743	515	9.7108	874	14.506	326
		10.756	625	9.7238	1495	14.5188	422
		10.7818	821	9.73653	373	14.5318	442
		10.7945	193	9.74927	1513	14.5575	766
		10.8202	456	9.76227	1770	14.5702	546
		10.833	500	9.77527	2682	14.583	2003
		10.846	127	9.78802	1719	14.596	2412
		10.8587	142	9.80075	2484	14.6087	1574
		10.8844	767	9.81375	1526	14.6217	558
		10.8972	291	9.8265	1340	14.6347	1022
		10.9102	819	9.83923	981	14.6474	999
		10.9229	231	9.85223	456	14.6602	979
		10.9359	1094	9.86523	820	14.6859	919
		10.9744	605	9.87798	463	14.6987	525
		10.9871	436	9.89072	613	14.7117	1227
		11.0001	559	9.90372	707	14.7374	735
		11.0259	151	9.91645	2904	14.7501	388
		11.0386	209	9.9292	306	14.7759	851
		11.0516	517	9.9422	1206	14.7886	763
		11.0644	604	9.9552	882	14.8016	187
		11.0771	524	9.96793	525	14.8146	1110
		11.0901	120	9.98068	859	14.8531	446
		11.1029	623	9.99368	918	14.8659	1476
		11.1286	315	10.0064	340	14.8786	465
		11.1416	455	10.0321	1017	14.8916	155
		11.1671	308	10.0451	1351	14.9046	395
		11.1801	161	10.0579	623	14.9173	546
		11.1928	588	10.0706	1106	14.9301	1088
		11.2058	372	10.0836	641	14.9431	222
		11.2186	142	10.1091	422	14.9686	379
		11.2316	165	10.1479	669	14.9816	312
		11.2443	3209	10.1606	613	14.9946	541
		11.27	227	10.1736	463	15.0073	849
		11.2828	1038	10.1991	1389	15.0458	440
		11.2958	789	10.2121	380	15.0715	542
		11.3215	303	10.2251	1128	15.11	745
		11.3343	296	10.2378	298	15.123	306
		11.347	910	10.2506	1197	15.1357	252
		11.3857	180	10.2636	978	15.1615	1136
		11.3985	70	10.2763	583	15.1745	634
		11.4242	206	10.289	646	15.1872	607
		11.4369	1068	10.302	381	15.2129	1154
		11.4499	182	10.315	524	15.2387	494
		11.4627	93	10.3278	543	15.2517	1592
		11.4757	515	10.3405	192	15.2644	18515
		11.4884	455	10.3535	433	15.2772	63332
		11.5014	224	10.3663	302	15.2902	102807
		11.5142	301	10.379	209	15.3029	158493
		11.5399	124	10.392	308	15.3156	169608
		11.5656	113	10.4047	1056	15.3286	133904
		11.5784	539	10.4177	865	15.3416	109749
		11.6041	167	10.4305	752	15.3544	94144
		11.6299	818	10.4432	792	15.3671	72589
		11.6684	204	10.4562	378	15.3801	73611
		11.6814	224	10.469	595	15.3929	70853
		11.6941	90	10.482	157	15.4056	66939
		11.7068	1007	10.4947	583	15.4186	63109
		11.7198	171	10.5077	523	15.4316	58647
		11.7326	506	10.5204	1065	15.4444	54625
		11.7583	616	10.5459	1193	15.4571	49485
		11.7713	471	10.5589	673	15.4701	39780
		11.7841	547	10.5847	513	15.4828	41658
		11.8098	284	10.5974	289	15.4956	37457
		11.8225	302	10.6104	460	15.5086	31228
		11.8483	680	10.6231	586	15.5216	34988
		11.8613	899	10.6359	678	15.5343	32655
		11.8997	167	10.6489	630	15.5471	30450
		11.9125	229	10.6619	526	15.5601	32184
		11.9255	186	10.6874	580	15.5728	30280
		11.9382	2802	10.7004	247	15.5855	27418
		11.9512	1968	10.7131	958	15.5985	23667
		11.964	337	10.7388	588	15.6115	21386
		11.9767	460	10.7516	514	15.6243	16469
		12.0024	470	10.7646	738	15.637	19137
		12.0154	350	10.7901	631	15.65	20089
		12.0409	304	10.8031	1575	15.6628	16335
		12.0667	496	10.8158	921	15.6758	15536
		12.0797	182	10.8285	614	15.6885	17599
		12.1054	245	10.8415	147	15.7015	19853
		12.1181	496	10.8673	132	15.7142	18780
		12.1309	128	10.88	319	15.7272	14170
		12.1439	598	10.893	543	15.74	14102
		12.1694	258	10.9058	317	15.7527	15683
		12.1824	320	10.9315	1197	15.7657	15447
		12.1954	159	10.9573	743	15.7785	20587
		12.2081	1676	10.97	275	15.7915	19174
		12.2209	1619	10.9827	981	15.8042	21580
		12.2339	1160	10.9957	129	15.8172	13083
		12.2466	446	11.0085	212	15.8299	8658
		12.2593	453	11.0215	552	15.8427	6699
		12.2723	1790	11.0472	817	15.8557	6188
		12.2853	172	11.06	274	15.8684	3533
		12.2981	1210	11.0727	535	15.8814	4172
		12.3108	1038	11.0857	503	15.8942	16038
		12.3238	1682	11.0984	737	15.9072	13074
		12.3366	650	11.1114	177	15.9199	11448
		12.3493	297	11.1242	384	15.9326	10904
		12.3753	786	11.1372	146	15.9456	11942
		12.388	655	11.1499	478	15.9584	10862
		12.4138	1011	11.1756	593	15.9714	6440
		12.4265	488	11.1884	595	15.9841	8596
		12.4392	102	11.2014	1581	15.9971	11448
		12.4652	131	11.2141	709	16.0099	8445
		12.478	261	11.2269	368	16.0226	5747
		12.4907	208	11.2399	520	16.0356	8337
		12.5037	698	11.2526	431	16.0483	7289
		12.5165	477	11.2656	381	16.0613	5693
		12.5422	308	11.2783	718	16.0741	6997
		12.5679	1110	11.2913	488	16.0871	7015
		12.5807	214	11.3168	386	16.0998	8587
		12.6064	547	11.3426	86	16.1126	6761
		12.6322	888	11.3556	501	16.1256	7164
		12.6452	270	11.3683	298	16.1383	6922
		12.6837	71	11.3813	251	16.1513	4780
		12.6964	847	11.3941	925	16.1643	7528
		12.7091	1013	11.407	588	16.177	8078
		12.7221	246	11.4198	407	16.1898	5779
		12.7479	437	11.4325	397	16.2028	6125
		12.7864	173	11.4455	379	16.2155	7155
		12.7991	313	11.4583	152	16.2283	5697
		12.8121	174	11.4713	396	16.2413	5678
		12.8251	501	11.484	177	16.2543	6750
		12.8378	402	11.497	292	16.267	4494
		12.8506	666	11.5225	468	16.2797	6462
		12.8763	635	11.5355	734	16.2928	6021
		12.8891	1090	11.5482	981	16.3055	7717
		12.9151	479	11.5612	216	16.3185	6305
		12.9278	132	11.574	286	16.3312	8298
		12.9405	162	11.5997	1128	16.3442	6375
		12.9535	292	11.6125	268	16.357	7213
		12.979	393	11.6255	1009	16.37	13554
		12.992	623	11.6382	328	16.3827	19499
		13.0178	959	11.6512	248	16.3955	22115
		13.0305	1615	11.6639	574	16.4084	14274
		13.0435	179	11.6897	300	16.4215	9795
		13.069	335	11.7024	543	16.4342	11532
		13.082	320	11.7281	904	16.4469	11433
		13.095	759	11.7539	828	16.4599	11367
		13.1077	433	11.7669	770	16.4727	14292
		13.1205	101	11.7796	135	16.4854	34452
		13.1335	446	11.8181	173	16.4984	58423
		13.159	831	11.8311	225	16.5114	49975
		13.172	399	11.8438	160	16.5241	13742
		13.185	915	11.8568	1010	16.5369	9442
		13.1977	716	11.8696	303	16.5499	7787
		13.2104	1153	11.8953	132	16.5626	6908
		13.2234	772	11.9081	120	16.5754	5199
		13.2362	647	11.9338	2219	16.5884	9142
		13.2489	1111	11.9468	2718	16.6014	7366
		13.2619	2226	11.9596	1112	16.6141	7846
		13.2746	1701	11.9723	115	16.6269	6891
		13.2876	1453	11.9853	729	16.6398	5255
		13.3004	1315	11.998	744	16.6526	4934
		13.3131	1241	12.011	523	16.6653	7847
		13.3261	313	12.0238	116	16.6783	4895
		13.3389	908	12.0368	441	16.6913	5767
		13.3516	1632	12.0495	125	16.7041	6325
		13.3646	1220	12.0623	345	16.7168	5661
		13.3776	1467	12.0753	402	16.7298	5083
		13.3903	362	12.088	649	16.7426	4563
		13.4033	646	12.1137	384	16.7555	8350
		13.4161	503	12.1267	571	16.7683	2897
		13.4288	572	12.1395	372	16.7813	7174
		13.4418	1644	12.1522	312	16.794	4914
		13.4548	648	12.1652	723	16.807	4355
		13.4676	687	12.191	625	16.8198	4289
		13.4803	1329	12.2037	1236	16.8325	5892
		13.4933	594	12.2164	2127	16.8455	3156
		13.5061	141	12.2549	680	16.8583	4769
		13.5188	307	12.2679	781	16.8712	6632
		13.5318	380	12.2809	1595	16.884	4179
		13.5448	657	12.2936	350	16.897	2400
		13.5575	411	12.3064	760	16.9097	5192
		13.5703	568	12.3194	868	16.9225	5066
		13.5833	149	12.3321	369	16.9355	7018
		13.596	1972	12.3449	449	16.9482	17671
		13.6088	747	12.3579	430	16.9612	26861
		13.6218	601	12.3709	588	16.9739	13341
		13.6475	229	12.3836	468	16.987	5899
		13.686	136	12.3963	134	16.9997	3476
		13.6987	990	12.4348	1049	17.0124	3314
		13.7247	1025	12.4478	378	17.0254	3845
		13.7375	1126	12.4608	719	17.0382	5318
		13.7502	187	12.4863	440	17.0512	3952
		13.7632	135	12.5248	688	17.0639	2864
		13.7759	1033	12.5508	1171	17.0769	3647
		13.7887	277	12.5635	838	17.0896	989
		13.8017	1089	12.5763	556	17.1024	3782
		13.8274	317	12.5893	291	17.1154	2690
		13.8401	799	12.602	373	17.1281	3643
		13.8531	418	12.6148	490	17.1411	4130
		13.8659	116	12.6278	186	17.1539	1733
		13.8786	481	12.6408	304	17.1669	3099
		13.8916	414	12.6535	208	17.1796	1856
		13.9044	218	12.6792	196	17.1924	1646
		13.9174	81	12.7047	447	17.2053	3657
		13.9301	434	12.7177	1325	17.2181	1976
		13.9431	819	12.7562	1001	17.2311	3392
		13.9558	551	12.7692	224	17.2438	2813
		13.9686	538	12.7819	404	17.2568	1324
		13.9943	318	12.7947	146	17.2696	3591
		14.0073	161	12.8077	603	17.2826	2756
		14.0458	147	12.8207	328	17.2953	3773
		14.0586	753	12.8334	654	17.3081	3402
		14.0713	424	12.8461	1605	17.321	2467
		14.0843	1112	12.8591	632	17.3341	2566
		14.11	773	12.8719	546	17.3468	3613
		14.1228	1360	12.8846	372	17.3595	2579
		14.1358	75	12.8976	516	17.3725	1622
		14.1613	914	12.9106	122	17.3853	3611
		14.1743	270	12.9234	910	17.398	2932
		14.1873	153	12.9361	700	17.411	1467
		14.2127	407	12.9491	676	17.424	3376
		14.2385	62	12.9619	199	17.4367	3092
		14.2642	662	12.9746	425	17.4495	2978
		14.2772	281	12.9876	244	17.4625	2774
		14.2899	436	13.0006	664	17.4752	2376
		14.3027	473	13.0133	608	17.488	3173
		14.3157	448	13.0391	868	17.501	2678
		14.3412	145	13.0518	527	17.514	2643
		14.3542	211	13.0646	371	17.5267	2377
		14.3672	315	13.0776	643	17.5394	2678
		14.3799	253	13.1033	304	17.5525	1777
		14.3926	530	13.116	459	17.5652	2229
		14.4056	178	13.129	281	17.5779	3567
		14.4184	843	13.1418	316	17.5909	1953
		14.4311	238	13.1545	986	17.6039	2734
		14.4571	166	13.1675	982	17.6167	2154
		14.4826	248	13.1805	53	17.6294	1691
		14.4956	996	13.1933	153	17.6424	3086
		14.5084	431	13.206	316	17.6551	2477
		14.5211	383	13.219	281	17.6679	3617
		14.5341	1569	13.2317	722	17.6809	2535
		14.5471	108	13.2445	237	17.6939	2151
		14.5598	1038	13.2575	294	17.7066	3084
		14.5726	462	13.2705	1027	17.7194	3439
		14.5856	949	13.2832	1672	17.7324	4267
		14.5983	1953	13.2959	312	17.7451	2373
		14.6111	815	13.3089	716	17.7581	2297
		14.6241	122	13.3217	605	17.7711	2201
		14.6371	770	13.3344	1404	17.7839	3709
		14.6498	241	13.3474	1001	17.7966	4097
		14.6625	190	13.3732	660	17.8096	4806
		14.6755	791	13.3859	975	17.8223	3446
		14.6883	742	13.3989	868	17.8351	3792
		14.727	649	13.4116	479	17.8481	4093
		14.7398	389	13.4244	2289	17.8611	3307
		14.7525	246	13.4374	953	17.8738	4896
		14.7782	448	13.4504	326	17.8865	2148
		14.817	361	13.4631	712	17.8996	4901
		14.8297	519	13.4759	1299	17.9123	3022
		14.8424	407	13.4889	454	17.9253	2292
		14.8682	585	13.5016	752	17.938	3049
		14.8809	589	13.5144	349	17.951	3271
		14.8939	257	13.5404	1127	17.9638	3965
		14.9069	284	13.5531	910	17.9768	4665
		14.9197	153	13.5661	1661	17.9895	2737
		14.9454	513	13.5788	809	18.0023	2269
		14.9581	534	13.5916	183	18.0153	2150
		14.9839	845	13.6046	908	18.028	2575
		14.9969	335	13.6173	54	18.041	2887
		15.0096	330	13.6303	892	18.0537	2589
		15.0354	152	13.6431	455	18.0667	2013
		15.0481	171	13.6561	232	18.0795	3508
		15.0609	265	13.6688	1069	18.0922	2321
		15.0996	695	13.6815	751	18.1052	2930
		15.1123	748	13.6945	777	18.118	2465
		15.1253	84	13.7203	516	18.1309	2331
		15.1381	756	13.733	148	18.1437	3073
		15.1768	144	13.746	918	18.1567	3139
		15.2023	158	13.7588	657	18.1694	2330
		15.2153	455	13.7845	174	18.1824	3249
		15.228	252	13.7972	205	18.1952	2612
		15.2408	711	13.8102	454	18.2079	2592
		15.2538	397	13.823	1119	18.2209	1989
		15.2795	535	13.836	806	18.2339	3644
		15.3052	852	13.8487	640	18.2466	838
		15.318	929	13.8615	421	18.2594	3990
		15.3307	559	13.8745	705	18.2724	2365
		15.3437	130	13.8872	320	18.2851	3157
		15.3567	1115	13.9002	1532	18.2979	3964
		15.3695	264	13.9129	487	18.3109	2814
		15.3822	722	13.9259	564	18.3239	2672
		15.3952	578	13.9387	147	18.3366	3525
		15.4079	746	13.9514	476	18.3494	1666
		15.4207	690	13.9644	185	18.3623	4194
		15.4337	270	13.9772	1329	18.3751	6792
		15.4464	1187	13.9902	1135	18.3878	4695
		15.4594	1295	14.0029	1592	18.4008	4803
		15.4722	978	14.0159	924	18.4138	3852
		15.4849	1344	14.0286	224	18.4266	5769
		15.4979	1032	14.0544	354	18.4393	3352
		15.5107	799	14.0671	522	18.4523	5468
		15.5236	471	14.0801	495	18.4651	3842
		15.5366	1021	14.0929	177	18.4778	3160
		15.5494	456	14.1059	795	18.4908	1566
		15.5621	518	14.1186	198	18.5038	3609
		15.5749	705	14.1313	332	18.5165	3044
		15.5879	593	14.1443	928	18.5293	3407
		15.6006	202	14.1571	153	18.5423	6580
		15.6264	315	14.1701	157	18.555	4325
		15.6394	551	14.1828	614	18.5678	2814
		15.6521	306	14.1958	479	18.5807	3703
		15.6648	1006	14.2086	392	18.5938	2611
		15.6906	276	14.2343	302	18.6065	4581
		15.7036	475	14.26	119	18.6192	3352
		15.7293	376	14.2728	825	18.6322	3961
		15.7421	1035	14.2858	469	18.645	4072
		15.7548	818	14.3113	284	18.6577	4087
		15.7678	541	14.3243	357	18.6707	3106
		15.7805	150	14.337	1539	18.6837	4564
		15.7935	586	14.35	991	18.6964	4258
		15.8065	232	14.3628	1067	18.7092	3559
		15.8193	1103	14.3758	591	18.7222	3696
		15.845	725	14.3885	313	18.7349	2442
		15.8578	1950	14.4012	1206	18.7477	2869
		15.8705	1372	14.427	438	18.7607	2019
		15.8835	537	14.44	684	18.7737	1881
		15.8965	582	14.4527	734	18.7864	3172
		15.9092	615	14.4655	748	18.7992	3199
		15.922	737	14.4785	423	18.8122	1425
		15.935	322	14.4912	884	18.8249	1603
		15.9477	755	14.5042	1514	18.8376	3834
		15.9605	287	14.5169	727	18.8506	3281
		15.9735	617	14.5299	681	18.8636	3424
		15.9865	518	14.5557	740	18.8764	3415
		15.9992	686	14.5684	539	18.8894	4873
		16.0119	226	14.5811	1161	18.9021	2415
		16.0249	657	14.5942	653	18.9149	2474
		16.0377	1735	14.6199	208	18.9279	4282
		16.0504	1270	14.6326	564	18.9409	1575
		16.0762	263	14.6456	1096	18.9536	2563
		16.0892	53	14.6584	506	18.9663	2595
		16.1019	710	14.6711	375	18.9793	4280
		16.1276	72	14.6841	926	18.9921	2355
		16.1404	842	14.6968	865	19.0048	3825
		16.1664	304	14.7098	660	19.0178	5654
		16.1791	283	14.7226	426	19.0306	3966
		16.1919	337	14.7356	776	19.0436	2684
		16.2049	687	14.7483	928	19.0563	4854
		16.2176	644	14.7611	538	19.0693	2130
		16.2304	2347	14.7741	334	19.082	4741
		16.2433	718	14.7868	1070	19.0948	3306
		16.2564	1856	14.7998	462	19.1078	2422
		16.2691	700	14.8125	939	19.1208	1423
		16.2818	655	14.8383	1752	19.1335	2663
		16.2948	939	14.851	825	19.1463	2467
		16.3076	1093	14.864	809	19.159	3436
		16.3333	408	14.8768	1340	19.1717	2393
		16.3463	1352	14.8898	621	19.1845	3215
		16.359	702	14.9025	480	19.1975	4669
		16.3718	743	14.9155	656	19.2105	3713
		16.3848	906	14.9283	565	19.2232	4755
		16.3975	904	14.9667	1173	19.236	6683
		16.4103	207	14.9797	391	19.249	3746
		16.4233	138	14.9925	798	19.2617	3911
		16.4363	1003	15.0052	952	19.2744	3599
		16.449	211	15.0182	591	19.2874	4097
		16.4617	276	15.031	1470	19.3004	4957
		16.4748	700	15.044	179	19.3132	6623
		16.4875	515	15.0567	522	19.3259	4479
		16.5002	492	15.0697	1988	19.3389	5142
		16.5132	182	15.0824	683	19.3517	3940
		16.5262	279	15.0952	262	19.3644	4498
		16.539	908	15.1082	757	19.3774	4508
		16.5517	240	15.1209	222	19.3904	2258
		16.5647	381	15.1336	488	19.4032	3707
		16.5774	275	15.1466	1393	19.4159	4977
		16.5902	354	15.1596	665	19.4289	4265
		16.6032	1370	15.1724	1419	19.4416	6169
		16.6162	2170	15.1854	1479	19.4544	3415
		16.6289	667	15.2109	577	19.4674	4331
		16.6417	315	15.2239	983	19.4804	4607
		16.6547	785	15.2366	419	19.4931	3540
		16.6674	730	15.2496	1227	19.5058	3142
		16.6802	408	15.2623	630	19.5189	2307
		16.6931	387	15.2751	820	19.5316	2115
		16.7062	673	15.2881	393	19.5443	7441
		16.7189	272	15.3008	1336	19.5573	7259
		16.7316	631	15.3138	1347	19.5703	6837
		16.7446	908	15.3266	1151	19.5831	5540
		16.7574	750	15.3396	1000	19.5958	4766
		16.7701	438	15.3523	2071	19.6088	5177
		16.7831	838	15.3653	1437	19.6215	7429
		16.8088	1207	15.378	835	19.6346	5417
		16.8216	396	15.3908	204	19.6473	8116
		16.8346	1619	15.4038	992	19.6603	8401
		16.8473	899	15.4165	798	19.673	5592
		16.8601	178	15.4295	718	19.6858	5283
		16.8731	1164	15.4423	723	19.6988	4774
		16.8861	2001	15.4553	1810	19.7115	4846
		16.8988	1173	15.468	608	19.7245	3652
		16.9115	1509	15.4808	2078	19.7372	4252
		16.9245	2387	15.4938	807	19.7503	5525
		16.9373	970	15.5065	421	19.763	6916
		16.95	3458	15.5195	782	19.776	7432
		16.963	7264	15.5322	578	19.7887	5839
		16.976	5354	15.5452	1079	19.8015	7976
		16.9888	1260	15.558	1620	19.8145	6453
		17.0015	404	15.5707	1760	19.8272	8305
		17.0145	1200	15.5837	2923	19.8402	5725
		17.0272	524	15.5965	742	19.8529	5606
		17.04	990	15.6095	1106	19.866	4654
		17.053	2751	15.6222	610	19.8787	5589
		17.066	426	15.6352	1726	19.8914	5988
		17.0915	2666	15.6479	443	19.9044	5934
		17.1045	1048	15.6607	294	19.9172	6968
		17.1172	865	15.6737	271	19.9302	8686
		17.13	1026	15.6864	569	19.9429	9789
		17.156	1241	15.6994	662	19.9559	10749
		17.1687	988	15.7121	538	19.9687	8192
		17.1814	2050	15.7251	374	19.9814	6278
		17.1944	173	15.7379	997	19.9944	8652
		17.2072	1105	15.7506	1687	20.0071	10712
		17.2199	1034	15.7636	1665	20.0201	9862
		17.2329	897	15.7764	889	20.0329	7682
		17.2459	523	15.7894	944	20.0459	9770
		17.2586	299	15.8021	1089	20.0586	7735
		17.2714	1451	15.8151	1812	20.0713	10033
		17.2844	908	15.8278	1799	20.0844	9318
		17.2971	673	15.8406	848	20.0971	8761
		17.3099	404	15.8536	406	20.1101	8144
		17.3359	798	15.8663	2473	20.1228	10201
		17.3486	1337	15.8793	2322	20.1358	16813
		17.3614	1794	15.8921	694	20.1486	17140
		17.3743	888	15.9051	310	20.1616	17158
		17.3871	2573	15.9178	512	20.1743	12780
		17.3998	1523	15.9306	1980	20.187	10982
		17.4128	468	15.9433	526	20.2001	13520
		17.4258	761	15.9563	617	20.213	11399
		17.4386	913	15.9693	1716	20.2258	12273
		17.4513	672	15.982	961	20.2385	13771
		17.4643	1056	15.9948	1386	20.2515	13281
		17.477	262	16.0078	1764	20.2643	13766
		17.4898	2478	16.0205	776	20.277	13951
		17.5028	776	16.0332	1136	20.29	17950
		17.5158	1379	16.0463	1421	20.303	17464
		17.5285	1199	16.0592	1544	20.3158	27283
		17.5413	1763	16.072	1448	20.3285	33193
		17.5543	470	16.0847	848	20.3415	28234
		17.5798	1707	16.0977	1794	20.3542	28157
		17.5927	779	16.1105	1622	20.367	33062
		17.6058	2120	16.1232	768	20.38	36864
		17.6185	1076	16.1362	1233	20.393	22095
		17.6312	307	16.1492	1473	20.4057	21359
		17.6442	369	16.162	835	20.4184	22852
		17.657	2357	16.1747	379	20.4315	34724
		17.6697	1079	16.1877	945	20.4442	34450
		17.6827	1754	16.2004	2520	20.4569	35308
		17.6957	1879	16.2132	712	20.4699	39461
		17.7084	1475	16.2262	1448	20.4829	36221
		17.7212	1054	16.2392	1506	20.4957	41184
		17.7342	1512	16.2519	1051	20.5084	46691
		17.7469	1683	16.2646	1250	20.5214	39393
		17.7597	626	16.2777	1746	20.5342	38530
		17.7727	1719	16.2904	868	20.5469	42665
		17.7857	593	16.3034	1552	20.5599	45143
		17.7984	324	16.3161	2174	20.5729	49336
		17.8112	929	16.3291	562	20.5856	56173
		17.8241	1457	16.3419	2355	20.5984	50976
		17.8369	3110	16.3549	1188	20.6114	53246
		17.8496	1733	16.3676	1015	20.6241	51085
		17.8626	1687	16.3803	1691	20.6371	48320
		17.8756	920	16.3934	1636	20.6499	60802
		17.8884	479	16.4061	1998	20.6628	63282
		17.9011	1315	16.4191	803	20.6756	73593
		17.9141	1620	16.4318	1404	20.6886	72112
		17.9269	994	16.4448	1193	20.7013	58914
		17.9396	838	16.4576	414	20.7141	76604
		17.9526	816	16.4703	1413	20.7271	78938
		17.9656	1510	16.4833	1259	20.7401	79466
		17.9783	1145	16.4961	2761	20.7528	76016
		17.9911	1089	16.509	1681	20.7656	77301
		18.0041	509	16.5218	328	20.7785	91209
		18.0168	1604	16.5348	1581	20.7913	87764
		18.0296	632	16.5475	928	20.804	101919
		18.0425	234	16.5603	1758	20.817	138343
		18.0556	2070	16.5733	2228	20.83	202538
		18.0683	1619	16.586	1577	20.8428	220800
		18.081	99	16.599	1013	20.8555	274319
		18.094	651	16.6118	1260	20.8685	568038
		18.1068	1028	16.6247	1268	20.8813	570194
		18.1195	1380	16.6375	489	20.894	254927
		18.1325	293	16.6502	1459	20.907	123035
		18.1455	1747	16.6632	829	20.92	127612
		18.1582	649	16.676	691	20.9327	113077
		18.171	693	16.689	1708	20.9455	128037
		18.1837	836	16.7017	2079	20.9585	142404
		18.1965	1201	16.7147	1213	20.9712	150796
		18.2092	1282	16.7275	3000	20.984	158658
		18.2222	226	16.7402	416	20.9969	162280
		18.2352	922	16.7532	1283	21.0099	174073
		18.2479	707	16.7659	1801	21.0227	161425
		18.2607	1407	16.7789	2993	21.0354	172958
		18.2737	1570	16.8047	1399	21.0484	195550
		18.2864	530	16.8172	1339	21.0612	215624
		18.2992	1824	16.8302	1742	21.0739	186050
		18.3122	1158	16.8429	1782	21.0869	199667
		18.3252	2072	16.8556	1664	21.0999	203629
		18.3379	432	16.8686	1867	21.1126	192533
		18.3507	659	16.8819	1695	21.1254	234685
		18.3636	443	16.8949	2687	21.1384	451056
		18.3764	565	16.9076	1980	21.1511	1223805
		18.3891	1308	16.9204	2380	21.1641	1633528
		18.4021	2609	16.9334	2659	21.1769	1613536
		18.4149	763	16.9459	5075	21.1899	1236912
		18.4279	1144	16.9589	10073	21.2026	1045768
		18.4406	953	16.9719	7594	21.2154	1000603
		18.4536	1211	16.9846	2419	21.2283	938642
		18.4663	1021	16.9973	2046	21.2411	792826
		18.4791	277	17.0103	1894	21.2541	760999
		18.4921	532	17.0231	2650	21.2668	726209
		18.5178	1114	17.0361	1717	21.2798	661713
		18.5436	922	17.0491	1861	21.2926	599291
		18.5563	332	17.0618	553	21.3056	562954
		18.5691	2093	17.0748	2725	21.3183	507977
		18.582	1761	17.0876	153	21.3311	464394
		18.5951	1288	17.1003	3292	21.344	422372
		18.6078	564	17.1133	687	21.3568	399260
		18.6205	290	17.126	1925	21.3698	359430
		18.6335	3328	17.139	2004	21.3825	342398
		18.6463	1342	17.1518	1511	21.3955	307176
		18.672	1079	17.1645	1891	21.4083	308522
		18.685	873	17.1775	1441	21.421	273641
		18.6977	742	17.1903	2457	21.4374	263165
		18.7105	1080	17.203	1807	21.454	246951
		18.7235	490	17.216	1884	21.4668	227744
		18.7362	1489	17.229	1699	21.4795	256081
		18.749	434	17.2417	2939	21.4925	240656
		18.762	226	17.2545	1810	21.5053	246897
		18.775	1333	17.2675	2665	21.518	244738
		18.7877	1852	17.2802	3018	21.531	240206
		18.8005	473	17.293	1676	21.544	226990
		18.8134	145	17.306	2365	21.5567	232481
		18.8262	2001	17.319	2679	21.5695	228427
		18.8389	142	17.3317	1082	21.5825	221605
		18.8519	1856	17.3444	833	21.5952	200381
		18.8649	1122	17.3575	441	21.6082	192356
		18.9034	278	17.3702	2043	21.621	210881
		18.9162	902	17.3829	2414	21.6339	221385
		18.9419	2024	17.3959	2633	21.6467	158559
		18.9546	655	17.4089	916	21.6597	130300
		18.9676	1665	17.4217	1170	21.6724	143922
		18.9804	2717	17.4344	2341	21.6852	109442
		18.9934	2036	17.4474	2740	21.6982	121184
		19.0061	2651	17.4729	1266	21.7109	114743
		19.0189	1180	17.4859	2767	21.7239	115587
		19.0319	2276	17.4989	1395	21.7367	120261
		19.0449	1517	17.5116	2180	21.7496	116872
		19.0576	1311	17.5244	1061	21.7624	115079
		19.0703	951	17.5374	1129	21.7751	134033
		19.0833	1027	17.5501	1143	21.7881	106745
		19.0961	1129	17.5629	1566	21.8009	102985
		19.1088	2220	17.5758	601	21.8139	112877
		19.1218	297	17.5889	1853	21.8266	123859
		19.1476	639	17.6016	2306	21.8396	127864
		19.1603	2513	17.6143	2162	21.8524	141267
		19.173	1840	17.6273	615	21.8651	139536
		19.186	1363	17.6401	3081	21.8781	150683
		19.1988	456	17.6528	1952	21.8908	146652
		19.2118	1960	17.6658	2036	21.9038	173829
		19.2245	1038	17.6786	1499	21.9166	183378
		19.2375	1137	17.6915	1084	21.9296	181851
		19.2503	1840	17.7043	1929	21.9423	218006
		19.2633	1065	17.717	137	21.9551	246640
		19.276	1035	17.73	2793	21.9681	312019
		19.2887	1342	17.7428	2179	21.9808	369500
		19.3017	3406	17.7555	1431	21.9938	426337
		19.3145	6785	17.7685	2853	22.0065	438368
		19.3275	3055	17.7815	2677	22.0195	373367
		19.3402	3754	17.7943	2649	22.0323	269733
		19.366	1182	17.8072	2398	22.045	217256
		19.3787	1947	17.82	3857	22.058	176336
		19.3917	966	17.8327	3288	22.0708	149901
		19.4045	1048	17.8457	3411	22.0838	151834
		19.4174	1250	17.8585	2590	22.0965	126348
		19.4302	1119	17.8715	2239	22.1095	111845
		19.4429	2009	17.8842	2771	22.1222	101327
		19.4559	2440	17.897	3490	22.1352	105475
		19.4687	1428	17.9099	2035	22.1516	94437
		19.4817	837	17.9227	2955	22.1644	92930
		19.4944	2368	17.9354	4827	22.1774	88283
		19.5074	3433	17.9484	1972	22.1904	80994
		19.5202	5869	17.9614	2509	22.2031	76318
		19.5329	11873	17.9742	3369	22.2158	82064
		19.5459	8966	17.9869	966	22.2288	75812
		19.5586	6683	17.9999	1323	22.2416	74432
		19.5716	5103	18.0127	4074	22.2543	82864
		19.5844	4549	18.0256	922	22.2673	74705
		19.5974	4202	18.0384	1717	22.2803	77301
		19.6101	2013	18.0514	1253	22.2931	71522
		19.6228	3975	18.0641	4178	22.3058	67822
		19.6359	6938	18.0769	1568	22.3188	62140
		19.6486	5460	18.0899	3248	22.3315	77335
		19.6616	2827	18.1026	1606	22.3445	66124
		19.6743	1204	18.1153	2173	22.3573	71784
		19.6873	2412	18.1284	2266	22.3703	57755
		19.7001	2548	18.1413	1501	22.383	64219
		19.7128	1842	18.1541	2418	22.3958	64192
		19.7258	5170	18.1668	2002	22.4088	66722
		19.7386	8328	18.1798	2140	22.4215	76841
		19.7516	7582	18.1926	1577	22.4345	64368
		19.7643	7809	18.2053	1439	22.4473	62166
		19.7773	5639	18.2183	1112	22.4602	61295
		19.79	4963	18.2313	2129	22.473	63254
		19.8028	4334	18.2441	2808	22.486	59320
		19.8158	6467	18.2568	4024	22.4987	70951
		19.8285	8013	18.2698	3264	22.5148	63996
		19.8415	4471	18.2825	1528	22.5276	59916
		19.8543	6088	18.2953	2665	22.5406	60897
		19.8672	7568	18.3083	1988	22.5536	60118
		19.88	9977	18.3213	857	22.5663	62864
		19.8927	12913	18.334	2796	22.5825	59824
		19.9057	18018	18.3468	1007	22.5952	55501
		19.9185	95309	18.3597	2678	22.6082	57574
		19.9315	769222	18.3725	2047	22.6209	50056
		19.9442	1277853	18.3852	2781	22.6376	55913
		19.9572	942882	18.3982	3503	22.6503	57961
		19.97	519750	18.4112	3527	22.6667	59459
		19.9827	382046	18.424	2453	22.6831	62432
		19.9957	241669	18.4367	3170	22.6994	59199
		20.0084	173203	18.4497	2593	22.7158	57461
		20.0214	150594	18.4625	3313	22.7325	53183
		20.0342	131074	18.4752	1802	22.7452	57050
		20.0472	118511	18.4882	2444	22.758	51506
		20.0599	89937	18.5012	4672	22.7743	55457
		20.0726	96422	18.5139	2969	22.7907	46038
		20.0857	84836	18.5267	4181	22.8068	53539
		20.0984	70352	18.5397	3453	22.8235	53798
		20.1114	58181	18.5524	2003	22.8362	46486
		20.1241	70847	18.5651	3442	22.8489	52361
		20.1371	68919	18.5782	2168	22.862	56508
		20.1499	66415	18.5911	3505	22.8747	54609
		20.1626	111498	18.6039	1526	22.8908	46065
		20.1756	149799	18.6166	2273	22.9035	50344
		20.1883	140562	18.6296	3483	22.9166	57411
		20.2014	108317	18.6424	4019	22.9295	47797
		20.2141	83428	18.6551	3600	22.9459	50372
		20.2271	86769	18.6681	4325	22.9587	50091
		20.2398	73983	18.6811	2961	22.975	53597
		20.2528	65369	18.6939	2572	22.9912	52155
		20.2656	64468	18.7066	2055	23.0042	52182
		20.2783	69407	18.7196	2226	23.0206	48360
		20.2913	65931	18.7323	3948	23.0369	54432
		20.3041	66086	18.7451	2476	23.0533	51391
		20.317	65682	18.7581	2091	23.0661	48618
		20.3298	53486	18.7708	2863	23.0824	50191
		20.3425	50287	18.7838	2545	23.0954	51960
		20.3555	60506	18.7965	1075	23.1082	49536
		20.3683	51266	18.8093	3946	23.1245	56968
		20.3813	57453	18.8223	2207	23.1409	45466
		20.394	49791	18.835	1693	23.1537	47770
		20.407	51816	18.848	1256	23.1667	45431
		20.4198	71301	18.8608	2049	23.1797	52541
		20.4325	215400	18.8738	2296	23.1958	54323
		20.4455	430028	18.8865	4294	23.2085	44806
		20.4582	551113	18.8992	4046	23.2215	53747
		20.4712	689883	18.9123	4512	23.2343	52276
		20.484	696476	18.925	3676	23.247	51574
		20.497	843103	18.938	2160	23.26	51289
		20.5097	1194406	18.9507	2467	23.273	45469
		20.5224	2464380	18.9637	2918	23.2858	52407
		20.5355	4417366	18.9765	4645	23.2985	42040
		20.5482	6822879	18.9892	4442	23.3115	55254
		20.5612	10090250	19.0022	2503	23.3242	48964
		20.5739	13753164	19.0149	3879	23.3372	44623
		20.5869	16898712	19.028	4462	23.35	49444
		20.5997	20070928	19.0407	4953	23.363	53379
		20.6124	21880688	19.0537	3118	23.3757	53916
		20.6254	28297032	19.0664	2004	23.3884	43963
		20.6381	31527832	19.0792	3830	23.4015	44980
		20.6512	32088056	19.0922	2414	23.4142	50377
		20.6639	36363048	19.1049	5265	23.4272	48392
		20.6769	38466752	19.1179	3436	23.4399	45396
		20.6896	13578242	19.1306	2326	23.4529	43261
		20.7024	8841138	19.1437	3312	23.4657	40994
		20.7154	7005690	19.1564	5574	23.4787	46654
		20.7281	6071806	19.1691	5010	23.4914	47197
		20.7411	5482694	19.1821	3122	23.5041	49035
		20.7538	5117558	19.1949	4380	23.5172	42461
		20.7669	4678647	19.2079	3692	23.5299	45736
		20.7796	4538496	19.2206	4436	23.5429	53467
		20.7923	3993034	19.2336	5745	23.5556	46781
		20.8053	4191763	19.2463	4083	23.5686	49206
		20.8181	3909999	19.2591	7319	23.5814	48259
		20.8311	3492467	19.2721	6235	23.5941	42983
		20.8438	3507721	19.2848	2882	23.6071	48323
		20.8568	3368346	19.2978	6931	23.6198	43770
		20.8696	3190123	19.3106	10872	23.6329	44861
		20.8823	2983106	19.3236	5622	23.6456	45629
		20.8953	2807302	19.3363	6325	23.6586	47790
		20.908	2697878	19.349	2431	23.6713	38931
		20.921	2768525	19.362	4519	23.6877	46958
		20.9338	2691233	19.3748	2514	23.7005	50709
		20.9468	2484017	19.3878	5945	23.7135	50351
		20.9595	2510429	19.4005	3755	23.7301	43363
		20.9722	2541642	19.4135	6048	23.7465	39806
		20.9853	2488475	19.4263	7719	23.7592	40156
		20.998	2286380	19.439	6993	23.7722	47597
		21.011	2262617	19.452	5011	23.7886	53433
		21.0237	2168018	19.4647	5531	23.8013	44112
		21.0367	2181518	19.4778	4676	23.8143	42653
		21.0495	2181609	19.4905	5647	23.8307	45886
		21.0622	2089603	19.5035	5425	23.8435	41432
		21.0752	1957861	19.5162	9833	23.8598	49387
		21.0879	2043641	19.529	16783	23.8726	53743
		21.101	1967528	19.542	14033	23.8856	48006
		21.1137	1822836	19.5547	12937	23.8986	40921
		21.1267	1772647	19.5677	10516	23.9147	50881
		21.1394	1913028	19.5804	9648	23.9311	44766
		21.1522	1894969	19.5935	10471	23.9438	40099
		21.1652	1782336	19.6062	10133	23.9568	44271
		21.1779	1726689	19.6189	8274	23.9732	41770
		21.1909	1579104	19.6319	13063	23.9898	41418
		21.2036	1673078	19.6447	10312	24.0026	47536
		21.2167	1611058	19.6577	6644	24.019	41470
		21.2294	1483835	19.6704	8019	24.0353	48417
		21.2421	1512888	19.6834	6219	24.0517	43569
		21.2551	1504237	19.6961	6122	24.0681	39518
		21.2679	1392658	19.7089	7665	24.0845	42670
		21.2809	1409769	19.7219	11641	24.1009	42188
		21.2936	1391452	19.7346	18417	24.1136	42953
		21.3066	1422567	19.7476	14219	24.13	42850
		21.3194	1327324	19.7604	15041	24.1427	43892
		21.3321	1365880	19.7734	10447	24.1557	36427
		21.3451	1275572	19.7861	13643	24.1721	40717
		21.3578	1292062	19.7989	18015	24.1848	43806
		21.3708	1274448	19.8119	11346	24.2012	43282
		21.3836	1273215	19.8246	14436	24.2176	42181
		21.4	1685517	19.8376	11206	24.234	43192
		21.4163	1836014	19.8503	15040	24.2504	41417
		21.4291	1907718	19.8633	14171	24.2633	43385
		21.4421	1967276	19.8761	19630	24.2797	41725
		21.4551	2098235	19.8888	19436	24.2961	46101
		21.4678	2398219	19.9018	28424	24.3122	39147
		21.4806	2105299	19.9146	112403	24.3286	44664
		21.4935	1980343	19.9276	250989	24.3413	38575
		21.5063	1921586	19.9403	229999	24.358	46042
		21.519	1861248	19.9533	165291	24.3741	43535
		21.532	1558750	19.966	110664	24.3902	41664
		21.5448	1196028	19.9788	84069	24.403	42731
		21.5578	1068033	19.9918	67190	24.4194	36777
		21.5705	1132656	20.0045	55253	24.4357	40764
		21.5832	1105874	20.0175	52137	24.4524	48524
		21.5963	935800	20.0303	46076	24.4685	38783
		21.609	908132	20.0433	43496	24.4812	42205
		21.6217	938490	20.056	55138	24.4976	44533
		21.6347	862771	20.0687	49687	24.514	40459
		21.6475	818354	20.0817	55218	24.5267	32220
		21.6605	831006	20.0945	53953	24.5436	43827
		21.6732	897600	20.1075	56031	24.5564	40554
		21.6859	970921	20.1202	41827	24.5727	42089
		21.6989	981897	20.1332	44474	24.5891	51480
		21.7117	884356	20.146	39600	24.6055	44206
		21.7247	880903	20.1587	56226	24.6219	40358
		21.7374	825141	20.1717	62405	24.6385	39892
		21.7504	824619	20.1844	60096	24.6547	43631
		21.7632	756969	20.1974	65390	24.6708	43011
		21.7759	749120	20.2102	46058	24.6871	37842
		21.7889	739647	20.2229	45780	24.7033	39954
		21.8016	813352	20.2359	42522	24.7197	43884
		21.8147	645448	20.2487	40818	24.7363	42601
		21.8274	713188	20.2614	36428	24.7524	43657
		21.8404	838080	20.2744	40630	24.7688	36960
		21.8531	718197	20.2874	44216	24.7852	36207
		21.8659	716179	20.3001	37438	24.8013	45784
		21.8789	688336	20.3132	43548	24.8174	41315
		21.8916	675886	20.3259	34039	24.8341	41223
		21.9046	756895	20.3386	39395	24.8502	38615
		21.9173	700661	20.3516	42852	24.8666	36303
		21.9301	682305	20.3644	34789	24.8829	34017
		21.9431	671468	20.3774	36462	24.8993	41618
		21.9558	719779	20.3901	32461	24.9157	41048
		21.9686	663580	20.4031	38455	24.9323	43168
		21.9816	697244	20.4158	58229	24.9485	32985
		21.9946	687776	20.4286	179536	24.9648	40373
		22.0073	633390	20.4416	334824	24.9809	44818
		22.0201	676585	20.4543	426560	24.9973	35362
		22.0331	642969	20.4673	575874	25.0134	39473
		22.0458	664593	20.4801	582469	25.0301	37641
		22.0585	602738	20.4928	570844	25.0462	38005
		22.0715	628042	20.5058	793531	25.0626	37770
		22.0843	662489	20.5186	1789672	25.079	33338
		22.0973	606120	20.5315	3679132	25.0951	38332
		22.11	644112	20.5443	6415894	25.1115	35516
		22.1228	619383	20.5573	8812434	25.1281	35858
		22.1358	607935	20.57	11847240	25.1442	35130
		22.1485	695562	20.5828	16020540	25.1606	28727
		22.1612	589942	20.5958	22801056	25.177	38341
		22.1742	679956	20.6085	21549480	25.1934	41667
		22.1872	617742	20.6215	24984456	25.2098	37944
		22.2	592835	20.6343	11973514	25.2264	30616
		22.2127	560074	20.6472	5172846	25.2425	34768
		22.2257	605672	20.66	3755769	25.2586	38317
		22.2385	600011	20.673	3194778	25.275	34137
		22.2512	585369	20.6857	2906269	25.2914	38668
		22.2642	646503	20.6985	2556826	25.3078	36417
		22.2772	595820	20.7115	2542002	25.3244	31575
		22.2899	645127	20.7242	2236411	25.3405	41584
		22.3027	635411	20.7372	2164819	25.3567	38366
		22.3157	617930	20.7499	2038726	25.373	43025
		22.3284	597694	20.763	1916377	25.3894	37966
		22.3412	606866	20.7757	1814060	25.4058	33989
		22.3542	577747	20.7884	1713006	25.4224	36358
		22.3669	611119	20.8014	1683353	25.4388	35915
		22.3799	534306	20.8142	1574531	25.4552	35950
		22.3926	549159	20.8272	1559933	25.4713	35449
		22.4054	603489	20.8399	1428934	25.4877	37476
		22.4184	567107	20.8527	1336750	25.5038	34060
		22.4311	583453	20.8656	1418909	25.5205	44967
		22.4441	517159	20.8784	1297412	25.5366	32034
		22.4569	595792	20.8911	1244564	25.553	32828
		22.4699	577941	20.9041	1144319	25.5694	33598
		22.4826	575104	20.9171	1305059	25.5857	33822
		22.4953	592370	20.9299	1256999	25.6021	30265
		22.5084	537115	20.9429	1163407	25.6187	35703
		22.5211	604711	20.9556	1164603	25.6351	39893
		22.5341	546003	20.9684	1164390	25.6515	34779
		22.5468	514421	20.9813	1126898	25.6679	33377
		22.5598	511224	20.9941	1003898	25.684	32240
		22.5726	587057	21.0071	1021140	25.7004	38591
		22.5853	587641	21.0198	1094569	25.7168	29629
		22.5983	567583	21.0326	1025574	25.7329	35374
		22.611	564158	21.0456	1000957	25.7493	32877
		22.6241	525591	21.0583	1050599	25.7657	35008
		22.6368	508402	21.071	994682	25.782	33578
		22.6498	554888	21.0841	956142	25.7984	35842
		22.6625	535002	21.097	958554	25.815	35554
		22.6753	500928	21.1098	908368	25.8314	39500
		22.6883	530441	21.1225	894391	25.8478	36997
		22.701	520608	21.1355	835042	25.8642	39114
		22.714	511693	21.1483	894072	25.8806	38314
		22.7304	477915	21.161	857904	25.897	37771
		22.7431	526280	21.174	864194	25.9136	31460
		22.7561	506878	21.187	910569	25.9297	32662
		22.7689	533136	21.1998	812732	25.9461	36258
		22.7819	519723	21.2125	827787	25.9625	34463
		22.7946	469433	21.2255	755703	25.9789	34301
		22.8076	488156	21.2382	746648	25.9952	34124
		22.8204	489757	21.251	790821	26.0119	37495
		22.8331	488320	21.264	753753	26.0282	32911
		22.8461	481070	21.277	713408	26.0446	35961
		22.8588	478647	21.2897	711400	26.061	38014
		22.8716	526443	21.3025	756932	26.0774	34874
		22.8846	571754	21.3154	738967	26.0938	27966
		22.8976	555651	21.3282	786811	26.1104	27192
		22.9103	490420	21.3409	755070	26.1265	35009
		22.923	506098	21.3539	693432	26.1429	36824
		22.9361	548595	21.3669	760821	26.1593	35287
		22.9488	535506	21.3797	802125	26.1757	34638
		22.9615	481672	21.3924	847314	26.192	31798
		22.9745	490730	21.4088	1026587	26.2087	33162
		22.9875	557315	21.4215	1208430	26.2248	30890
		23.0003	511366	21.4345	1334006	26.2412	31096
		23.013	502422	21.4473	1363510	26.2576	29160
		23.026	499357	21.4603	1329287	26.2739	32696
		23.0388	471981	21.473	1099009	26.2903	34101
		23.0515	459986	21.486	974274	26.307	33319
		23.0645	464329	21.4988	1150063	26.3231	32125
		23.0775	491778	21.5115	881422	26.3395	32590
		23.0902	454392	21.5245	676281	26.3559	26338
		23.103	471355	21.5372	684497	26.3722	35622
		23.116	488607	21.5502	694319	26.3886	29015
		23.1287	442175	21.563	649095	26.405	34496
		23.1414	462421	21.576	587593	26.4211	35289
		23.1545	468524	21.5887	613374	26.4372	35758
		23.1674	447153	21.6014	617224	26.4536	28702
		23.1802	474951	21.6145	684454	26.47	36848
		23.1929	449790	21.6272	589793	26.4864	37376
		23.2059	471656	21.6402	561288	26.503	30906
		23.2187	441862	21.6529	598684	26.5191	35746
		23.2314	453205	21.6659	613181	26.5355	33714
		23.2444	434066	21.6787	673439	26.5519	34081
		23.2574	451834	21.6914	594412	26.5683	33742
		23.2702	452081	21.7044	556971	26.5846	32338
		23.2829	431889	21.7172	520660	26.6013	34531
		23.2959	431151	21.7301	586841	26.6174	35051
		23.3086	418563	21.7429	505418	26.6338	34103
		23.3214	447238	21.7559	504627	26.6502	35749
		23.3344	443538	21.7686	512759	26.6666	29633
		23.3474	418344	21.7816	535789	26.6829	30829
		23.3601	365198	21.7944	520252	26.6996	31166
		23.3728	421184	21.8071	484935	26.7157	31129
		23.3859	449592	21.8201	469180	26.7321	31265
		23.3986	428144	21.8331	476021	26.7484	31708
		23.4113	411645	21.8458	510575	26.7648	30686
		23.4243	421373	21.8586	467488	26.7812	29049
		23.4373	411312	21.8716	500621	26.7979	34748
		23.4501	393675	21.8843	479321	26.8142	34284
		23.4628	419746	21.8971	460276	26.8306	29868
		23.4758	435205	21.9101	463070	26.847	32555
		23.4886	410379	21.9231	494700	26.8634	28093
		23.5013	426944	21.9358	442993	26.8798	35650
		23.5143	398156	21.9486	430017	26.8964	28187
		23.5273	452355	21.9615	437913	26.9125	29910
		23.54	397657	21.9743	438810	26.9289	30967
		23.5528	443841	21.9873	429343	26.9453	27346
		23.5658	407525	22	440617	26.9616	30474
		23.5785	435129	22.013	432304	26.978	28856
		23.5912	430161	22.0258	435757	26.9947	30123
		23.6043	382173	22.0385	439907	27.0108	30652
		23.6172	408873	22.0515	424029	27.0272	31097
		23.63	403581	22.0643	410638	27.0435	38535
		23.6427	386664	22.077	435113	27.0599	34793
		23.6557	411570	22.09	406732	27.0763	34040
		23.6685	391925	22.103	443211	27.0927	30819
		23.6812	399288	22.1157	418463	27.1088	34072
		23.6942	363568	22.1285	388623	27.1249	30544
		23.7072	394008	22.1415	443383	27.1413	29795
		23.72	382535	22.1542	412724	27.1577	29973
		23.7327	403297	22.1669	402394	27.1741	39247
		23.7457	366394	22.18	406241	27.1907	29698
		23.7584	384281	22.1929	388829	27.2068	32683
		23.7712	412161	22.2057	390371	27.2232	32010
		23.7842	374127	22.2184	402799	27.2396	34029
		23.7972	353861	22.2314	401321	27.256	28519
		23.8099	363206	22.2442	343882	27.2723	29555
		23.8226	379593	22.2569	375477	27.289	32819
		23.8357	371795	22.2699	408270	27.3051	32307
		23.8484	364012	22.2829	374047	27.3215	27682
		23.8611	357139	22.2956	388370	27.3379	30791
		23.8741	359152	22.3084	362390	27.3543	33543
		23.8871	357816	22.3214	365901	27.3706	38499
		23.8999	371223	22.3341	377427	27.3873	30082
		23.9126	334779	22.3469	377935	27.4034	32902
		23.9256	349074	22.3599	374111	27.4198	33731
		23.9383	348890	22.3729	333282	27.4362	31183
		23.9511	360554	22.3856	367565	27.4525	26697
		23.9641	338940	22.3984	396980	27.4689	29225
		23.9807	354915	22.4113	382990	27.4855	32291
		23.9968	348643	22.4241	364670	27.5019	31852
		24.0096	356567	22.4368	362820	27.5183	33696
		24.0226	357312	22.4498	361766	27.5347	30095
		24.0353	356867	22.4626	355749	27.5508	29740
		24.0481	335191	22.4756	357527	27.5672	28873
		24.0611	321577	22.4883	346435	27.5838	32227
		24.0741	373197	22.5013	345167	27.5999	38567
		24.0868	350647	22.5141	338648	27.6161	34948
		24.0996	354334	22.5268	355189	27.6324	40275
		24.1125	322794	22.5398	329741	27.6488	43212
		24.1253	326925	22.5525	357301	27.6652	36845
		24.138	350518	22.5655	317501	27.6819	34950
		24.151	333347	22.5783	337675	27.6982	37047
		24.164	313359	22.591	342493	27.7146	37619
		24.1768	324276	22.604	324746	27.731	32094
		24.1895	324740	22.6167	338696	27.7474	30063
		24.2025	321723	22.6298	361742	27.7638	35128
		24.2153	332017	22.6425	339318	27.7804	24148
		24.228	308336	22.6555	332032	27.7965	38860
		24.241	298811	22.6682	340794	27.8129	31377
		24.254	318507	22.681	320019	27.8293	37929
		24.2667	303910	22.694	320559	27.8456	35809
		24.2795	297768	22.7067	306868	27.862	36530
		24.2925	314262	22.7197	308549	27.8787	31326
		24.3052	325335	22.7325	307797	27.8948	32926
		24.3179	301190	22.7488	298483	27.9112	26925
		24.331	306892	22.7616	313158	27.9276	34256
		24.3439	296047	22.7746	292330	27.9439	28295
		24.3567	284549	22.7873	289442	27.9603	33624
		24.3697	302540	22.8	319064	27.9767	30816
		24.3824	289438	22.8131	302030	27.9928	29029
		24.3952	313977	22.826	292745	28.0092	32216
		24.4082	309027	22.8388	305411	28.0256	27005
		24.4209	298713	22.8515	347827	28.0419	27342
		24.4339	298375	22.8645	318377	28.0583	34855
		24.4467	276774	22.8773	295496	28.075	30651
		24.4594	296411	22.89	302404	28.0911	28179
		24.4724	271232	22.903	335716	28.1075	34458
		24.4851	301918	22.916	315867	28.1239	33748
		24.4979	262950	22.9288	319626	28.1402	25954
		24.5109	289772	22.9415	293618	28.1566	31351
		24.5239	264322	22.9545	328877	28.1733	31954
		24.5366	267750	22.9672	300990	28.1894	31351
		24.5494	270263	22.98	300907	28.2058	29039
		24.5657	267804	22.993	290486	28.2221	24493
		24.5785	274843	23.006	301516	28.2385	28965
		24.5915	280121	23.0187	306310	28.2549	25504
		24.6042	278720	23.0315	314421	28.2715	31336
		24.6172	281710	23.0445	329017	28.2879	28262
		24.63	273654	23.0572	307660	28.3043	28265
		24.6429	267689	23.0699	290102	28.3207	23647
		24.6557	274026	23.0829	291861	28.3371	28730
		24.6684	284736	23.0959	314912	28.3534	29671
		24.6814	253802	23.1087	277236	28.3701	29085
		24.6942	276459	23.1214	286311	28.3862	28624
		24.7072	280486	23.1344	297982	28.4026	34053
		24.7199	265340	23.1472	307879	28.4187	28871
		24.7329	254513	23.1599	257748	28.4351	28726
		24.7457	256018	23.1729	261929	28.4515	27371
		24.7584	256257	23.1859	269782	28.4681	34250
		24.7714	254125	23.1986	285526	28.4842	34468
		24.7841	252668	23.2114	270147	28.5006	26648
		24.7971	278701	23.2244	277354	28.517	29393
		24.8099	241913	23.2371	259651	28.5334	26014
		24.8229	266748	23.2499	267978	28.5497	24614
		24.8356	247624	23.2629	291500	28.5664	32775
		24.8483	247547	23.2759	265419	28.5828	32402
		24.8614	247671	23.2886	273784	28.5991	20615
		24.8741	253882	23.3013	268279	28.6155	28955
		24.8871	250673	23.3143	280730	28.6319	19929
		24.8998	254402	23.3271	263654	28.6483	26139
		24.9128	264561	23.3398	255063	28.6649	29990
		24.9292	241329	23.3528	255438	28.681	28586
		24.9419	236763	23.3658	238321	28.6974	31973
		24.955	229636	23.3786	262437	28.7138	31261
		24.9677	238466	23.3913	252208	28.7302	30083
		24.9807	242610	23.4043	258109	28.7466	27284
		24.9934	210495	23.417	262027	28.7632	34219
		25.0064	247905	23.4298	254924	28.7793	27347
		25.0192	241182	23.4428	270323	28.7957	33349
		25.0319	239537	23.4558	243424	28.8121	27400
		25.0449	220004	23.4685	267050	28.8285	30748
		25.0577	233886	23.4813	255508	28.8449	32956
		25.0707	226167	23.4943	250752	28.8615	27841
		25.0834	217815	23.507	234132	28.8776	25557
		25.0964	229355	23.5197	255918	28.894	32360
		25.1091	217942	23.5328	266028	28.9104	30826
		25.1219	227594	23.5458	245323	28.9267	22285
		25.1383	238839	23.5585	246575	28.9431	26508
		25.1549	216663	23.5712	264627	28.9598	31281
		25.171	224321	23.5842	237649	28.9759	30526
		25.1874	219352	23.597	242913	28.9923	28064
		25.2001	215584	23.6097	226789	29.0086	26039
		25.2165	218719	23.6227	237218	29.025	28477
		25.2293	199699	23.6357	238536	29.0414	29233
		25.2423	215457	23.6485	227815	29.0581	30656
		25.2553	215887	23.6612	229355	29.0742	26711
		25.268	202447	23.6742	210998	29.0906	31210
		25.2807	213817	23.6869	218292	29.1069	25169
		25.2971	207252	23.6997	231233	29.1233	29471
		25.3099	192643	23.7127	229898	29.1397	20037
		25.3229	200369	23.7257	225576	29.1563	26831
		25.3359	209503	23.7384	235237	29.1725	27102
		25.3486	212644	23.7511	233170	29.1886	31497
		25.3613	206380	23.7642	223260	29.205	24997
		25.3777	220166	23.7769	229352	29.2213	28381
		25.3905	213292	23.7896	202757	29.2377	26890
		25.4035	189630	23.8026	214983	29.2543	28404
		25.4162	212484	23.8156	220679	29.2707	24599
		25.4292	201459	23.8284	223429	29.2871	28616
		25.4419	184057	23.8411	224135	29.3035	26296
		25.4549	207099	23.8541	209511	29.3199	27361
		25.4711	200083	23.8668	231712	29.3362	24229
		25.4838	187717	23.8799	204079	29.3529	22747
		25.4968	195479	23.8928	204354	29.369	25033
		25.5095	198403	23.9056	220329	29.3854	24144
		25.5225	195970	23.9183	213390	29.4018	22734
		25.5353	194424	23.9311	201888	29.4179	28485
		25.5483	198854	23.9441	211803	29.4343	27575
		25.5644	190626	23.9568	213298	29.4509	23627
		25.5805	188171	23.9698	207109	29.467	23683
		25.5933	183271	23.9862	204602	29.4834	26168
		25.6063	209161	23.9989	206256	29.4998	25537
		25.6227	198836	24.0117	199748	29.5162	28628
		25.6354	182028	24.0247	207784	29.5326	27030
		25.6518	188540	24.0374	209589	29.5492	26823
		25.6682	169257	24.0501	204780	29.5653	28184
		25.6845	179079	24.0632	207319	29.5817	25729
		25.7012	175502	24.0761	190250	29.5981	28017
		25.7139	180011	24.0889	222861	29.6145	25018
		25.7266	169290	24.1016	213403	29.6308	26371
		25.743	172074	24.1146	204444	29.6475	33487
		25.7594	175333	24.1274	174391	29.6639	23568
		25.7721	171013	24.1401	188072	29.6802	25154
		25.7888	181111	24.1531	196468	29.6966	25652
		25.8015	178906	24.1661	194712	29.713	22803
		25.8143	185356	24.1789	207810	29.7294	26845
		25.8273	164743	24.1916	195917	29.746	21228
		25.84	188581	24.2046	186935	29.7621	23639
		25.8528	168864	24.2173	186746	29.7785	25310
		25.8657	158451	24.2301	193779	29.7949	25399
		25.8788	177781	24.2431	191065	29.8113	26757
		25.8949	171233	24.2561	195602	29.8276	23537
		25.9076	161612	24.2688	180946	29.8443	27188
		25.9206	166546	24.2815	192598	29.8607	21164
		25.9367	172806	24.2946	183349	29.8771	24351
		25.9495	182826	24.3073	191646	29.8934	21279
		25.9661	172444	24.32	172860	29.9098	23128
		25.9822	175281	24.333	194002	29.9262	27385
		25.9986	160069	24.346	188224	29.9428	25338
		26.0114	158464	24.3588	170840	29.9592	23799
		26.0277	173114	24.3715	177797	29.9756	21937
		26.0405	157706	24.3845	187488	29.992	27979
		26.0535	155658	24.3972	177137	30.0084	23310
		26.0698	162621	24.41	164202	30.0247	23482
		26.0862	150438	24.423	188361	30.0414	31932
		26.1026	164206	24.436	177341	30.0575	27504
		26.119	162291	24.4487	178147	30.0739	26566
		26.1354	157355	24.4615	171713	30.0903	26362
		26.152	154278	24.4745	173501	30.1066	27395
		26.1681	156690	24.4872	176300	30.123	21288
		26.1845	150832	24.4999	165165	30.1396	25915
		26.2009	159471	24.513	175395	30.1558	27399
		26.2173	164101	24.526	176932	30.1721	24731
		26.2337	154887	24.5387	161200	30.1885	26751
		26.2503	150815	24.5514	148213	30.2049	25393
		26.2667	138198	24.5644	189532	30.2213	22076
		26.283	152030	24.5772	168797	30.2379	29283
		26.2994	150566	24.5899	164144	30.254	28216
		26.3122	145090	24.6029	168459	30.2704	26736
		26.3285	128425	24.6159	182521	30.2868	27653
		26.3452	136126	24.6287	162560	30.3032	32695
		26.3579	145532	24.6414	156516	30.3196	22337
		26.3707	135783	24.6544	153685	30.3362	27526
		26.3837	147994	24.6671	169595	30.3526	26832
		26.3998	151296	24.6799	167154	30.369	23700
		26.4162	128914	24.6929	161160	30.3853	24639
		26.4292	131614	24.7059	155708	30.4017	24248
		26.4456	135688	24.7186	169141	30.4181	25113
		26.4619	131369	24.7313	166961	30.4348	24276
		26.4783	127599	24.7444	147832	30.4509	23512
		26.4947	136590	24.7571	169469	30.4672	23161
		26.5111	129865	24.7698	153853	30.4836	27765
		26.5277	142262	24.7828	160471	30.5	23064
		26.5404	128245	24.7958	169617	30.5164	20886
		26.5568	134901	24.8086	157834	30.533	24934
		26.5732	143147	24.8213	165119	30.5494	26275
		26.5896	138696	24.8343	167193	30.5658	16156
		26.606	133615	24.847	142694	30.5822	24581
		26.6226	119389	24.8598	151441	30.5985	21274
		26.6353	130300	24.8728	163166	30.6149	25829
		26.6481	121120	24.8858	151876	30.6316	23398
		26.6645	127317	24.8985	144189	30.6477	23721
		26.6808	131247	24.9113	151139	30.6641	22784
		26.6972	118147	24.9243	145076	30.6805	23738
		26.7139	108782	24.937	160675	30.6968	23038
		26.73	116032	24.9498	151543	30.7132	23138
		26.7464	117462	24.9627	150138	30.7298	24234
		26.7628	126161	24.9758	139648	30.7462	27339
		26.7789	120996	24.9885	134026	30.7626	22973
		26.7952	129063	25.0012	149654	30.779	27983
		26.8119	114649	25.0142	159948	30.7954	25871
		26.828	115308	25.027	143124	30.8117	28014
		26.8444	123572	25.0397	136805	30.8284	30816
		26.8608	110451	25.0527	141905	30.8448	25010
		26.8772	118433	25.0657	162846	30.8611	21147
		26.8935	119478	25.0785	139980	30.8775	27847
		26.9102	114146	25.0912	145272	30.8939	22918
		26.9263	118479	25.1042	148895	30.9103	26009
		26.9424	116001	25.1169	147474	30.9269	28232
		26.9588	107455	25.1297	146211	30.943	22942
		26.9752	132624	25.146	131751	30.9594	24732
		26.9916	126601	25.1627	134807	30.9758	23330
		27.0082	110787	25.1788	133778	30.9922	22645
		27.0243	118334	25.1915	131311	31.0086	25998
		27.0407	117433	25.2046	131108	31.025	26576
		27.0571	115396	25.2209	130863	31.0411	19721
		27.0735	120794	25.2337	139977	31.0574	21179
		27.0898	118802	25.2503	149141	31.0738	30643
		27.1065	124589	25.263	132676	31.0902	23608
		27.1226	108034	25.2758	142493	31.1066	24036
		27.1387	107537	25.2888	129369	31.1232	19516
		27.1551	117396	25.3015	127941	31.1396	26466
		27.1712	107698	25.3179	136612	31.156	27127
		27.1876	108314	25.3306	139823	31.1724	26392
		27.204	106940	25.3437	132992	31.1887	24418
		27.2203	120778	25.3566	143283	31.2051	23066
		27.2367	112030	25.3694	121790	31.2218	24158
		27.2531	108971	25.3858	145141	31.2379	22202
		27.2695	112206	25.4021	136525	31.2543	21219
		27.2859	126344	25.4149	128978	31.2707	21744
		27.3025	112957	25.4315	139228	31.287	22745
		27.3186	108156	25.4443	113198	31.3034	22337
		27.3347	104930	25.4607	124251	31.3201	21183
		27.3511	115954	25.477	131457	31.3364	23792
		27.3675	101637	25.4898	137515	31.3528	24353
		27.3839	104418	25.5062	137011	31.3692	18122
		27.4005	106765	25.5228	129200	31.3856	20308
		27.4167	124795	25.5392	126091	31.402	22021
		27.433	109083	25.5519	130907	31.4186	19297
		27.4494	100977	25.5683	129249	31.435	17777
		27.4658	97866	25.5847	133974	31.4514	23227
		27.4822	99941	25.6011	127774	31.4677	21958
		27.4988	103167	25.6177	130300	31.4841	23646
		27.5149	98488	25.6338	127722	31.5005	21662
		27.5313	101124	25.6502	124256	31.5171	22842
		27.5477	101925	25.6666	131817	31.5335	21500
		27.5641	86896	25.6793	131721	31.5499	22884
		27.5804	94690	25.6957	118685	31.5663	22458
		27.5971	95163	25.7123	123021	31.5824	21131
		27.6135	98462	25.7284	130221	31.5988	24222
		27.6296	81772	25.7446	135873	31.6154	25180
		27.646	92933	25.761	125139	31.6318	22989
		27.6621	100669	25.7771	123351	31.6482	26077
		27.6785	91588	25.7934	118647	31.6646	20198
		27.6948	84624	25.8101	114051	31.6809	21343
		27.711	92312	25.8265	119417	31.6976	23603
		27.7274	86859	25.8426	126832	31.7142	18502
		27.7437	93027	25.8553	120015	31.7303	20305
		27.7601	84851	25.8717	111363	31.7467	20737
		27.7765	85622	25.8845	124158	31.7631	20443
		27.7931	96879	25.9014	124406	31.7803	21992
		27.8092	89444	25.9141	117200	31.7964	19611
		27.8256	82436	25.9305	116038	31.813	22928
		27.842	77452	25.9469	102763	31.8294	19684
		27.8584	94059	25.9632	122747	31.8458	20438
		27.8748	89613	25.9796	122825	31.8622	18662
		27.8914	86915	25.9963	107887	31.8786	14874
		27.9075	82827	26.009	112045	31.8949	23470
		27.9239	85586	26.0254	102287	31.9113	22881
		27.9403	89880	26.0418	114387	31.9274	21028
		27.9567	91763	26.0581	104700	31.9438	21556
		27.9731	83169	26.0743	116042	31.9602	18766
		27.9897	82668	26.0909	107744	31.9766	24485
		28.0058	88793	26.107	110495	31.993	22130
		28.0222	80568	26.1234	108617	32.0096	18415
		28.0386	85422	26.1398	110618	32.0257	24699
		28.055	80711	26.1559	110203	32.0429	17099
		28.0713	83926	26.1723	103562	32.0592	19954
		28.0877	85447	26.1887	99259	32.0756	20946
		28.1041	85049	26.2048	111504	32.092	20220
		28.1205	80894	26.2209	103259	32.1086	22086
		28.1368	80754	26.2373	107622	32.125	19814
		28.1532	84610	26.2537	97774	32.1414	24388
		28.1696	83548	26.2698	109145	32.1578	21992
		28.1863	74006	26.2828	106721	32.1742	22659
		28.2024	76017	26.2992	98513	32.1903	21430
		28.2188	77343	26.3153	108342	32.2069	21450
		28.2351	77132	26.3317	115310	32.2231	22402
		28.2515	78373	26.348	103299	32.2394	28557
		28.2679	82691	26.3608	103777	32.2558	17627
		28.2845	74189	26.3774	105094	32.2719	20228
		28.3007	80249	26.3902	107544	32.2883	21993
		28.317	73769	26.4065	96627	32.3049	20682
		28.3334	70685	26.4229	94583	32.3213	22454
		28.3498	75524	26.4393	99929	32.3374	22984
		28.3662	63944	26.4557	92896	32.3536	19021
		28.3826	73699	26.4721	103194	32.37	22556
		28.3987	71972	26.4882	96932	32.3863	20728
		28.4148	79330	26.5009	103217	32.403	19275
		28.4312	71882	26.5173	99201	32.4194	20002
		28.4473	68205	26.5334	103302	32.4357	19456
		28.4634	73370	26.5498	108852	32.4521	20426
		28.4801	57060	26.5662	105022	32.4685	20562
		28.4962	67653	26.5823	101572	32.4846	22129
		28.5126	59020	26.5987	100526	32.5012	23031
		28.5289	58288	26.6151	104962	32.5174	26783
		28.5453	64575	26.6315	108583
		28.5617	63602	26.6478	99606
		28.5783	64100	26.6645	100016
		28.5947	65506	26.6808	96935
		28.6111	68026	26.697	101524
		28.6275	70224	26.7133	89243
		28.6439	62933	26.7295	100365
		28.66	69519	26.7459	90622
		28.6766	63434	26.7622	92354
		28.6927	60713	26.7783	95744
		28.7091	63677	26.7947	81786
		28.7255	61000	26.8111	91360
		28.7419	65634	26.8275	91574
		28.7583	60531	26.8439	87680
		28.7749	62355	26.8605	93474
		28.791	67922	26.8769	85408
		28.8074	58883	26.8933	91147
		28.8238	59931	26.9096	83898
		28.8402	63550	26.926	87598
		28.8565	61742	26.9422	97742
		28.8732	65514	26.9588	87248
		28.8896	58489	26.9749	79533
		28.906	62013	26.9913	98557
		28.9223	60047	27.0077	90845
		28.9387	61126	27.024	87532
		28.9548	55282	27.0404	86715
		28.9715	55394	27.0571	93281
		28.9876	67288	27.0732	89277
		29.004	53957	27.0893	83476
		29.0204	57184	27.1057	81956
		29.0367	59376	27.1221	82566
		29.0531	63002	27.1384	87492
		29.0697	59797	27.1551	92280
		29.0859	64935	27.1712	81361
		29.1023	61651	27.1873	82654
		29.1186	54180	27.2037	88502
		29.135	60243	27.2201	87079
		29.1514	60036	27.2365	82708
		29.168	52810	27.2531	90279
		29.1844	56009	27.2692	92932
		29.2008	54009	27.2856	88635
		29.2172	52496	27.302	86079
		29.2336	53504	27.3184	97204
		29.2497	50402	27.3345	84965
		29.2663	49810	27.3509	88018
		29.2824	46581	27.367	86778
		29.2988	53558	27.3834	97440
		29.3152	45650	27.3995	91006
		29.3313	47771	27.4159	88495
		29.3477	52883	27.4322	71535
		29.3641	59050	27.4489	85821
		29.3802	46727	27.465	89249
		29.3966	55986	27.4814	86950
		29.4129	56683	27.4978	97453
		29.4293	60314	27.5142	92508
		29.4457	43332	27.5305	78079
		29.4621	48145	27.5469	84230
		29.4782	48911	27.563	80475
		29.4943	42288	27.5794	87488
		29.5107	51036	27.5958	82061
		29.5271	49397	27.6122	87848
		29.5435	45596	27.6286	87726
		29.5601	48488	27.6452	80365
		29.5762	53989	27.6616	80377
		29.5923	54710	27.6779	88878
		29.6085	52758	27.6943	87510
		29.6248	55146	27.7107	76740
		29.6412	50343	27.7268	77069
		29.6576	46361	27.7435	81670
		29.6737	47226	27.7596	88135
		29.6901	54393	27.776	75216
		29.7065	50616	27.7923	76330
		29.7229	43258	27.8087	76740
		29.7392	44059	27.8251	71723
		29.7559	50394	27.8418	78464
		29.7723	57758	27.8579	74035
		29.7887	42678	27.874	78953
		29.805	48248	27.8904	78475
		29.8214	55832	27.9067	74035
		29.8378	49519	27.9231	67392
		29.8544	45270	27.9398	70387
		29.8706	45857	27.9559	76889
		29.8869	43732	27.9723	69725
		29.9033	49350	27.9886	72795
		29.9197	45913	28.005	76052
		29.9361	49120	28.0214	76057
		29.9524	44755	28.038	72416
		29.9686	49953	28.0544	73991
		29.985	51174	28.0708	71768
		30.0013	47034	28.0872	74487
		30.0177	47409	28.1033	68950
		30.0341	40241	28.1197	77029
		30.0507	47870	28.1363	68691
		30.0671	44324	28.1525	69513
		30.0835	46483	28.1688	66359
		30.0999	41166	28.1852	76842
		30.116	48944	28.2013	73061
		30.1324	47582	28.2177	76472
		30.149	41822	28.2341	69884
		30.1651	40196	28.2502	69443
		30.1815	47475	28.2666	78939
		30.1979	41234	28.283	63894
		30.2143	42784	28.2994	73077
		30.2307	45445	28.3157	67722
		30.2473	39487	28.3324	67657
		30.2634	51685	28.3485	69657
		30.2795	42429	28.3649	71748
		30.2959	45107	28.3813	60528
		30.312	42896	28.3976	67152
		30.3284	35446	28.414	67187
		30.3448	38943	28.4306	66352
		30.3612	43658	28.4468	71434
		30.3775	37153	28.4631	70624
		30.3937	46473	28.4795	67818
		30.41	48574	28.4959	69199
		30.4264	42705	28.5123	61592
		30.4428	42135	28.5289	62032
		30.4589	36723	28.5453	60848
		30.475	40155	28.5614	73569
		30.4914	37938	28.5778	68342
		30.5075	45699	28.5942	66987
		30.5239	38351	28.6106	57493
		30.5403	40275	28.6272	63318
		30.5564	42635	28.6433	68724
		30.5725	42844	28.6597	67262
		30.5887	46025	28.6761	62144
		30.605	38930	28.6925	62434
		30.6214	38777	28.7086	55501
		30.6378	41807	28.725	56680
		30.6539	37717	28.7411	64881
		30.67	42298	28.7575	63712
		30.6864	38284	28.7736	54976
		30.7025	43376	28.79	55894
		30.7189	46071	28.8063	63635
		30.7353	37482	28.823	64052
		30.7514	36803	28.8391	54404
		30.7675	35919	28.8555	54126
		30.7839	37656	28.8719	56801
		30.8003	40460	28.8882	54024
		30.8167	34211	28.9046	58403
		30.8333	36490	28.921	62131
		30.8495	43420	28.9371	57417
		30.8656	35896	28.9535	53135
		30.8819	38681	28.9699	63007
		30.8983	43450	28.9863	59114
		30.9147	35395	29.0026	50335
		30.9313	35032	29.0193	61893
		30.9475	25416	29.0357	55492
		30.9639	38311	29.0521	57427
		30.9802	32506	29.0684	52386
		30.9966	31658	29.0848	56366
		31.0127	36161	29.1009	52203
		31.0294	42534	29.1176	58666
		31.0455	42789	29.1337	51241
		31.0619	35456	29.1501	62308
		31.0783	39802	29.1665	60713
		31.0944	33156	29.1826	57487
		31.1107	37358	29.199	54651
		31.1274	35159	29.2156	62276
		31.1435	38873	29.2317	61907
		31.1599	29401	29.2481	54978
		31.1763	36356	29.2645	56697
		31.1924	36645	29.2809	54500
		31.2088	34485	29.2972	55507
		31.2254	35866	29.3139	56312
		31.2418	36079	29.33	57239
		31.2579	32127	29.3464	54053
		31.2743	36466	29.3628	50710
		31.2907	36586	29.3791	45595
		31.3071	36311	29.3953	67142
		31.3237	29090	29.4119	52145
		31.3398	32837	29.428	56084
		31.3562	29430	29.4441	48300
		31.3726	36596	29.4605	54153
		31.389	35249	29.4766	54624
		31.4051	32834	29.493	50911
		31.4217	30595	29.5094	56612
		31.4378	36499	29.5255	51785
		31.4542	34774	29.5416	47954
		31.4706	35440	29.558	52803
		31.487	40449	29.5744	52344
		31.5034	34695	29.5908	58016
		31.52	34755	29.6074	50882
		31.5361	34716	29.6235	53116
		31.5525	38275	29.6399	47395
		31.5689	40170	29.6563	57087
		31.5853	30552	29.6727	47729
		31.6016	35155	29.6891	54995
		31.618	32221	29.7057	60431
		31.6341	35625	29.7218	43901
		31.6505	34106	29.7382	51075
		31.6669	37767	29.7546	51270
		31.6833	32315	29.771	52701
		31.6994	28904	29.7873	51853
		31.716	33796	29.804	49788
		31.7322	33593	29.8201	52625
		31.7483	36011	29.8365	56254
		31.7644	36963	29.8529	54290
		31.7808	26961	29.869	55853
		31.7969	26238	29.8854	51373
		31.8135	33687	29.902	57136
		31.8297	41152	29.9184	54281
		31.8461	32168	29.9348	45665
		31.8624	33382	29.9511	56741
		31.8788	30845	29.9675	53444
		31.8952	32162	29.9839	55986
		31.9118	34665	30.0006	50007
		31.9282	34348	30.0167	55210
		31.9446	29865	30.033	56133
		31.961	30649	30.0492	55479
		31.9771	26485	30.0656	46977
		31.9935	34339	30.0817	62303
		32.0101	33654	30.0983	51643
		32.0262	30400	30.1144	55548
		32.0426	28928	30.1308	50374
		32.059	35135	30.1472	49567
		32.0751	35863	30.1636	53583
		32.0915	35625	30.18	46243
		32.1079	35885	30.1966	54322
		32.1243	32498	30.2127	53840
		32.1406	28881	30.2288	46819
		32.157	30785	30.2452	58377
		32.1734	33923	30.2616	40858
		32.1898	32252	30.278	51277
		32.2064	34960	30.2946	52872
		32.2225	30139	30.3107	54517
		32.2389	31113	30.3269	48452
		32.2553	32990	30.3432	45375
		32.2717	33868	30.3593	51464
		32.2878	28502	30.3757	47295
		32.3044	30229	30.3921	51491
		32.3205	32078	30.4085	49551
		32.3369	31354	30.4249	48628
		32.3533	29853	30.4413	46694
		32.3697	29816	30.4576	45548
		32.3861	32189	30.474	51521
		32.4027	29679	30.4906	51399
		32.4191	16879	30.5068	48864
		32.4355	30329	30.5232	43655
		32.4516	31290	30.5395	52312
		32.468	37203	30.5559	39904
		32.4843	26909	30.572	45850
		32.5007	32860	30.5887	38487
		32.5168	31885	30.6048	45975
		32.533	32080	30.6212	44231
				30.6376	45182
				30.6539	52291
				30.6703	46019
				30.6869	44013
				30.7031	47012
				30.7194	47401
				30.7358	49139
				30.7522	45505
				30.7686	48357
				30.7852	46407
				30.8016	41932
				30.818	44438
				30.8344	45780
				30.8508	40381
				30.8671	39502
				30.8838	43228
				30.8999	44426
				30.9163	42756
				30.9326	50818
				30.949	48480
				30.9654	49225
				30.9821	45940
				30.9984	51852
				31.0148	51911
				31.0312	45391
				31.0476	41189
				31.0639	45160
				31.0806	41306
				31.0967	44248
				31.1131	40907
				31.1292	42639
				31.1456	40763
				31.1617	42273
				31.1783	42946
				31.1945	43555
				31.2109	44517
				31.2272	42399
				31.2433	42557
				31.2597	46731
				31.2764	42780
				31.2925	39642
				31.3089	42708
				31.3253	49198
				31.3414	40997
				31.3577	44422
[truncated: 72 more rows]

## Sheet: h
	Sample:	with MgCl2			w/o MgCl2
		log10([2])	Fraction bound		log10([2])	Fraction bound
		-6.81648	0.139921	-0.0991108	-6.81648	0.0110294	-0.079317
		-6.51545	0.0370958	0.184225	-6.51545	0.0140012	0.0507569
		-6.21442	0.370016	0.103485	-6.21442	0.0721684	0.173443
		-5.91339	0.172681	0.334464	-5.91339	-0.069575	0.118361
		-5.61236	0.323565	0.219486	-5.61236	-0.0594423	0.290897
		-5.31133	0.530963	0.276189	-5.31133	0.306082	0.200744
		-4.70927	0.648793	0.902042	-4.70927	0.472793	0.445625
		-4.40824	0.780752	0.587976	-4.40824	0.349754	0.82216
		-4.10721	0.746185	0.773771	-4.10721	0.529886	0.75454
		-3.80618	0.988431	1.17382	-3.80618	0.455114	0.848986
		-3.50515	0.974286	0.966669	-3.50515	0.709288	0.827857
		-3.20412	1.05749	1.23079	-3.20412	0.902197	1.0313
