# Supplementary material for: In vitro construction of the COQ metabolon unveils the molecular determinants of coenzyme Q biosynthesis
Source: Nat Catal. Author manuscript; Available in PMC 2024 Feb 29. (PMC7615680; doi:10.1038/s41929-023-01087-z)
Supplement: Source Data [file EMS193170-supplement-Source_Data.zip › Source Data/41929_2023_1087_MOESM5_ESM.xlsx]

## Sheet: a
	ATOM 1 N ALA C 1 -28.334 -68.079 -7.570 1.00 23.53 N		AncCOQ4 ---------------------AADSPLRAAEEGYGPLYPGHIPTSPLQKALLAAGSACMA	39
	ATOM 2 CA ALA C 1 -28.367 -67.033 -8.588 1.00 23.53 C		hCOQ4 MATLLRPVLRRLCGLPGLQRPAAEMPLRARSDGAGPLYSHHLPTSPLQKGLLAAGSAAMA	60
	ATOM 3 C ALA C 1 -26.970 -66.754 -9.134 1.00 23.53 C		Zn_binding_motif ------------------------------------------------------------	0
	ATOM 4 CB ALA C 1 -28.977 -65.755 -8.018 1.00 23.53 C
	ATOM 5 O ALA C 1 -26.775 -65.815 -9.910 1.00 23.53 O
	ATOM 6 N ALA C 2 -25.718 -67.344 -8.514 1.00 23.61 N		AncCOQ4 LYNPYRHDMVAVLGETTGHLALQNLRDRMRNDPEGYQILQERPRIRLSTLDLAKLRSLPD	99
	ATOM 7 CA ALA C 2 -24.353 -66.841 -8.381 1.00 23.61 C		hCOQ4 LYNPYRHDMVAVLGETTGHRTLKVLRDQMRRDPEGAQILQERPRISTSTLDLGKLQSLPE	120
	ATOM 8 C ALA C 2 -23.637 -66.835 -9.728 1.00 23.61 C		Zn_binding_motif ------------------------------------------------------------	0
	ATOM 9 CB ALA C 2 -23.573 -67.679 -7.371 1.00 23.61 C
	ATOM 10 O ALA C 2 -22.830 -65.944 -10.006 1.00 23.61 O
	ATOM 11 N ASP C 3 -23.375 -68.000 -10.418 1.00 23.90 N		AncCOQ4 GSFGREYVRFLDDNRVSPDTRAPVKFVDDEELAYVIQRYREVHDLLHTLLGMPTNMLGEV	159
	ATOM 12 CA ASP C 3 -22.271 -68.519 -11.221 1.00 23.90 C		hCOQ4 GSLGREYLRFLDVNRVSPDTRAPTRFVDDEELAYVIQRYREVHDMLHTLLGMPTNILGEI	180
	ATOM 13 C ASP C 3 -22.270 -67.902 -12.617 1.00 23.90 C		Zn_binding_motif ------------------------------------------HDXXHXXXXXXXXXXXE-	17
	ATOM 14 CB ASP C 3 -22.350 -70.044 -11.319 1.00 23.90 C		** * *
	ATOM 15 O ASP C 3 -22.897 -68.432 -13.537 1.00 23.90 O
	ATOM 16 CG ASP C 3 -21.423 -70.750 -10.345 1.00 23.90 C		AncCOQ4 VVKWFEAVQTGLPMCILGAAFGPIRLSARKLQVLVTELIPWAVQNGRNARCVLNIYYERR	219
	ATOM 17 OD1 ASP C 3 -20.509 -70.100 -9.794 1.00 23.90 O		hCOQ4 VVKWFEAVQTGLPMCILGAFFGPIRLGAQSLQVLVSELIPWAVQNGRRAPCVLNLYYERR	240
	ATOM 18 OD2 ASP C 3 -21.607 -71.967 -10.130 1.00 23.90 O		Zn_binding_motif ------------------------------------------------------------	17
	ATOM 19 N SER C 4 -22.034 -66.458 -12.763 1.00 25.15 N
	ATOM 20 CA SER C 4 -22.561 -65.733 -13.914 1.00 25.15 C
	ATOM 21 C SER C 4 -21.616 -65.827 -15.107 1.00 25.15 C		AncCOQ4 WEQSLESLREELGITPPPIRVTGLA	244
	ATOM 22 CB SER C 4 -22.802 -64.265 -13.558 1.00 25.15 C		hCOQ4 WEQSLRALREELGITAPPMHVQGLA	265
	ATOM 23 O SER C 4 -22.054 -66.052 -16.237 1.00 25.15 O		Zn_binding_motif -------------------------	17
	ATOM 24 OG SER C 4 -24.126 -64.072 -13.089 1.00 25.15 O
	ATOM 25 N PRO C 5 -20.286 -65.153 -15.039 1.00 26.55 N
	ATOM 26 CA PRO C 5 -19.715 -64.373 -16.139 1.00 26.55 C
	ATOM 27 C PRO C 5 -19.109 -65.250 -17.232 1.00 26.55 C
	ATOM 28 CB PRO C 5 -18.635 -63.533 -15.452 1.00 26.55 C
	ATOM 29 O PRO C 5 -19.163 -64.897 -18.413 1.00 26.55 O
	ATOM 30 CG PRO C 5 -18.641 -63.993 -14.029 1.00 26.55 C
	ATOM 31 CD PRO C 5 -19.703 -65.043 -13.872 1.00 26.55 C
	ATOM 32 N LEU C 6 -17.905 -66.046 -17.031 1.00 27.00 N
	ATOM 33 CA LEU C 6 -16.850 -66.965 -17.444 1.00 27.00 C
	ATOM 34 C LEU C 6 -17.426 -68.132 -18.239 1.00 27.00 C
	ATOM 35 CB LEU C 6 -16.089 -67.491 -16.224 1.00 27.00 C
	ATOM 36 O LEU C 6 -16.686 -69.014 -18.680 1.00 27.00 O
	ATOM 37 CG LEU C 6 -14.879 -66.669 -15.774 1.00 27.00 C
	ATOM 38 CD1 LEU C 6 -14.751 -66.703 -14.255 1.00 27.00 C
	ATOM 39 CD2 LEU C 6 -13.606 -67.186 -16.435 1.00 27.00 C
	ATOM 40 N ARG C 7 -18.554 -67.999 -18.528 1.00 27.30 N
	ATOM 41 CA ARG C 7 -19.506 -68.841 -19.245 1.00 27.30 C
	ATOM 42 C ARG C 7 -19.329 -68.704 -20.754 1.00 27.30 C
	ATOM 43 CB ARG C 7 -20.941 -68.485 -18.852 1.00 27.30 C
	ATOM 44 O ARG C 7 -19.811 -69.543 -21.519 1.00 27.30 O
	ATOM 45 CG ARG C 7 -21.624 -69.540 -17.995 1.00 27.30 C
	ATOM 46 CD ARG C 7 -23.068 -69.168 -17.687 1.00 27.30 C
	ATOM 47 NE ARG C 7 -23.709 -70.162 -16.832 1.00 27.30 N
	ATOM 48 NH1 ARG C 7 -25.706 -69.016 -16.646 1.00 27.30 N
	ATOM 49 NH2 ARG C 7 -25.433 -71.030 -15.586 1.00 27.30 N
	ATOM 50 CZ ARG C 7 -24.948 -70.067 -16.356 1.00 27.30 C
	ATOM 51 N ALA C 8 -18.639 -67.626 -21.162 1.00 29.16 N
	ATOM 52 CA ALA C 8 -18.659 -67.564 -22.621 1.00 29.16 C
	ATOM 53 C ALA C 8 -17.838 -68.698 -23.229 1.00 29.16 C
	ATOM 54 CB ALA C 8 -18.134 -66.214 -23.103 1.00 29.16 C
	ATOM 55 O ALA C 8 -18.248 -69.306 -24.221 1.00 29.16 O
	ATOM 56 N ALA C 9 -16.474 -68.816 -22.803 1.00 32.70 N
	ATOM 57 CA ALA C 9 -15.706 -69.992 -23.205 1.00 32.70 C
	ATOM 58 C ALA C 9 -16.318 -71.268 -22.635 1.00 32.70 C
	ATOM 59 CB ALA C 9 -14.253 -69.856 -22.758 1.00 32.70 C
	ATOM 60 O ALA C 9 -16.366 -72.298 -23.313 1.00 32.70 O
	ATOM 61 N GLU C 10 -16.591 -71.404 -21.232 1.00 32.84 N
	ATOM 62 CA GLU C 10 -17.276 -72.535 -20.613 1.00 32.84 C
	ATOM 63 C GLU C 10 -18.734 -72.608 -21.059 1.00 32.84 C
	ATOM 64 CB GLU C 10 -17.197 -72.442 -19.087 1.00 32.84 C
	ATOM 65 O GLU C 10 -19.308 -73.695 -21.144 1.00 32.84 O
	ATOM 66 CG GLU C 10 -16.076 -73.272 -18.478 1.00 32.84 C
	ATOM 67 CD GLU C 10 -16.051 -73.223 -16.958 1.00 32.84 C
	ATOM 68 OE1 GLU C 10 -15.256 -73.967 -16.340 1.00 32.84 O
	ATOM 69 OE2 GLU C 10 -16.833 -72.435 -16.381 1.00 32.84 O
	ATOM 70 N GLU C 11 -19.518 -71.451 -21.022 1.00 33.32 N
	ATOM 71 CA GLU C 11 -20.888 -71.427 -21.527 1.00 33.32 C
	ATOM 72 C GLU C 11 -20.926 -71.678 -23.032 1.00 33.32 C
	ATOM 73 CB GLU C 11 -21.558 -70.090 -21.199 1.00 33.32 C
	ATOM 74 O GLU C 11 -20.339 -70.921 -23.808 1.00 33.32 O
	ATOM 75 CG GLU C 11 -22.317 -70.090 -19.880 1.00 33.32 C
	ATOM 76 CD GLU C 11 -22.997 -68.763 -19.579 1.00 33.32 C
	ATOM 77 OE1 GLU C 11 -23.718 -68.668 -18.560 1.00 33.32 O
	ATOM 78 OE2 GLU C 11 -22.808 -67.812 -20.370 1.00 33.32 O
	ATOM 79 N GLY C 12 -20.758 -72.852 -23.419 1.00 36.18 N
	ATOM 80 CA GLY C 12 -20.957 -73.713 -24.574 1.00 36.18 C
	ATOM 81 C GLY C 12 -20.527 -73.070 -25.879 1.00 36.18 C
	ATOM 82 O GLY C 12 -20.921 -73.518 -26.958 1.00 36.18 O
	ATOM 83 N TYR C 13 -20.133 -71.658 -25.742 1.00 41.84 N
	ATOM 84 CA TYR C 13 -20.020 -71.216 -27.128 1.00 41.84 C
	ATOM 85 C TYR C 13 -18.773 -71.795 -27.785 1.00 41.84 C
	ATOM 86 CB TYR C 13 -19.987 -69.686 -27.203 1.00 41.84 C
	ATOM 87 O TYR C 13 -17.722 -71.152 -27.812 1.00 41.84 O
	ATOM 88 CG TYR C 13 -21.352 -69.056 -27.337 1.00 41.84 C
	ATOM 89 CD1 TYR C 13 -21.944 -68.887 -28.587 1.00 41.84 C
	ATOM 90 CD2 TYR C 13 -22.052 -68.626 -26.215 1.00 41.84 C
	ATOM 91 CE1 TYR C 13 -23.200 -68.305 -28.715 1.00 41.84 C
	ATOM 92 CE2 TYR C 13 -23.309 -68.042 -26.331 1.00 41.84 C
	ATOM 93 OH TYR C 13 -25.119 -67.310 -27.704 1.00 41.84 O
	ATOM 94 CZ TYR C 13 -23.874 -67.887 -27.583 1.00 41.84 C
	ATOM 95 N GLY C 14 -18.165 -72.811 -27.307 1.00 50.21 N
	ATOM 96 CA GLY C 14 -17.159 -73.471 -28.124 1.00 50.21 C
	ATOM 97 C GLY C 14 -17.384 -73.285 -29.613 1.00 50.21 C
	ATOM 98 O GLY C 14 -18.385 -72.697 -30.026 1.00 50.21 O
	ATOM 99 N PRO C 15 -16.219 -73.253 -30.257 1.00 65.96 N
	ATOM 100 CA PRO C 15 -16.407 -73.244 -31.709 1.00 65.96 C
	ATOM 101 C PRO C 15 -17.592 -74.097 -32.156 1.00 65.96 C
	ATOM 102 CB PRO C 15 -15.091 -73.819 -32.238 1.00 65.96 C
	ATOM 103 O PRO C 15 -17.790 -75.202 -31.645 1.00 65.96 O
	ATOM 104 CG PRO C 15 -14.345 -74.251 -31.018 1.00 65.96 C
	ATOM 105 CD PRO C 15 -15.148 -73.870 -29.807 1.00 65.96 C
	ATOM 106 N LEU C 16 -18.544 -73.262 -32.660 1.00 76.57 N
	ATOM 107 CA LEU C 16 -19.714 -73.939 -33.210 1.00 76.57 C
	ATOM 108 C LEU C 16 -19.303 -74.977 -34.249 1.00 76.57 C
	ATOM 109 CB LEU C 16 -20.674 -72.925 -33.837 1.00 76.57 C
	ATOM 110 O LEU C 16 -19.981 -75.992 -34.419 1.00 76.57 O
	ATOM 111 CG LEU C 16 -21.340 -71.937 -32.878 1.00 76.57 C
	ATOM 112 CD1 LEU C 16 -21.952 -70.776 -33.653 1.00 76.57 C
	ATOM 113 CD2 LEU C 16 -22.398 -72.641 -32.034 1.00 76.57 C
	ATOM 114 N TYR C 17 -18.149 -74.755 -34.928 1.00 79.84 N
	ATOM 115 CA TYR C 17 -17.551 -75.647 -35.915 1.00 79.84 C
	ATOM 116 C TYR C 17 -16.036 -75.480 -35.953 1.00 79.84 C
	ATOM 117 CB TYR C 17 -18.140 -75.385 -37.304 1.00 79.84 C
	ATOM 118 O TYR C 17 -15.497 -74.519 -35.399 1.00 79.84 O
	ATOM 119 CG TYR C 17 -18.094 -73.934 -37.719 1.00 79.84 C
	ATOM 120 CD1 TYR C 17 -19.143 -73.069 -37.417 1.00 79.84 C
	ATOM 121 CD2 TYR C 17 -17.002 -73.427 -38.415 1.00 79.84 C
	ATOM 122 CE1 TYR C 17 -19.105 -71.732 -37.800 1.00 79.84 C
	ATOM 123 CE2 TYR C 17 -16.953 -72.091 -38.802 1.00 79.84 C
	ATOM 124 OH TYR C 17 -17.965 -69.931 -38.871 1.00 79.84 O
	ATOM 125 CZ TYR C 17 -18.008 -71.253 -38.490 1.00 79.84 C
	ATOM 126 N PRO C 18 -15.346 -76.461 -36.420 1.00 76.97 N
	ATOM 127 CA PRO C 18 -13.884 -76.370 -36.426 1.00 76.97 C
	ATOM 128 C PRO C 18 -13.372 -75.137 -37.166 1.00 76.97 C
	ATOM 129 CB PRO C 18 -13.454 -77.654 -37.140 1.00 76.97 C
	ATOM 130 O PRO C 18 -13.701 -74.936 -38.338 1.00 76.97 O
	ATOM 131 CG PRO C 18 -14.651 -78.546 -37.077 1.00 76.97 C
	ATOM 132 CD PRO C 18 -15.873 -77.692 -36.898 1.00 76.97 C
	ATOM 133 N GLY C 19 -12.686 -74.172 -36.503 1.00 80.75 N
	ATOM 134 CA GLY C 19 -12.139 -72.957 -37.086 1.00 80.75 C
	ATOM 135 C GLY C 19 -12.970 -71.724 -36.784 1.00 80.75 C
	ATOM 136 O GLY C 19 -12.565 -70.603 -37.099 1.00 80.75 O
	ATOM 137 N HIS C 20 -14.081 -71.890 -36.169 1.00 87.32 N
	ATOM 138 CA HIS C 20 -14.975 -70.779 -35.867 1.00 87.32 C
	ATOM 139 C HIS C 20 -14.331 -69.803 -34.887 1.00 87.32 C
	ATOM 140 CB HIS C 20 -16.299 -71.295 -35.299 1.00 87.32 C
	ATOM 141 O HIS C 20 -13.774 -70.218 -33.868 1.00 87.32 O
	ATOM 142 CG HIS C 20 -17.235 -70.208 -34.877 1.00 87.32 C
	ATOM 143 CD2 HIS C 20 -17.801 -69.199 -35.580 1.00 87.32 C
	ATOM 144 ND1 HIS C 20 -17.688 -70.077 -33.582 1.00 87.32 N
	ATOM 145 CE1 HIS C 20 -18.495 -69.032 -33.507 1.00 87.32 C
	ATOM 146 NE2 HIS C 20 -18.581 -68.482 -34.706 1.00 87.32 N
	ATOM 147 N ILE C 21 -14.329 -68.553 -35.195 1.00 85.86 N
	ATOM 148 CA ILE C 21 -13.854 -67.491 -34.314 1.00 85.86 C
	ATOM 149 C ILE C 21 -15.031 -66.627 -33.868 1.00 85.86 C
	ATOM 150 CB ILE C 21 -12.781 -66.621 -35.006 1.00 85.86 C
	ATOM 151 O ILE C 21 -15.587 -65.865 -34.664 1.00 85.86 O
	ATOM 152 CG1 ILE C 21 -11.596 -67.486 -35.449 1.00 85.86 C
	ATOM 153 CG2 ILE C 21 -12.319 -65.494 -34.077 1.00 85.86 C
	ATOM 154 CD1 ILE C 21 -10.552 -66.735 -36.264 1.00 85.86 C
	ATOM 155 N PRO C 22 -15.480 -66.790 -32.611 1.00 83.75 N
	ATOM 156 CA PRO C 22 -16.590 -65.968 -32.122 1.00 83.75 C
	ATOM 157 C PRO C 22 -16.269 -64.475 -32.135 1.00 83.75 C
	ATOM 158 CB PRO C 22 -16.796 -66.469 -30.690 1.00 83.75 C
	ATOM 159 O PRO C 22 -15.177 -64.071 -31.728 1.00 83.75 O
	ATOM 160 CG PRO C 22 -15.536 -67.200 -30.356 1.00 83.75 C
	ATOM 161 CD PRO C 22 -14.810 -67.508 -31.634 1.00 83.75 C
	ATOM 162 N THR C 23 -17.178 -63.673 -32.704 1.00 84.74 N
	ATOM 163 CA THR C 23 -16.916 -62.242 -32.808 1.00 84.74 C
	ATOM 164 C THR C 23 -17.998 -61.440 -32.091 1.00 84.74 C
	ATOM 165 CB THR C 23 -16.832 -61.794 -34.279 1.00 84.74 C
	ATOM 166 O THR C 23 -19.149 -61.875 -32.009 1.00 84.74 O
	ATOM 167 CG2 THR C 23 -15.590 -62.363 -34.957 1.00 84.74 C
	ATOM 168 OG1 THR C 23 -17.996 -62.251 -34.979 1.00 84.74 O
	ATOM 169 N SER C 24 -17.727 -60.335 -31.444 1.00 82.03 N
	ATOM 170 CA SER C 24 -18.681 -59.354 -30.939 1.00 82.03 C
	ATOM 171 C SER C 24 -19.245 -58.499 -32.069 1.00 82.03 C
	ATOM 172 CB SER C 24 -18.023 -58.456 -29.890 1.00 82.03 C
	ATOM 173 O SER C 24 -18.692 -58.472 -33.170 1.00 82.03 O
	ATOM 174 OG SER C 24 -17.098 -57.569 -30.496 1.00 82.03 O
	ATOM 175 N PRO C 25 -20.385 -57.842 -31.907 1.00 80.89 N
	ATOM 176 CA PRO C 25 -20.951 -56.982 -32.950 1.00 80.89 C
	ATOM 177 C PRO C 25 -19.960 -55.936 -33.455 1.00 80.89 C
	ATOM 178 CB PRO C 25 -22.139 -56.316 -32.251 1.00 80.89 C
	ATOM 179 O PRO C 25 -19.919 -55.647 -34.654 1.00 80.89 O
	ATOM 180 CG PRO C 25 -22.447 -57.205 -31.090 1.00 80.89 C
	ATOM 181 CD PRO C 25 -21.195 -57.943 -30.709 1.00 80.89 C
	ATOM 182 N LEU C 26 -19.187 -55.396 -32.517 1.00 82.07 N
	ATOM 183 CA LEU C 26 -18.188 -54.414 -32.923 1.00 82.07 C
	ATOM 184 C LEU C 26 -17.100 -55.064 -33.771 1.00 82.07 C
	ATOM 185 CB LEU C 26 -17.564 -53.746 -31.695 1.00 82.07 C
	ATOM 186 O LEU C 26 -16.714 -54.526 -34.811 1.00 82.07 O
	ATOM 187 CG LEU C 26 -16.509 -52.673 -31.970 1.00 82.07 C
	ATOM 188 CD1 LEU C 26 -17.139 -51.480 -32.682 1.00 82.07 C
	ATOM 189 CD2 LEU C 26 -15.841 -52.235 -30.671 1.00 82.07 C
	ATOM 190 N GLN C 27 -16.574 -56.199 -33.345 1.00 86.47 N
	ATOM 191 CA GLN C 27 -15.556 -56.915 -34.106 1.00 86.47 C
	ATOM 192 C GLN C 27 -16.080 -57.317 -35.482 1.00 86.47 C
	ATOM 193 CB GLN C 27 -15.084 -58.153 -33.341 1.00 86.47 C
	ATOM 194 O GLN C 27 -15.366 -57.206 -36.480 1.00 86.47 O
	ATOM 195 CG GLN C 27 -14.190 -57.836 -32.150 1.00 86.47 C
	ATOM 196 CD GLN C 27 -13.802 -59.073 -31.362 1.00 86.47 C
	ATOM 197 NE2 GLN C 27 -12.653 -59.016 -30.698 1.00 86.47 N
	ATOM 198 OE1 GLN C 27 -14.530 -60.071 -31.350 1.00 86.47 O
	ATOM 199 N LYS C 28 -17.305 -57.739 -35.561 1.00 87.77 N
	ATOM 200 CA LYS C 28 -17.937 -58.111 -36.823 1.00 87.77 C
	ATOM 201 C LYS C 28 -18.007 -56.920 -37.775 1.00 87.77 C
	ATOM 202 CB LYS C 28 -19.340 -58.669 -36.577 1.00 87.77 C
	ATOM 203 O LYS C 28 -17.727 -57.054 -38.968 1.00 87.77 O
	ATOM 204 CG LYS C 28 -19.535 -60.093 -37.076 1.00 87.77 C
	ATOM 205 CD LYS C 28 -20.894 -60.647 -36.665 1.00 87.77 C
	ATOM 206 CE LYS C 28 -20.978 -62.150 -36.896 1.00 87.77 C
	ATOM 207 NZ LYS C 28 -22.330 -62.687 -36.559 1.00 87.77 N
	ATOM 208 N ALA C 29 -18.372 -55.702 -37.188 1.00 86.95 N
	ATOM 209 CA ALA C 29 -18.442 -54.479 -37.983 1.00 86.95 C
	ATOM 210 C ALA C 29 -17.063 -54.084 -38.504 1.00 86.95 C
	ATOM 211 CB ALA C 29 -19.041 -53.342 -37.159 1.00 86.95 C
	ATOM 212 O ALA C 29 -16.915 -53.720 -39.673 1.00 86.95 O
	ATOM 213 N LEU C 30 -16.073 -54.273 -37.662 1.00 87.09 N
	ATOM 214 CA LEU C 30 -14.715 -53.908 -38.049 1.00 87.09 C
	ATOM 215 C LEU C 30 -14.163 -54.881 -39.085 1.00 87.09 C
	ATOM 216 CB LEU C 30 -13.798 -53.876 -36.823 1.00 87.09 C
	ATOM 217 O LEU C 30 -13.506 -54.468 -40.043 1.00 87.09 O
	ATOM 218 CG LEU C 30 -13.931 -52.658 -35.908 1.00 87.09 C
	ATOM 219 CD1 LEU C 30 -13.213 -52.907 -34.586 1.00 87.09 C
	ATOM 220 CD2 LEU C 30 -13.383 -51.411 -36.594 1.00 87.09 C
	ATOM 221 N LEU C 31 -14.445 -56.094 -38.857 1.00 90.06 N
	ATOM 222 CA LEU C 31 -14.035 -57.105 -39.825 1.00 90.06 C
	ATOM 223 C LEU C 31 -14.706 -56.869 -41.174 1.00 90.06 C
	ATOM 224 CB LEU C 31 -14.374 -58.507 -39.311 1.00 90.06 C
	ATOM 225 O LEU C 31 -14.066 -56.994 -42.221 1.00 90.06 O
	ATOM 226 CG LEU C 31 -13.292 -59.206 -38.487 1.00 90.06 C
	ATOM 227 CD1 LEU C 31 -13.917 -60.258 -37.576 1.00 90.06 C
	ATOM 228 CD2 LEU C 31 -12.246 -59.836 -39.400 1.00 90.06 C
	ATOM 229 N ALA C 32 -16.007 -56.483 -41.153 1.00 88.84 N
	ATOM 230 CA ALA C 32 -16.745 -56.198 -42.381 1.00 88.84 C
	ATOM 231 C ALA C 32 -16.141 -55.009 -43.122 1.00 88.84 C
	ATOM 232 CB ALA C 32 -18.216 -55.935 -42.068 1.00 88.84 C
	ATOM 233 O ALA C 32 -15.858 -55.094 -44.319 1.00 88.84 O
	ATOM 234 N ALA C 33 -15.876 -53.981 -42.383 1.00 86.21 N
	ATOM 235 CA ALA C 33 -15.300 -52.775 -42.973 1.00 86.21 C
	ATOM 236 C ALA C 33 -13.866 -53.020 -43.433 1.00 86.21 C
	ATOM 237 CB ALA C 33 -15.347 -51.620 -41.976 1.00 86.21 C
	ATOM 238 O ALA C 33 -13.491 -52.645 -44.546 1.00 86.21 O
	ATOM 239 N GLY C 34 -13.107 -53.739 -42.600 1.00 88.10 N
	ATOM 240 CA GLY C 34 -11.714 -54.011 -42.919 1.00 88.10 C
	ATOM 241 C GLY C 34 -11.544 -54.921 -44.121 1.00 88.10 C
	ATOM 242 O GLY C 34 -10.716 -54.656 -44.995 1.00 88.10 O
	ATOM 243 N SER C 35 -12.353 -55.896 -44.129 1.00 88.02 N
	ATOM 244 CA SER C 35 -12.282 -56.836 -45.243 1.00 88.02 C
	ATOM 245 C SER C 35 -12.756 -56.192 -46.542 1.00 88.02 C
	ATOM 246 CB SER C 35 -13.117 -58.082 -44.948 1.00 88.02 C
	ATOM 247 O SER C 35 -12.200 -56.454 -47.610 1.00 88.02 O
	ATOM 248 OG SER C 35 -14.471 -57.735 -44.712 1.00 88.02 O
	ATOM 249 N ALA C 36 -13.763 -55.319 -46.517 1.00 82.93 N
	ATOM 250 CA ALA C 36 -14.228 -54.579 -47.688 1.00 82.93 C
	ATOM 251 C ALA C 36 -13.118 -53.700 -48.257 1.00 82.93 C
	ATOM 252 CB ALA C 36 -15.445 -53.729 -47.332 1.00 82.93 C
	ATOM 253 O ALA C 36 -12.849 -53.730 -49.460 1.00 82.93 O
	ATOM 254 N CYS C 37 -12.456 -53.015 -47.417 1.00 83.24 N
	ATOM 255 CA CYS C 37 -11.388 -52.109 -47.825 1.00 83.24 C
	ATOM 256 C CYS C 37 -10.212 -52.881 -48.410 1.00 83.24 C
	ATOM 257 CB CYS C 37 -10.918 -51.266 -46.640 1.00 83.24 C
	ATOM 258 O CYS C 37 -9.688 -52.518 -49.465 1.00 83.24 O
	ATOM 259 SG CYS C 37 -11.996 -49.866 -46.269 1.00 83.24 S
	ATOM 260 N MET C 38 -9.929 -53.977 -47.745 1.00 84.37 N
	ATOM 261 CA MET C 38 -8.794 -54.770 -48.209 1.00 84.37 C
	ATOM 262 C MET C 38 -9.108 -55.441 -49.542 1.00 84.37 C
	ATOM 263 CB MET C 38 -8.412 -55.824 -47.169 1.00 84.37 C
	ATOM 264 O MET C 38 -8.252 -55.507 -50.426 1.00 84.37 O
	ATOM 265 CG MET C 38 -7.108 -56.542 -47.475 1.00 84.37 C
	ATOM 266 SD MET C 38 -5.690 -55.387 -47.635 1.00 84.37 S
	ATOM 267 CE MET C 38 -5.352 -55.052 -45.884 1.00 84.37 C
	ATOM 268 N ALA C 39 -10.334 -55.937 -49.638 1.00 82.03 N
	ATOM 269 CA ALA C 39 -10.745 -56.589 -50.879 1.00 82.03 C
	ATOM 270 C ALA C 39 -10.747 -55.602 -52.042 1.00 82.03 C
	ATOM 271 CB ALA C 39 -12.126 -57.219 -50.717 1.00 82.03 C
	ATOM 272 O ALA C 39 -10.379 -55.956 -53.165 1.00 82.03 O
	ATOM 273 N LEU C 40 -11.089 -54.307 -51.808 1.00 77.45 N
	ATOM 274 CA LEU C 40 -11.080 -53.271 -52.835 1.00 77.45 C
	ATOM 275 C LEU C 40 -9.652 -52.857 -53.177 1.00 77.45 C
	ATOM 276 CB LEU C 40 -11.881 -52.051 -52.373 1.00 77.45 C
	ATOM 277 O LEU C 40 -9.333 -52.619 -54.345 1.00 77.45 O
	ATOM 278 CG LEU C 40 -13.396 -52.123 -52.565 1.00 77.45 C
	ATOM 279 CD1 LEU C 40 -14.098 -51.169 -51.604 1.00 77.45 C
	ATOM 280 CD2 LEU C 40 -13.768 -51.804 -54.010 1.00 77.45 C
	ATOM 281 N TYR C 41 -8.744 -52.892 -52.198 1.00 77.62 N
	ATOM 282 CA TYR C 41 -7.351 -52.503 -52.380 1.00 77.62 C
	ATOM 283 C TYR C 41 -6.574 -53.586 -53.120 1.00 77.62 C
	ATOM 284 CB TYR C 41 -6.690 -52.220 -51.027 1.00 77.62 C
	ATOM 285 O TYR C 41 -5.814 -53.291 -54.046 1.00 77.62 O
	ATOM 286 CG TYR C 41 -5.237 -51.826 -51.132 1.00 77.62 C
	ATOM 287 CD1 TYR C 41 -4.225 -52.740 -50.847 1.00 77.62 C
	ATOM 288 CD2 TYR C 41 -4.872 -50.539 -51.514 1.00 77.62 C
	ATOM 289 CE1 TYR C 41 -2.884 -52.381 -50.940 1.00 77.62 C
	ATOM 290 CE2 TYR C 41 -3.535 -50.169 -51.611 1.00 77.62 C
	ATOM 291 OH TYR C 41 -1.224 -50.735 -51.416 1.00 77.62 O
	ATOM 292 CZ TYR C 41 -2.550 -51.096 -51.323 1.00 77.62 C
	ATOM 293 N ASN C 42 -6.817 -54.829 -52.663 1.00 80.11 N
	ATOM 294 CA ASN C 42 -6.192 -55.972 -53.319 1.00 80.11 C
	ATOM 295 C ASN C 42 -7.208 -57.069 -53.624 1.00 80.11 C
	ATOM 296 CB ASN C 42 -5.054 -56.528 -52.459 1.00 80.11 C
	ATOM 297 O ASN C 42 -7.465 -57.934 -52.786 1.00 80.11 O
	ATOM 298 CG ASN C 42 -4.226 -57.568 -53.187 1.00 80.11 C
	ATOM 299 ND2 ASN C 42 -3.163 -58.037 -52.544 1.00 80.11 N
	ATOM 300 OD1 ASN C 42 -4.538 -57.946 -54.319 1.00 80.11 O
	ATOM 301 N PRO C 43 -7.689 -57.001 -54.884 1.00 72.92 N
	ATOM 302 CA PRO C 43 -8.740 -57.947 -55.264 1.00 72.92 C
	ATOM 303 C PRO C 43 -8.260 -59.397 -55.255 1.00 72.92 C
	ATOM 304 CB PRO C 43 -9.116 -57.506 -56.681 1.00 72.92 C
	ATOM 305 O PRO C 43 -9.076 -60.321 -55.247 1.00 72.92 O
	ATOM 306 CG PRO C 43 -8.156 -56.408 -57.007 1.00 72.92 C
	ATOM 307 CD PRO C 43 -7.280 -56.169 -55.810 1.00 72.92 C
	ATOM 308 N TYR C 44 -6.914 -59.551 -55.137 1.00 72.77 N
	ATOM 309 CA TYR C 44 -6.374 -60.906 -55.154 1.00 72.77 C
	ATOM 310 C TYR C 44 -6.409 -61.525 -53.762 1.00 72.77 C
	ATOM 311 CB TYR C 44 -4.939 -60.906 -55.689 1.00 72.77 C
	ATOM 312 O TYR C 44 -6.098 -62.706 -53.593 1.00 72.77 O
	ATOM 313 CG TYR C 44 -4.837 -60.557 -57.154 1.00 72.77 C
	ATOM 314 CD1 TYR C 44 -5.087 -61.512 -58.137 1.00 72.77 C
	ATOM 315 CD2 TYR C 44 -4.491 -59.272 -57.558 1.00 72.77 C
	ATOM 316 CE1 TYR C 44 -4.992 -61.195 -59.488 1.00 72.77 C
	ATOM 317 CE2 TYR C 44 -4.394 -58.944 -58.907 1.00 72.77 C
	ATOM 318 OH TYR C 44 -4.552 -59.591 -61.199 1.00 72.77 O
	ATOM 319 CZ TYR C 44 -4.647 -59.911 -59.863 1.00 72.77 C
	ATOM 320 N ARG C 45 -6.799 -60.763 -52.733 1.00 83.54 N
	ATOM 321 CA ARG C 45 -6.992 -61.299 -51.389 1.00 83.54 C
	ATOM 322 C ARG C 45 -8.350 -61.980 -51.261 1.00 83.54 C
	ATOM 323 CB ARG C 45 -6.860 -60.190 -50.343 1.00 83.54 C
	ATOM 324 O ARG C 45 -9.268 -61.435 -50.643 1.00 83.54 O
	ATOM 325 CG ARG C 45 -5.424 -59.792 -50.045 1.00 83.54 C
	ATOM 326 CD ARG C 45 -5.015 -60.173 -48.629 1.00 83.54 C
	ATOM 327 NE ARG C 45 -6.029 -59.785 -47.653 1.00 83.54 N
	ATOM 328 NH1 ARG C 45 -4.516 -59.162 -46.021 1.00 83.54 N
	ATOM 329 NH2 ARG C 45 -6.768 -58.992 -45.628 1.00 83.54 N
	ATOM 330 CZ ARG C 45 -5.768 -59.314 -46.436 1.00 83.54 C
	ATOM 331 N HIS C 46 -8.377 -63.188 -51.758 1.00 81.91 N
	ATOM 332 CA HIS C 46 -9.625 -63.943 -51.771 1.00 81.91 C
	ATOM 333 C HIS C 46 -10.106 -64.238 -50.354 1.00 81.91 C
	ATOM 334 CB HIS C 46 -9.453 -65.249 -52.549 1.00 81.91 C
	ATOM 335 O HIS C 46 -11.308 -64.370 -50.116 1.00 81.91 O
	ATOM 336 CG HIS C 46 -8.318 -66.093 -52.062 1.00 81.91 C
	ATOM 337 CD2 HIS C 46 -8.306 -67.228 -51.324 1.00 81.91 C
	ATOM 338 ND1 HIS C 46 -7.000 -65.790 -52.326 1.00 81.91 N
	ATOM 339 CE1 HIS C 46 -6.224 -66.707 -51.771 1.00 81.91 C
	ATOM 340 NE2 HIS C 46 -6.993 -67.590 -51.157 1.00 81.91 N
	ATOM 341 N ASP C 47 -9.181 -64.237 -49.394 1.00 83.92 N
	ATOM 342 CA ASP C 47 -9.538 -64.466 -47.997 1.00 83.92 C
	ATOM 343 C ASP C 47 -10.395 -63.324 -47.454 1.00 83.92 C
	ATOM 344 CB ASP C 47 -8.280 -64.631 -47.142 1.00 83.92 C
	ATOM 345 O ASP C 47 -11.348 -63.557 -46.708 1.00 83.92 O
	ATOM 346 CG ASP C 47 -7.333 -63.449 -47.245 1.00 83.92 C
	ATOM 347 OD1 ASP C 47 -7.123 -62.931 -48.364 1.00 83.92 O
	ATOM 348 OD2 ASP C 47 -6.789 -63.033 -46.200 1.00 83.92 O
	ATOM 349 N MET C 48 -10.075 -62.105 -47.925 1.00 90.20 N
	ATOM 350 CA MET C 48 -10.817 -60.942 -47.447 1.00 90.20 C
	ATOM 351 C MET C 48 -12.205 -60.885 -48.077 1.00 90.20 C
	ATOM 352 CB MET C 48 -10.052 -59.653 -47.750 1.00 90.20 C
	ATOM 353 O MET C 48 -13.157 -60.413 -47.452 1.00 90.20 O
	ATOM 354 CG MET C 48 -8.777 -59.491 -46.939 1.00 90.20 C
	ATOM 355 SD MET C 48 -9.091 -59.483 -45.131 1.00 90.20 S
	ATOM 356 CE MET C 48 -8.614 -61.184 -44.715 1.00 90.20 C
	ATOM 357 N VAL C 49 -12.283 -61.333 -49.331 1.00 86.80 N
	ATOM 358 CA VAL C 49 -13.594 -61.431 -49.965 1.00 86.80 C
	ATOM 359 C VAL C 49 -14.455 -62.447 -49.217 1.00 86.80 C
	ATOM 360 CB VAL C 49 -13.477 -61.825 -51.454 1.00 86.80 C
	ATOM 361 O VAL C 49 -15.643 -62.212 -48.984 1.00 86.80 O
	ATOM 362 CG1 VAL C 49 -14.860 -62.000 -52.077 1.00 86.80 C
	ATOM 363 CG2 VAL C 49 -12.671 -60.777 -52.220 1.00 86.80 C
	ATOM 364 N ALA C 50 -13.802 -63.451 -48.713 1.00 88.23 N
	ATOM 365 CA ALA C 50 -14.492 -64.475 -47.932 1.00 88.23 C
	ATOM 366 C ALA C 50 -14.970 -63.915 -46.595 1.00 88.23 C
	ATOM 367 CB ALA C 50 -13.579 -65.677 -47.707 1.00 88.23 C
	ATOM 368 O ALA C 50 -16.117 -64.135 -46.198 1.00 88.23 O
	ATOM 369 N VAL C 51 -14.110 -63.175 -45.999 1.00 90.61 N
	ATOM 370 CA VAL C 51 -14.434 -62.587 -44.703 1.00 90.61 C
	ATOM 371 C VAL C 51 -15.574 -61.583 -44.862 1.00 90.61 C
	ATOM 372 CB VAL C 51 -13.204 -61.902 -44.067 1.00 90.61 C
	ATOM 373 O VAL C 51 -16.493 -61.543 -44.040 1.00 90.61 O
	ATOM 374 CG1 VAL C 51 -13.608 -61.120 -42.818 1.00 90.61 C
	ATOM 375 CG2 VAL C 51 -12.132 -62.936 -43.730 1.00 90.61 C
	ATOM 376 N LEU C 52 -15.500 -60.853 -45.929 1.00 90.13 N
	ATOM 377 CA LEU C 52 -16.567 -59.900 -46.217 1.00 90.13 C
	ATOM 378 C LEU C 52 -17.902 -60.616 -46.395 1.00 90.13 C
	ATOM 379 CB LEU C 52 -16.237 -59.090 -47.474 1.00 90.13 C
	ATOM 380 O LEU C 52 -18.925 -60.168 -45.872 1.00 90.13 O
	ATOM 381 CG LEU C 52 -17.233 -57.994 -47.855 1.00 90.13 C
	ATOM 382 CD1 LEU C 52 -17.281 -56.922 -46.771 1.00 90.13 C
	ATOM 383 CD2 LEU C 52 -16.867 -57.382 -49.203 1.00 90.13 C
	ATOM 384 N GLY C 53 -17.931 -61.752 -47.047 1.00 90.63 N
	ATOM 385 CA GLY C 53 -19.137 -62.545 -47.224 1.00 90.63 C
	ATOM 386 C GLY C 53 -19.688 -63.092 -45.921 1.00 90.63 C
	ATOM 387 O GLY C 53 -20.899 -63.068 -45.694 1.00 90.63 O
	ATOM 388 N GLU C 54 -18.810 -63.442 -45.010 1.00 91.38 N
	ATOM 389 CA GLU C 54 -19.178 -64.037 -43.728 1.00 91.38 C
	ATOM 390 C GLU C 54 -19.745 -62.988 -42.776 1.00 91.38 C
	ATOM 391 CB GLU C 54 -17.970 -64.729 -43.091 1.00 91.38 C
	ATOM 392 O GLU C 54 -20.692 -63.262 -42.036 1.00 91.38 O
	ATOM 393 CG GLU C 54 -17.409 -65.874 -43.921 1.00 91.38 C
	ATOM 394 CD GLU C 54 -16.157 -66.494 -43.319 1.00 91.38 C
	ATOM 395 OE1 GLU C 54 -15.365 -67.109 -44.067 1.00 91.38 O
	ATOM 396 OE2 GLU C 54 -15.969 -66.364 -42.089 1.00 91.38 O
	ATOM 397 N THR C 55 -19.251 -61.837 -42.896 1.00 92.16 N
	ATOM 398 CA THR C 55 -19.575 -60.833 -41.889 1.00 92.16 C
	ATOM 399 C THR C 55 -20.760 -59.982 -42.335 1.00 92.16 C
	ATOM 400 CB THR C 55 -18.366 -59.923 -41.600 1.00 92.16 C
	ATOM 401 O THR C 55 -21.448 -59.383 -41.505 1.00 92.16 O
	ATOM 402 CG2 THR C 55 -17.265 -60.686 -40.871 1.00 92.16 C
	ATOM 403 OG1 THR C 55 -17.846 -59.422 -42.837 1.00 92.16 O
	ATOM 404 N THR C 56 -21.134 -59.976 -43.622 1.00 89.33 N
	ATOM 405 CA THR C 56 -22.220 -59.127 -44.100 1.00 89.33 C
	ATOM 406 C THR C 56 -23.386 -59.973 -44.603 1.00 89.33 C
	ATOM 407 CB THR C 56 -21.742 -58.188 -45.223 1.00 89.33 C
	ATOM 408 O THR C 56 -24.481 -59.456 -44.834 1.00 89.33 O
	ATOM 409 CG2 THR C 56 -20.678 -57.220 -44.715 1.00 89.33 C
	ATOM 410 OG1 THR C 56 -21.190 -58.970 -46.290 1.00 89.33 O
	ATOM 411 N GLY C 57 -23.316 -61.254 -44.693 1.00 89.60 N
	ATOM 412 CA GLY C 57 -24.276 -62.068 -45.422 1.00 89.60 C
	ATOM 413 C GLY C 57 -25.284 -62.753 -44.520 1.00 89.60 C
	ATOM 414 O GLY C 57 -26.010 -63.648 -44.958 1.00 89.60 O
	ATOM 415 N HIS C 58 -25.447 -62.277 -43.247 1.00 89.41 N
	ATOM 416 CA HIS C 58 -26.295 -62.982 -42.293 1.00 89.41 C
	ATOM 417 C HIS C 58 -27.728 -63.091 -42.803 1.00 89.41 C
	ATOM 418 CB HIS C 58 -26.273 -62.278 -40.935 1.00 89.41 C
	ATOM 419 O HIS C 58 -28.293 -64.186 -42.849 1.00 89.41 O
	ATOM 420 CG HIS C 58 -27.076 -62.976 -39.884 1.00 89.41 C
	ATOM 421 CD2 HIS C 58 -28.193 -62.596 -39.220 1.00 89.41 C
	ATOM 422 ND1 HIS C 58 -26.747 -64.225 -39.403 1.00 89.41 N
	ATOM 423 CE1 HIS C 58 -27.631 -64.584 -38.487 1.00 89.41 C
	ATOM 424 NE2 HIS C 58 -28.519 -63.613 -38.357 1.00 89.41 N
	ATOM 425 N LEU C 59 -28.425 -61.975 -43.273 1.00 90.28 N
	ATOM 426 CA LEU C 59 -29.806 -61.967 -43.741 1.00 90.28 C
	ATOM 427 C LEU C 59 -29.942 -62.746 -45.046 1.00 90.28 C
	ATOM 428 CB LEU C 59 -30.298 -60.531 -43.937 1.00 90.28 C
	ATOM 429 O LEU C 59 -30.872 -63.539 -45.206 1.00 90.28 O
	ATOM 430 CG LEU C 59 -30.753 -59.792 -42.678 1.00 90.28 C
	ATOM 431 CD1 LEU C 59 -30.362 -58.320 -42.756 1.00 90.28 C
	ATOM 432 CD2 LEU C 59 -32.258 -59.941 -42.485 1.00 90.28 C
	ATOM 433 N ALA C 60 -28.999 -62.591 -45.906 1.00 92.71 N
	ATOM 434 CA ALA C 60 -29.002 -63.291 -47.188 1.00 92.71 C
	ATOM 435 C ALA C 60 -28.828 -64.795 -46.992 1.00 92.71 C
	ATOM 436 CB ALA C 60 -27.902 -62.746 -48.095 1.00 92.71 C
	ATOM 437 O ALA C 60 -29.473 -65.594 -47.674 1.00 92.71 O
	ATOM 438 N LEU C 61 -27.997 -65.159 -46.029 1.00 93.96 N
	ATOM 439 CA LEU C 61 -27.752 -66.569 -45.745 1.00 93.96 C
	ATOM 440 C LEU C 61 -28.992 -67.227 -45.149 1.00 93.96 C
	ATOM 441 CB LEU C 61 -26.567 -66.725 -44.788 1.00 93.96 C
	ATOM 442 O LEU C 61 -29.305 -68.376 -45.470 1.00 93.96 O
	ATOM 443 CG LEU C 61 -25.186 -66.404 -45.361 1.00 93.96 C
	ATOM 444 CD1 LEU C 61 -24.138 -66.413 -44.253 1.00 93.96 C
	ATOM 445 CD2 LEU C 61 -24.819 -67.394 -46.460 1.00 93.96 C
	ATOM 446 N GLN C 62 -29.691 -66.483 -44.311 1.00 93.14 N
	ATOM 447 CA GLN C 62 -30.942 -66.993 -43.760 1.00 93.14 C
	ATOM 448 C GLN C 62 -31.968 -67.243 -44.862 1.00 93.14 C
	ATOM 449 CB GLN C 62 -31.510 -66.020 -42.725 1.00 93.14 C
	ATOM 450 O GLN C 62 -32.636 -68.279 -44.873 1.00 93.14 O
	ATOM 451 CG GLN C 62 -30.833 -66.106 -41.364 1.00 93.14 C
	ATOM 452 CD GLN C 62 -31.407 -65.124 -40.360 1.00 93.14 C
	ATOM 453 NE2 GLN C 62 -31.037 -65.286 -39.094 1.00 93.14 N
	ATOM 454 OE1 GLN C 62 -32.175 -64.226 -40.720 1.00 93.14 O
	ATOM 455 N ASN C 63 -32.044 -66.273 -45.817 1.00 93.00 N
	ATOM 456 CA ASN C 63 -32.962 -66.406 -46.944 1.00 93.00 C
	ATOM 457 C ASN C 63 -32.585 -67.583 -47.838 1.00 93.00 C
	ATOM 458 CB ASN C 63 -33.003 -65.111 -47.758 1.00 93.00 C
	ATOM 459 O ASN C 63 -33.454 -68.339 -48.276 1.00 93.00 O
	ATOM 460 CG ASN C 63 -33.809 -64.020 -47.081 1.00 93.00 C
	ATOM 461 ND2 ASN C 63 -33.617 -62.782 -47.521 1.00 93.00 N
	ATOM 462 OD1 ASN C 63 -34.596 -64.288 -46.170 1.00 93.00 O
	ATOM 463 N LEU C 64 -31.292 -67.707 -48.069 1.00 93.06 N
	ATOM 464 CA LEU C 64 -30.813 -68.814 -48.889 1.00 93.06 C
	ATOM 465 C LEU C 64 -31.093 -70.152 -48.213 1.00 93.06 C
	ATOM 466 CB LEU C 64 -29.313 -68.670 -49.161 1.00 93.06 C
	ATOM 467 O LEU C 64 -31.508 -71.110 -48.869 1.00 93.06 O
	ATOM 468 CG LEU C 64 -28.922 -67.821 -50.372 1.00 93.06 C
	ATOM 469 CD1 LEU C 64 -27.538 -67.215 -50.169 1.00 93.06 C
	ATOM 470 CD2 LEU C 64 -28.964 -68.656 -51.647 1.00 93.06 C
	ATOM 471 N ARG C 65 -30.801 -70.179 -46.912 1.00 94.11 N
	ATOM 472 CA ARG C 65 -31.101 -71.383 -46.145 1.00 94.11 C
	ATOM 473 C ARG C 65 -32.575 -71.754 -46.264 1.00 94.11 C
	ATOM 474 CB ARG C 65 -30.725 -71.192 -44.674 1.00 94.11 C
	ATOM 475 O ARG C 65 -32.911 -72.916 -46.503 1.00 94.11 O
	ATOM 476 CG ARG C 65 -31.013 -72.404 -43.803 1.00 94.11 C
	ATOM 477 CD ARG C 65 -31.199 -72.017 -42.342 1.00 94.11 C
	ATOM 478 NE ARG C 65 -32.304 -71.078 -42.170 1.00 94.11 N
	ATOM 479 NH1 ARG C 65 -31.687 -70.421 -40.043 1.00 94.11 N
	ATOM 480 NH2 ARG C 65 -33.548 -69.519 -41.031 1.00 94.11 N
	ATOM 481 CZ ARG C 65 -32.511 -70.342 -41.082 1.00 94.11 C
	ATOM 482 N ASP C 66 -33.569 -70.778 -46.105 1.00 92.62 N
	ATOM 483 CA ASP C 66 -35.007 -71.013 -46.181 1.00 92.62 C
	ATOM 484 C ASP C 66 -35.414 -71.492 -47.573 1.00 92.62 C
	ATOM 485 CB ASP C 66 -35.778 -69.743 -45.815 1.00 92.62 C
	ATOM 486 O ASP C 66 -36.249 -72.388 -47.707 1.00 92.62 O
	ATOM 487 CG ASP C 66 -35.653 -69.374 -44.348 1.00 92.62 C
	ATOM 488 OD1 ASP C 66 -35.292 -70.247 -43.528 1.00 92.62 O
	ATOM 489 OD2 ASP C 66 -35.921 -68.202 -44.006 1.00 92.62 O
	ATOM 490 N ARG C 67 -34.755 -70.931 -48.596 1.00 92.90 N
	ATOM 491 CA ARG C 67 -35.025 -71.362 -49.964 1.00 92.90 C
	ATOM 492 C ARG C 67 -34.591 -72.808 -50.178 1.00 92.90 C
	ATOM 493 CB ARG C 67 -34.315 -70.448 -50.966 1.00 92.90 C
	ATOM 494 O ARG C 67 -35.282 -73.576 -50.850 1.00 92.90 O
	ATOM 495 CG ARG C 67 -34.987 -69.097 -51.151 1.00 92.90 C
	ATOM 496 CD ARG C 67 -34.216 -68.211 -52.120 1.00 92.90 C
	ATOM 497 NE ARG C 67 -34.311 -68.703 -53.491 1.00 92.90 N
	ATOM 498 NH1 ARG C 67 -32.898 -67.105 -54.380 1.00 92.90 N
	ATOM 499 NH2 ARG C 67 -33.840 -68.694 -55.739 1.00 92.90 N
	ATOM 500 CZ ARG C 67 -33.683 -68.166 -54.534 1.00 92.90 C
	ATOM 501 N MET C 68 -33.512 -73.157 -49.591 1.00 93.22 N
	ATOM 502 CA MET C 68 -33.018 -74.528 -49.683 1.00 93.22 C
	ATOM 503 C MET C 68 -33.916 -75.483 -48.904 1.00 93.22 C
	ATOM 504 CB MET C 68 -31.582 -74.619 -49.163 1.00 93.22 C
	ATOM 505 O MET C 68 -34.195 -76.593 -49.362 1.00 93.22 O
	ATOM 506 CG MET C 68 -30.567 -73.900 -50.037 1.00 93.22 C
	ATOM 507 SD MET C 68 -28.854 -74.057 -49.399 1.00 93.22 S
	ATOM 508 CE MET C 68 -28.481 -75.761 -49.900 1.00 93.22 C
	ATOM 509 N ARG C 69 -34.462 -75.052 -47.801 1.00 92.16 N
	ATOM 510 CA ARG C 69 -35.349 -75.861 -46.971 1.00 92.16 C
	ATOM 511 C ARG C 69 -36.664 -76.144 -47.689 1.00 92.16 C
	ATOM 512 CB ARG C 69 -35.621 -75.164 -45.636 1.00 92.16 C
	ATOM 513 O ARG C 69 -37.242 -77.222 -47.534 1.00 92.16 O
	ATOM 514 CG ARG C 69 -34.577 -75.449 -44.568 1.00 92.16 C
	ATOM 515 CD ARG C 69 -34.945 -74.813 -43.235 1.00 92.16 C
	ATOM 516 NE ARG C 69 -33.961 -75.120 -42.201 1.00 92.16 N
	ATOM 517 NH1 ARG C 69 -34.953 -73.811 -40.577 1.00 92.16 N
	ATOM 518 NH2 ARG C 69 -33.041 -74.982 -40.101 1.00 92.16 N
	ATOM 519 CZ ARG C 69 -33.987 -74.637 -40.962 1.00 92.16 C
	ATOM 520 N ASN C 70 -37.108 -75.186 -48.550 1.00 93.54 N
	ATOM 521 CA ASN C 70 -38.400 -75.290 -49.219 1.00 93.54 C
	ATOM 522 C ASN C 70 -38.282 -76.016 -50.556 1.00 93.54 C
	ATOM 523 CB ASN C 70 -39.015 -73.904 -49.421 1.00 93.54 C
	ATOM 524 O ASN C 70 -39.282 -76.225 -51.245 1.00 93.54 O
	ATOM 525 CG ASN C 70 -39.459 -73.267 -48.118 1.00 93.54 C
	ATOM 526 ND2 ASN C 70 -39.418 -71.941 -48.063 1.00 93.54 N
	ATOM 527 OD1 ASN C 70 -39.834 -73.961 -47.170 1.00 93.54 O
	ATOM 528 N ASP C 71 -37.129 -76.419 -50.930 1.00 94.10 N
	ATOM 529 CA ASP C 71 -36.877 -77.182 -52.149 1.00 94.10 C
	ATOM 530 C ASP C 71 -36.472 -78.618 -51.824 1.00 94.10 C
	ATOM 531 CB ASP C 71 -35.792 -76.507 -52.990 1.00 94.10 C
	ATOM 532 O ASP C 71 -35.642 -78.850 -50.942 1.00 94.10 O
	ATOM 533 CG ASP C 71 -35.539 -77.215 -54.310 1.00 94.10 C
	ATOM 534 OD1 ASP C 71 -36.323 -77.025 -55.264 1.00 94.10 O
	ATOM 535 OD2 ASP C 71 -34.548 -77.972 -54.395 1.00 94.10 O
	ATOM 536 N PRO C 72 -37.160 -79.678 -52.431 1.00 92.93 N
	ATOM 537 CA PRO C 72 -36.866 -81.074 -52.098 1.00 92.93 C
	ATOM 538 C PRO C 72 -35.384 -81.414 -52.238 1.00 92.93 C
	ATOM 539 CB PRO C 72 -37.705 -81.861 -53.107 1.00 92.93 C
	ATOM 540 O PRO C 72 -34.812 -82.069 -51.362 1.00 92.93 O
	ATOM 541 CG PRO C 72 -38.641 -80.855 -53.694 1.00 92.93 C
	ATOM 542 CD PRO C 72 -38.115 -79.481 -53.392 1.00 92.93 C
	ATOM 543 N GLU C 73 -34.722 -80.961 -53.256 1.00 92.35 N
	ATOM 544 CA GLU C 73 -33.299 -81.217 -53.458 1.00 92.35 C
	ATOM 545 C GLU C 73 -32.447 -80.364 -52.523 1.00 92.35 C
	ATOM 546 CB GLU C 73 -32.906 -80.955 -54.914 1.00 92.35 C
	ATOM 547 O GLU C 73 -31.451 -80.841 -51.974 1.00 92.35 O
	ATOM 548 CG GLU C 73 -31.656 -81.700 -55.358 1.00 92.35 C
	ATOM 549 CD GLU C 73 -31.407 -81.616 -56.855 1.00 92.35 C
	ATOM 550 OE1 GLU C 73 -30.426 -82.222 -57.343 1.00 92.35 O
	ATOM 551 OE2 GLU C 73 -32.199 -80.936 -57.547 1.00 92.35 O
	ATOM 552 N GLY C 74 -32.767 -79.141 -52.326 1.00 94.43 N
	ATOM 553 CA GLY C 74 -32.092 -78.266 -51.382 1.00 94.43 C
	ATOM 554 C GLY C 74 -32.139 -78.777 -49.955 1.00 94.43 C
	ATOM 555 O GLY C 74 -31.135 -78.738 -49.241 1.00 94.43 O
	ATOM 556 N TYR C 75 -33.286 -79.254 -49.587 1.00 93.70 N
	ATOM 557 CA TYR C 75 -33.462 -79.810 -48.250 1.00 93.70 C
	ATOM 558 C TYR C 75 -32.542 -81.006 -48.032 1.00 93.70 C
	ATOM 559 CB TYR C 75 -34.919 -80.225 -48.028 1.00 93.70 C
	ATOM 560 O TYR C 75 -31.931 -81.140 -46.970 1.00 93.70 O
	ATOM 561 CG TYR C 75 -35.196 -80.749 -46.640 1.00 93.70 C
	ATOM 562 CD1 TYR C 75 -35.405 -82.108 -46.417 1.00 93.70 C
	ATOM 563 CD2 TYR C 75 -35.251 -79.887 -45.550 1.00 93.70 C
	ATOM 564 CE1 TYR C 75 -35.663 -82.596 -45.140 1.00 93.70 C
	ATOM 565 CE2 TYR C 75 -35.508 -80.364 -44.269 1.00 93.70 C
	ATOM 566 OH TYR C 75 -35.966 -82.195 -42.807 1.00 93.70 O
	ATOM 567 CZ TYR C 75 -35.712 -81.717 -44.074 1.00 93.70 C
	ATOM 568 N GLN C 76 -32.415 -81.874 -49.032 1.00 92.25 N
	ATOM 569 CA GLN C 76 -31.527 -83.029 -48.961 1.00 92.25 C
	ATOM 570 C GLN C 76 -30.073 -82.596 -48.794 1.00 92.25 C
	ATOM 571 CB GLN C 76 -31.676 -83.899 -50.210 1.00 92.25 C
	ATOM 572 O GLN C 76 -29.330 -83.186 -48.007 1.00 92.25 O
	ATOM 573 CG GLN C 76 -31.189 -85.330 -50.024 1.00 92.25 C
	ATOM 574 CD GLN C 76 -31.413 -86.190 -51.254 1.00 92.25 C
	ATOM 575 NE2 GLN C 76 -31.061 -87.468 -51.155 1.00 92.25 N
	ATOM 576 OE1 GLN C 76 -31.898 -85.711 -52.283 1.00 92.25 O
	ATOM 577 N ILE C 77 -29.637 -81.548 -49.406 1.00 92.23 N
	ATOM 578 CA ILE C 77 -28.279 -81.019 -49.339 1.00 92.23 C
	ATOM 579 C ILE C 77 -27.999 -80.491 -47.934 1.00 92.23 C
	ATOM 580 CB ILE C 77 -28.055 -79.904 -50.385 1.00 92.23 C
	ATOM 581 O ILE C 77 -26.927 -80.734 -47.375 1.00 92.23 O
	ATOM 582 CG1 ILE C 77 -28.090 -80.486 -51.802 1.00 92.23 C
	ATOM 583 CG2 ILE C 77 -26.732 -79.177 -50.124 1.00 92.23 C
	ATOM 584 CD1 ILE C 77 -28.145 -79.435 -52.902 1.00 92.23 C
	ATOM 585 N LEU C 78 -28.922 -79.817 -47.350 1.00 94.19 N
	ATOM 586 CA LEU C 78 -28.762 -79.284 -46.001 1.00 94.19 C
	ATOM 587 C LEU C 78 -28.645 -80.412 -44.981 1.00 94.19 C
	ATOM 588 CB LEU C 78 -29.939 -78.374 -45.641 1.00 94.19 C
	ATOM 589 O LEU C 78 -27.898 -80.298 -44.007 1.00 94.19 O
	ATOM 590 CG LEU C 78 -29.913 -76.965 -46.234 1.00 94.19 C
	ATOM 591 CD1 LEU C 78 -31.235 -76.254 -45.969 1.00 94.19 C
	ATOM 592 CD2 LEU C 78 -28.746 -76.166 -45.663 1.00 94.19 C
	ATOM 593 N GLN C 79 -29.324 -81.659 -45.321 1.00 91.95 N
	ATOM 594 CA GLN C 79 -29.309 -82.797 -44.409 1.00 91.95 C
	ATOM 595 C GLN C 79 -28.013 -83.592 -44.541 1.00 91.95 C
	ATOM 596 CB GLN C 79 -30.511 -83.707 -44.666 1.00 91.95 C
	ATOM 597 O GLN C 79 -27.376 -83.923 -43.539 1.00 91.95 O
	ATOM 598 CG GLN C 79 -31.820 -83.171 -44.102 1.00 91.95 C
	ATOM 599 CD GLN C 79 -32.566 -84.199 -43.272 1.00 91.95 C
	ATOM 600 NE2 GLN C 79 -33.625 -83.762 -42.599 1.00 91.95 N
	ATOM 601 OE1 GLN C 79 -32.195 -85.376 -43.237 1.00 91.95 O
	ATOM 602 N GLU C 80 -27.589 -83.763 -45.787 1.00 93.49 N
	ATOM 603 CA GLU C 80 -26.429 -84.616 -46.032 1.00 93.49 C
	ATOM 604 C GLU C 80 -25.136 -83.806 -46.021 1.00 93.49 C
	ATOM 605 CB GLU C 80 -26.576 -85.354 -47.365 1.00 93.49 C
	ATOM 606 O GLU C 80 -24.063 -84.343 -45.740 1.00 93.49 O
	ATOM 607 CG GLU C 80 -27.708 -86.372 -47.382 1.00 93.49 C
	ATOM 608 CD GLU C 80 -27.879 -87.055 -48.730 1.00 93.49 C
	ATOM 609 OE1 GLU C 80 -28.824 -87.862 -48.885 1.00 93.49 O
	ATOM 610 OE2 GLU C 80 -27.061 -86.782 -49.637 1.00 93.49 O
	ATOM 611 N ARG C 81 -25.225 -82.568 -46.337 1.00 92.35 N
	ATOM 612 CA ARG C 81 -24.127 -81.607 -46.333 1.00 92.35 C
	ATOM 613 C ARG C 81 -22.958 -82.108 -47.175 1.00 92.35 C
	ATOM 614 CB ARG C 81 -23.660 -81.330 -44.902 1.00 92.35 C
	ATOM 615 O ARG C 81 -21.835 -82.227 -46.680 1.00 92.35 O
	ATOM 616 CG ARG C 81 -24.708 -80.652 -44.033 1.00 92.35 C
	ATOM 617 CD ARG C 81 -24.135 -80.224 -42.689 1.00 92.35 C
	ATOM 618 NE ARG C 81 -25.108 -79.470 -41.904 1.00 92.35 N
	ATOM 619 NH1 ARG C 81 -23.629 -78.920 -40.217 1.00 92.35 N
	ATOM 620 NH2 ARG C 81 -25.805 -78.207 -40.117 1.00 92.35 N
	ATOM 621 CZ ARG C 81 -24.845 -78.867 -40.748 1.00 92.35 C
	ATOM 622 N PRO C 82 -23.110 -82.328 -48.468 1.00 91.67 N
	ATOM 623 CA PRO C 82 -22.008 -82.760 -49.331 1.00 91.67 C
	ATOM 624 C PRO C 82 -20.943 -81.681 -49.512 1.00 91.67 C
	ATOM 625 CB PRO C 82 -22.701 -83.072 -50.660 1.00 91.67 C
	ATOM 626 O PRO C 82 -21.261 -80.489 -49.515 1.00 91.67 O
	ATOM 627 CG PRO C 82 -23.929 -82.220 -50.659 1.00 91.67 C
	ATOM 628 CD PRO C 82 -24.380 -82.035 -49.238 1.00 91.67 C
	ATOM 629 N ARG C 83 -19.686 -82.048 -49.632 1.00 91.85 N
	ATOM 630 CA ARG C 83 -18.572 -81.125 -49.822 1.00 91.85 C
	ATOM 631 C ARG C 83 -17.880 -81.369 -51.159 1.00 91.85 C
	ATOM 632 CB ARG C 83 -17.563 -81.258 -48.678 1.00 91.85 C
	ATOM 633 O ARG C 83 -17.791 -82.509 -51.619 1.00 91.85 O
	ATOM 634 CG ARG C 83 -18.149 -80.975 -47.304 1.00 91.85 C
	ATOM 635 CD ARG C 83 -18.453 -79.496 -47.114 1.00 91.85 C
	ATOM 636 NE ARG C 83 -17.258 -78.674 -47.287 1.00 91.85 N
	ATOM 637 NH1 ARG C 83 -16.629 -78.755 -45.065 1.00 91.85 N
	ATOM 638 NH2 ARG C 83 -15.362 -77.588 -46.578 1.00 91.85 N
	ATOM 639 CZ ARG C 83 -16.419 -78.341 -46.310 1.00 91.85 C
	ATOM 640 N ILE C 84 -17.495 -80.318 -51.873 1.00 89.72 N
	ATOM 641 CA ILE C 84 -16.735 -80.405 -53.115 1.00 89.72 C
	ATOM 642 C ILE C 84 -15.271 -80.062 -52.850 1.00 89.72 C
	ATOM 643 CB ILE C 84 -17.317 -79.471 -54.200 1.00 89.72 C
	ATOM 644 O ILE C 84 -14.894 -78.888 -52.841 1.00 89.72 O
	ATOM 645 CG1 ILE C 84 -18.799 -79.784 -54.436 1.00 89.72 C
	ATOM 646 CG2 ILE C 84 -16.518 -79.592 -55.501 1.00 89.72 C
	ATOM 647 CD1 ILE C 84 -19.521 -78.752 -55.291 1.00 89.72 C
	ATOM 648 N ARG C 85 -14.540 -81.145 -52.676 1.00 87.37 N
	ATOM 649 CA ARG C 85 -13.113 -81.049 -52.385 1.00 87.37 C
	ATOM 650 C ARG C 85 -12.326 -82.109 -53.149 1.00 87.37 C
	ATOM 651 CB ARG C 85 -12.860 -81.190 -50.883 1.00 87.37 C
	ATOM 652 O ARG C 85 -12.912 -83.005 -53.760 1.00 87.37 O
	ATOM 653 CG ARG C 85 -13.539 -80.122 -50.040 1.00 87.37 C
	ATOM 654 CD ARG C 85 -13.169 -80.244 -48.569 1.00 87.37 C
	ATOM 655 NE ARG C 85 -14.002 -79.386 -47.731 1.00 87.37 N
	ATOM 656 NH1 ARG C 85 -13.010 -80.016 -45.742 1.00 87.37 N
	ATOM 657 NH2 ARG C 85 -14.716 -78.484 -45.743 1.00 87.37 N
	ATOM 658 CZ ARG C 85 -13.907 -79.297 -46.407 1.00 87.37 C
	ATOM 659 N LEU C 86 -11.083 -82.001 -53.205 1.00 86.02 N
	ATOM 660 CA LEU C 86 -10.254 -82.988 -53.888 1.00 86.02 C
	ATOM 661 C LEU C 86 -10.455 -84.375 -53.288 1.00 86.02 C
	ATOM 662 CB LEU C 86 -8.777 -82.593 -53.809 1.00 86.02 C
	ATOM 663 O LEU C 86 -10.393 -85.379 -54.001 1.00 86.02 O
	ATOM 664 CG LEU C 86 -8.295 -81.561 -54.830 1.00 86.02 C
	ATOM 665 CD1 LEU C 86 -7.083 -80.809 -54.291 1.00 86.02 C
	ATOM 666 CD2 LEU C 86 -7.966 -82.235 -56.158 1.00 86.02 C
	ATOM 667 N SER C 87 -10.753 -84.417 -51.920 1.00 84.16 N
	ATOM 668 CA SER C 87 -10.931 -85.697 -51.241 1.00 84.16 C
	ATOM 669 C SER C 87 -12.264 -86.339 -51.613 1.00 84.16 C
	ATOM 670 CB SER C 87 -10.848 -85.517 -49.725 1.00 84.16 C
	ATOM 671 O SER C 87 -12.402 -87.563 -51.569 1.00 84.16 O
	ATOM 672 OG SER C 87 -11.806 -84.572 -49.278 1.00 84.16 O
	ATOM 673 N THR C 88 -13.259 -85.549 -52.079 1.00 87.98 N
	ATOM 674 CA THR C 88 -14.582 -86.088 -52.373 1.00 87.98 C
	ATOM 675 C THR C 88 -14.778 -86.249 -53.878 1.00 87.98 C
	ATOM 676 CB THR C 88 -15.692 -85.187 -51.801 1.00 87.98 C
	ATOM 677 O THR C 88 -15.649 -87.003 -54.319 1.00 87.98 O
	ATOM 678 CG2 THR C 88 -15.718 -85.245 -50.278 1.00 87.98 C
	ATOM 679 OG1 THR C 88 -15.461 -83.834 -52.213 1.00 87.98 O
	ATOM 680 N LEU C 89 -13.915 -85.602 -54.701 1.00 88.17 N
	ATOM 681 CA LEU C 89 -14.063 -85.651 -56.152 1.00 88.17 C
	ATOM 682 C LEU C 89 -13.048 -86.608 -56.769 1.00 88.17 C
	ATOM 683 CB LEU C 89 -13.898 -84.254 -56.756 1.00 88.17 C
	ATOM 684 O LEU C 89 -11.880 -86.620 -56.374 1.00 88.17 O
	ATOM 685 CG LEU C 89 -15.045 -83.272 -56.513 1.00 88.17 C
	ATOM 686 CD1 LEU C 89 -14.569 -81.839 -56.728 1.00 88.17 C
	ATOM 687 CD2 LEU C 89 -16.225 -83.591 -57.424 1.00 88.17 C
	ATOM 688 N ASP C 90 -13.481 -87.559 -57.570 1.00 89.27 N
	ATOM 689 CA ASP C 90 -12.591 -88.394 -58.371 1.00 89.27 C
	ATOM 690 C ASP C 90 -12.245 -87.716 -59.694 1.00 89.27 C
	ATOM 691 CB ASP C 90 -13.228 -89.761 -58.631 1.00 89.27 C
	ATOM 692 O ASP C 90 -12.978 -87.849 -60.676 1.00 89.27 O
	ATOM 693 CG ASP C 90 -12.250 -90.771 -59.205 1.00 89.27 C
	ATOM 694 OD1 ASP C 90 -11.148 -90.374 -59.641 1.00 89.27 O
	ATOM 695 OD2 ASP C 90 -12.586 -91.975 -59.225 1.00 89.27 O
	ATOM 696 N LEU C 91 -11.197 -86.858 -59.653 1.00 89.19 N
	ATOM 697 CA LEU C 91 -10.827 -86.028 -60.793 1.00 89.19 C
	ATOM 698 C LEU C 91 -10.498 -86.888 -62.008 1.00 89.19 C
	ATOM 699 CB LEU C 91 -9.630 -85.139 -60.444 1.00 89.19 C
	ATOM 700 O LEU C 91 -10.775 -86.497 -63.145 1.00 89.19 O
	ATOM 701 CG LEU C 91 -9.895 -84.003 -59.454 1.00 89.19 C
	ATOM 702 CD1 LEU C 91 -8.584 -83.346 -59.038 1.00 89.19 C
	ATOM 703 CD2 LEU C 91 -10.845 -82.976 -60.061 1.00 89.19 C
	ATOM 704 N ALA C 92 -9.988 -88.168 -61.864 1.00 89.71 N
	ATOM 705 CA ALA C 92 -9.669 -89.074 -62.964 1.00 89.71 C
	ATOM 706 C ALA C 92 -10.935 -89.527 -63.686 1.00 89.71 C
	ATOM 707 CB ALA C 92 -8.893 -90.284 -62.450 1.00 89.71 C
	ATOM 708 O ALA C 92 -10.977 -89.559 -64.918 1.00 89.71 O
	ATOM 709 N LYS C 93 -11.931 -89.777 -62.890 1.00 91.47 N
	ATOM 710 CA LYS C 93 -13.214 -90.181 -63.456 1.00 91.47 C
	ATOM 711 C LYS C 93 -13.862 -89.033 -64.224 1.00 91.47 C
	ATOM 712 CB LYS C 93 -14.156 -90.671 -62.355 1.00 91.47 C
	ATOM 713 O LYS C 93 -14.398 -89.234 -65.316 1.00 91.47 O
	ATOM 714 CG LYS C 93 -15.453 -91.276 -62.874 1.00 91.47 C
	ATOM 715 CD LYS C 93 -16.337 -91.764 -61.733 1.00 91.47 C
	ATOM 716 CE LYS C 93 -17.688 -92.251 -62.241 1.00 91.47 C
	ATOM 717 NZ LYS C 93 -18.574 -92.691 -61.123 1.00 91.47 N
	ATOM 718 N LEU C 94 -13.714 -87.850 -63.702 1.00 92.83 N
	ATOM 719 CA LEU C 94 -14.303 -86.682 -64.348 1.00 92.83 C
	ATOM 720 C LEU C 94 -13.577 -86.356 -65.648 1.00 92.83 C
	ATOM 721 CB LEU C 94 -14.262 -85.473 -63.409 1.00 92.83 C
	ATOM 722 O LEU C 94 -14.205 -85.962 -66.634 1.00 92.83 O
	ATOM 723 CG LEU C 94 -15.169 -85.539 -62.180 1.00 92.83 C
	ATOM 724 CD1 LEU C 94 -14.916 -84.341 -61.269 1.00 92.83 C
	ATOM 725 CD2 LEU C 94 -16.635 -85.597 -62.598 1.00 92.83 C
	ATOM 726 N ARG C 95 -12.325 -86.605 -65.727 1.00 91.35 N
	ATOM 727 CA ARG C 95 -11.505 -86.357 -66.909 1.00 91.35 C
	ATOM 728 C ARG C 95 -11.839 -87.342 -68.024 1.00 91.35 C
	ATOM 729 CB ARG C 95 -10.018 -86.444 -66.560 1.00 91.35 C
	ATOM 730 O ARG C 95 -11.734 -87.008 -69.206 1.00 91.35 O
	ATOM 731 CG ARG C 95 -9.413 -85.126 -66.103 1.00 91.35 C
	ATOM 732 CD ARG C 95 -7.915 -85.246 -65.862 1.00 91.35 C
	ATOM 733 NE ARG C 95 -7.400 -84.115 -65.095 1.00 91.35 N
	ATOM 734 NH1 ARG C 95 -6.441 -85.409 -63.439 1.00 91.35 N
	ATOM 735 NH2 ARG C 95 -6.291 -83.124 -63.345 1.00 91.35 N
	ATOM 736 CZ ARG C 95 -6.712 -84.219 -63.961 1.00 91.35 C
	ATOM 737 N SER C 96 -12.355 -88.567 -67.676 1.00 90.36 N
	ATOM 738 CA SER C 96 -12.628 -89.632 -68.636 1.00 90.36 C
	ATOM 739 C SER C 96 -14.020 -89.487 -69.242 1.00 90.36 C
	ATOM 740 CB SER C 96 -12.493 -91.002 -67.970 1.00 90.36 C
	ATOM 741 O SER C 96 -14.360 -90.182 -70.201 1.00 90.36 O
	ATOM 742 OG SER C 96 -13.488 -91.178 -66.976 1.00 90.36 O
	ATOM 743 N LEU C 97 -14.781 -88.546 -68.723 1.00 93.49 N
	ATOM 744 CA LEU C 97 -16.135 -88.360 -69.234 1.00 93.49 C
	ATOM 745 C LEU C 97 -16.109 -87.747 -70.630 1.00 93.49 C
	ATOM 746 CB LEU C 97 -16.948 -87.472 -68.288 1.00 93.49 C
	ATOM 747 O LEU C 97 -15.103 -87.163 -71.038 1.00 93.49 O
	ATOM 748 CG LEU C 97 -17.332 -88.088 -66.942 1.00 93.49 C
	ATOM 749 CD1 LEU C 97 -17.860 -87.013 -65.999 1.00 93.49 C
	ATOM 750 CD2 LEU C 97 -18.366 -89.192 -67.135 1.00 93.49 C
	ATOM 751 N PRO C 98 -17.122 -88.042 -71.492 1.00 92.13 N
	ATOM 752 CA PRO C 98 -17.145 -87.526 -72.863 1.00 92.13 C
	ATOM 753 C PRO C 98 -17.152 -86.000 -72.919 1.00 92.13 C
	ATOM 754 CB PRO C 98 -18.444 -88.100 -73.433 1.00 92.13 C
	ATOM 755 O PRO C 98 -17.625 -85.347 -71.986 1.00 92.13 O
	ATOM 756 CG PRO C 98 -18.995 -88.958 -72.340 1.00 92.13 C
	ATOM 757 CD PRO C 98 -18.160 -88.757 -71.109 1.00 92.13 C
	ATOM 758 N ASP C 99 -16.474 -85.521 -73.949 1.00 90.23 N
	ATOM 759 CA ASP C 99 -16.478 -84.077 -74.158 1.00 90.23 C
	ATOM 760 C ASP C 99 -17.901 -83.525 -74.148 1.00 90.23 C
	ATOM 761 CB ASP C 99 -15.786 -83.723 -75.476 1.00 90.23 C
	ATOM 762 O ASP C 99 -18.807 -84.117 -74.739 1.00 90.23 O
	ATOM 763 CG ASP C 99 -14.271 -83.732 -75.371 1.00 90.23 C
	ATOM 764 OD1 ASP C 99 -13.738 -83.725 -74.241 1.00 90.23 O
	ATOM 765 OD2 ASP C 99 -13.604 -83.741 -76.429 1.00 90.23 O
	ATOM 766 N GLY C 100 -18.083 -82.455 -73.385 1.00 91.88 N
	ATOM 767 CA GLY C 100 -19.393 -81.828 -73.306 1.00 91.88 C
	ATOM 768 C GLY C 100 -20.140 -82.167 -72.030 1.00 91.88 C
	ATOM 769 O GLY C 100 -21.131 -81.515 -71.693 1.00 91.88 O
	ATOM 770 N SER C 101 -19.703 -83.159 -71.324 1.00 94.30 N
	ATOM 771 CA SER C 101 -20.326 -83.482 -70.044 1.00 94.30 C
	ATOM 772 C SER C 101 -19.985 -82.439 -68.985 1.00 94.30 C
	ATOM 773 CB SER C 101 -19.886 -84.867 -69.568 1.00 94.30 C
	ATOM 774 O SER C 101 -18.937 -81.794 -69.056 1.00 94.30 O
	ATOM 775 OG SER C 101 -18.502 -84.880 -69.267 1.00 94.30 O
	ATOM 776 N PHE C 102 -20.772 -82.182 -68.008 1.00 94.17 N
	ATOM 777 CA PHE C 102 -20.593 -81.178 -66.967 1.00 94.17 C
	ATOM 778 C PHE C 102 -19.308 -81.429 -66.188 1.00 94.17 C
	ATOM 779 CB PHE C 102 -21.792 -81.171 -66.013 1.00 94.17 C
	ATOM 780 O PHE C 102 -18.504 -80.514 -65.994 1.00 94.17 O
	ATOM 781 CG PHE C 102 -21.677 -80.164 -64.900 1.00 94.17 C
	ATOM 782 CD1 PHE C 102 -21.701 -80.570 -63.572 1.00 94.17 C
	ATOM 783 CD2 PHE C 102 -21.545 -78.811 -65.184 1.00 94.17 C
	ATOM 784 CE1 PHE C 102 -21.595 -79.640 -62.540 1.00 94.17 C
	ATOM 785 CE2 PHE C 102 -21.439 -77.876 -64.158 1.00 94.17 C
	ATOM 786 CZ PHE C 102 -21.465 -78.292 -62.837 1.00 94.17 C
	ATOM 787 N GLY C 103 -19.017 -82.617 -65.752 1.00 93.83 N
	ATOM 788 CA GLY C 103 -17.823 -83.000 -65.015 1.00 93.83 C
	ATOM 789 C GLY C 103 -16.542 -82.765 -65.792 1.00 93.83 C
	ATOM 790 O GLY C 103 -15.570 -82.234 -65.250 1.00 93.83 O
	ATOM 791 N ARG C 104 -16.503 -83.216 -67.114 1.00 94.73 N
	ATOM 792 CA ARG C 104 -15.333 -83.002 -67.959 1.00 94.73 C
	ATOM 793 C ARG C 104 -15.051 -81.514 -68.137 1.00 94.73 C
	ATOM 794 CB ARG C 104 -15.526 -83.666 -69.324 1.00 94.73 C
	ATOM 795 O ARG C 104 -13.899 -81.082 -68.065 1.00 94.73 O
	ATOM 796 CG ARG C 104 -14.354 -83.476 -70.273 1.00 94.73 C
	ATOM 797 CD ARG C 104 -13.130 -84.261 -69.822 1.00 94.73 C
	ATOM 798 NE ARG C 104 -12.036 -84.153 -70.783 1.00 94.73 N
	ATOM 799 NH1 ARG C 104 -10.618 -85.575 -69.641 1.00 94.73 N
	ATOM 800 NH2 ARG C 104 -9.942 -84.610 -71.607 1.00 94.73 N
	ATOM 801 CZ ARG C 104 -10.868 -84.780 -70.675 1.00 94.73 C
	ATOM 802 N GLU C 105 -16.081 -80.736 -68.317 1.00 92.90 N
	ATOM 803 CA GLU C 105 -15.926 -79.295 -68.496 1.00 92.90 C
	ATOM 804 C GLU C 105 -15.472 -78.624 -67.203 1.00 92.90 C
	ATOM 805 CB GLU C 105 -17.236 -78.670 -68.982 1.00 92.90 C
	ATOM 806 O GLU C 105 -14.719 -77.648 -67.236 1.00 92.90 O
	ATOM 807 CG GLU C 105 -17.623 -79.074 -70.397 1.00 92.90 C
	ATOM 808 CD GLU C 105 -16.570 -78.715 -71.433 1.00 92.90 C
	ATOM 809 OE1 GLU C 105 -16.363 -79.500 -72.386 1.00 92.90 O
	ATOM 810 OE2 GLU C 105 -15.946 -77.639 -71.290 1.00 92.90 O
	ATOM 811 N TYR C 106 -15.922 -79.030 -66.101 1.00 93.39 N
	ATOM 812 CA TYR C 106 -15.491 -78.511 -64.808 1.00 93.39 C
	ATOM 813 C TYR C 106 -14.004 -78.762 -64.588 1.00 93.39 C
	ATOM 814 CB TYR C 106 -16.301 -79.147 -63.675 1.00 93.39 C
	ATOM 815 O TYR C 106 -13.264 -77.853 -64.204 1.00 93.39 O
	ATOM 816 CG TYR C 106 -15.832 -78.750 -62.296 1.00 93.39 C
	ATOM 817 CD1 TYR C 106 -15.288 -79.692 -61.426 1.00 93.39 C
	ATOM 818 CD2 TYR C 106 -15.933 -77.433 -61.861 1.00 93.39 C
	ATOM 819 CE1 TYR C 106 -14.857 -79.331 -60.154 1.00 93.39 C
	ATOM 820 CE2 TYR C 106 -15.505 -77.061 -60.591 1.00 93.39 C
	ATOM 821 OH TYR C 106 -14.543 -77.652 -58.488 1.00 93.39 O
	ATOM 822 CZ TYR C 106 -14.968 -78.015 -59.746 1.00 93.39 C
	ATOM 823 N VAL C 107 -13.496 -79.947 -64.785 1.00 91.76 N
	ATOM 824 CA VAL C 107 -12.085 -80.284 -64.632 1.00 91.76 C
	ATOM 825 C VAL C 107 -11.247 -79.455 -65.603 1.00 91.76 C
	ATOM 826 CB VAL C 107 -11.834 -81.791 -64.864 1.00 91.76 C
	ATOM 827 O VAL C 107 -10.162 -78.986 -65.252 1.00 91.76 O
	ATOM 828 CG1 VAL C 107 -10.336 -82.085 -64.930 1.00 91.76 C
	ATOM 829 CG2 VAL C 107 -12.495 -82.617 -63.762 1.00 91.76 C
	ATOM 830 N ARG C 108 -11.775 -79.414 -66.881 1.00 90.73 N
	ATOM 831 CA ARG C 108 -11.091 -78.555 -67.843 1.00 90.73 C
	ATOM 832 C ARG C 108 -10.957 -77.133 -67.309 1.00 90.73 C
	ATOM 833 CB ARG C 108 -11.837 -78.545 -69.180 1.00 90.73 C
	ATOM 834 O ARG C 108 -9.901 -76.511 -67.443 1.00 90.73 O
	ATOM 835 CG ARG C 108 -10.994 -78.065 -70.351 1.00 90.73 C
	ATOM 836 CD ARG C 108 -11.766 -78.123 -71.662 1.00 90.73 C
	ATOM 837 NE ARG C 108 -11.692 -79.447 -72.273 1.00 90.73 N
	ATOM 838 NH1 ARG C 108 -13.259 -79.006 -73.912 1.00 90.73 N
	ATOM 839 NH2 ARG C 108 -12.257 -81.065 -73.802 1.00 90.73 N
	ATOM 840 CZ ARG C 108 -12.403 -79.836 -73.328 1.00 90.73 C
	ATOM 841 N PHE C 109 -11.975 -76.661 -66.698 1.00 90.52 N
	ATOM 842 CA PHE C 109 -11.962 -75.340 -66.082 1.00 90.52 C
	ATOM 843 C PHE C 109 -10.914 -75.266 -64.979 1.00 90.52 C
	ATOM 844 CB PHE C 109 -13.344 -74.995 -65.518 1.00 90.52 C
	ATOM 845 O PHE C 109 -10.139 -74.310 -64.915 1.00 90.52 O
	ATOM 846 CG PHE C 109 -13.363 -73.744 -64.681 1.00 90.52 C
	ATOM 847 CD1 PHE C 109 -13.264 -73.816 -63.297 1.00 90.52 C
	ATOM 848 CD2 PHE C 109 -13.480 -72.496 -65.279 1.00 90.52 C
	ATOM 849 CE1 PHE C 109 -13.281 -72.660 -62.520 1.00 90.52 C
	ATOM 850 CE2 PHE C 109 -13.497 -71.337 -64.509 1.00 90.52 C
	ATOM 851 CZ PHE C 109 -13.399 -71.421 -63.130 1.00 90.52 C
	ATOM 852 N LEU C 110 -10.893 -76.148 -64.061 1.00 88.88 N
	ATOM 853 CA LEU C 110 -9.921 -76.183 -62.974 1.00 88.88 C
	ATOM 854 C LEU C 110 -8.496 -76.189 -63.518 1.00 88.88 C
	ATOM 855 CB LEU C 110 -10.148 -77.414 -62.092 1.00 88.88 C
	ATOM 856 O LEU C 110 -7.639 -75.447 -63.034 1.00 88.88 O
	ATOM 857 CG LEU C 110 -11.444 -77.437 -61.281 1.00 88.88 C
	ATOM 858 CD1 LEU C 110 -11.588 -78.768 -60.550 1.00 88.88 C
	ATOM 859 CD2 LEU C 110 -11.480 -76.274 -60.296 1.00 88.88 C
	ATOM 860 N ASP C 111 -8.206 -77.058 -64.647 1.00 87.60 N
	ATOM 861 CA ASP C 111 -6.879 -77.196 -65.240 1.00 87.60 C
	ATOM 862 C ASP C 111 -6.451 -75.906 -65.935 1.00 87.60 C
	ATOM 863 CB ASP C 111 -6.854 -78.361 -66.231 1.00 87.60 C
	ATOM 864 O ASP C 111 -5.330 -75.432 -65.739 1.00 87.60 O
	ATOM 865 CG ASP C 111 -6.987 -79.716 -65.558 1.00 87.60 C
	ATOM 866 OD1 ASP C 111 -6.683 -79.830 -64.351 1.00 87.60 O
	ATOM 867 OD2 ASP C 111 -7.397 -80.679 -66.242 1.00 87.60 O
	ATOM 868 N ASP C 112 -7.423 -75.370 -66.734 1.00 83.89 N
	ATOM 869 CA ASP C 112 -7.114 -74.170 -67.506 1.00 83.89 C
	ATOM 870 C ASP C 112 -6.827 -72.985 -66.586 1.00 83.89 C
	ATOM 871 CB ASP C 112 -8.264 -73.832 -68.456 1.00 83.89 C
	ATOM 872 O ASP C 112 -5.995 -72.133 -66.905 1.00 83.89 O
	ATOM 873 CG ASP C 112 -8.378 -74.803 -69.619 1.00 83.89 C
	ATOM 874 OD1 ASP C 112 -7.463 -75.633 -69.812 1.00 83.89 O
	ATOM 875 OD2 ASP C 112 -9.389 -74.735 -70.350 1.00 83.89 O
	ATOM 876 N ASN C 113 -7.448 -72.978 -65.418 1.00 81.89 N
	ATOM 877 CA ASN C 113 -7.326 -71.817 -64.543 1.00 81.89 C
	ATOM 878 C ASN C 113 -6.422 -72.108 -63.349 1.00 81.89 C
	ATOM 879 CB ASN C 113 -8.705 -71.357 -64.065 1.00 81.89 C
	ATOM 880 O ASN C 113 -6.188 -71.232 -62.514 1.00 81.89 O
	ATOM 881 CG ASN C 113 -9.566 -70.824 -65.193 1.00 81.89 C
	ATOM 882 ND2 ASN C 113 -10.633 -71.546 -65.517 1.00 81.89 N
	ATOM 883 OD1 ASN C 113 -9.275 -69.773 -65.770 1.00 81.89 O
	ATOM 884 N ARG C 114 -5.768 -73.313 -63.352 1.00 81.91 N
	ATOM 885 CA ARG C 114 -4.848 -73.763 -62.312 1.00 81.91 C
	ATOM 886 C ARG C 114 -5.438 -73.537 -60.924 1.00 81.91 C
	ATOM 887 CB ARG C 114 -3.504 -73.043 -62.434 1.00 81.91 C
	ATOM 888 O ARG C 114 -4.779 -72.972 -60.049 1.00 81.91 O
	ATOM 889 CG ARG C 114 -2.750 -73.359 -63.716 1.00 81.91 C
	ATOM 890 CD ARG C 114 -1.368 -72.719 -63.730 1.00 81.91 C
	ATOM 891 NE ARG C 114 -0.716 -72.873 -65.027 1.00 81.91 N
	ATOM 892 NH1 ARG C 114 1.397 -72.340 -64.260 1.00 81.91 N
	ATOM 893 NH2 ARG C 114 1.071 -72.857 -66.469 1.00 81.91 N
	ATOM 894 CZ ARG C 114 0.583 -72.690 -65.249 1.00 81.91 C
	ATOM 895 N VAL C 115 -6.680 -73.827 -60.753 1.00 79.85 N
	ATOM 896 CA VAL C 115 -7.376 -73.710 -59.477 1.00 79.85 C
	ATOM 897 C VAL C 115 -7.763 -75.098 -58.969 1.00 79.85 C
	ATOM 898 CB VAL C 115 -8.631 -72.817 -59.595 1.00 79.85 C
	ATOM 899 O VAL C 115 -7.834 -76.052 -59.747 1.00 79.85 O
	ATOM 900 CG1 VAL C 115 -8.237 -71.359 -59.823 1.00 79.85 C
	ATOM 901 CG2 VAL C 115 -9.534 -73.313 -60.722 1.00 79.85 C
	ATOM 902 N SER C 116 -7.744 -75.307 -57.721 1.00 83.45 N
	ATOM 903 CA SER C 116 -8.218 -76.538 -57.097 1.00 83.45 C
	ATOM 904 C SER C 116 -9.423 -76.275 -56.200 1.00 83.45 C
	ATOM 905 CB SER C 116 -7.100 -77.192 -56.284 1.00 83.45 C
	ATOM 906 O SER C 116 -9.600 -75.163 -55.699 1.00 83.45 O
	ATOM 907 OG SER C 116 -7.634 -78.080 -55.318 1.00 83.45 O
	ATOM 908 N PRO C 117 -10.319 -77.215 -56.068 1.00 80.21 N
	ATOM 909 CA PRO C 117 -11.477 -77.042 -55.189 1.00 80.21 C
	ATOM 910 C PRO C 117 -11.083 -76.724 -53.748 1.00 80.21 C
	ATOM 911 CB PRO C 117 -12.189 -78.394 -55.274 1.00 80.21 C
	ATOM 912 O PRO C 117 -11.889 -76.180 -52.989 1.00 80.21 O
	ATOM 913 CG PRO C 117 -11.496 -79.122 -56.380 1.00 80.21 C
	ATOM 914 CD PRO C 117 -10.231 -78.386 -56.716 1.00 80.21 C
	ATOM 915 N ASP C 118 -9.886 -77.022 -53.365 1.00 79.50 N
	ATOM 916 CA ASP C 118 -9.435 -76.816 -51.992 1.00 79.50 C
	ATOM 917 C ASP C 118 -8.863 -75.413 -51.807 1.00 79.50 C
	ATOM 918 CB ASP C 118 -8.391 -77.866 -51.607 1.00 79.50 C
	ATOM 919 O ASP C 118 -8.478 -75.035 -50.698 1.00 79.50 O
	ATOM 920 CG ASP C 118 -8.984 -79.252 -51.420 1.00 79.50 C
	ATOM 921 OD1 ASP C 118 -10.220 -79.372 -51.279 1.00 79.50 O
	ATOM 922 OD2 ASP C 118 -8.207 -80.231 -51.411 1.00 79.50 O
	ATOM 923 N THR C 119 -8.724 -74.614 -52.743 1.00 76.67 N
	ATOM 924 CA THR C 119 -8.165 -73.268 -52.673 1.00 76.67 C
	ATOM 925 C THR C 119 -9.130 -72.317 -51.972 1.00 76.67 C
	ATOM 926 CB THR C 119 -7.835 -72.727 -54.076 1.00 76.67 C
	ATOM 927 O THR C 119 -8.727 -71.255 -51.494 1.00 76.67 O
	ATOM 928 CG2 THR C 119 -6.329 -72.581 -54.269 1.00 76.67 C
	ATOM 929 OG1 THR C 119 -8.346 -73.631 -55.063 1.00 76.67 O
	ATOM 930 N ARG C 120 -10.307 -72.732 -51.651 1.00 80.24 N
	ATOM 931 CA ARG C 120 -11.293 -71.856 -51.026 1.00 80.24 C
	ATOM 932 C ARG C 120 -11.107 -71.814 -49.513 1.00 80.24 C
	ATOM 933 CB ARG C 120 -12.712 -72.313 -51.367 1.00 80.24 C
	ATOM 934 O ARG C 120 -10.877 -72.848 -48.882 1.00 80.24 O
	ATOM 935 CG ARG C 120 -13.004 -72.358 -52.859 1.00 80.24 C
	ATOM 936 CD ARG C 120 -13.087 -70.961 -53.459 1.00 80.24 C
	ATOM 937 NE ARG C 120 -13.437 -71.004 -54.876 1.00 80.24 N
	ATOM 938 NH1 ARG C 120 -12.825 -68.818 -55.305 1.00 80.24 N
	ATOM 939 NH2 ARG C 120 -13.655 -70.132 -56.990 1.00 80.24 N
	ATOM 940 CZ ARG C 120 -13.305 -69.985 -55.720 1.00 80.24 C
	ATOM 941 N ALA C 121 -11.220 -70.692 -48.987 1.00 81.43 N
	ATOM 942 CA ALA C 121 -10.974 -70.463 -47.566 1.00 81.43 C
	ATOM 943 C ALA C 121 -12.082 -71.071 -46.712 1.00 81.43 C
	ATOM 944 CB ALA C 121 -10.847 -68.968 -47.282 1.00 81.43 C
	ATOM 945 O ALA C 121 -13.257 -71.031 -47.087 1.00 81.43 O
	ATOM 946 N PRO C 122 -11.661 -71.649 -45.518 1.00 83.92 N
	ATOM 947 CA PRO C 122 -12.691 -72.158 -44.608 1.00 83.92 C
	ATOM 948 C PRO C 122 -13.474 -71.041 -43.920 1.00 83.92 C
	ATOM 949 CB PRO C 122 -11.890 -72.971 -43.588 1.00 83.92 C
	ATOM 950 O PRO C 122 -12.963 -69.929 -43.764 1.00 83.92 O
	ATOM 951 CG PRO C 122 -10.497 -72.438 -43.684 1.00 83.92 C
	ATOM 952 CD PRO C 122 -10.326 -71.787 -45.027 1.00 83.92 C
	ATOM 953 N VAL C 123 -14.762 -71.339 -43.627 1.00 90.23 N
	ATOM 954 CA VAL C 123 -15.617 -70.361 -42.963 1.00 90.23 C
	ATOM 955 C VAL C 123 -15.157 -70.167 -41.520 1.00 90.23 C
	ATOM 956 CB VAL C 123 -17.101 -70.790 -42.996 1.00 90.23 C
	ATOM 957 O VAL C 123 -14.913 -71.140 -40.803 1.00 90.23 O
	ATOM 958 CG1 VAL C 123 -17.978 -69.756 -42.291 1.00 90.23 C
	ATOM 959 CG2 VAL C 123 -17.565 -70.996 -44.436 1.00 90.23 C
	ATOM 960 N LYS C 124 -15.069 -68.891 -41.031 1.00 89.48 N
	ATOM 961 CA LYS C 124 -14.529 -68.636 -39.698 1.00 89.48 C
	ATOM 962 C LYS C 124 -15.474 -67.761 -38.880 1.00 89.48 C
	ATOM 963 CB LYS C 124 -13.153 -67.974 -39.794 1.00 89.48 C
	ATOM 964 O LYS C 124 -15.614 -67.952 -37.670 1.00 89.48 O
	ATOM 965 CG LYS C 124 -12.088 -68.850 -40.437 1.00 89.48 C
	ATOM 966 CD LYS C 124 -10.750 -68.127 -40.529 1.00 89.48 C
	ATOM 967 CE LYS C 124 -9.722 -68.948 -41.295 1.00 89.48 C
	ATOM 968 NZ LYS C 124 -8.416 -68.232 -41.409 1.00 89.48 N
	ATOM 969 N PHE C 125 -16.212 -66.828 -39.437 1.00 91.43 N
	ATOM 970 CA PHE C 125 -16.817 -65.733 -38.688 1.00 91.43 C
	ATOM 971 C PHE C 125 -18.337 -65.788 -38.781 1.00 91.43 C
	ATOM 972 CB PHE C 125 -16.308 -64.383 -39.202 1.00 91.43 C
	ATOM 973 O PHE C 125 -19.010 -64.763 -38.649 1.00 91.43 O
	ATOM 974 CG PHE C 125 -14.817 -64.212 -39.086 1.00 91.43 C
	ATOM 975 CD1 PHE C 125 -14.220 -64.020 -37.846 1.00 91.43 C
	ATOM 976 CD2 PHE C 125 -14.012 -64.244 -40.217 1.00 91.43 C
	ATOM 977 CE1 PHE C 125 -12.841 -63.861 -37.735 1.00 91.43 C
	ATOM 978 CE2 PHE C 125 -12.633 -64.087 -40.115 1.00 91.43 C
	ATOM 979 CZ PHE C 125 -12.049 -63.894 -38.873 1.00 91.43 C
	ATOM 980 N VAL C 126 -18.927 -66.944 -39.097 1.00 91.22 N
	ATOM 981 CA VAL C 126 -20.376 -67.114 -39.100 1.00 91.22 C
	ATOM 982 C VAL C 126 -20.821 -67.777 -37.798 1.00 91.22 C
	ATOM 983 CB VAL C 126 -20.848 -67.948 -40.312 1.00 91.22 C
	ATOM 984 O VAL C 126 -20.371 -68.878 -37.470 1.00 91.22 O
	ATOM 985 CG1 VAL C 126 -22.365 -68.129 -40.285 1.00 91.22 C
	ATOM 986 CG2 VAL C 126 -20.409 -67.287 -41.617 1.00 91.22 C
	ATOM 987 N ASP C 127 -21.734 -67.208 -37.076 1.00 86.25 N
	ATOM 988 CA ASP C 127 -22.093 -67.640 -35.729 1.00 86.25 C
	ATOM 989 C ASP C 127 -23.303 -68.570 -35.755 1.00 86.25 C
	ATOM 990 CB ASP C 127 -22.378 -66.430 -34.836 1.00 86.25 C
	ATOM 991 O ASP C 127 -24.182 -68.479 -34.895 1.00 86.25 O
	ATOM 992 CG ASP C 127 -21.172 -65.525 -34.661 1.00 86.25 C
	ATOM 993 OD1 ASP C 127 -20.040 -66.037 -34.518 1.00 86.25 O
	ATOM 994 OD2 ASP C 127 -21.354 -64.288 -34.663 1.00 86.25 O
	ATOM 995 N ASP C 128 -23.525 -69.337 -36.797 1.00 89.18 N
	ATOM 996 CA ASP C 128 -24.528 -70.383 -36.977 1.00 89.18 C
	ATOM 997 C ASP C 128 -23.981 -71.528 -37.826 1.00 89.18 C
	ATOM 998 CB ASP C 128 -25.792 -69.809 -37.620 1.00 89.18 C
	ATOM 999 O ASP C 128 -23.516 -71.310 -38.946 1.00 89.18 O
	ATOM 1000 CG ASP C 128 -26.929 -70.813 -37.692 1.00 89.18 C
	ATOM 1001 OD1 ASP C 128 -26.860 -71.755 -38.511 1.00 89.18 O
	ATOM 1002 OD2 ASP C 128 -27.904 -70.659 -36.925 1.00 89.18 O
	ATOM 1003 N GLU C 129 -23.946 -72.655 -37.314 1.00 89.87 N
	ATOM 1004 CA GLU C 129 -23.332 -73.812 -37.960 1.00 89.87 C
	ATOM 1005 C GLU C 129 -23.976 -74.094 -39.314 1.00 89.87 C
	ATOM 1006 CB GLU C 129 -23.436 -75.047 -37.061 1.00 89.87 C
	ATOM 1007 O GLU C 129 -23.281 -74.399 -40.286 1.00 89.87 O
	ATOM 1008 CG GLU C 129 -22.698 -76.263 -37.600 1.00 89.87 C
	ATOM 1009 CD GLU C 129 -22.956 -77.527 -36.795 1.00 89.87 C
	ATOM 1010 OE1 GLU C 129 -22.530 -78.621 -37.230 1.00 89.87 O
	ATOM 1011 OE2 GLU C 129 -23.590 -77.422 -35.722 1.00 89.87 O
	ATOM 1012 N GLU C 130 -25.295 -74.116 -39.396 1.00 92.18 N
	ATOM 1013 CA GLU C 130 -25.999 -74.393 -40.645 1.00 92.18 C
	ATOM 1014 C GLU C 130 -25.717 -73.317 -41.689 1.00 92.18 C
	ATOM 1015 CB GLU C 130 -27.506 -74.506 -40.399 1.00 92.18 C
	ATOM 1016 O GLU C 130 -25.486 -73.625 -42.860 1.00 92.18 O
	ATOM 1017 CG GLU C 130 -28.267 -75.171 -41.537 1.00 92.18 C
	ATOM 1018 CD GLU C 130 -29.709 -75.498 -41.183 1.00 92.18 C
	ATOM 1019 OE1 GLU C 130 -30.048 -76.698 -41.066 1.00 92.18 O
	ATOM 1020 OE2 GLU C 130 -30.506 -74.548 -41.024 1.00 92.18 O
	ATOM 1021 N LEU C 131 -25.783 -72.082 -41.283 1.00 93.43 N
	ATOM 1022 CA LEU C 131 -25.476 -70.981 -42.190 1.00 93.43 C
	ATOM 1023 C LEU C 131 -24.025 -71.046 -42.653 1.00 93.43 C
	ATOM 1024 CB LEU C 131 -25.748 -69.636 -41.513 1.00 93.43 C
	ATOM 1025 O LEU C 131 -23.714 -70.680 -43.789 1.00 93.43 O
	ATOM 1026 CG LEU C 131 -27.207 -69.334 -41.166 1.00 93.43 C
	ATOM 1027 CD1 LEU C 131 -27.324 -67.959 -40.515 1.00 93.43 C
	ATOM 1028 CD2 LEU C 131 -28.081 -69.417 -42.413 1.00 93.43 C
	ATOM 1029 N ALA C 132 -23.128 -71.470 -41.718 1.00 93.30 N
	ATOM 1030 CA ALA C 132 -21.726 -71.661 -42.081 1.00 93.30 C
	ATOM 1031 C ALA C 132 -21.587 -72.655 -43.231 1.00 93.30 C
	ATOM 1032 CB ALA C 132 -20.923 -72.134 -40.872 1.00 93.30 C
	ATOM 1033 O ALA C 132 -20.782 -72.451 -44.142 1.00 93.30 O
	ATOM 1034 N TYR C 133 -22.354 -73.629 -43.239 1.00 92.92 N
	ATOM 1035 CA TYR C 133 -22.335 -74.601 -44.327 1.00 92.92 C
	ATOM 1036 C TYR C 133 -22.888 -73.994 -45.611 1.00 92.92 C
	ATOM 1037 CB TYR C 133 -23.142 -75.847 -43.948 1.00 92.92 C
	ATOM 1038 O TYR C 133 -22.352 -74.229 -46.696 1.00 92.92 O
	ATOM 1039 CG TYR C 133 -23.279 -76.846 -45.072 1.00 92.92 C
	ATOM 1040 CD1 TYR C 133 -24.481 -76.989 -45.760 1.00 92.92 C
	ATOM 1041 CD2 TYR C 133 -22.207 -77.649 -45.447 1.00 92.92 C
	ATOM 1042 CE1 TYR C 133 -24.613 -77.909 -46.795 1.00 92.92 C
	ATOM 1043 CE2 TYR C 133 -22.327 -78.572 -46.480 1.00 92.92 C
	ATOM 1044 OH TYR C 133 -23.656 -79.607 -48.171 1.00 92.92 O
	ATOM 1045 CZ TYR C 133 -23.532 -78.695 -47.147 1.00 92.92 C
	ATOM 1046 N VAL C 134 -24.004 -73.220 -45.484 1.00 93.89 N
	ATOM 1047 CA VAL C 134 -24.633 -72.607 -46.649 1.00 93.89 C
	ATOM 1048 C VAL C 134 -23.615 -71.749 -47.396 1.00 93.89 C
	ATOM 1049 CB VAL C 134 -25.859 -71.755 -46.251 1.00 93.89 C
	ATOM 1050 O VAL C 134 -23.490 -71.844 -48.619 1.00 93.89 O
	ATOM 1051 CG1 VAL C 134 -26.413 -71.006 -47.462 1.00 93.89 C
	ATOM 1052 CG2 VAL C 134 -26.938 -72.634 -45.622 1.00 93.89 C
	ATOM 1053 N ILE C 135 -22.952 -70.908 -46.609 1.00 93.38 N
	ATOM 1054 CA ILE C 135 -21.971 -70.037 -47.247 1.00 93.38 C
	ATOM 1055 C ILE C 135 -20.808 -70.871 -47.778 1.00 93.38 C
	ATOM 1056 CB ILE C 135 -21.454 -68.957 -46.270 1.00 93.38 C
	ATOM 1057 O ILE C 135 -20.225 -70.546 -48.815 1.00 93.38 O
	ATOM 1058 CG1 ILE C 135 -20.731 -67.845 -47.038 1.00 93.38 C
	ATOM 1059 CG2 ILE C 135 -20.536 -69.580 -45.214 1.00 93.38 C
	ATOM 1060 CD1 ILE C 135 -20.662 -66.520 -46.289 1.00 93.38 C
	ATOM 1061 N GLN C 136 -20.367 -71.875 -47.023 1.00 92.47 N
	ATOM 1062 CA GLN C 136 -19.335 -72.785 -47.509 1.00 92.47 C
	ATOM 1063 C GLN C 136 -19.748 -73.431 -48.828 1.00 92.47 C
	ATOM 1064 CB GLN C 136 -19.036 -73.863 -46.467 1.00 92.47 C
	ATOM 1065 O GLN C 136 -18.944 -73.525 -49.758 1.00 92.47 O
	ATOM 1066 CG GLN C 136 -17.912 -74.810 -46.868 1.00 92.47 C
	ATOM 1067 CD GLN C 136 -16.562 -74.122 -46.941 1.00 92.47 C
	ATOM 1068 NE2 GLN C 136 -15.780 -74.459 -47.961 1.00 92.47 N
	ATOM 1069 OE1 GLN C 136 -16.226 -73.293 -46.090 1.00 92.47 O
	ATOM 1070 N ARG C 137 -20.978 -73.929 -48.979 1.00 92.77 N
	ATOM 1071 CA ARG C 137 -21.508 -74.522 -50.202 1.00 92.77 C
	ATOM 1072 C ARG C 137 -21.477 -73.522 -51.353 1.00 92.77 C
	ATOM 1073 CB ARG C 137 -22.937 -75.022 -49.982 1.00 92.77 C
	ATOM 1074 O ARG C 137 -21.074 -73.863 -52.467 1.00 92.77 O
	ATOM 1075 CG ARG C 137 -23.551 -75.691 -51.202 1.00 92.77 C
	ATOM 1076 CD ARG C 137 -22.900 -77.035 -51.496 1.00 92.77 C
	ATOM 1077 NE ARG C 137 -23.569 -77.730 -52.592 1.00 92.77 N
	ATOM 1078 NH1 ARG C 137 -22.049 -79.466 -52.694 1.00 92.77 N
	ATOM 1079 NH2 ARG C 137 -23.835 -79.415 -54.130 1.00 92.77 N
	ATOM 1080 CZ ARG C 137 -23.149 -78.869 -53.136 1.00 92.77 C
	ATOM 1081 N TYR C 138 -21.894 -72.328 -50.989 1.00 92.51 N
	ATOM 1082 CA TYR C 138 -21.830 -71.272 -51.993 1.00 92.51 C
	ATOM 1083 C TYR C 138 -20.415 -71.127 -52.541 1.00 92.51 C
	ATOM 1084 CB TYR C 138 -22.300 -69.940 -51.403 1.00 92.51 C
	ATOM 1085 O TYR C 138 -20.217 -71.071 -53.757 1.00 92.51 O
	ATOM 1086 CG TYR C 138 -21.884 -68.736 -52.214 1.00 92.51 C
	ATOM 1087 CD1 TYR C 138 -20.803 -67.949 -51.823 1.00 92.51 C
	ATOM 1088 CD2 TYR C 138 -22.571 -68.384 -53.370 1.00 92.51 C
	ATOM 1089 CE1 TYR C 138 -20.418 -66.837 -52.566 1.00 92.51 C
	ATOM 1090 CE2 TYR C 138 -22.194 -67.275 -54.121 1.00 92.51 C
	ATOM 1091 OH TYR C 138 -20.740 -65.411 -54.451 1.00 92.51 O
	ATOM 1092 CZ TYR C 138 -21.118 -66.509 -53.712 1.00 92.51 C
	ATOM 1093 N ARG C 139 -19.454 -71.096 -51.697 1.00 91.38 N
	ATOM 1094 CA ARG C 139 -18.063 -70.907 -52.095 1.00 91.38 C
	ATOM 1095 C ARG C 139 -17.594 -72.041 -53.001 1.00 91.38 C
	ATOM 1096 CB ARG C 139 -17.159 -70.811 -50.864 1.00 91.38 C
	ATOM 1097 O ARG C 139 -16.902 -71.803 -53.993 1.00 91.38 O
	ATOM 1098 CG ARG C 139 -17.286 -69.499 -50.107 1.00 91.38 C
	ATOM 1099 CD ARG C 139 -16.375 -69.461 -48.888 1.00 91.38 C
	ATOM 1100 NE ARG C 139 -16.592 -68.257 -48.091 1.00 91.38 N
	ATOM 1101 NH1 ARG C 139 -15.279 -68.945 -46.319 1.00 91.38 N
	ATOM 1102 NH2 ARG C 139 -16.330 -66.909 -46.250 1.00 91.38 N
	ATOM 1103 CZ ARG C 139 -16.066 -68.040 -46.888 1.00 91.38 C
	ATOM 1104 N GLU C 140 -18.012 -73.160 -52.672 1.00 90.80 N
	ATOM 1105 CA GLU C 140 -17.586 -74.345 -53.412 1.00 90.80 C
	ATOM 1106 C GLU C 140 -18.287 -74.432 -54.764 1.00 90.80 C
	ATOM 1107 CB GLU C 140 -17.854 -75.613 -52.597 1.00 90.80 C
	ATOM 1108 O GLU C 140 -17.707 -74.912 -55.741 1.00 90.80 O
	ATOM 1109 CG GLU C 140 -16.971 -75.751 -51.366 1.00 90.80 C
	ATOM 1110 CD GLU C 140 -17.386 -76.895 -50.455 1.00 90.80 C
	ATOM 1111 OE1 GLU C 140 -16.624 -77.236 -49.522 1.00 90.80 O
	ATOM 1112 OE2 GLU C 140 -18.483 -77.456 -50.676 1.00 90.80 O
	ATOM 1113 N VAL C 141 -19.532 -74.020 -54.908 1.00 91.85 N
	ATOM 1114 CA VAL C 141 -20.318 -74.074 -56.136 1.00 91.85 C
	ATOM 1115 C VAL C 141 -19.893 -72.945 -57.072 1.00 91.85 C
	ATOM 1116 CB VAL C 141 -21.833 -73.983 -55.845 1.00 91.85 C
	ATOM 1117 O VAL C 141 -20.128 -73.012 -58.281 1.00 91.85 O
	ATOM 1118 CG1 VAL C 141 -22.626 -73.851 -57.144 1.00 91.85 C
	ATOM 1119 CG2 VAL C 141 -22.298 -75.205 -55.054 1.00 91.85 C
	ATOM 1120 N HIS C 142 -19.192 -71.977 -56.529 1.00 90.47 N
	ATOM 1121 CA HIS C 142 -18.811 -70.789 -57.284 1.00 90.47 C
	ATOM 1122 C HIS C 142 -18.036 -71.161 -58.544 1.00 90.47 C
	ATOM 1123 CB HIS C 142 -17.978 -69.845 -56.415 1.00 90.47 C
	ATOM 1124 O HIS C 142 -18.326 -70.653 -59.629 1.00 90.47 O
	ATOM 1125 CG HIS C 142 -17.430 -68.670 -57.161 1.00 90.47 C
	ATOM 1126 CD2 HIS C 142 -16.172 -68.389 -57.576 1.00 90.47 C
	ATOM 1127 ND1 HIS C 142 -18.215 -67.611 -57.561 1.00 90.47 N
	ATOM 1128 CE1 HIS C 142 -17.461 -66.726 -58.192 1.00 90.47 C
	ATOM 1129 NE2 HIS C 142 -16.217 -67.174 -58.215 1.00 90.47 N
	ATOM 1130 N ASP C 143 -17.075 -71.997 -58.375 1.00 88.93 N
	ATOM 1131 CA ASP C 143 -16.289 -72.385 -59.542 1.00 88.93 C
	ATOM 1132 C ASP C 143 -17.139 -73.165 -60.542 1.00 88.93 C
	ATOM 1133 CB ASP C 143 -15.077 -73.217 -59.119 1.00 88.93 C
	ATOM 1134 O ASP C 143 -16.926 -73.071 -61.752 1.00 88.93 O
	ATOM 1135 CG ASP C 143 -13.996 -72.391 -58.446 1.00 88.93 C
	ATOM 1136 OD1 ASP C 143 -13.962 -71.156 -58.639 1.00 88.93 O
	ATOM 1137 OD2 ASP C 143 -13.168 -72.980 -57.718 1.00 88.93 O
	ATOM 1138 N LEU C 144 -18.089 -73.899 -60.069 1.00 93.59 N
	ATOM 1139 CA LEU C 144 -19.008 -74.617 -60.945 1.00 93.59 C
	ATOM 1140 C LEU C 144 -19.844 -73.644 -61.770 1.00 93.59 C
	ATOM 1141 CB LEU C 144 -19.926 -75.529 -60.127 1.00 93.59 C
	ATOM 1142 O LEU C 144 -20.163 -73.920 -62.928 1.00 93.59 O
	ATOM 1143 CG LEU C 144 -19.257 -76.718 -59.435 1.00 93.59 C
	ATOM 1144 CD1 LEU C 144 -20.216 -77.359 -58.437 1.00 93.59 C
	ATOM 1145 CD2 LEU C 144 -18.787 -77.741 -60.464 1.00 93.59 C
	ATOM 1146 N LEU C 145 -20.119 -72.499 -61.134 1.00 93.18 N
	ATOM 1147 CA LEU C 145 -20.904 -71.480 -61.821 1.00 93.18 C
	ATOM 1148 C LEU C 145 -20.123 -70.887 -62.989 1.00 93.18 C
	ATOM 1149 CB LEU C 145 -21.312 -70.370 -60.848 1.00 93.18 C
	ATOM 1150 O LEU C 145 -20.703 -70.558 -64.026 1.00 93.18 O
	ATOM 1151 CG LEU C 145 -22.407 -70.721 -59.840 1.00 93.18 C
	ATOM 1152 CD1 LEU C 145 -22.582 -69.589 -58.833 1.00 93.18 C
	ATOM 1153 CD2 LEU C 145 -23.721 -71.013 -60.557 1.00 93.18 C
	ATOM 1154 N HIS C 146 -18.861 -70.784 -62.760 1.00 90.97 N
	ATOM 1155 CA HIS C 146 -18.042 -70.350 -63.887 1.00 90.97 C
	ATOM 1156 C HIS C 146 -18.181 -71.305 -65.068 1.00 90.97 C
	ATOM 1157 CB HIS C 146 -16.574 -70.240 -63.471 1.00 90.97 C
	ATOM 1158 O HIS C 146 -18.317 -70.867 -66.213 1.00 90.97 O
	ATOM 1159 CG HIS C 146 -16.234 -68.941 -62.812 1.00 90.97 C
	ATOM 1160 CD2 HIS C 146 -16.071 -68.623 -61.506 1.00 90.97 C
	ATOM 1161 ND1 HIS C 146 -16.022 -67.779 -63.522 1.00 90.97 N
	ATOM 1162 CE1 HIS C 146 -15.743 -66.800 -62.678 1.00 90.97 C
	ATOM 1163 NE2 HIS C 146 -15.766 -67.285 -61.449 1.00 90.97 N
	ATOM 1164 N THR C 147 -18.236 -72.534 -64.794 1.00 92.03 N
	ATOM 1165 CA THR C 147 -18.345 -73.565 -65.820 1.00 92.03 C
	ATOM 1166 C THR C 147 -19.729 -73.544 -66.462 1.00 92.03 C
	ATOM 1167 CB THR C 147 -18.069 -74.964 -65.237 1.00 92.03 C
	ATOM 1168 O THR C 147 -19.850 -73.564 -67.689 1.00 92.03 O
	ATOM 1169 CG2 THR C 147 -17.979 -76.012 -66.342 1.00 92.03 C
	ATOM 1170 OG1 THR C 147 -16.831 -74.938 -64.516 1.00 92.03 O
	ATOM 1171 N LEU C 148 -20.701 -73.382 -65.670 1.00 92.22 N
	ATOM 1172 CA LEU C 148 -22.084 -73.394 -66.134 1.00 92.22 C
	ATOM 1173 C LEU C 148 -22.384 -72.162 -66.981 1.00 92.22 C
	ATOM 1174 CB LEU C 148 -23.048 -73.457 -64.946 1.00 92.22 C
	ATOM 1175 O LEU C 148 -23.073 -72.257 -67.999 1.00 92.22 O
	ATOM 1176 CG LEU C 148 -24.231 -74.416 -65.083 1.00 92.22 C
	ATOM 1177 CD1 LEU C 148 -24.090 -75.575 -64.102 1.00 92.22 C
	ATOM 1178 CD2 LEU C 148 -25.547 -73.677 -64.860 1.00 92.22 C
	ATOM 1179 N LEU C 149 -21.779 -71.016 -66.655 1.00 91.94 N
	ATOM 1180 CA LEU C 149 -22.062 -69.752 -67.327 1.00 91.94 C
	ATOM 1181 C LEU C 149 -21.083 -69.514 -68.472 1.00 91.94 C
	ATOM 1182 CB LEU C 149 -21.996 -68.590 -66.333 1.00 91.94 C
	ATOM 1183 O LEU C 149 -21.278 -68.605 -69.282 1.00 91.94 O
	ATOM 1184 CG LEU C 149 -23.047 -68.588 -65.221 1.00 91.94 C
	ATOM 1185 CD1 LEU C 149 -22.759 -67.472 -64.223 1.00 91.94 C
	ATOM 1186 CD2 LEU C 149 -24.446 -68.439 -65.808 1.00 91.94 C
	ATOM 1187 N GLY C 150 -20.086 -70.397 -68.557 1.00 88.83 N
	ATOM 1188 CA GLY C 150 -19.066 -70.274 -69.586 1.00 88.83 C
	ATOM 1189 C GLY C 150 -18.230 -69.015 -69.449 1.00 88.83 C
	ATOM 1190 O GLY C 150 -17.864 -68.395 -70.450 1.00 88.83 O
	ATOM 1191 N MET C 151 -17.990 -68.626 -68.246 1.00 90.05 N
	ATOM 1192 CA MET C 151 -17.234 -67.405 -67.979 1.00 90.05 C
	ATOM 1193 C MET C 151 -15.843 -67.732 -67.445 1.00 90.05 C
	ATOM 1194 CB MET C 151 -17.981 -66.517 -66.982 1.00 90.05 C
	ATOM 1195 O MET C 151 -15.684 -68.647 -66.634 1.00 90.05 O
	ATOM 1196 CG MET C 151 -19.278 -65.941 -67.527 1.00 90.05 C
	ATOM 1197 SD MET C 151 -19.003 -64.802 -68.940 1.00 90.05 S
	ATOM 1198 CE MET C 151 -20.463 -65.184 -69.947 1.00 90.05 C
	ATOM 1199 N PRO C 152 -14.834 -67.038 -67.887 1.00 82.74 N
	ATOM 1200 CA PRO C 152 -13.474 -67.260 -67.391 1.00 82.74 C
	ATOM 1201 C PRO C 152 -13.234 -66.628 -66.022 1.00 82.74 C
	ATOM 1202 CB PRO C 152 -12.597 -66.600 -68.458 1.00 82.74 C
	ATOM 1203 O PRO C 152 -14.139 -66.009 -65.457 1.00 82.74 O
	ATOM 1204 CG PRO C 152 -13.453 -65.522 -69.042 1.00 82.74 C
	ATOM 1205 CD PRO C 152 -14.892 -65.926 -68.898 1.00 82.74 C
	ATOM 1206 N THR C 153 -12.056 -66.814 -65.538 1.00 81.54 N
	ATOM 1207 CA THR C 153 -11.762 -66.321 -64.197 1.00 81.54 C
	ATOM 1208 C THR C 153 -11.044 -64.976 -64.260 1.00 81.54 C
	ATOM 1209 CB THR C 153 -10.904 -67.327 -63.407 1.00 81.54 C
	ATOM 1210 O THR C 153 -10.409 -64.559 -63.290 1.00 81.54 O
	ATOM 1211 CG2 THR C 153 -11.663 -68.628 -63.167 1.00 81.54 C
	ATOM 1212 OG1 THR C 153 -9.711 -67.613 -64.147 1.00 81.54 O
	ATOM 1213 N ASN C 154 -11.053 -64.309 -65.393 1.00 81.54 N
	ATOM 1214 CA ASN C 154 -10.515 -62.954 -65.457 1.00 81.54 C
	ATOM 1215 C ASN C 154 -11.481 -61.939 -64.852 1.00 81.54 C
	ATOM 1216 CB ASN C 154 -10.182 -62.576 -66.901 1.00 81.54 C
	ATOM 1217 O ASN C 154 -12.576 -62.300 -64.417 1.00 81.54 O
	ATOM 1218 CG ASN C 154 -11.386 -62.662 -67.820 1.00 81.54 C
	ATOM 1219 ND2 ASN C 154 -11.142 -62.606 -69.124 1.00 81.54 N
	ATOM 1220 OD1 ASN C 154 -12.525 -62.776 -67.361 1.00 81.54 O
	ATOM 1221 N MET C 155 -11.099 -60.767 -64.687 1.00 83.39 N
	ATOM 1222 CA MET C 155 -11.889 -59.745 -64.007 1.00 83.39 C
	ATOM 1223 C MET C 155 -13.269 -59.612 -64.643 1.00 83.39 C
	ATOM 1224 CB MET C 155 -11.167 -58.397 -64.037 1.00 83.39 C
	ATOM 1225 O MET C 155 -14.278 -59.542 -63.938 1.00 83.39 O
	ATOM 1226 CG MET C 155 -11.742 -57.372 -63.073 1.00 83.39 C
	ATOM 1227 SD MET C 155 -11.741 -57.964 -61.336 1.00 83.39 S
	ATOM 1228 CE MET C 155 -11.474 -56.395 -60.464 1.00 83.39 C
	ATOM 1229 N LEU C 156 -13.284 -59.525 -65.997 1.00 84.92 N
	ATOM 1230 CA LEU C 156 -14.558 -59.405 -66.698 1.00 84.92 C
	ATOM 1231 C LEU C 156 -15.458 -60.598 -66.397 1.00 84.92 C
	ATOM 1232 CB LEU C 156 -14.331 -59.289 -68.207 1.00 84.92 C
	ATOM 1233 O LEU C 156 -16.630 -60.426 -66.051 1.00 84.92 O
	ATOM 1234 CG LEU C 156 -15.581 -59.107 -69.069 1.00 84.92 C
	ATOM 1235 CD1 LEU C 156 -16.186 -57.726 -68.839 1.00 84.92 C
	ATOM 1236 CD2 LEU C 156 -15.250 -59.313 -70.543 1.00 84.92 C
	ATOM 1237 N GLY C 157 -14.907 -61.764 -66.473 1.00 86.41 N
	ATOM 1238 CA GLY C 157 -15.658 -62.973 -66.173 1.00 86.41 C
	ATOM 1239 C GLY C 157 -16.162 -63.023 -64.743 1.00 86.41 C
	ATOM 1240 O GLY C 157 -17.296 -63.435 -64.493 1.00 86.41 O
	ATOM 1241 N GLU C 158 -15.353 -62.568 -63.817 1.00 87.66 N
	ATOM 1242 CA GLU C 158 -15.706 -62.568 -62.401 1.00 87.66 C
	ATOM 1243 C GLU C 158 -16.858 -61.607 -62.120 1.00 87.66 C
	ATOM 1244 CB GLU C 158 -14.493 -62.199 -61.544 1.00 87.66 C
	ATOM 1245 O GLU C 158 -17.765 -61.926 -61.348 1.00 87.66 O
	ATOM 1246 CG GLU C 158 -13.471 -63.319 -61.411 1.00 87.66 C
	ATOM 1247 CD GLU C 158 -13.993 -64.519 -60.637 1.00 87.66 C
	ATOM 1248 OE1 GLU C 158 -13.435 -65.629 -60.791 1.00 87.66 O
	ATOM 1249 OE2 GLU C 158 -14.967 -64.347 -59.871 1.00 87.66 O
	ATOM 1250 N VAL C 159 -16.778 -60.493 -62.750 1.00 89.08 N
	ATOM 1251 CA VAL C 159 -17.827 -59.499 -62.549 1.00 89.08 C
	ATOM 1252 C VAL C 159 -19.155 -60.035 -63.080 1.00 89.08 C
	ATOM 1253 CB VAL C 159 -17.480 -58.160 -63.236 1.00 89.08 C
	ATOM 1254 O VAL C 159 -20.195 -59.883 -62.436 1.00 89.08 O
	ATOM 1255 CG1 VAL C 159 -18.670 -57.203 -63.187 1.00 89.08 C
	ATOM 1256 CG2 VAL C 159 -16.254 -57.527 -62.581 1.00 89.08 C
	ATOM 1257 N VAL C 160 -19.132 -60.725 -64.198 1.00 90.40 N
	ATOM 1258 CA VAL C 160 -20.339 -61.277 -64.805 1.00 90.40 C
	ATOM 1259 C VAL C 160 -20.936 -62.345 -63.891 1.00 90.40 C
	ATOM 1260 CB VAL C 160 -20.050 -61.871 -66.202 1.00 90.40 C
	ATOM 1261 O VAL C 160 -22.140 -62.339 -63.624 1.00 90.40 O
	ATOM 1262 CG1 VAL C 160 -21.291 -62.565 -66.760 1.00 90.40 C
	ATOM 1263 CG2 VAL C 160 -19.570 -60.780 -67.157 1.00 90.40 C
	ATOM 1264 N VAL C 161 -20.093 -63.177 -63.394 1.00 92.08 N
	ATOM 1265 CA VAL C 161 -20.549 -64.234 -62.498 1.00 92.08 C
	ATOM 1266 C VAL C 161 -21.130 -63.620 -61.227 1.00 92.08 C
	ATOM 1267 CB VAL C 161 -19.404 -65.210 -62.143 1.00 92.08 C
	ATOM 1268 O VAL C 161 -22.143 -64.095 -60.707 1.00 92.08 O
	ATOM 1269 CG1 VAL C 161 -19.836 -66.168 -61.034 1.00 92.08 C
	ATOM 1270 CG2 VAL C 161 -18.963 -65.987 -63.382 1.00 92.08 C
	ATOM 1271 N LYS C 162 -20.525 -62.550 -60.805 1.00 91.21 N
	ATOM 1272 CA LYS C 162 -20.980 -61.882 -59.590 1.00 91.21 C
	ATOM 1273 C LYS C 162 -22.352 -61.245 -59.793 1.00 91.21 C
	ATOM 1274 CB LYS C 162 -19.970 -60.822 -59.149 1.00 91.21 C
	ATOM 1275 O LYS C 162 -23.170 -61.213 -58.872 1.00 91.21 O
	ATOM 1276 CG LYS C 162 -18.717 -61.392 -58.501 1.00 91.21 C
	ATOM 1277 CD LYS C 162 -19.042 -62.126 -57.206 1.00 91.21 C
	ATOM 1278 CE LYS C 162 -17.802 -62.769 -56.601 1.00 91.21 C
	ATOM 1279 NZ LYS C 162 -18.140 -63.632 -55.430 1.00 91.21 N
	ATOM 1280 N TRP C 163 -22.528 -60.755 -60.997 1.00 92.11 N
	ATOM 1281 CA TRP C 163 -23.862 -60.238 -61.285 1.00 92.11 C
	ATOM 1282 C TRP C 163 -24.900 -61.354 -61.235 1.00 92.11 C
	ATOM 1283 CB TRP C 163 -23.890 -59.557 -62.656 1.00 92.11 C
	ATOM 1284 O TRP C 163 -25.971 -61.188 -60.646 1.00 92.11 O
	ATOM 1285 CG TRP C 163 -23.685 -58.073 -62.604 1.00 92.11 C
	ATOM 1286 CD1 TRP C 163 -22.541 -57.388 -62.908 1.00 92.11 C
	ATOM 1287 CD2 TRP C 163 -24.650 -57.090 -62.218 1.00 92.11 C
	ATOM 1288 CE2 TRP C 163 -24.023 -55.828 -62.313 1.00 92.11 C
	ATOM 1289 CE3 TRP C 163 -25.987 -57.154 -61.801 1.00 92.11 C
	ATOM 1290 NE1 TRP C 163 -22.738 -56.038 -62.736 1.00 92.11 N
	ATOM 1291 CH2 TRP C 163 -25.995 -54.730 -61.601 1.00 92.11 C
	ATOM 1292 CZ2 TRP C 163 -24.688 -54.639 -62.006 1.00 92.11 C
	ATOM 1293 CZ3 TRP C 163 -26.647 -55.969 -61.496 1.00 92.11 C
	ATOM 1294 N PHE C 164 -24.550 -62.472 -61.785 1.00 94.26 N
	ATOM 1295 CA PHE C 164 -25.438 -63.628 -61.736 1.00 94.26 C
	ATOM 1296 C PHE C 164 -25.668 -64.073 -60.296 1.00 94.26 C
	ATOM 1297 CB PHE C 164 -24.862 -64.785 -62.557 1.00 94.26 C
	ATOM 1298 O PHE C 164 -26.810 -64.263 -59.875 1.00 94.26 O
	ATOM 1299 CG PHE C 164 -25.707 -66.030 -62.528 1.00 94.26 C
	ATOM 1300 CD1 PHE C 164 -25.493 -67.010 -61.566 1.00 94.26 C
	ATOM 1301 CD2 PHE C 164 -26.717 -66.221 -63.462 1.00 94.26 C
	ATOM 1302 CE1 PHE C 164 -26.273 -68.163 -61.536 1.00 94.26 C
	ATOM 1303 CE2 PHE C 164 -27.501 -67.370 -63.439 1.00 94.26 C
	ATOM 1304 CZ PHE C 164 -27.277 -68.341 -62.476 1.00 94.26 C
	ATOM 1305 N GLU C 165 -24.643 -64.138 -59.522 1.00 93.54 N
	ATOM 1306 CA GLU C 165 -24.712 -64.572 -58.130 1.00 93.54 C
	ATOM 1307 C GLU C 165 -25.491 -63.573 -57.279 1.00 93.54 C
	ATOM 1308 CB GLU C 165 -23.305 -64.766 -57.557 1.00 93.54 C
	ATOM 1309 O GLU C 165 -26.234 -63.966 -56.376 1.00 93.54 O
	ATOM 1310 CG GLU C 165 -22.581 -65.987 -58.106 1.00 93.54 C
	ATOM 1311 CD GLU C 165 -21.176 -66.151 -57.549 1.00 93.54 C
	ATOM 1312 OE1 GLU C 165 -20.648 -67.286 -57.558 1.00 93.54 O
	ATOM 1313 OE2 GLU C 165 -20.598 -65.136 -57.099 1.00 93.54 O
	ATOM 1314 N ALA C 166 -25.221 -62.339 -57.522 1.00 93.41 N
	ATOM 1315 CA ALA C 166 -25.927 -61.300 -56.777 1.00 93.41 C
	ATOM 1316 C ALA C 166 -27.439 -61.468 -56.900 1.00 93.41 C
	ATOM 1317 CB ALA C 166 -25.507 -59.916 -57.265 1.00 93.41 C
	ATOM 1318 O ALA C 166 -28.162 -61.383 -55.904 1.00 93.41 O
	ATOM 1319 N VAL C 167 -27.880 -61.829 -58.110 1.00 93.04 N
	ATOM 1320 CA VAL C 167 -29.306 -61.996 -58.368 1.00 93.04 C
	ATOM 1321 C VAL C 167 -29.796 -63.302 -57.746 1.00 93.04 C
	ATOM 1322 CB VAL C 167 -29.614 -61.979 -59.882 1.00 93.04 C
	ATOM 1323 O VAL C 167 -30.879 -63.348 -57.158 1.00 93.04 O
	ATOM 1324 CG1 VAL C 167 -31.091 -62.276 -60.137 1.00 93.04 C
	ATOM 1325 CG2 VAL C 167 -29.224 -60.633 -60.491 1.00 93.04 C
	ATOM 1326 N GLN C 168 -29.025 -64.291 -57.763 1.00 93.04 N
	ATOM 1327 CA GLN C 168 -29.392 -65.624 -57.295 1.00 93.04 C
	ATOM 1328 C GLN C 168 -29.341 -65.705 -55.772 1.00 93.04 C
	ATOM 1329 CB GLN C 168 -28.473 -66.681 -57.909 1.00 93.04 C
	ATOM 1330 O GLN C 168 -30.222 -66.299 -55.147 1.00 93.04 O
	ATOM 1331 CG GLN C 168 -28.898 -67.132 -59.300 1.00 93.04 C
	ATOM 1332 CD GLN C 168 -30.016 -68.157 -59.268 1.00 93.04 C
	ATOM 1333 NE2 GLN C 168 -30.846 -68.161 -60.305 1.00 93.04 N
	ATOM 1334 OE1 GLN C 168 -30.132 -68.940 -58.320 1.00 93.04 O
	ATOM 1335 N THR C 169 -28.389 -65.051 -55.080 1.00 92.18 N
	ATOM 1336 CA THR C 169 -28.133 -65.295 -53.665 1.00 92.18 C
	ATOM 1337 C THR C 169 -28.508 -64.075 -52.829 1.00 92.18 C
	ATOM 1338 CB THR C 169 -26.656 -65.655 -53.418 1.00 92.18 C
	ATOM 1339 O THR C 169 -28.851 -64.203 -51.652 1.00 92.18 O
	ATOM 1340 CG2 THR C 169 -26.254 -66.898 -54.206 1.00 92.18 C
	ATOM 1341 OG1 THR C 169 -25.829 -64.557 -53.824 1.00 92.18 O
	ATOM 1342 N GLY C 170 -28.482 -62.925 -53.414 1.00 91.39 N
	ATOM 1343 CA GLY C 170 -28.716 -61.698 -52.669 1.00 91.39 C
	ATOM 1344 C GLY C 170 -27.607 -61.377 -51.686 1.00 91.39 C
	ATOM 1345 O GLY C 170 -27.772 -60.521 -50.813 1.00 91.39 O
	ATOM 1346 N LEU C 171 -26.485 -62.073 -51.769 1.00 92.70 N
	ATOM 1347 CA LEU C 171 -25.365 -61.824 -50.868 1.00 92.70 C
	ATOM 1348 C LEU C 171 -24.764 -60.445 -51.115 1.00 92.70 C
	ATOM 1349 CB LEU C 171 -24.290 -62.900 -51.039 1.00 92.70 C
	ATOM 1350 O LEU C 171 -24.437 -60.101 -52.253 1.00 92.70 O
	ATOM 1351 CG LEU C 171 -24.583 -64.260 -50.403 1.00 92.70 C
	ATOM 1352 CD1 LEU C 171 -23.663 -65.328 -50.986 1.00 92.70 C
	ATOM 1353 CD2 LEU C 171 -24.431 -64.185 -48.887 1.00 92.70 C
	ATOM 1354 N PRO C 172 -24.631 -59.588 -50.076 1.00 88.37 N
	ATOM 1355 CA PRO C 172 -24.097 -58.232 -50.226 1.00 88.37 C
	ATOM 1356 C PRO C 172 -22.717 -58.210 -50.879 1.00 88.37 C
	ATOM 1357 CB PRO C 172 -24.028 -57.719 -48.786 1.00 88.37 C
	ATOM 1358 O PRO C 172 -22.419 -57.312 -51.670 1.00 88.37 O
	ATOM 1359 CG PRO C 172 -25.059 -58.512 -48.048 1.00 88.37 C
	ATOM 1360 CD PRO C 172 -25.150 -59.874 -48.673 1.00 88.37 C
	ATOM 1361 N MET C 173 -21.828 -59.095 -50.498 1.00 89.08 N
	ATOM 1362 CA MET C 173 -20.494 -59.122 -51.091 1.00 89.08 C
	ATOM 1363 C MET C 173 -20.575 -59.302 -52.603 1.00 89.08 C
	ATOM 1364 CB MET C 173 -19.653 -60.242 -50.476 1.00 89.08 C
	ATOM 1365 O MET C 173 -19.773 -58.730 -53.344 1.00 89.08 O
	ATOM 1366 CG MET C 173 -18.395 -60.568 -51.264 1.00 89.08 C
	ATOM 1367 SD MET C 173 -18.586 -62.067 -52.306 1.00 89.08 S
	ATOM 1368 CE MET C 173 -18.430 -63.358 -51.041 1.00 89.08 C
	ATOM 1369 N CYS C 174 -21.516 -60.113 -53.113 1.00 89.95 N
	ATOM 1370 CA CYS C 174 -21.715 -60.298 -54.546 1.00 89.95 C
	ATOM 1371 C CYS C 174 -22.244 -59.022 -55.192 1.00 89.95 C
	ATOM 1372 CB CYS C 174 -22.682 -61.452 -54.809 1.00 89.95 C
	ATOM 1373 O CYS C 174 -21.805 -58.645 -56.280 1.00 89.95 O
	ATOM 1374 SG CYS C 174 -22.043 -63.065 -54.308 1.00 89.95 S
	ATOM 1375 N ILE C 175 -23.147 -58.370 -54.523 1.00 86.73 N
	ATOM 1376 CA ILE C 175 -23.693 -57.108 -55.010 1.00 86.73 C
	ATOM 1377 C ILE C 175 -22.578 -56.070 -55.119 1.00 86.73 C
	ATOM 1378 CB ILE C 175 -24.821 -56.587 -54.091 1.00 86.73 C
	ATOM 1379 O ILE C 175 -22.443 -55.399 -56.145 1.00 86.73 O
	ATOM 1380 CG1 ILE C 175 -26.001 -57.567 -54.087 1.00 86.73 C
	ATOM 1381 CG2 ILE C 175 -25.272 -55.190 -54.527 1.00 86.73 C
	ATOM 1382 CD1 ILE C 175 -27.076 -57.237 -53.060 1.00 86.73 C
	ATOM 1383 N LEU C 176 -21.796 -56.097 -54.124 1.00 85.45 N
	ATOM 1384 CA LEU C 176 -20.694 -55.141 -54.113 1.00 85.45 C
	ATOM 1385 C LEU C 176 -19.676 -55.474 -55.198 1.00 85.45 C
	ATOM 1386 CB LEU C 176 -20.011 -55.126 -52.743 1.00 85.45 C
	ATOM 1387 O LEU C 176 -19.186 -54.579 -55.892 1.00 85.45 O
	ATOM 1388 CG LEU C 176 -20.758 -54.404 -51.621 1.00 85.45 C
	ATOM 1389 CD1 LEU C 176 -20.110 -54.705 -50.274 1.00 85.45 C
	ATOM 1390 CD2 LEU C 176 -20.791 -52.901 -51.880 1.00 85.45 C
	ATOM 1391 N GLY C 177 -19.362 -56.724 -55.306 1.00 84.52 N
	ATOM 1392 CA GLY C 177 -18.468 -57.141 -56.375 1.00 84.52 C
	ATOM 1393 C GLY C 177 -19.011 -56.839 -57.759 1.00 84.52 C
	ATOM 1394 O GLY C 177 -18.268 -56.404 -58.641 1.00 84.52 O
	ATOM 1395 N ALA C 178 -20.308 -57.006 -57.885 1.00 86.16 N
	ATOM 1396 CA ALA C 178 -20.963 -56.718 -59.158 1.00 86.16 C
	ATOM 1397 C ALA C 178 -20.966 -55.220 -59.446 1.00 86.16 C
	ATOM 1398 CB ALA C 178 -22.390 -57.259 -59.157 1.00 86.16 C
	ATOM 1399 O ALA C 178 -20.670 -54.796 -60.566 1.00 86.16 O
	ATOM 1400 N ALA C 179 -21.210 -54.445 -58.477 1.00 82.36 N
	ATOM 1401 CA ALA C 179 -21.347 -52.999 -58.628 1.00 82.36 C
	ATOM 1402 C ALA C 179 -19.982 -52.332 -58.776 1.00 82.36 C
	ATOM 1403 CB ALA C 179 -22.098 -52.408 -57.438 1.00 82.36 C
	ATOM 1404 O ALA C 179 -19.810 -51.433 -59.603 1.00 82.36 O
	ATOM 1405 N PHE C 180 -18.988 -52.836 -58.085 1.00 80.29 N
	ATOM 1406 CA PHE C 180 -17.724 -52.111 -58.030 1.00 80.29 C
	ATOM 1407 C PHE C 180 -16.650 -52.835 -58.833 1.00 80.29 C
	ATOM 1408 CB PHE C 180 -17.265 -51.935 -56.579 1.00 80.29 C
	ATOM 1409 O PHE C 180 -15.586 -52.274 -59.104 1.00 80.29 O
	ATOM 1410 CG PHE C 180 -18.115 -50.979 -55.786 1.00 80.29 C
	ATOM 1411 CD1 PHE C 180 -17.967 -49.605 -55.938 1.00 80.29 C
	ATOM 1412 CD2 PHE C 180 -19.061 -51.454 -54.888 1.00 80.29 C
	ATOM 1413 CE1 PHE C 180 -18.752 -48.718 -55.206 1.00 80.29 C
	ATOM 1414 CE2 PHE C 180 -19.849 -50.573 -54.152 1.00 80.29 C
	ATOM 1415 CZ PHE C 180 -19.692 -49.206 -54.312 1.00 80.29 C
	ATOM 1416 N GLY C 181 -16.909 -53.995 -59.190 1.00 79.93 N
	ATOM 1417 CA GLY C 181 -15.965 -54.752 -59.997 1.00 79.93 C
	ATOM 1418 C GLY C 181 -15.631 -54.079 -61.315 1.00 79.93 C
	ATOM 1419 O GLY C 181 -14.473 -54.066 -61.736 1.00 79.93 O
	ATOM 1420 N PRO C 182 -16.642 -53.346 -61.979 1.00 78.15 N
	ATOM 1421 CA PRO C 182 -16.427 -52.716 -63.283 1.00 78.15 C
	ATOM 1422 C PRO C 182 -15.432 -51.559 -63.222 1.00 78.15 C
	ATOM 1423 CB PRO C 182 -17.822 -52.216 -63.668 1.00 78.15 C
	ATOM 1424 O PRO C 182 -14.891 -51.150 -64.253 1.00 78.15 O
	ATOM 1425 CG PRO C 182 -18.763 -53.050 -62.859 1.00 78.15 C
	ATOM 1426 CD PRO C 182 -18.076 -53.440 -61.582 1.00 78.15 C
	ATOM 1427 N ILE C 183 -15.143 -50.995 -62.075 1.00 76.07 N
	ATOM 1428 CA ILE C 183 -14.252 -49.850 -61.921 1.00 76.07 C
	ATOM 1429 C ILE C 183 -12.850 -50.220 -62.399 1.00 76.07 C
	ATOM 1430 CB ILE C 183 -14.208 -49.362 -60.456 1.00 76.07 C
	ATOM 1431 O ILE C 183 -12.112 -49.367 -62.898 1.00 76.07 O
	ATOM 1432 CG1 ILE C 183 -15.584 -48.842 -60.024 1.00 76.07 C
	ATOM 1433 CG2 ILE C 183 -13.135 -48.284 -60.278 1.00 76.07 C
	ATOM 1434 CD1 ILE C 183 -15.690 -48.529 -58.538 1.00 76.07 C
	ATOM 1435 N ARG C 184 -12.414 -51.421 -62.617 1.00 75.90 N
	ATOM 1436 CA ARG C 184 -11.064 -51.840 -62.980 1.00 75.90 C
	ATOM 1437 C ARG C 184 -11.014 -52.334 -64.422 1.00 75.90 C
	ATOM 1438 CB ARG C 184 -10.568 -52.935 -62.034 1.00 75.90 C
	ATOM 1439 O ARG C 184 -9.968 -52.788 -64.892 1.00 75.90 O
	ATOM 1440 CG ARG C 184 -10.194 -52.430 -60.649 1.00 75.90 C
	ATOM 1441 CD ARG C 184 -9.358 -53.447 -59.884 1.00 75.90 C
	ATOM 1442 NE ARG C 184 -8.976 -52.948 -58.567 1.00 75.90 N
	ATOM 1443 NH1 ARG C 184 -7.829 -54.856 -57.949 1.00 75.90 N
	ATOM 1444 NH2 ARG C 184 -7.967 -53.079 -56.507 1.00 75.90 N
	ATOM 1445 CZ ARG C 184 -8.258 -53.629 -57.677 1.00 75.90 C
	ATOM 1446 N LEU C 185 -12.193 -52.275 -65.090 1.00 79.14 N
	ATOM 1447 CA LEU C 185 -12.247 -52.793 -66.453 1.00 79.14 C
	ATOM 1448 C LEU C 185 -11.929 -51.696 -67.464 1.00 79.14 C
	ATOM 1449 CB LEU C 185 -13.626 -53.389 -66.746 1.00 79.14 C
	ATOM 1450 O LEU C 185 -12.140 -50.512 -67.189 1.00 79.14 O
	ATOM 1451 CG LEU C 185 -13.970 -54.691 -66.020 1.00 79.14 C
	ATOM 1452 CD1 LEU C 185 -15.476 -54.930 -66.047 1.00 79.14 C
	ATOM 1453 CD2 LEU C 185 -13.225 -55.865 -66.646 1.00 79.14 C
	ATOM 1454 N SER C 186 -11.322 -52.087 -68.562 1.00 79.14 N
	ATOM 1455 CA SER C 186 -11.043 -51.169 -69.661 1.00 79.14 C
	ATOM 1456 C SER C 186 -12.331 -50.694 -70.325 1.00 79.14 C
	ATOM 1457 CB SER C 186 -10.140 -51.835 -70.701 1.00 79.14 C
	ATOM 1458 O SER C 186 -13.391 -51.296 -70.138 1.00 79.14 O
	ATOM 1459 OG SER C 186 -10.814 -52.905 -71.341 1.00 79.14 O
	ATOM 1460 N ALA C 187 -12.306 -49.580 -71.078 1.00 80.00 N
	ATOM 1461 CA ALA C 187 -13.464 -48.964 -71.720 1.00 80.00 C
	ATOM 1462 C ALA C 187 -14.144 -49.938 -72.677 1.00 80.00 C
	ATOM 1463 CB ALA C 187 -13.048 -47.696 -72.463 1.00 80.00 C
	ATOM 1464 O ALA C 187 -15.373 -50.027 -72.713 1.00 80.00 O
	ATOM 1465 N ARG C 188 -13.315 -50.629 -73.447 1.00 79.85 N
	ATOM 1466 CA ARG C 188 -13.860 -51.590 -74.401 1.00 79.85 C
	ATOM 1467 C ARG C 188 -14.599 -52.714 -73.685 1.00 79.85 C
	ATOM 1468 CB ARG C 188 -12.746 -52.170 -75.276 1.00 79.85 C
	ATOM 1469 O ARG C 188 -15.703 -53.092 -74.084 1.00 79.85 O
	ATOM 1470 CG ARG C 188 -13.224 -52.679 -76.626 1.00 79.85 C
	ATOM 1471 CD ARG C 188 -12.071 -53.198 -77.474 1.00 79.85 C
	ATOM 1472 NE ARG C 188 -12.544 -53.782 -78.726 1.00 79.85 N
	ATOM 1473 NH1 ARG C 188 -10.444 -54.390 -79.475 1.00 79.85 N
	ATOM 1474 NH2 ARG C 188 -12.295 -54.836 -80.752 1.00 79.85 N
	ATOM 1475 CZ ARG C 188 -11.760 -54.334 -79.648 1.00 79.85 C
	ATOM 1476 N LYS C 189 -14.095 -53.194 -72.624 1.00 81.69 N
	ATOM 1477 CA LYS C 189 -14.694 -54.267 -71.835 1.00 81.69 C
	ATOM 1478 C LYS C 189 -15.944 -53.783 -71.106 1.00 81.69 C
	ATOM 1479 CB LYS C 189 -13.684 -54.823 -70.830 1.00 81.69 C
	ATOM 1480 O LYS C 189 -16.928 -54.517 -70.995 1.00 81.69 O
	ATOM 1481 CG LYS C 189 -12.578 -55.656 -71.460 1.00 81.69 C
	ATOM 1482 CD LYS C 189 -11.636 -56.225 -70.406 1.00 81.69 C
	ATOM 1483 CE LYS C 189 -10.496 -57.010 -71.039 1.00 81.69 C
	ATOM 1484 NZ LYS C 189 -9.568 -57.566 -70.009 1.00 81.69 N
	ATOM 1485 N LEU C 190 -15.920 -52.625 -70.663 1.00 83.36 N
	ATOM 1486 CA LEU C 190 -17.066 -52.044 -69.971 1.00 83.36 C
	ATOM 1487 C LEU C 190 -18.265 -51.930 -70.907 1.00 83.36 C
	ATOM 1488 CB LEU C 190 -16.709 -50.665 -69.409 1.00 83.36 C
	ATOM 1489 O LEU C 190 -19.402 -52.170 -70.497 1.00 83.36 O
	ATOM 1490 CG LEU C 190 -17.446 -50.240 -68.138 1.00 83.36 C
	ATOM 1491 CD1 LEU C 190 -16.610 -50.569 -66.906 1.00 83.36 C
	ATOM 1492 CD2 LEU C 190 -17.778 -48.752 -68.184 1.00 83.36 C
	ATOM 1493 N GLN C 191 -17.951 -51.591 -72.185 1.00 85.05 N
	ATOM 1494 CA GLN C 191 -19.020 -51.470 -73.171 1.00 85.05 C
	ATOM 1495 C GLN C 191 -19.690 -52.818 -73.423 1.00 85.05 C
	ATOM 1496 CB GLN C 191 -18.480 -50.899 -74.483 1.00 85.05 C
	ATOM 1497 O GLN C 191 -20.919 -52.909 -73.459 1.00 85.05 O
	ATOM 1498 CG GLN C 191 -19.556 -50.313 -75.387 1.00 85.05 C
	ATOM 1499 CD GLN C 191 -18.984 -49.653 -76.628 1.00 85.05 C
	ATOM 1500 NE2 GLN C 191 -19.862 -49.174 -77.503 1.00 85.05 N
	ATOM 1501 OE1 GLN C 191 -17.763 -49.573 -76.798 1.00 85.05 O
	ATOM 1502 N VAL C 192 -18.908 -53.796 -73.515 1.00 82.58 N
	ATOM 1503 CA VAL C 192 -19.433 -55.139 -73.741 1.00 82.58 C
	ATOM 1504 C VAL C 192 -20.174 -55.621 -72.496 1.00 82.58 C
	ATOM 1505 CB VAL C 192 -18.310 -56.133 -74.111 1.00 82.58 C
	ATOM 1506 O VAL C 192 -21.224 -56.259 -72.599 1.00 82.58 O
	ATOM 1507 CG1 VAL C 192 -18.857 -57.556 -74.204 1.00 82.58 C
	ATOM 1508 CG2 VAL C 192 -17.649 -55.724 -75.426 1.00 82.58 C
	ATOM 1509 N LEU C 193 -19.688 -55.311 -71.319 1.00 86.08 N
	ATOM 1510 CA LEU C 193 -20.283 -55.696 -70.044 1.00 86.08 C
	ATOM 1511 C LEU C 193 -21.677 -55.096 -69.892 1.00 86.08 C
	ATOM 1512 CB LEU C 193 -19.393 -55.252 -68.881 1.00 86.08 C
	ATOM 1513 O LEU C 193 -22.641 -55.816 -69.622 1.00 86.08 O
	ATOM 1514 CG LEU C 193 -19.864 -55.644 -67.479 1.00 86.08 C
	ATOM 1515 CD1 LEU C 193 -19.766 -57.154 -67.290 1.00 86.08 C
	ATOM 1516 CD2 LEU C 193 -19.049 -54.913 -66.417 1.00 86.08 C
	ATOM 1517 N VAL C 194 -21.878 -53.852 -70.219 1.00 86.12 N
	ATOM 1518 CA VAL C 194 -23.110 -53.118 -69.948 1.00 86.12 C
	ATOM 1519 C VAL C 194 -24.147 -53.434 -71.022 1.00 86.12 C
	ATOM 1520 CB VAL C 194 -22.860 -51.595 -69.879 1.00 86.12 C
	ATOM 1521 O VAL C 194 -25.335 -53.577 -70.724 1.00 86.12 O
	ATOM 1522 CG1 VAL C 194 -24.182 -50.833 -69.811 1.00 86.12 C
	ATOM 1523 CG2 VAL C 194 -21.980 -51.252 -68.679 1.00 86.12 C
	ATOM 1524 N THR C 195 -23.691 -53.623 -72.291 1.00 88.04 N
	ATOM 1525 CA THR C 195 -24.629 -53.750 -73.401 1.00 88.04 C
	ATOM 1526 C THR C 195 -25.062 -55.203 -73.580 1.00 88.04 C
	ATOM 1527 CB THR C 195 -24.015 -53.229 -74.713 1.00 88.04 C
	ATOM 1528 O THR C 195 -26.226 -55.477 -73.877 1.00 88.04 O
	ATOM 1529 CG2 THR C 195 -24.177 -51.717 -74.834 1.00 88.04 C
	ATOM 1530 OG1 THR C 195 -22.620 -53.553 -74.743 1.00 88.04 O
	ATOM 1531 N GLU C 196 -24.190 -56.134 -73.308 1.00 89.55 N
	ATOM 1532 CA GLU C 196 -24.505 -57.508 -73.686 1.00 89.55 C
	ATOM 1533 C GLU C 196 -24.460 -58.438 -72.477 1.00 89.55 C
	ATOM 1534 CB GLU C 196 -23.540 -58.004 -74.766 1.00 89.55 C
	ATOM 1535 O GLU C 196 -25.440 -59.123 -72.177 1.00 89.55 O
	ATOM 1536 CG GLU C 196 -23.657 -57.256 -76.086 1.00 89.55 C
	ATOM 1537 CD GLU C 196 -23.098 -58.033 -77.268 1.00 89.55 C
	ATOM 1538 OE1 GLU C 196 -23.187 -57.540 -78.415 1.00 89.55 O
	ATOM 1539 OE2 GLU C 196 -22.567 -59.144 -77.044 1.00 89.55 O
	ATOM 1540 N LEU C 197 -23.487 -58.395 -71.598 1.00 89.64 N
	ATOM 1541 CA LEU C 197 -23.204 -59.437 -70.617 1.00 89.64 C
	ATOM 1542 C LEU C 197 -24.023 -59.225 -69.348 1.00 89.64 C
	ATOM 1543 CB LEU C 197 -21.711 -59.462 -70.277 1.00 89.64 C
	ATOM 1544 O LEU C 197 -24.539 -60.184 -68.770 1.00 89.64 O
	ATOM 1545 CG LEU C 197 -20.778 -60.005 -71.361 1.00 89.64 C
	ATOM 1546 CD1 LEU C 197 -19.324 -59.736 -70.991 1.00 89.64 C
	ATOM 1547 CD2 LEU C 197 -21.015 -61.496 -71.572 1.00 89.64 C
	ATOM 1548 N ILE C 198 -24.188 -58.023 -68.729 1.00 88.57 N
	ATOM 1549 CA ILE C 198 -24.952 -57.768 -67.513 1.00 88.57 C
	ATOM 1550 C ILE C 198 -26.422 -58.109 -67.746 1.00 88.57 C
	ATOM 1551 CB ILE C 198 -24.809 -56.300 -67.053 1.00 88.57 C
	ATOM 1552 O ILE C 198 -27.024 -58.853 -66.967 1.00 88.57 O
	ATOM 1553 CG1 ILE C 198 -23.418 -56.060 -66.455 1.00 88.57 C
	ATOM 1554 CG2 ILE C 198 -25.907 -55.939 -66.047 1.00 88.57 C
	ATOM 1555 CD1 ILE C 198 -23.171 -54.623 -66.018 1.00 88.57 C
	ATOM 1556 N PRO C 199 -27.026 -57.510 -68.896 1.00 91.18 N
	ATOM 1557 CA PRO C 199 -28.415 -57.898 -69.148 1.00 91.18 C
	ATOM 1558 C PRO C 199 -28.594 -59.410 -69.267 1.00 91.18 C
	ATOM 1559 CB PRO C 199 -28.740 -57.204 -70.474 1.00 91.18 C
	ATOM 1560 O PRO C 199 -29.579 -59.960 -68.768 1.00 91.18 O
	ATOM 1561 CG PRO C 199 -27.722 -56.117 -70.595 1.00 91.18 C
	ATOM 1562 CD PRO C 199 -26.507 -56.510 -69.806 1.00 91.18 C
	ATOM 1563 N TRP C 200 -27.659 -60.030 -69.828 1.00 90.18 N
	ATOM 1564 CA TRP C 200 -27.696 -61.482 -69.970 1.00 90.18 C
	ATOM 1565 C TRP C 200 -27.575 -62.165 -68.612 1.00 90.18 C
	ATOM 1566 CB TRP C 200 -26.575 -61.960 -70.898 1.00 90.18 C
	ATOM 1567 O TRP C 200 -28.344 -63.076 -68.298 1.00 90.18 O
	ATOM 1568 CG TRP C 200 -26.440 -63.452 -70.971 1.00 90.18 C
	ATOM 1569 CD1 TRP C 200 -27.174 -64.309 -71.743 1.00 90.18 C
	ATOM 1570 CD2 TRP C 200 -25.515 -64.262 -70.239 1.00 90.18 C
	ATOM 1571 CE2 TRP C 200 -25.745 -65.604 -70.618 1.00 90.18 C
	ATOM 1572 CE3 TRP C 200 -24.514 -63.985 -69.299 1.00 90.18 C
	ATOM 1573 NE1 TRP C 200 -26.761 -65.604 -71.535 1.00 90.18 N
	ATOM 1574 CH2 TRP C 200 -24.034 -66.366 -69.171 1.00 90.18 C
	ATOM 1575 CZ2 TRP C 200 -25.008 -66.666 -70.089 1.00 90.18 C
	ATOM 1576 CZ3 TRP C 200 -23.781 -65.043 -68.774 1.00 90.18 C
	ATOM 1577 N ALA C 201 -26.621 -61.782 -67.721 1.00 92.60 N
	ATOM 1578 CA ALA C 201 -26.390 -62.371 -66.404 1.00 92.60 C
	ATOM 1579 C ALA C 201 -27.601 -62.177 -65.496 1.00 92.60 C
	ATOM 1580 CB ALA C 201 -25.145 -61.765 -65.761 1.00 92.60 C
	ATOM 1581 O ALA C 201 -28.025 -63.108 -64.808 1.00 92.60 O
	ATOM 1582 N VAL C 202 -28.124 -61.005 -65.530 1.00 91.95 N
	ATOM 1583 CA VAL C 202 -29.272 -60.676 -64.692 1.00 91.95 C
	ATOM 1584 C VAL C 202 -30.486 -61.489 -65.136 1.00 91.95 C
	ATOM 1585 CB VAL C 202 -29.595 -59.166 -64.739 1.00 91.95 C
	ATOM 1586 O VAL C 202 -31.189 -62.070 -64.306 1.00 91.95 O
	ATOM 1587 CG1 VAL C 202 -30.932 -58.879 -64.058 1.00 91.95 C
	ATOM 1588 CG2 VAL C 202 -28.475 -58.360 -64.085 1.00 91.95 C
	ATOM 1589 N GLN C 203 -30.750 -61.518 -66.514 1.00 92.82 N
	ATOM 1590 CA GLN C 203 -31.869 -62.286 -67.052 1.00 92.82 C
	ATOM 1591 C GLN C 203 -31.738 -63.766 -66.704 1.00 92.82 C
	ATOM 1592 CB GLN C 203 -31.962 -62.109 -68.568 1.00 92.82 C
	ATOM 1593 O GLN C 203 -32.699 -64.389 -66.247 1.00 92.82 O
	ATOM 1594 CG GLN C 203 -33.240 -62.672 -69.176 1.00 92.82 C
	ATOM 1595 CD GLN C 203 -33.993 -61.652 -70.009 1.00 92.82 C
	ATOM 1596 NE2 GLN C 203 -35.244 -61.959 -70.333 1.00 92.82 N
	ATOM 1597 OE1 GLN C 203 -33.455 -60.596 -70.357 1.00 92.82 O
	ATOM 1598 N ASN C 204 -30.598 -64.284 -66.840 1.00 92.19 N
	ATOM 1599 CA ASN C 204 -30.366 -65.690 -66.528 1.00 92.19 C
	ATOM 1600 C ASN C 204 -30.391 -65.942 -65.023 1.00 92.19 C
	ATOM 1601 CB ASN C 204 -29.038 -66.160 -67.123 1.00 92.19 C
	ATOM 1602 O ASN C 204 -30.834 -67.000 -64.574 1.00 92.19 O
	ATOM 1603 CG ASN C 204 -29.135 -66.458 -68.607 1.00 92.19 C
	ATOM 1604 ND2 ASN C 204 -28.651 -65.535 -69.429 1.00 92.19 N
	ATOM 1605 OD1 ASN C 204 -29.642 -67.508 -69.010 1.00 92.19 O
	ATOM 1606 N GLY C 205 -29.924 -65.035 -64.210 1.00 93.03 N
	ATOM 1607 CA GLY C 205 -29.993 -65.148 -62.761 1.00 93.03 C
	ATOM 1608 C GLY C 205 -31.415 -65.196 -62.234 1.00 93.03 C
	ATOM 1609 O GLY C 205 -31.718 -65.969 -61.323 1.00 93.03 O
	ATOM 1610 N ARG C 206 -32.286 -64.454 -62.922 1.00 92.75 N
	ATOM 1611 CA ARG C 206 -33.685 -64.401 -62.512 1.00 92.75 C
	ATOM 1612 C ARG C 206 -34.436 -65.649 -62.964 1.00 92.75 C
	ATOM 1613 CB ARG C 206 -34.364 -63.150 -63.074 1.00 92.75 C
	ATOM 1614 O ARG C 206 -35.269 -66.180 -62.227 1.00 92.75 O
	ATOM 1615 CG ARG C 206 -34.054 -61.880 -62.298 1.00 92.75 C
	ATOM 1616 CD ARG C 206 -34.831 -60.686 -62.835 1.00 92.75 C
	ATOM 1617 NE ARG C 206 -34.585 -59.483 -62.046 1.00 92.75 N
	ATOM 1618 NH1 ARG C 206 -35.615 -58.046 -63.534 1.00 92.75 N
	ATOM 1619 NH2 ARG C 206 -34.687 -57.232 -61.602 1.00 92.75 N
	ATOM 1620 CZ ARG C 206 -34.963 -58.256 -62.396 1.00 92.75 C
	ATOM 1621 N ASN C 207 -34.086 -66.126 -64.156 1.00 91.52 N
	ATOM 1622 CA ASN C 207 -34.818 -67.232 -64.765 1.00 91.52 C
	ATOM 1623 C ASN C 207 -34.325 -68.581 -64.249 1.00 91.52 C
	ATOM 1624 CB ASN C 207 -34.707 -67.174 -66.290 1.00 91.52 C
	ATOM 1625 O ASN C 207 -35.082 -69.552 -64.219 1.00 91.52 O
	ATOM 1626 CG ASN C 207 -35.467 -66.005 -66.886 1.00 91.52 C
	ATOM 1627 ND2 ASN C 207 -35.132 -65.648 -68.121 1.00 91.52 N
	ATOM 1628 OD1 ASN C 207 -36.346 -65.427 -66.242 1.00 91.52 O
	ATOM 1629 N ALA C 208 -33.192 -68.637 -63.769 1.00 91.96 N
	ATOM 1630 CA ALA C 208 -32.570 -69.907 -63.402 1.00 91.96 C
	ATOM 1631 C ALA C 208 -33.063 -70.386 -62.039 1.00 91.96 C
	ATOM 1632 CB ALA C 208 -31.049 -69.774 -63.398 1.00 91.96 C
	ATOM 1633 O ALA C 208 -33.411 -69.574 -61.178 1.00 91.96 O
	ATOM 1634 N ARG C 209 -33.171 -71.737 -61.951 1.00 90.99 N
	ATOM 1635 CA ARG C 209 -33.447 -72.320 -60.642 1.00 90.99 C
	ATOM 1636 C ARG C 209 -32.322 -72.015 -59.659 1.00 90.99 C
	ATOM 1637 CB ARG C 209 -33.646 -73.833 -60.758 1.00 90.99 C
	ATOM 1638 O ARG C 209 -31.177 -71.804 -60.063 1.00 90.99 O
	ATOM 1639 CG ARG C 209 -34.419 -74.443 -59.600 1.00 90.99 C
	ATOM 1640 CD ARG C 209 -34.631 -75.939 -59.790 1.00 90.99 C
	ATOM 1641 NE ARG C 209 -35.035 -76.588 -58.546 1.00 90.99 N
	ATOM 1642 NH1 ARG C 209 -34.885 -78.738 -59.378 1.00 90.99 N
	ATOM 1643 NH2 ARG C 209 -35.521 -78.387 -57.204 1.00 90.99 N
	ATOM 1644 CZ ARG C 209 -35.146 -77.903 -58.379 1.00 90.99 C
	ATOM 1645 N CYS C 210 -32.667 -71.924 -58.362 1.00 92.40 N
	ATOM 1646 CA CYS C 210 -31.646 -71.596 -57.374 1.00 92.40 C
	ATOM 1647 C CYS C 210 -30.456 -72.542 -57.485 1.00 92.40 C
	ATOM 1648 CB CYS C 210 -32.228 -71.658 -55.962 1.00 92.40 C
	ATOM 1649 O CYS C 210 -30.603 -73.754 -57.320 1.00 92.40 O
	ATOM 1650 SG CYS C 210 -31.059 -71.175 -54.672 1.00 92.40 S
	ATOM 1651 N VAL C 211 -29.318 -72.000 -57.671 1.00 92.01 N
	ATOM 1652 CA VAL C 211 -28.112 -72.746 -58.015 1.00 92.01 C
	ATOM 1653 C VAL C 211 -27.627 -73.533 -56.799 1.00 92.01 C
	ATOM 1654 CB VAL C 211 -26.993 -71.811 -58.526 1.00 92.01 C
	ATOM 1655 O VAL C 211 -26.874 -74.499 -56.938 1.00 92.01 O
	ATOM 1656 CG1 VAL C 211 -27.332 -71.272 -59.915 1.00 92.01 C
	ATOM 1657 CG2 VAL C 211 -26.767 -70.663 -57.544 1.00 92.01 C
	ATOM 1658 N LEU C 212 -28.017 -73.156 -55.626 1.00 93.18 N
	ATOM 1659 CA LEU C 212 -27.583 -73.868 -54.428 1.00 93.18 C
	ATOM 1660 C LEU C 212 -28.462 -75.087 -54.171 1.00 93.18 C
	ATOM 1661 CB LEU C 212 -27.611 -72.938 -53.212 1.00 93.18 C
	ATOM 1662 O LEU C 212 -28.121 -75.941 -53.350 1.00 93.18 O
	ATOM 1663 CG LEU C 212 -26.494 -71.897 -53.129 1.00 93.18 C
	ATOM 1664 CD1 LEU C 212 -26.903 -70.753 -52.207 1.00 93.18 C
	ATOM 1665 CD2 LEU C 212 -25.198 -72.540 -52.648 1.00 93.18 C
	ATOM 1666 N ASN C 213 -29.599 -75.239 -54.883 1.00 94.05 N
	ATOM 1667 CA ASN C 213 -30.537 -76.341 -54.696 1.00 94.05 C
	ATOM 1668 C ASN C 213 -30.259 -77.485 -55.666 1.00 94.05 C
	ATOM 1669 CB ASN C 213 -31.979 -75.851 -54.852 1.00 94.05 C
	ATOM 1670 O ASN C 213 -31.127 -78.326 -55.906 1.00 94.05 O
	ATOM 1671 CG ASN C 213 -32.408 -74.931 -53.726 1.00 94.05 C
	ATOM 1672 ND2 ASN C 213 -33.477 -74.177 -53.952 1.00 94.05 N
	ATOM 1673 OD1 ASN C 213 -31.782 -74.896 -52.663 1.00 94.05 O
	ATOM 1674 N ILE C 214 -29.096 -77.472 -56.195 1.00 94.86 N
	ATOM 1675 CA ILE C 214 -28.765 -78.513 -57.161 1.00 94.86 C
	ATOM 1676 C ILE C 214 -27.694 -79.434 -56.581 1.00 94.86 C
	ATOM 1677 CB ILE C 214 -28.284 -77.909 -58.500 1.00 94.86 C
	ATOM 1678 O ILE C 214 -26.656 -78.966 -56.105 1.00 94.86 O
	ATOM 1679 CG1 ILE C 214 -29.331 -76.934 -59.052 1.00 94.86 C
	ATOM 1680 CG2 ILE C 214 -27.979 -79.016 -59.513 1.00 94.86 C
	ATOM 1681 CD1 ILE C 214 -28.857 -76.134 -60.257 1.00 94.86 C
	ATOM 1682 N TYR C 215 -27.950 -80.648 -56.556 1.00 93.92 N
	ATOM 1683 CA TYR C 215 -26.970 -81.635 -56.120 1.00 93.92 C
	ATOM 1684 C TYR C 215 -25.951 -81.914 -57.218 1.00 93.92 C
	ATOM 1685 CB TYR C 215 -27.664 -82.937 -55.709 1.00 93.92 C
	ATOM 1686 O TYR C 215 -26.019 -82.946 -57.890 1.00 93.92 O
	ATOM 1687 CG TYR C 215 -27.052 -83.594 -54.495 1.00 93.92 C
	ATOM 1688 CD1 TYR C 215 -25.777 -84.153 -54.550 1.00 93.92 C
	ATOM 1689 CD2 TYR C 215 -27.747 -83.659 -53.293 1.00 93.92 C
	ATOM 1690 CE1 TYR C 215 -25.210 -84.761 -53.435 1.00 93.92 C
	ATOM 1691 CE2 TYR C 215 -27.190 -84.265 -52.172 1.00 93.92 C
	ATOM 1692 OH TYR C 215 -25.366 -85.413 -51.145 1.00 93.92 O
	ATOM 1693 CZ TYR C 215 -25.923 -84.812 -52.252 1.00 93.92 C
	ATOM 1694 N TYR C 216 -25.007 -81.082 -57.441 1.00 94.33 N
	ATOM 1695 CA TYR C 216 -24.051 -81.095 -58.542 1.00 94.33 C
	ATOM 1696 C TYR C 216 -23.280 -82.409 -58.580 1.00 94.33 C
	ATOM 1697 CB TYR C 216 -23.076 -79.921 -58.422 1.00 94.33 C
	ATOM 1698 O TYR C 216 -22.956 -82.916 -59.656 1.00 94.33 O
	ATOM 1699 CG TYR C 216 -23.723 -78.571 -58.616 1.00 94.33 C
	ATOM 1700 CD1 TYR C 216 -24.025 -78.099 -59.892 1.00 94.33 C
	ATOM 1701 CD2 TYR C 216 -24.033 -77.765 -57.526 1.00 94.33 C
	ATOM 1702 CE1 TYR C 216 -24.620 -76.855 -60.076 1.00 94.33 C
	ATOM 1703 CE2 TYR C 216 -24.628 -76.520 -57.699 1.00 94.33 C
	ATOM 1704 OH TYR C 216 -25.507 -74.842 -59.152 1.00 94.33 O
	ATOM 1705 CZ TYR C 216 -24.918 -76.074 -58.975 1.00 94.33 C
	ATOM 1706 N GLU C 217 -23.037 -83.021 -57.461 1.00 92.89 N
	ATOM 1707 CA GLU C 217 -22.245 -84.238 -57.312 1.00 92.89 C
	ATOM 1708 C GLU C 217 -22.904 -85.416 -58.023 1.00 92.89 C
	ATOM 1709 CB GLU C 217 -22.038 -84.567 -55.831 1.00 92.89 C
	ATOM 1710 O GLU C 217 -22.243 -86.410 -58.333 1.00 92.89 O
	ATOM 1711 CG GLU C 217 -21.215 -83.530 -55.080 1.00 92.89 C
	ATOM 1712 CD GLU C 217 -22.050 -82.384 -54.531 1.00 92.89 C
	ATOM 1713 OE1 GLU C 217 -21.537 -81.605 -53.697 1.00 92.89 O
	ATOM 1714 OE2 GLU C 217 -23.227 -82.265 -54.939 1.00 92.89 O
	ATOM 1715 N ARG C 218 -24.165 -85.254 -58.439 1.00 92.40 N
	ATOM 1716 CA ARG C 218 -24.898 -86.317 -59.119 1.00 92.40 C
	ATOM 1717 C ARG C 218 -25.078 -85.998 -60.599 1.00 92.40 C
	ATOM 1718 CB ARG C 218 -26.261 -86.537 -58.461 1.00 92.40 C
	ATOM 1719 O ARG C 218 -25.719 -86.756 -61.330 1.00 92.40 O
	ATOM 1720 CG ARG C 218 -26.180 -87.023 -57.022 1.00 92.40 C
	ATOM 1721 CD ARG C 218 -27.561 -87.203 -56.409 1.00 92.40 C
	ATOM 1722 NE ARG C 218 -27.481 -87.554 -54.994 1.00 92.40 N
	ATOM 1723 NH1 ARG C 218 -29.766 -87.571 -54.656 1.00 92.40 N
	ATOM 1724 NH2 ARG C 218 -28.343 -88.038 -52.921 1.00 92.40 N
	ATOM 1725 CZ ARG C 218 -28.530 -87.720 -54.193 1.00 92.40 C
	ATOM 1726 N ARG C 219 -24.561 -84.899 -60.991 1.00 94.22 N
	ATOM 1727 CA ARG C 219 -24.854 -84.450 -62.349 1.00 94.22 C
	ATOM 1728 C ARG C 219 -23.591 -84.424 -63.202 1.00 94.22 C
	ATOM 1729 CB ARG C 219 -25.503 -83.064 -62.329 1.00 94.22 C
	ATOM 1730 O ARG C 219 -23.576 -83.827 -64.280 1.00 94.22 O
	ATOM 1731 CG ARG C 219 -26.743 -82.977 -61.454 1.00 94.22 C
	ATOM 1732 CD ARG C 219 -27.965 -83.562 -62.148 1.00 94.22 C
	ATOM 1733 NE ARG C 219 -29.185 -83.329 -61.380 1.00 94.22 N
	ATOM 1734 NH1 ARG C 219 -30.540 -83.039 -63.228 1.00 94.22 N
	ATOM 1735 NH2 ARG C 219 -31.423 -82.888 -61.118 1.00 94.22 N
	ATOM 1736 CZ ARG C 219 -30.380 -83.086 -61.910 1.00 94.22 C
	ATOM 1737 N TRP C 220 -22.596 -85.091 -62.831 1.00 94.73 N
	ATOM 1738 CA TRP C 220 -21.319 -85.003 -63.531 1.00 94.73 C
	ATOM 1739 C TRP C 220 -21.425 -85.593 -64.933 1.00 94.73 C
	ATOM 1740 CB TRP C 220 -20.221 -85.723 -62.742 1.00 94.73 C
	ATOM 1741 O TRP C 220 -20.827 -85.073 -65.879 1.00 94.73 O
	ATOM 1742 CG TRP C 220 -19.989 -85.163 -61.371 1.00 94.73 C
	ATOM 1743 CD1 TRP C 220 -20.106 -85.824 -60.180 1.00 94.73 C
	ATOM 1744 CD2 TRP C 220 -19.604 -83.822 -61.051 1.00 94.73 C
	ATOM 1745 CE2 TRP C 220 -19.505 -83.741 -59.644 1.00 94.73 C
	ATOM 1746 CE3 TRP C 220 -19.332 -82.681 -61.817 1.00 94.73 C
	ATOM 1747 NE1 TRP C 220 -19.816 -84.974 -59.137 1.00 94.73 N
	ATOM 1748 CH2 TRP C 220 -18.884 -81.460 -59.761 1.00 94.73 C
	ATOM 1749 CZ2 TRP C 220 -19.145 -82.562 -58.987 1.00 94.73 C
	ATOM 1750 CZ3 TRP C 220 -18.974 -81.509 -61.162 1.00 94.73 C
	ATOM 1751 N GLU C 221 -22.217 -86.607 -65.171 1.00 93.81 N
	ATOM 1752 CA GLU C 221 -22.330 -87.324 -66.438 1.00 93.81 C
	ATOM 1753 C GLU C 221 -23.323 -86.640 -67.373 1.00 93.81 C
	ATOM 1754 CB GLU C 221 -22.749 -88.777 -66.198 1.00 93.81 C
	ATOM 1755 O GLU C 221 -23.338 -86.910 -68.576 1.00 93.81 O
	ATOM 1756 CG GLU C 221 -21.710 -89.601 -65.451 1.00 93.81 C
	ATOM 1757 CD GLU C 221 -22.166 -91.022 -65.161 1.00 93.81 C
	ATOM 1758 OE1 GLU C 221 -21.389 -91.799 -64.561 1.00 93.81 O
	ATOM 1759 OE2 GLU C 221 -23.310 -91.362 -65.538 1.00 93.81 O
	ATOM 1760 N GLN C 222 -24.030 -85.699 -66.861 1.00 94.50 N
	ATOM 1761 CA GLN C 222 -25.026 -84.978 -67.647 1.00 94.50 C
	ATOM 1762 C GLN C 222 -24.363 -83.978 -68.590 1.00 94.50 C
	ATOM 1763 CB GLN C 222 -26.017 -84.259 -66.730 1.00 94.50 C
	ATOM 1764 O GLN C 222 -23.318 -83.409 -68.266 1.00 94.50 O
	ATOM 1765 CG GLN C 222 -27.194 -83.634 -67.467 1.00 94.50 C
	ATOM 1766 CD GLN C 222 -28.199 -82.993 -66.529 1.00 94.50 C
	ATOM 1767 NE2 GLN C 222 -29.270 -82.445 -67.093 1.00 94.50 N
	ATOM 1768 OE1 GLN C 222 -28.015 -82.990 -65.308 1.00 94.50 O
	ATOM 1769 N SER C 223 -24.824 -83.972 -69.828 1.00 94.64 N
	ATOM 1770 CA SER C 223 -24.252 -83.005 -70.759 1.00 94.64 C
	ATOM 1771 C SER C 223 -24.458 -81.576 -70.267 1.00 94.64 C
	ATOM 1772 CB SER C 223 -24.869 -83.168 -72.148 1.00 94.64 C
	ATOM 1773 O SER C 223 -25.505 -81.253 -69.702 1.00 94.64 O
	ATOM 1774 OG SER C 223 -26.145 -82.553 -72.208 1.00 94.64 O
	ATOM 1775 N LEU C 224 -23.460 -80.653 -70.316 1.00 92.84 N
	ATOM 1776 CA LEU C 224 -23.510 -79.260 -69.884 1.00 92.84 C
	ATOM 1777 C LEU C 224 -24.693 -78.536 -70.519 1.00 92.84 C
	ATOM 1778 CB LEU C 224 -22.206 -78.542 -70.240 1.00 92.84 C
	ATOM 1779 O LEU C 224 -25.396 -77.779 -69.846 1.00 92.84 O
	ATOM 1780 CG LEU C 224 -22.088 -77.086 -69.785 1.00 92.84 C
	ATOM 1781 CD1 LEU C 224 -22.045 -77.009 -68.263 1.00 92.84 C
	ATOM 1782 CD2 LEU C 224 -20.853 -76.433 -70.395 1.00 92.84 C
	ATOM 1783 N GLU C 225 -25.024 -78.775 -71.787 1.00 92.69 N
	ATOM 1784 CA GLU C 225 -26.134 -78.151 -72.501 1.00 92.69 C
	ATOM 1785 C GLU C 225 -27.477 -78.586 -71.923 1.00 92.69 C
	ATOM 1786 CB GLU C 225 -26.070 -78.486 -73.993 1.00 92.69 C
	ATOM 1787 O GLU C 225 -28.376 -77.762 -71.739 1.00 92.69 O
	ATOM 1788 CG GLU C 225 -25.129 -77.590 -74.785 1.00 92.69 C
	ATOM 1789 CD GLU C 225 -25.143 -77.876 -76.279 1.00 92.69 C
	ATOM 1790 OE1 GLU C 225 -24.427 -77.183 -77.036 1.00 92.69 O
	ATOM 1791 OE2 GLU C 225 -25.877 -78.800 -76.694 1.00 92.69 O
	ATOM 1792 N SER C 226 -27.549 -79.868 -71.665 1.00 93.30 N
	ATOM 1793 CA SER C 226 -28.776 -80.389 -71.072 1.00 93.30 C
	ATOM 1794 C SER C 226 -29.003 -79.816 -69.677 1.00 93.30 C
	ATOM 1795 CB SER C 226 -28.732 -81.916 -71.003 1.00 93.30 C
	ATOM 1796 O SER C 226 -30.135 -79.495 -69.309 1.00 93.30 O
	ATOM 1797 OG SER C 226 -29.861 -82.422 -70.311 1.00 93.30 O
	ATOM 1798 N LEU C 227 -27.931 -79.644 -68.913 1.00 94.00 N
	ATOM 1799 CA LEU C 227 -28.020 -79.061 -67.578 1.00 94.00 C
	ATOM 1800 C LEU C 227 -28.405 -77.587 -67.654 1.00 94.00 C
	ATOM 1801 CB LEU C 227 -26.691 -79.216 -66.836 1.00 94.00 C
	ATOM 1802 O LEU C 227 -29.247 -77.121 -66.883 1.00 94.00 O
	ATOM 1803 CG LEU C 227 -26.664 -78.731 -65.385 1.00 94.00 C
	ATOM 1804 CD1 LEU C 227 -27.699 -79.483 -64.556 1.00 94.00 C
	ATOM 1805 CD2 LEU C 227 -25.269 -78.899 -64.791 1.00 94.00 C
	ATOM 1806 N ARG C 228 -27.871 -76.841 -68.500 1.00 93.76 N
	ATOM 1807 CA ARG C 228 -28.235 -75.443 -68.709 1.00 93.76 C
	ATOM 1808 C ARG C 228 -29.720 -75.305 -69.028 1.00 93.76 C
	ATOM 1809 CB ARG C 228 -27.398 -74.831 -69.834 1.00 93.76 C
	ATOM 1810 O ARG C 228 -30.398 -74.429 -68.488 1.00 93.76 O
	ATOM 1811 CG ARG C 228 -25.989 -74.443 -69.412 1.00 93.76 C
	ATOM 1812 CD ARG C 228 -25.203 -73.835 -70.565 1.00 93.76 C
	ATOM 1813 NE ARG C 228 -23.854 -73.454 -70.156 1.00 93.76 N
	ATOM 1814 NH1 ARG C 228 -22.989 -73.430 -72.298 1.00 93.76 N
	ATOM 1815 NH2 ARG C 228 -21.647 -72.926 -70.509 1.00 93.76 N
	ATOM 1816 CZ ARG C 228 -22.833 -73.271 -70.989 1.00 93.76 C
	ATOM 1817 N GLU C 229 -30.192 -76.199 -69.893 1.00 92.44 N
	ATOM 1818 CA GLU C 229 -31.601 -76.186 -70.275 1.00 92.44 C
	ATOM 1819 C GLU C 229 -32.500 -76.478 -69.077 1.00 92.44 C
	ATOM 1820 CB GLU C 229 -31.866 -77.200 -71.391 1.00 92.44 C
	ATOM 1821 O GLU C 229 -33.513 -75.805 -68.876 1.00 92.44 O
	ATOM 1822 CG GLU C 229 -32.588 -76.614 -72.596 1.00 92.44 C
	ATOM 1823 CD GLU C 229 -32.778 -77.614 -73.725 1.00 92.44 C
	ATOM 1824 OE1 GLU C 229 -33.331 -77.236 -74.783 1.00 92.44 O
	ATOM 1825 OE2 GLU C 229 -32.373 -78.785 -73.550 1.00 92.44 O
	ATOM 1826 N GLU C 230 -32.059 -77.378 -68.374 1.00 92.63 N
	ATOM 1827 CA GLU C 230 -32.821 -77.733 -67.180 1.00 92.63 C
	ATOM 1828 C GLU C 230 -32.871 -76.572 -66.192 1.00 92.63 C
	ATOM 1829 CB GLU C 230 -32.222 -78.971 -66.508 1.00 92.63 C
	ATOM 1830 O GLU C 230 -33.903 -76.329 -65.563 1.00 92.63 O
	ATOM 1831 CG GLU C 230 -32.995 -79.440 -65.283 1.00 92.63 C
	ATOM 1832 CD GLU C 230 -32.324 -80.596 -64.558 1.00 92.63 C
	ATOM 1833 OE1 GLU C 230 -32.587 -80.787 -63.348 1.00 92.63 O
	ATOM 1834 OE2 GLU C 230 -31.530 -81.315 -65.203 1.00 92.63 O
	ATOM 1835 N LEU C 231 -31.854 -75.782 -66.047 1.00 91.95 N
	ATOM 1836 CA LEU C 231 -31.755 -74.705 -65.068 1.00 91.95 C
	ATOM 1837 C LEU C 231 -32.309 -73.402 -65.634 1.00 91.95 C
	ATOM 1838 CB LEU C 231 -30.300 -74.509 -64.633 1.00 91.95 C
	ATOM 1839 O LEU C 231 -32.516 -72.437 -64.895 1.00 91.95 O
	ATOM 1840 CG LEU C 231 -29.675 -75.645 -63.822 1.00 91.95 C
	ATOM 1841 CD1 LEU C 231 -28.164 -75.463 -63.732 1.00 91.95 C
	ATOM 1842 CD2 LEU C 231 -30.295 -75.712 -62.430 1.00 91.95 C
	ATOM 1843 N GLY C 232 -32.569 -73.356 -66.937 1.00 90.91 N
	ATOM 1844 CA GLY C 232 -33.069 -72.167 -67.608 1.00 90.91 C
	ATOM 1845 C GLY C 232 -31.980 -71.158 -67.925 1.00 90.91 C
	ATOM 1846 O GLY C 232 -32.210 -69.949 -67.860 1.00 90.91 O
	ATOM 1847 N ILE C 233 -30.731 -71.635 -68.253 1.00 92.22 N
	ATOM 1848 CA ILE C 233 -29.605 -70.759 -68.556 1.00 92.22 C
	ATOM 1849 C ILE C 233 -29.295 -70.817 -70.051 1.00 92.22 C
	ATOM 1850 CB ILE C 233 -28.354 -71.142 -67.734 1.00 92.22 C
	ATOM 1851 O ILE C 233 -29.124 -71.901 -70.614 1.00 92.22 O
	ATOM 1852 CG1 ILE C 233 -28.644 -71.022 -66.234 1.00 92.22 C
	ATOM 1853 CG2 ILE C 233 -27.159 -70.271 -68.133 1.00 92.22 C
	ATOM 1854 CD1 ILE C 233 -27.527 -71.549 -65.343 1.00 92.22 C
	ATOM 1855 N THR C 234 -29.228 -69.719 -70.764 1.00 90.98 N
	ATOM 1856 CA THR C 234 -28.888 -69.652 -72.181 1.00 90.98 C
	ATOM 1857 C THR C 234 -27.393 -69.413 -72.367 1.00 90.98 C
	ATOM 1858 CB THR C 234 -29.681 -68.541 -72.893 1.00 90.98 C
	ATOM 1859 O THR C 234 -26.728 -68.879 -71.476 1.00 90.98 O
	ATOM 1860 CG2 THR C 234 -31.156 -68.910 -73.016 1.00 90.98 C
	ATOM 1861 OG1 THR C 234 -29.565 -67.324 -72.145 1.00 90.98 O
	ATOM 1862 N PRO C 235 -26.861 -69.895 -73.410 1.00 85.47 N
	ATOM 1863 CA PRO C 235 -25.435 -69.664 -73.652 1.00 85.47 C
	ATOM 1864 C PRO C 235 -25.088 -68.181 -73.764 1.00 85.47 C
	ATOM 1865 CB PRO C 235 -25.182 -70.386 -74.979 1.00 85.47 C
	ATOM 1866 O PRO C 235 -25.933 -67.374 -74.157 1.00 85.47 O
	ATOM 1867 CG PRO C 235 -26.526 -70.879 -75.408 1.00 85.47 C
	ATOM 1868 CD PRO C 235 -27.537 -70.462 -74.379 1.00 85.47 C
	ATOM 1869 N PRO C 236 -23.945 -67.830 -73.408 1.00 85.39 N
	ATOM 1870 CA PRO C 236 -23.538 -66.424 -73.473 1.00 85.39 C
	ATOM 1871 C PRO C 236 -23.510 -65.883 -74.901 1.00 85.39 C
	ATOM 1872 CB PRO C 236 -22.133 -66.435 -72.866 1.00 85.39 C
	ATOM 1873 O PRO C 236 -23.180 -66.617 -75.836 1.00 85.39 O
	ATOM 1874 CG PRO C 236 -21.777 -67.882 -72.752 1.00 85.39 C
	ATOM 1875 CD PRO C 236 -23.002 -68.699 -73.048 1.00 85.39 C
	ATOM 1876 N PRO C 237 -24.016 -64.636 -75.181 1.00 80.14 N
	ATOM 1877 CA PRO C 237 -24.118 -64.029 -76.511 1.00 80.14 C
	ATOM 1878 C PRO C 237 -22.759 -63.853 -77.184 1.00 80.14 C
	ATOM 1879 CB PRO C 237 -24.768 -62.672 -76.230 1.00 80.14 C
	ATOM 1880 O PRO C 237 -22.677 -63.809 -78.414 1.00 80.14 O
	ATOM 1881 CG PRO C 237 -24.721 -62.526 -74.743 1.00 80.14 C
	ATOM 1882 CD PRO C 237 -24.325 -63.847 -74.146 1.00 80.14 C
	ATOM 1883 N ILE C 238 -21.851 -63.677 -76.547 1.00 75.00 N
	ATOM 1884 CA ILE C 238 -20.533 -63.460 -77.133 1.00 75.00 C
	ATOM 1885 C ILE C 238 -19.522 -64.411 -76.496 1.00 75.00 C
	ATOM 1886 CB ILE C 238 -20.072 -61.995 -76.963 1.00 75.00 C
	ATOM 1887 O ILE C 238 -19.615 -64.719 -75.305 1.00 75.00 O
	ATOM 1888 CG1 ILE C 238 -21.206 -61.033 -77.333 1.00 75.00 C
	ATOM 1889 CG2 ILE C 238 -18.823 -61.720 -77.805 1.00 75.00 C
	ATOM 1890 CD1 ILE C 238 -20.956 -59.591 -76.912 1.00 75.00 C
	ATOM 1891 N ARG C 239 -18.797 -64.908 -77.418 1.00 66.69 N
	ATOM 1892 CA ARG C 239 -17.717 -65.727 -76.878 1.00 66.69 C
	ATOM 1893 C ARG C 239 -16.658 -64.862 -76.202 1.00 66.69 C
	ATOM 1894 CB ARG C 239 -17.077 -66.571 -77.983 1.00 66.69 C
	ATOM 1895 O ARG C 239 -16.032 -64.020 -76.849 1.00 66.69 O
	ATOM 1896 CG ARG C 239 -17.553 -68.015 -78.009 1.00 66.69 C
	ATOM 1897 CD ARG C 239 -16.823 -68.830 -79.067 1.00 66.69 C
	ATOM 1898 NE ARG C 239 -17.339 -70.194 -79.148 1.00 66.69 N
	ATOM 1899 NH1 ARG C 239 -15.746 -70.927 -80.652 1.00 66.69 N
	ATOM 1900 NH2 ARG C 239 -17.364 -72.365 -79.897 1.00 66.69 N
	ATOM 1901 CZ ARG C 239 -16.815 -71.159 -79.899 1.00 66.69 C
	ATOM 1902 N VAL C 240 -16.708 -64.713 -75.004 1.00 61.59 N
	ATOM 1903 CA VAL C 240 -15.871 -63.847 -74.179 1.00 61.59 C
	ATOM 1904 C VAL C 240 -14.419 -64.312 -74.251 1.00 61.59 C
	ATOM 1905 CB VAL C 240 -16.352 -63.825 -72.711 1.00 61.59 C
	ATOM 1906 O VAL C 240 -13.499 -63.541 -73.968 1.00 61.59 O
	ATOM 1907 CG1 VAL C 240 -15.540 -62.823 -71.892 1.00 61.59 C
	ATOM 1908 CG2 VAL C 240 -17.842 -63.493 -72.643 1.00 61.59 C
	ATOM 1909 N THR C 241 -14.038 -65.452 -74.745 1.00 54.12 N
	ATOM 1910 CA THR C 241 -12.649 -65.895 -74.712 1.00 54.12 C
	ATOM 1911 C THR C 241 -11.784 -65.032 -75.626 1.00 54.12 C
	ATOM 1912 CB THR C 241 -12.524 -67.373 -75.129 1.00 54.12 C
	ATOM 1913 O THR C 241 -10.624 -64.756 -75.312 1.00 54.12 O
	ATOM 1914 CG2 THR C 241 -12.362 -68.276 -73.911 1.00 54.12 C
	ATOM 1915 OG1 THR C 241 -13.703 -67.762 -75.845 1.00 54.12 O
	ATOM 1916 N GLY C 242 -12.333 -64.546 -76.815 1.00 49.14 N
	ATOM 1917 CA GLY C 242 -11.537 -63.716 -77.705 1.00 49.14 C
	ATOM 1918 C GLY C 242 -11.362 -62.297 -77.199 1.00 49.14 C
	ATOM 1919 O GLY C 242 -10.479 -61.572 -77.662 1.00 49.14 O
	ATOM 1920 N LEU C 243 -12.060 -61.907 -76.232 1.00 46.02 N
	ATOM 1921 CA LEU C 243 -11.959 -60.576 -75.641 1.00 46.02 C
	ATOM 1922 C LEU C 243 -11.089 -60.602 -74.390 1.00 46.02 C
	ATOM 1923 CB LEU C 243 -13.350 -60.035 -75.299 1.00 46.02 C
	ATOM 1924 O LEU C 243 -10.700 -59.550 -73.877 1.00 46.02 O
	ATOM 1925 CG LEU C 243 -14.031 -59.187 -76.375 1.00 46.02 C
	ATOM 1926 CD1 LEU C 243 -15.511 -59.544 -76.472 1.00 46.02 C
	ATOM 1927 CD2 LEU C 243 -13.852 -57.702 -76.078 1.00 46.02 C
	ATOM 1928 N ALA C 244 -10.820 -61.890 -73.999 1.00 42.51 N
	ATOM 1929 CA ALA C 244 -10.046 -62.050 -72.770 1.00 42.51 C
	ATOM 1930 C ALA C 244 -8.569 -61.751 -73.009 1.00 42.51 C
	ATOM 1931 CB ALA C 244 -10.217 -63.462 -72.214 1.00 42.51 C
	ATOM 1932 O ALA C 244 -7.984 -62.222 -73.987 1.00 42.51 O
	END

## Sheet: b
		UHPLC				HRMS
	Analyte:	4a
	Sample:	500 ppm std		reaction		500 ppm std		reaction
		Time (min)	Intensity	Time (min)	Intensity	m/z	Intensity	m/z	Intensity
		0.0067	121.459	0.013833	59.3657	50.0136	877	50.0133	246
		0.013833	68.3607	0.020967	53.6789	50.0143	2004	50.014	786
		0.020983	28.3405	0.028117	50.5799	50.015	1628	50.0147	442
		0.03525	74.2486	0.03525	31.3047	50.0158	1127	50.0154	442
		0.0424	58.8908	0.042383	31.2451	50.0165	626	50.0161	246
		0.049533	60.3048	0.049533	47.6238	50.0172	501	50.0176	246
		0.056667	65.7805	0.056667	45.7432	50.0179	250	51.0035	98
		0.063817	56.6814	0.0638	44.5459	50.0194	250	51.018	98
		0.07095	52.6324	0.070933	40.9962	50.0208	250	51.0188	98
		0.078083	57.6009	0.078083	37.9239	51.0213	250	51.0209	147
		0.085217	55.0206	0.085217	63.0939	51.022	1377	51.0217	344
		0.0995	26.4468	0.09235	174.328	51.0228	1628	51.0224	344
		0.106633	35.4087	0.0995	25.6919	51.0235	1252	51.0231	442
		0.113783	47.2115	0.106633	70.2258	51.0242	501	51.0239	295
		0.12805	46.4158	0.113767	49.0712	51.0249	376	51.1829	98
		0.135183	14.3422	0.1209	30.5248	52.0258	250	51.9835	98
		0.142333	21.8627	0.12805	60.3537	52.9985	501	51.9842	98
		0.149467	61.3339	0.135183	112.283	52.9992	501	52.4984	98
		0.1566	33.1719	0.142317	21.6789	53	1878	52.4999	246
		0.16375	18.6238	0.149467	41.912	53.0007	4132	52.9981	98
		0.170883	37.2475	0.1566	42.4515	53.0015	6637	52.9988	147
		0.178017	65.3003	0.163733	59.6789	53.0022	6511	52.9996	197
		0.1923	27.5173	0.170883	36.4988	53.0029	5259	53.0003	639
		0.199433	40.9536	0.178017	28.7908	53.0037	2379	53.0011	1179
		0.206567	49.2568	0.18515	71.7396	53.0044	1252	53.0018	2162
		0.213717	47.0335	0.192283	48.576	53.0052	751	53.0026	1327
		0.22085	45.2765	0.206567	96.7171	53.0059	877	53.0033	885
		0.227983	23.6058	0.2137	39.3134	53.0067	376	53.004	442
		0.235117	37.0007	0.22085	5.78076	53.0074	250	53.0048	295
		0.242267	63.7492	0.227983	56.2689	53.0104	501	53.0055	197
		0.2494	28.3405	0.235117	43.4839	53.0119	626	53.0093	98
		0.256533	21.4099	0.24225	41.2901	53.0126	1377	53.0115	344
		0.263683	30.0287	0.2494	43.2263	53.0134	1377	53.0122	885
		0.27795	28.9034	0.256533	2.31729	53.0141	751	53.013	1376
		0.285083	54.1012	0.263667	34.3696	53.0148	877	53.0137	1179
		0.292233	52.921	0.270817	32.1735	53.0156	376	53.0145	639
		0.3065	35.642	0.27795	67.0836	53.0171	250	53.0152	147
		0.31365	32.6913	0.285083	78.1127	53.0178	250	53.0159	344
		0.320783	62.2124	0.292233	61.7289	53.02	250	53.0167	295
		0.327917	57.587	0.299367	25.6175	53.0379	250	53.0174	491
		0.33505	32.7461	0.3065	21.7363	53.0394	376	53.0182	197
		0.3422	29.7819	0.313633	26.2559	53.8318	250	53.0189	541
		0.349333	35.7243	0.320783	91.68	53.9959	250	53.0197	197
		0.356467	32.2934	0.327917	45.1735	53.9967	376	53.0204	246
		0.363617	42.1472	0.33505	59.1279	53.9974	955	53.0375	98
		0.37075	22.5627	0.3422	52.2474	53.9982	278	53.0382	98
		0.377883	44.8786	0.349333	46.6823	54.0004	276	53.5181	98
		0.385017	13.2991	0.356467	1.3281	54.0027	559	53.5203	98
		0.392167	46.4292	0.3636	53.1985	54.0034	282	53.8276	98
		0.3993	20.2432	0.37075	79.7538	54.0042	1389	53.8299	147
		0.406433	59.0296	0.377883	53	54.0049	696	53.8314	197
		0.413567	19.7586	0.385017	29.0728	54.0057	4717	53.8321	197
		0.420717	24.0811	0.392167	25.8637	54.0064	11550	53.8329	147
		0.42785	33.1091	0.3993	27.8261	54.0072	26417	53.8351	98
		0.434983	31.0444	0.406433	39.3816	54.0079	44183	53.8359	147
		0.442133	25.6361	0.413567	44.9739	54.0087	40845	53.8374	98
		0.449267	37.4102	0.420717	50.5412	54.0094	27887	53.8381	98
		0.4564	32.1149	0.42785	31.0444	54.0102	19437	53.8389	98
		0.470683	15.9213	0.434983	54.5954	54.0109	10682	53.8404	98
		0.477817	47.9827	0.442133	19.9214	54.0117	4845	53.9963	147
		0.48495	64.583	0.449267	40.4094	54.0124	2495	53.997	295
		0.499233	26.3663	0.4564	70.2156	54.0132	2640	53.9978	344
		0.506367	7.33265	0.463533	41.0936	54.0139	1942	53.9985	357
		0.513517	24.8252	0.470683	49.4422	54.0147	966	53.9993	364
		0.52065	6.15804	0.477817	55.2303	54.0154	418	54.0015	189
		0.527783	31.3891	0.48495	51.3839	54.0162	831	54.0023	127
		0.534917	75.1029	0.4921	54.6454	54.0169	416	54.003	187
		0.542067	29.6017	0.499233	23.3771	54.0199	266	54.0038	708
		0.5492	59.561	0.506367	26.5958	54.4966	250	54.0045	1335
		0.556333	51.228	0.5135	51.5948	54.4974	250	54.0053	2360
		0.563483	3.09979	0.52065	2.60839	55.0049	250	54.006	6536
		0.57775	38.5126	0.534917	43.952	55.0057	376	54.0068	19850
		0.5849	33.0594	0.5492	43.2932	55.0064	376	54.0075	36558
		0.592033	16.0574	0.556333	32.6742	55.0072	376	54.0083	45072
		0.599167	36.3969	0.563467	41.8383	55.008	250	54.009	37044
		0.6063	34.2477	0.570617	57.8068	55.0095	250	54.0098	20535
		0.61345	24.2592	0.57775	47.8552	55.0102	250	54.0105	11878
		0.620583	54.4224	0.584883	3.31849	55.011	376	54.0113	6682
		0.627717	45.5227	0.592033	39.6936	55.0117	501	54.012	3988
		0.634867	46.0298	0.599167	34.276	55.0125	250	54.0128	2156
		0.642	20.3394	0.6063	53.4401	55.0132	376	54.0135	1195
		0.649133	28.5313	0.613433	31.0444	55.0541	376	54.0143	1120
		0.656267	35.013	0.620583	50.1371	55.0549	501	54.015	629
		0.663417	17.3864	0.627717	46.3852	55.9339	376	54.0158	627
		0.67055	32.9821	0.63485	36.3969	55.9347	626	54.0165	440
		0.677683	46.1519	0.642	29.7467	56.047	877	54.0173	442
		0.684817	35.3074	0.656267	32.041	56.0477	1127	54.018	435
		0.691967	50.8212	0.663417	52.9627	56.0485	1878	54.0195	124
		0.6991	36.3041	0.67055	2.47151	56.0493	2755	54.0338	209
		0.706233	40.6789	0.677683	22.9389	56.05	1377	54.1599	98
		0.713383	56.6859	0.684817	30.0832	56.0508	626	54.4955	98
		0.720517	35.2857	0.691967	4.7159	56.0515	626	54.4962	98
		0.72765	3.5929	0.6991	51.145	56.0538	250	54.497	295
		0.741933	20.3394	0.706233	24.8807	56.9616	250	54.4977	98
		0.749067	31.0444	0.713383	52.1279	56.9631	376	54.4985	98
		0.7562	15.2121	0.720517	44.9609	56.9639	1002	54.5007	98
		0.76335	3.00476	0.72765	16.6214	56.9646	1127	54.6078	147
		0.770483	40.9325	0.734783	35.6693	56.9654	1002	54.9364	147
		0.777617	27.9749	0.741933	33.8965	56.9662	376	54.9462	98
		0.78475	19.1856	0.749067	20.3341	56.9677	376	55.003	147
		0.7919	3.09988	0.7562	45.3109	57.034	250	55.0038	295
		0.799033	13.7778	0.76335	19.269	57.0525	250	55.0045	393
		0.806167	32.2966	0.770483	39.9948	57.0687	501	55.0053	688
		0.813317	48.112	0.777617	45.0653	57.0695	250	55.006	442
		0.82045	22.6984	0.78475	41.2559	57.9356	250	55.0068	147
		0.827583	22.5097	0.7919	4.64824	58.0281	250	55.0076	197
		0.841867	30.887	0.799033	26.7624	58.0296	501	55.0083	98
		0.849	38.232	0.806167	57.0832	59.048	751	55.0091	98
		0.856133	37.1991	0.813317	42.0652	59.0488	751	55.0098	344
		0.863283	12.8482	0.82045	11.7626	59.0496	376	55.0106	393
		0.870417	11.7436	0.827583	36.8885	59.0512	626	55.0113	835
		0.87755	12.6023	0.834733	32.3983	59.059	250	55.0121	590
		0.8847	24.6214	0.841867	33.493	60.0421	250	55.0129	393
		0.891833	13.191	0.849	33.091	60.0429	626	55.0136	344
		0.898967	24.3764	0.856133	49.4006	60.0436	376	55.0401	98
		0.9061	19.8196	0.863283	3.49021	60.0444	501	55.0409	98
		0.920383	7.00356	0.870417	50.8255	60.0452	751	55.0416	98
		0.927517	31.3946	0.87755	26.173	60.046	250	55.0424	98
		0.934667	12.6159	0.8847	4.10049	60.0547	250	55.0446	98
		0.948933	3.7734	0.891833	42.711	60.0808	250	55.0515	98
		0.956067	14.7483	0.898967	24.1205	61.0053	626	55.0522	147
		0.963217	32.7691	0.9061	25.7125	61.0061	1503	55.053	393
		0.97035	17.2473	0.91325	60.6916	61.0069	2504	55.0537	295
		0.977483	15.9276	0.920383	34.434	61.0077	1753	55.0545	197
		0.984633	28.6911	0.927517	14.6833	61.0085	1127	55.0553	295
		0.991767	26.0751	0.934667	24.5437	61.0093	626	55.056	98
		0.9989	30.5111	0.9418	40.2693	61.0117	376	55.5121	98
		1.00603	21.4099	0.948933	35.1507	61.0268	250	55.9236	98
		1.01318	30.0552	0.956067	3.21223	61.0276	250	55.9297	98
		1.02032	28.3575	0.963217	14.4835	61.0292	376	55.932	98
		1.02745	19.2689	0.97035	47.1019	61.03	376	55.9335	393
		1.0346	26.7086	0.977483	35.9227	61.0388	250	55.9343	98
		1.04173	16.0574	0.984633	44.0677	61.0404	250	55.935	147
		1.04887	36.3969	0.991767	15.7135	61.0412	250	55.9358	98
		1.056	7.61119	0.9989	37.4804	65.0016	250	55.9366	147
		1.07028	32.4695	1.00603	2.10487	65.0353	250	56.0465	295
		1.08457	21.4505	1.01318	1.99469	65.0362	250	56.0473	688
		1.0917	40.6789	1.02032	64.1826	65.037	751	56.0481	1671
		1.09883	30.2982	1.02745	35.3264	65.0378	626	56.0488	3293
		1.12738	21.4099	1.0346	30.1036	65.0386	1002	56.0496	2310
		1.13453	34.1161	1.04173	33.7481	65.0394	501	56.0504	2015
		1.14167	38.0696	1.04887	43.6835	65.0403	626	56.0511	491
		1.15593	33.1375	1.056	30.0575	66.0426	250	56.0519	491
		1.16308	24.0794	1.06315	20.4908	66.0435	250	56.0526	491
		1.17022	9.71284	1.07028	26.4263	66.0451	751	56.0534	98
		1.1845	52.6096	1.07742	21.4099	66.046	877	56.0542	98
		1.19163	12.846	1.08457	5.39569	66.0468	501	56.0549	147
		1.19877	18.919	1.0917	53.9835	66.0476	626	56.0557	98
		1.2059	26.7624	1.09883	1.89701	66.0485	501	56.0565	98
		1.21305	25.0574	1.10597	18.1985	66.0493	501	56.9619	98
		1.22018	14.7347	1.11312	51.2854	66.4963	501	56.9627	442
		1.22732	29.7684	1.12025	14.268	66.4972	1127	56.9634	737
		1.23447	31.9455	1.12738	22.4804	66.498	501	56.9642	1179
		1.2416	5.09194	1.14167	3.28394	66.4988	626	56.965	835
		1.24873	40.2097	1.1488	86.5066	66.4997	250	56.9657	541
		1.25587	23.7901	1.15593	2.59777	66.5022	250	56.9665	442
		1.27015	24.1135	1.16308	22.3337	67.0209	250	56.9673	197
		1.27728	19.0156	1.17022	28.6504	67.0293	250	56.9681	147
		1.28443	10.8675	1.17735	29.4827	67.0544	250	56.9688	98
		1.29157	32.0219	1.1845	38.6837	68.9923	501	56.9989	98
		1.2987	28.3433	1.19163	22.3417	68.994	376	57.0312	147
		1.31298	31.6173	1.19877	20.8768	68.9965	250	57.032	344
		1.32012	19.7354	1.2059	3.24545	69.0415	250	57.0328	147
		1.34153	23.219	1.22018	20.7145	69.0432	1377	57.0336	197
		1.36295	28.2388	1.22732	16.4684	69.044	2504	57.039	98
		1.37008	20.3394	1.23447	24.5286	69.0449	1503	57.0683	197
		1.37722	11.7408	1.2416	1.86539	69.0457	1002	57.0698	541
		1.38437	24.7269	1.24873	2.30042	69.0466	626	57.0706	197
		1.39863	11.248	1.25588	8.26218	69.0517	250	57.0713	147
		1.40578	3.57643	1.26302	20.3394	69.0661	501	57.0721	147
		1.41292	25.8065	1.27015	16.6703	69.0669	626	57.9336	147
		1.42005	59.0976	1.27728	13.7991	69.0678	2504	57.9344	197
		1.4272	18.7057	1.28443	22.4804	69.0686	3757	57.9352	344
		1.43433	29.8558	1.29157	31.6484	69.0695	4257	57.9359	197
		1.44147	24.7822	1.2987	27.2453	69.0703	4132	58.0277	197
		1.4486	23.4038	1.30585	19.312	69.0712	3005	58.0284	246
		1.45575	16.144	1.31298	43.7277	69.072	1878	58.0292	147
		1.46288	38.0569	1.32012	31.6855	69.0729	751	58.0315	147
		1.47002	43.7022	1.32727	22.617	69.0737	501	58.0634	98
		1.47717	19.1884	1.3344	22.4804	69.0746	250	58.065	197
		1.4843	38.879	1.34153	39.6236	69.0763	250	58.959	98
		1.49143	35.337	1.34867	36.4848	69.078	250	59.046	246
		1.49857	38.1032	1.35582	17.97	69.9921	250	59.0468	246
		1.50572	17.6127	1.36295	20.4445	69.9938	250	59.0476	442
		1.51285	19.0461	1.37008	55.7701	69.9947	250	59.0484	1720
		1.51998	5.95405	1.37723	11.6075	70.063	250	59.0491	1130
		1.53427	20.1937	1.38437	6.7985	70.0639	250	59.0499	590
		1.5414	21.4099	1.3915	35.7828	70.0656	250	59.0507	442
		1.54853	26.0057	1.39863	2.38665	70.0733	501	59.0515	197
		1.5771	5.1842	1.40578	52.9239	70.0741	250	59.0523	344
		1.58423	35.6983	1.41292	42.8199	70.9897	250	59.0539	147
		1.59137	25.6652	1.42005	10.7856	70.9922	250	59.0554	98
		1.5985	7.52557	1.4272	22.8468	71.951	376	59.0586	197
		1.60565	29.2445	1.43433	16.0575	71.9518	376	59.0594	197
		1.61278	16.1045	1.44147	38.5538	72.0818	250	59.0601	98
		1.61992	11	1.4486	3.25645	72.9353	250	59.0609	98
		1.62707	40.0755	1.45575	26.0184	72.9371	250	59.0617	197
		1.6342	33.3231	1.47002	0.659996	72.9388	250	59.9293	147
		1.64133	2.05094	1.4843	12.9511	72.9911	250	59.9301	98
		1.64848	13.7161	1.49143	46.0056	73.0452	250	59.9309	98
		1.65562	14.3773	1.49857	33.098	73.0461	250	60.0408	147
		1.66275	12.846	1.50572	1.93472	73.0618	250	60.0416	98
		1.6699	14.987	1.51285	26.0723	73.0626	250	60.0424	590
		1.67703	17.1279	1.51998	18.9418	73.0635	250	60.0432	737
		1.68417	41.6298	1.52713	37.4674	73.0644	250	60.044	934
		1.6913	31.0444	1.53427	18.0491	73.0653	250	60.0448	885
		1.69845	29.1641	1.5414	44.1082	73.5302	250	60.0455	491
		1.70558	21.4099	1.54853	27.4886	73.531	250	60.0463	197
		1.71272	21.8503	1.55568	30.2925	74.0089	376	60.055	98
		1.71987	3.89382	1.56282	3.42442	74.0616	250	60.0788	98
		1.727	4.12659	1.56997	19.7501	74.0949	250	60.9562	147
		1.73413	6.41584	1.5771	22.8173	74.0958	250	60.9841	98
		1.74128	21.6898	1.58423	37.1822	74.0976	250	60.9865	98
		1.74842	23.5186	1.59137	3.5312	75.503	376	61.0032	98
		1.75555	53.4154	1.59852	46.0314	76.037	250	61.004	98
		1.76268	1.22681	1.60565	3.07566	76.0388	250	61.0048	442
		1.76983	3.88593	1.61278	45.7679	77.013	250	61.0056	1966
		1.77697	1.13114	1.61993	35.4264	77.0363	501	61.0064	3637
		1.7841	35.8303	1.62707	22.1319	77.0372	1252	61.0072	2949
		1.79125	33.8023	1.6342	19.4217	77.038	1878	61.008	1081
		1.79838	14.9259	1.64133	57.7616	77.0389	2004	61.0088	885
		1.80552	38.8404	1.64848	22.8589	77.0398	1503	61.0096	442
		1.81265	28.5356	1.65562	31.0444	77.0407	626	61.0104	246
		1.8198	62.3591	1.66275	36.8908	77.0416	376	61.0112	98
		1.82693	34.9042	1.6699	30.0364	77.0425	376	61.012	98
		1.83407	39.6084	1.67703	30.644	77.0434	376	61.0128	147
		1.84122	18.2628	1.68417	16.9414	78.0384	250	61.0152	147
		1.85548	20.9347	1.6913	35.4753	78.0402	376	61.0256	98
		1.86262	22.3567	1.69845	1.75065	78.0439	250	61.0271	344
		1.86977	14.6567	1.70558	24.6214	78.0465	376	61.0279	98
		1.88403	0.278124	1.71272	2.81442	78.9963	250	61.0287	393
		1.89118	19.2689	1.71987	15.4804	79.0498	250	61.0295	246
		1.89832	23.9362	1.727	5.27847	79.0525	751	61.0303	98
		1.90545	18.7716	1.73413	37.8244	79.0534	1503	61.0311	98
		1.91258	4.2809	1.74127	33.1856	79.0543	1252	61.0383	98
		1.92687	23.1521	1.74842	17.3926	79.0553	751	61.0391	590
		1.934	25.8754	1.75555	0.368387	79.0562	877	61.0399	197
		1.94115	12.728	1.76268	40.1996	79.9417	250	61.0407	98
		1.94828	33.8191	1.76983	14.3394	80.0485	250	61.5073	246
		1.95542	2.33858	1.77697	1.74171	80.0503	250	61.5089	147
		1.96255	22.4804	1.79838	39.5921	80.0522	376	61.9854	98
		1.9697	26.6987	1.80552	23.8258	80.0577	501	62.0239	98
		1.97683	33.7946	1.81265	28.8048	80.4921	250	63.0029	98
		1.99112	54.0183	1.8198	22.1971	80.493	250	63.0045	98
		1.99825	17.8041	1.82693	19.332	80.4939	877	63.0231	98
		2.00538	3.50888	1.83407	13.4322	80.4948	1878	64.4648	98
		2.01253	14.8037	1.84122	38.8359	80.4957	626	65.0348	98
		2.01967	33.8665	1.84835	4.8293	80.4967	626	65.0356	98
		2.0268	23.2511	1.85548	36.3969	80.4976	250	65.0373	442
		2.03393	27.8329	1.86262	1.87862	80.9708	250	65.0381	541
		2.04108	40.0413	1.86977	48.2529	80.9717	250	65.0389	639
		2.04822	43.8042	1.8769	41.1985	80.9727	250	65.0397	344
		2.05535	30.7393	1.88403	36.362	81.0002	250	65.0406	147
		2.06963	19.28	1.89117	75.6873	81.0664	250	65.9293	98
		2.07677	29.9739	1.89832	57	81.0673	1252	65.9633	98
		2.0839	3.29631	1.90545	43.1778	81.0682	751	65.9642	246
		2.10532	11.7693	1.91258	73.2601	81.0691	2004	65.965	246
		2.11247	37.313	2.00538	246.649	81.07	2004	66.0048	98
		2.1196	9.77167	2.52648	28.2487	81.071	1503	66.0413	98
		2.12673	13.9164	2.64068	215.097	81.0719	1002	66.0446	147
		2.13387	19.9841	2.88338	70.04	81.0728	376	66.0454	147
		2.14102	13.7103	2.94763	17.9039	81.0737	250	66.0463	246
		2.14815	36.2393	3.24743	252	81.521	250	66.0471	98
		2.15528	26.7624	3.30453	249.623	81.9363	250	66.0496	98
		2.16957	9.44883	3.37592	58.0495	82.0721	250	66.4958	147
		2.1767	16.7693	3.41875	24.8231	83.06	626	66.4966	590
		2.18385	23.0691	3.74712	215.235	83.0618	250	66.4975	590
		2.19812	26.7624	3.78993	231.056	83.0851	250	66.4983	197
		2.20525	19.4178	4.04692	24.5516	83.9966	250	66.4999	98
		2.2124	27.8329	4.08975	129.434	84.1192	250	66.9995	98
		2.21953	10.4834	4.10402	29.8233	84.9582	501	67.0195	197
		2.22667	23.422	4.14685	1.31808	84.9591	1377	67.0204	344
		2.23382	36.3199	4.15398	14.1411	84.9601	626	67.0212	344
		2.24095	5.969	4.19682	91.6992	84.993	250	67.0229	98
		2.24808	13.9164	4.21823	3.75406	86.1014	250	67.0246	98
		2.25522	14.0902	4.24678	76	86.5092	250	67.0262	197
		2.26237	18.7995	4.25392	76	86.5101	501	67.0271	246
		2.2695	33.1854	4.26107	67.3095	86.511	250	67.0279	246
		2.27663	20.7	4.33245	56.9183	87.9238	250	67.0287	393
		2.28378	8.8301	4.34672	98.4742	87.9248	376	67.0296	246
		2.29092	24.2699	4.361	5.74018	88.0042	250	67.0304	197
		2.29805	24.2007	4.37527	9.85982	88.0052	751	67.0312	147
		2.30518	29.9469	4.38955	97.7266	88.0061	1628	67.053	98
		2.31233	16.0767	4.39668	9.72197	88.0071	751	67.0538	98
		2.31947	38.8489	4.41097	96.3387	88.008	626	67.5219	98
		2.3266	17.1279	4.42523	56.7363	88.009	250	67.989	98
		2.33375	17.5768	4.43238	56.7363	88.0109	250	68.0202	147
		2.34088	14.3917	4.46093	8.78778	88.0119	250	68.0479	98
		2.35515	16.6861	4.48235	7.55862	89.0385	250	68.4933	98
		2.3623	13.7285	4.48948	6.91719	90.0043	250	68.4941	197
		2.36943	37.4674	4.49662	83.7475	90.5037	250	68.4949	197
		2.39085	29.4557	4.50377	37.9324	90.5047	250	68.4958	98
		2.39798	22.602	4.5109	52.2193	90.5066	250	68.9798	147
		2.40512	39.3549	4.52517	7.60238	91.0483	250	68.9917	197
		2.41227	18.605	4.53945	2.6839	91.0503	376	68.9926	147
		2.4194	33.9188	4.55373	1.40365	91.0513	501	68.9934	344
		2.42653	10.2445	4.56087	42	91.0522	2004	68.9943	197
		2.43368	27.5807	4.568	56.0089	91.0532	2630	69.0324	98
		2.44082	28.9034	4.57513	56.7348	91.0542	3381	69.0417	393
		2.44795	27.6169	4.58942	70.6311	91.0552	2379	69.0426	590
		2.45508	28.2471	4.59655	32.307	91.0561	1002	69.0435	1523
		2.46223	37.4674	4.6037	4.07754	91.0571	1002	69.0443	1081
		2.46937	34.8017	4.61083	35.3264	91.0581	626	69.0451	934
		2.4765	28.7337	4.62512	70.1844	91.5057	376	69.046	541
		2.48365	22.2092	4.63225	41.0955	92.0572	250	69.0468	344
		2.49078	42.6503	4.64653	35.51	92.0582	250	69.0477	344
		2.49792	45.0472	4.65367	8.19023	93.0156	250	69.0485	197
		2.50505	26.9175	4.67508	9.16809	93.0166	250	69.0511	98
		2.5122	27.6377	4.68935	29.2368	93.0176	501	69.0663	98
		2.51933	23.5509	4.6965	54.5954	93.0186	250	69.068	491
		2.52647	26.6598	4.70363	28.4599	93.0195	877	69.0689	344
		2.55502	8.19258	4.71077	34.007	93.0205	751	69.0697	541
		2.56217	29.5289	4.7179	69.7382	93.0215	376	69.0706	442
		2.5693	34.3025	4.72505	5.88133	93.0235	250	69.0714	98
		2.57643	54.4985	4.73218	24.486	93.0314	501	69.0723	197
		2.58358	13.5039	4.73932	42.8199	93.0323	250	69.0757	98
		2.59072	44.9609	4.74647	62.2081	93.0333	376	69.0791	147
		2.59785	38.6491	4.7536	26.0398	93.0343	376	69.9924	147
		2.60498	2.95448	4.76073	6.74957	93.0363	250	69.9932	98
		2.61213	26.7572	4.78215	70.7555	93.056	250	69.9941	393
		2.61927	30.3399	4.78928	24.6123	93.5203	250	70.0103	147
		2.6264	34.7493	4.79643	42.2238	93.5213	250	70.0112	295
		2.63355	7.56042	4.80357	26.7624	94.0185	250	70.012	344
		2.64068	38.5379	4.8107	29.9739	94.0373	877	70.0129	98
		2.65495	24.0925	4.81783	57.5801	94.0383	1878	70.0633	147
		2.6621	27.6851	4.82498	29.1606	94.0393	2504	70.0641	98
		2.66923	31.0444	4.83212	9.28158	94.0403	3757	70.065	147
		2.69065	21.5026	4.83925	57.8068	94.0413	5384	70.0692	147
		2.69778	45.8091	4.8464	4.39302	94.0422	4884	70.0718	197
		2.70492	34.2559	4.85353	35.096	94.0432	1753	70.0727	98
		2.71207	53.6092	4.86067	45.1854	94.0442	877	70.9899	98
		2.7192	38.4079	4.8678	7.13614	94.0452	751	70.9916	98
		2.72633	10.6323	4.87495	88.3394	94.0462	376	70.9925	147
		2.73348	40.6789	4.88208	33.1854	94.0482	376	71.0493	197
		2.74062	47.7397	4.88922	34.9201	94.0512	376	71.0501	98
		2.74775	37.9389	4.89637	47.0257	94.066	250	71.051	98
		2.7549	32.1149	4.9035	4.50157	95.0437	501	71.0854	147
		2.76203	66.222	4.91063	24.6214	95.0447	501	71.0863	197
		2.76917	28.8712	4.91778	0.932054	95.0477	250	71.927	147
		2.78345	29.9941	4.92492	31.0444	95.0845	376	71.9278	147
		2.79058	21.2068	4.93205	38.0938	95.0855	501	71.9287	98
		2.79772	42.3011	4.93918	38.2378	96.0554	250	71.9296	197
		2.80487	9.99862	4.94633	43.5524	96.9589	376	71.9304	98
		2.82627	12.3566	4.95347	48.2535	96.9599	376	71.9313	98
		2.84768	29.9739	4.9606	65.65	96.9619	501	71.9382	98
		2.85483	20.9876	4.96775	3.68372	97.9656	250	71.9486	147
		2.86197	41.5999	4.98202	29.8194	97.9666	501	71.9495	197
		2.8691	22.6709	5.00343	37.3287	97.9676	376	71.9504	639
		2.87625	50.9816	5.01057	46.0314	97.9686	1252	71.9512	541
		2.88338	39.8743	5.01772	30.8039	97.9696	376	71.9521	344
		2.89052	48.7107	5.02485	49.9656	98.0616	250	71.953	393
		2.89765	36.7078	5.03913	29.9739	98.9592	250	71.9538	197
		2.9048	31.0444	5.04627	32.0408	98.9602	501	71.9547	147
		2.91193	14.5426	5.0534	37.7108	98.9633	376	72.0448	98
		2.91907	47.1018	5.06053	13.4647	98.9775	250	72.0786	246
		2.92622	51.4333	5.06768	3.59974	98.9805	250	72.0794	393
		2.93335	59.158	5.07482	46.9349	98.9816	250	72.0803	98
		2.94048	7.33766	5.08195	46.6262	98.9826	751	72.0811	344
		2.94762	32.3937	5.0891	40.7788	98.9836	1753	72.0829	147
		2.95477	18.2889	5.09623	41.3021	98.9846	2129	72.0837	98
		2.96903	25.4616	5.10337	2.40259	98.9856	751	72.9338	98
		2.97618	50.8454	5.1105	29.0769	98.9866	250	72.9347	98
		2.99045	35.3264	5.11765	40.5735	98.9877	376	72.9356	197
		3.00473	9.27326	5.13192	0.523143	100.067	250	72.9364	246
		3.01187	37.398	5.13907	41.0949	100.068	501	72.9373	393
		3.019	29.1722	5.1462	38.5379	100.069	250	72.9382	295
		3.03328	29.149	5.15333	26.0276	100.07	626	72.9408	98
		3.04042	37.0185	5.16048	60.9963	100.071	877	72.9905	98
		3.04755	22.4387	5.16762	22.1239	100.072	2254	72.9913	147
		3.0547	33.4403	5.17475	45	100.073	5885	73.0001	98
		3.06183	10.0895	5.18188	34.4662	100.074	9141	73.0454	147
		3.08325	14.8509	5.18903	31.0444	100.075	10018	73.0463	246
		3.09038	54.2604	5.19617	39.2178	100.076	9892	73.0472	295
		3.09752	22.164	5.2033	22.206	100.077	8515	73.0498	147
		3.10467	25.6919	5.21045	51.9721	100.078	4132	73.0629	344
		3.1118	25.6919	5.21758	36.3969	100.079	2129	73.0637	246
		3.11893	34.4197	5.22472	6.93646	100.08	1002	73.0646	147
		3.12608	39.7266	5.23185	5.42995	100.081	751	73.0655	147
		3.13322	46.3078	5.239	28.6721	100.082	626	73.076	98
		3.14035	34.8753	5.24613	4.78314	100.083	250	73.3319	98
		3.1475	41.2715	5.26042	17.315	100.084	250	73.5295	98
		3.15463	29.0958	5.26755	16.4774	100.529	250	73.5304	344
		3.16177	40.6789	5.27468	18.24	100.53	250	73.5313	147
		3.1689	28.0511	5.28183	17.7382	100.531	1002	73.5322	197
		3.17605	26.7624	5.28897	48.8841	100.532	376	73.5348	98
		3.18318	23.7399	5.2961	16.6294	100.533	501	73.9424	147
		3.19032	63.6775	5.30323	43.8904	100.935	376	73.9432	197
		3.19747	6.93798	5.31038	24.877	100.936	376	73.9441	197
		3.2046	37.053	5.31752	0.057484	100.956	376	73.945	344
		3.21173	45.8915	5.32465	28.2397	101.008	501	73.9459	98
		3.21887	40.6789	5.3318	20.5737	101.06	250	73.9889	98
		3.22602	40.3737	5.33893	37.7985	101.076	250	74.0091	98
		3.23315	37.9586	5.34607	28.9242	101.077	626	74.0328	98
		3.24028	21.7563	5.35322	27.0656	101.079	626	74.046	98
		3.24743	50.9728	5.36748	75.4097	101.079	1002	74.06	147
		3.2617	4.56096	5.38177	23.0235	101.081	376	74.0609	197
		3.26883	30.293	5.3889	30.6075	101.082	376	74.0618	147
		3.27598	9.63328	5.39603	28.4433	102.088	250	74.0943	246
		3.28312	12.846	5.40318	29.6114	102.093	250	74.0952	147
		3.29025	18.8579	5.41032	22.2674	102.124	250	74.096	344
		3.2974	57.168	5.41745	47.6214	102.127	501	74.0969	491
		3.30453	16.1035	5.42458	27	103.074	376	74.0978	246
		3.31167	28.8809	5.43173	18.1985	103.954	250	74.0987	344
		3.3188	44.8161	5.43887	63	103.956	250	74.5157	98
		3.32595	10.7046	5.446	44.7749	105.031	501	74.9357	98
		3.33308	50.1454	5.45315	23.9083	105.032	751	75.0224	98
		3.3545	31.1666	5.46028	29.2288	105.034	626	75.0241	98
		3.36163	24.7412	5.46742	33.9823	105.035	250	75.025	98
		3.36877	16.5782	5.47457	1.86181	105.934	250	75.0268	98
		3.37592	8.2944	5.4817	69.2372	105.953	250	75.0277	98
		3.38305	9.27696	5.48883	18.6072	105.954	250	75.0339	98
		3.39733	23.3296	5.49597	20.223	105.962	250	75.0427	98
		3.40447	26.1171	5.50312	36.6903	106.036	250	75.0436	147
		3.4116	36.2295	5.51025	20.3394	106.044	250	75.0445	98
		3.41873	21.9571	5.51738	25.5842	107.042	250	75.0454	147
		3.42588	9.42642	5.52453	3.50115	107.043	250	75.0462	98
		3.44015	19.0329	5.53167	30.3394	107.044	376	75.9447	98
		3.4473	30.5224	5.5388	31.3751	107.045	1252	75.9456	98
		3.45443	32.8995	5.54593	5.68873	107.046	2379	75.9464	98
		3.46157	35.2923	5.55308	30.0072	107.047	5885	75.9883	98
		3.46872	5.29834	5.56022	28.0875	107.049	9767	76.0408	98
		3.47585	41.4085	5.56735	29.8727	107.05	7388	76.0443	98
		3.48298	26.939	5.5745	40.375	107.051	5259	77.0123	98
		3.49012	48.0878	5.58163	17.1279	107.052	3506	77.0141	98
		3.49727	31.936	5.58877	19.3622	107.053	1878	77.015	98
		3.5044	42.7252	5.59592	29.8463	107.054	501	77.0338	98
		3.51153	8.01295	5.60305	45.2817	107.055	626	77.0356	197
		3.51868	30.7371	5.61018	60.8411	107.056	626	77.0365	442
		3.52582	37.1067	5.61732	30	107.057	501	77.0374	688
		3.53295	53.0983	5.62447	32.0114	107.058	250	77.0383	835
		3.54008	41.1021	5.6316	20.2536	107.084	250	77.0392	934
		3.54723	32.9845	5.63873	32.656	107.085	626	77.04	246
		3.55437	23.821	5.64588	37.3092	108.05	250	77.0409	197
		3.5615	10.3696	5.65302	38.8122	108.051	376	77.0418	147
		3.58292	3.89839	5.66015	12.4278	108.052	626	77.0472	98
		3.5972	23.5172	5.66728	20.2398	108.053	626	78.044	197
		3.60433	7.47654	5.67443	21.4099	108.054	376	79.0182	98
		3.61862	23.0265	5.68157	17.1102	108.056	501	79.021	197
		3.62575	24.5482	5.6887	39.6084	108.057	250	79.0219	98
		3.64003	15.5482	5.69585	20.8993	108.059	751	79.0518	295
		3.64717	18.1984	5.70298	6.04626	108.081	751	79.0527	197
		3.6543	46.0815	5.71012	34.868	108.082	250	79.0536	246
		3.66143	25.0099	5.73153	44.9609	108.086	250	79.0545	295
		3.66858	18.4825	5.73868	43.8904	108.496	376	79.0554	246
		3.67572	25.3898	5.74582	23.2983	108.516	250	79.0564	98
		3.68285	16.0574	5.75295	39.3476	108.517	250	79.0573	98
		3.69	25.5029	5.76008	53	108.518	1878	80.0478	98
		3.69713	65.2769	5.76723	40.3687	108.519	2004	80.0487	393
		3.70427	39.6084	5.77437	68.9126	108.52	1377	80.0496	147
		3.71142	36.8266	5.7815	40.0439	108.522	877	80.0505	344
		3.71855	10.385	5.78865	34.9494	108.524	250	80.0533	98
		3.72568	45.9956	5.79578	18.2609	108.525	250	80.4922	147
		3.73282	27.7279	5.80292	34.1622	108.526	376	80.4932	491
		3.73997	35.1161	5.81005	21.2773	108.708	250	80.4941	1032
		3.7471	23.9216	5.8172	37.4674	108.96	250	80.495	1278
		3.75423	15.7515	5.83147	55.9034	108.992	250	80.4959	1081
		3.76138	34.5997	5.83862	25.8513	108.995	376	80.4968	393
		3.76852	28.115	5.85288	25.7808	109.002	250	80.4977	197
		3.77565	39.0371	5.86002	30.5673	109.021	250	80.4996	98
		3.78278	26.2812	5.86717	20.382	109.022	506	80.5014	147
		3.78993	37.9611	5.8743	2.61559	109.023	376	80.5023	98
		3.79707	32.1149	5.88143	43.7967	109.056	388	80.9379	147
		3.8042	27.9041	5.88858	2.61873	109.057	256	80.9398	98
		3.81135	16.0209	5.89572	45.4078	109.058	1029	80.9407	197
		3.82562	29.0555	5.90285	35.3264	109.059	508	80.9416	98
		3.83275	48.5263	5.90998	38	109.06	1525	80.9728	147
		3.8399	24.9055	5.92427	1.93753	109.061	3350	80.9747	98
		3.84703	16.4404	5.9314	39.7124	109.062	11650	80.9967	98
		3.86132	35.3129	5.93855	2.79114	109.064	19591	80.9976	98
		3.87558	20.7339	5.94568	20.5036	109.064	23054	81.0335	147
		3.88272	54.5233	5.95282	42.322	109.066	19557	81.0665	246
		3.897	19.9213	5.9671	6.72859	109.067	13972	81.0675	246
		3.90413	65.8742	5.97423	38.2161	109.068	8793	81.0684	491
		3.91128	12.7205	5.98137	45.245	109.069	3111	81.0693	1376
		3.91842	39.4045	5.98852	37.8413	109.07	2227	81.0702	737
		3.92555	27.8428	5.99565	26.6507	109.071	1175	81.0711	344
		3.93983	30.8472	6.00278	29.9739	109.072	514	81.0721	147
		3.94697	35.5389	6.00992	18.1985	109.073	1303	81.5193	98
		3.9541	37.4674	6.01707	2.05896	109.074	777	81.5203	197
		3.96125	34.3517	6.0242	47.1234	109.075	262	81.5212	98
		3.96838	32.6717	6.03133	63.63	109.078	261	81.5221	98
		3.97552	68.6352	6.04562	63.7736	109.081	250	81.523	147
		3.98265	33.8579	6.05275	38.451	109.099	383	81.9355	147
		3.9898	20.3394	6.0599	26.4481	109.1	797	81.9364	98
		3.99693	14.7884	6.06703	18.1985	109.102	501	81.9374	246
		4.00407	36.156	6.07417	36.7816	109.105	250	81.9586	147
		4.01122	54.1767	6.0813	45.3885	110.035	376	82.0131	147
		4.01835	29.4525	6.08845	28.8522	110.036	877	82.0141	98
		4.02548	13.8006	6.09558	23.5509	110.037	376	82.0723	98
		4.03262	24.5477	6.10272	49.2109	110.062	250	82.0742	98
		4.03977	13.1644	6.10987	16.7634	110.065	376	82.4908	98
		4.0469	22.3499	6.117	1.83292	110.066	1377	82.4917	98
		4.05403	8.38634	6.12413	58.8773	110.067	1753	82.9448	98
		4.06118	24.0606	6.13128	35.1246	110.068	2254	82.9913	98
		4.06832	18.3545	6.13842	40.9	110.069	2254	82.9959	98
		4.07545	5.02108	6.14555	25.8584	110.07	751	82.9987	98
		4.08258	14.987	6.15268	26.0793	110.071	250	83.0099	98
		4.08973	17.3569	6.15983	17.794	110.072	376	83.048	147
		4.09687	29.0882	6.16697	48.6391	110.073	501	83.0499	98
		4.104	23.3897	6.1741	33.6732	110.518	250	83.0582	147
		4.11115	25.3606	6.18125	34.5801	111.043	250	83.0601	147
		4.11828	5.97063	6.18838	30.6891	111.044	501	83.0843	98
		4.12542	23.5509	6.19552	32.7988	111.068	250	83.0862	98
		4.13257	12.8682	6.20265	14.7449	111.08	250	83.9294	147
		4.1397	18.3196	6.2098	22.6201	111.083	250	83.9303	98
		4.14683	25.5041	6.22407	2.52832	111.115	250	83.9397	197
		4.15397	24.9565	6.23122	30.3681	111.119	250	83.9958	98
		4.16112	32.0809	6.23835	21.1669	112.074	250	83.9967	295
		4.16825	24.6214	6.24548	21.4537	112.116	250	84.9471	98
		4.17538	11.9788	6.25262	21.8521	112.326	250	84.9565	295
		4.18253	33.3189	6.25977	38.5379	112.955	250	84.9574	442
		4.18967	15.8311	6.2669	19.2298	112.957	250	84.9583	1130
		4.1968	23.6534	6.27403	16.3204	113.061	250	84.9593	1130
		4.20393	33.6912	6.28118	41.866	113.07	250	84.9602	1179
		4.21108	23.4679	6.28832	23.8167	113.96	250	84.9612	934
		4.21822	36.0905	6.29545	38.1898	113.961	250	84.9621	442
		4.22535	25.6185	6.30258	38.8568	113.962	376	84.963	246
		4.2325	22.0488	6.30973	22.3496	113.963	376	84.964	98
		4.23963	27.5001	6.31687	24.5501	113.966	501	84.9649	197
		4.24677	26.7624	6.324	53.7219	114.073	250	84.9988	98
		4.2539	33.4735	6.33115	30.3886	114.084	376	85.0289	98
		4.26105	17.8447	6.33828	84.0203	114.088	376	85.0637	98
		4.26818	42.6569	6.3597	42.2646	114.089	877	85.0656	98
		4.27532	7.12255	6.36683	42.8199	114.09	1503	85.9377	98
		4.2896	24.1708	6.37397	32.6513	114.091	1377	85.9387	147
		4.29673	22.3684	6.38112	44.4759	114.092	1503	85.9396	98
		4.30387	31.681	6.39538	17.4594	114.093	1628	85.9406	197
		4.31102	44.6957	6.40253	28.4836	114.094	250	85.9425	98
		4.31815	14.0952	6.40967	28.9376	114.095	250	85.9453	147
		4.32528	30.6395	6.4168	24.0744	114.099	250	85.9624	98
		4.33957	34.6526	6.42393	30.5379	115.052	376	86.0608	98
		4.3467	33.1854	6.43108	25.4344	115.053	250	86.093	98
		4.35385	27.164	6.43822	15.9015	115.056	376	86.0977	197
		4.36098	19.905	6.44535	58.6437	115.057	501	86.0987	98
		4.36812	24.8904	6.4525	19.4137	115.074	376	86.5083	197
		4.37525	28.4449	6.45963	10.3228	115.961	250	86.5169	147
		4.3824	26.0427	6.46677	3.82038	116.007	250	86.9637	98
		4.38953	27.8329	6.4739	9.92138	116.058	250	87.0427	98
		4.39667	16.7639	6.48105	6.78056	116.068	250	87.0437	98
		4.40382	30.6463	6.48818	31.7724	116.972	250	87.0446	147
		4.41095	20.9704	6.49532	63.8885	117.068	250	87.0817	98
		4.41808	17.6703	6.50247	30.2493	117.069	376	87.9201	98
		4.42522	34.5039	6.5096	22.3286	117.07	877	87.921	98
		4.43237	29.8414	6.51673	59.8202	117.089	376	87.922	197
		4.4395	43.3897	6.52387	32.2836	117.09	250	87.923	246
		4.44663	27.8329	6.53102	62.0063	117.091	376	87.9239	590
		4.45377	26.9367	6.53815	29.5732	118.085	501	87.9249	197
		4.46092	20.3882	6.54528	31.9036	118.086	501	87.9258	98
		4.46805	35.9361	6.55243	49.3972	118.087	501	87.9344	98
		4.47518	16.4727	6.55957	23.8022	118.091	250	87.9364	98
		4.48233	12.3064	6.5667	37.2416	118.921	250	88.0043	197
		4.48947	38.9854	6.57383	9.04632	119.044	250	88.0053	393
		4.4966	19.6739	6.58098	34.2559	119.047	376	88.0062	1130
		4.50375	46.2348	6.58812	58.6641	119.048	250	88.0072	590
		4.51088	19.2716	6.59525	1.98577	119.049	501	88.0082	344
		4.51802	35.3264	6.6024	23.1302	119.05	376	88.0091	295
		4.52515	20.1746	6.60953	46.5187	119.052	376	88.0216	98
		4.5323	26.5627	6.61667	22.4461	119.083	250	88.0244	98
		4.53943	6.95313	6.62382	0.920988	119.084	250	88.0398	98
		4.54657	9.08189	6.63095	12.4964	120.081	250	88.0733	197
		4.55372	26.5808	6.63808	42.0504	121.022	250	88.0752	147
		4.56085	26.6637	6.64522	1.07767	121.026	501	88.0762	98
		4.56798	20.3394	6.65237	72.669	121.027	250	88.0781	246
		4.57512	34.3472	6.6595	27.6558	121.028	877	88.5068	98
		4.58227	28.9584	6.66663	28.9688	121.029	626	88.5087	98
		4.5894	19.3763	6.67378	23.1508	121.032	250	88.9308	98
		4.59653	42.2827	6.68092	21.7876	121.038	501	88.951	147
		4.60368	13.7953	6.68805	3.46733	121.041	376	89.0069	98
		4.61082	38.9737	6.69518	18.8169	121.042	626	89.0569	147
		4.61795	11.5235	6.70233	24.9047	121.044	751	89.0579	98
		4.62508	14.4273	6.70947	26.4317	121.045	751	89.0589	98
		4.63223	17.0093	6.7166	27.6538	121.046	501	89.4987	98
		4.63937	17.1859	6.72375	22.7208	121.047	250	89.4996	147
		4.6465	30.019	6.73088	2.51646	121.063	250	89.5006	98
		4.65365	10.9738	6.73802	22.5315	121.1	250	89.9386	147
		4.66078	25.6165	6.74515	22.2751	121.101	250	89.9395	98
		4.66792	15.4354	6.7523	4.03862	121.103	250	89.9405	197
		4.67505	18.9908	6.75943	43.9596	121.105	250	89.9434	147
		4.6822	24.6214	6.76657	0.264029	121.953	259	90.5019	98
		4.69647	40.5101	6.77372	21.4491	122.03	259	90.5038	98
		4.70362	20.3628	6.78085	23.9836	122.031	755	90.5058	393
		4.71075	21.931	6.80227	41.6145	122.032	1533	90.5067	246
		4.71788	22.2538	6.8094	6.8673	122.033	6157	90.5077	98
		4.72502	23.8466	6.81653	27.8329	122.034	11934	91.0124	147
		4.73217	32.1149	6.82368	73.0981	122.035	15946	91.0134	98
		4.7393	20.9337	6.83082	43.862	122.037	16186	91.0387	98
		4.74643	16.0471	6.83795	2.95034	122.038	11305	91.0504	147
		4.76072	41.1539	6.8451	28.9034	122.039	6284	91.0513	197
		4.76785	30.6738	6.85223	36.7334	122.04	2564	91.0523	639
		4.77498	18.0161	6.85937	26.1882	122.041	1024	91.0533	737
		4.78213	39.6084	6.8665	43.1212	122.042	887	91.0543	885
		4.78927	21.0555	6.87365	50.8263	122.043	1281	91.0553	688
		4.7964	14.8452	6.88078	60.9073	122.044	768	91.0562	393
		4.80355	13.8577	6.88792	70.2238	122.046	771	91.0572	295
		4.81068	43.1306	6.89507	30.9488	122.047	254	91.0582	98
		4.81782	35.1538	6.9022	2.19731	122.09	254	91.5038	246
		4.82497	21.4099	6.90933	17.5249	122.091	250	91.5048	98
		4.8321	16.4554	6.91648	25.7621	122.094	376	91.5058	197
		4.83923	24.6214	6.92362	82.5705	122.095	1002	92.025	98
		4.84637	31.3048	6.93075	69.1955	122.096	1628	92.0573	98
		4.85352	39.3372	6.93788	22.6214	122.097	1878	92.0603	147
		4.86065	20.6082	6.94503	44.1469	122.099	877	93.0166	98
		4.86778	31.6417	6.95217	42.4804	122.1	250	93.0176	295
		4.87493	17.1279	6.9593	43.9288	122.85	250	93.0186	295
		4.88207	6.32439	6.96645	37.2689	122.963	250	93.0196	639
		4.8892	46.0566	6.97358	45.7886	122.966	250	93.0206	246
		4.89633	26.1904	6.98072	51.3079	123.037	501	93.0235	147
		4.90348	31.5989	6.98785	37.2942	123.038	250	93.0255	98
		4.91062	11.0129	6.995	14.1789	123.039	1252	93.0314	98
		4.9249	18.5842	7.00213	24.0343	123.04	1252	93.0324	197
		4.93203	14.0652	7.00927	46	123.041	501	93.0334	197
		4.93917	12.4052	7.01642	35.1213	123.042	751	93.0353	147
		4.9463	19.4026	7.02355	23.434	123.043	376	93.0679	197
		4.95345	39.2498	7.03068	32.2899	123.047	250	93.0688	98
		4.96058	25.592	7.03782	2.07833	123.077	250	93.0698	98
		4.96772	30.3295	7.04497	7.74094	123.078	501	93.0708	147
		4.97487	40.9742	7.0521	2.13501	123.079	626	93.5026	98
		4.982	5.57902	7.05923	28.9034	123.081	250	93.5184	98
		4.98913	37.0239	7.06638	50.9663	123.082	751	93.5194	197
		4.99627	22.6289	7.07352	43.8904	123.098	501	93.5204	147
		5.01055	26.7177	7.08065	31.3951	123.099	501	93.5224	98
		5.01768	15.678	7.08778	96.1475	123.1	250	94.0176	147
		5.02483	26.7624	7.09493	6.2501	123.115	250	94.0186	147
		5.03197	12.9466	7.10207	34.2559	123.117	250	94.0364	98
		5.0391	26.5585	7.1092	40.1112	123.118	376	94.0383	197
		5.04623	27.6293	7.11635	73.7465	123.119	250	94.0393	541
		5.05338	32.9765	7.12348	53.1037	124.042	250	94.0403	541
		5.06052	12.3509	7.13062	47.3936	124.083	250	94.0413	639
		5.06765	29.6312	7.13777	37.2565	124.084	626	94.0423	393
		5.0748	36.1913	7.1449	30	124.085	2755	94.0433	639
		5.08193	39.3222	7.15203	7.67195	124.086	2004	94.0443	147
		5.08907	19.2689	7.15917	6.43896	124.087	2254	94.0463	98
		5.0962	21.2101	7.16632	28.9034	124.088	1002	94.0631	246
		5.10335	17.4167	7.17345	28.9034	124.089	1127	94.0651	246
		5.11048	32.7608	7.18058	33.9453	124.117	250	94.4982	98
		5.11762	48.1723	7.18773	2.49764	124.963	376	95.0457	147
		5.12477	40.5632	7.19487	74.7925	124.964	501	95.0477	98
		5.1319	12.9801	7.202	81.9535	124.968	250	95.0825	98
		5.14617	20.3719	7.20915	88.2196	125.003	250	95.0835	98
		5.15332	34.7224	7.21628	44.007	125.059	250	95.0845	197
		5.16758	30.4441	7.22342	61.0183	125.06	250	95.0855	197
		5.17473	28.2286	7.23055	76.5456	125.061	626	95.0875	98
		5.18187	62.5188	7.2377	60.5074	125.07	250	95.9524	147
		5.189	25.8701	7.24483	65.37	125.072	376	96.9579	197
		5.19613	18.2725	7.25197	67.4237	125.09	501	96.9589	393
		5.20328	34.9185	7.25912	37.4674	125.091	250	96.9599	639
		5.21755	25.3494	7.26625	68.74	125.092	250	96.9609	590
		5.23183	25.1273	7.27338	46.2984	125.096	250	96.962	344
		5.23897	15.9963	7.28052	14.6696	125.963	376	96.963	197
		5.24612	22.728	7.28767	56.8084	125.967	250	96.964	295
		5.25325	10.5909	7.2948	59.9478	125.986	626	96.965	197
		5.26038	40.6789	7.30193	67.0006	125.988	250	96.969	98
		5.26752	36.8637	7.30908	38.8343	126.063	250	96.97	98
		5.27467	13.9842	7.31622	66.3554	126.963	250	96.972	147
		5.2818	21.8051	7.32335	59.9212	126.967	250	97.0122	98
		5.28893	16.0574	7.3305	69.092	127.037	250	97.0132	147
		5.29608	9.60168	7.33763	50.8284	127.074	751	97.0253	98
		5.30322	39.1757	7.34477	30.6084	128.043	250	97.0273	147
		5.31035	27.1755	7.3519	32.7135	128.06	250	97.0283	147
		5.32463	11.4225	7.35905	54.6072	128.062	250	97.0625	147
		5.33177	22.1187	7.36618	40.6639	128.063	250	97.0635	98
		5.3389	16.5931	7.37332	54.5068	128.106	250	97.0645	442
		5.34605	15.1183	7.38047	36.2631	128.107	501	97.0655	393
		5.35318	16.6125	7.3876	62.805	128.115	250	97.0665	147
		5.36032	32.9173	7.39473	49.9689	128.948	376	97.0756	147
		5.36745	20.6004	7.40187	58.8773	128.949	376	97.0997	98
		5.3746	18.8162	7.40902	44.9218	128.951	501	97.1007	98
		5.38173	8.35331	7.41615	91.9035	128.952	250	97.9545	98
		5.38887	5.21403	7.42328	70.6528	128.953	250	97.9666	98
		5.39602	67.2981	7.43043	77.6659	128.954	501	97.9676	197
		5.40315	20.5303	7.43757	16.0575	129.01	250	97.9757	98
		5.41028	30.5578	7.4447	43.5837	129.011	250	97.9909	98
		5.41743	26.3718	7.45183	86.2913	129.013	250	97.9929	98
		5.4317	8.2563	7.45898	6.68656	129.028	250	98.0566	98
		5.43883	2.76745	7.46612	83.9067	129.03	376	98.0576	98
		5.44598	5.69289	7.47325	27.9158	129.032	501	98.0596	246
		5.45312	34.037	7.4804	35.9083	129.033	626	98.0606	98
		5.46025	46.3692	7.48753	35.263	129.034	1002	98.0616	147
		5.4674	5.6945	7.49467	46.735	129.035	626	98.0687	98
		5.4888	3.30955	7.5018	3.67986	129.037	250	98.514	98
		5.49595	4.45529	7.50895	60.3102	129.053	501	98.9572	98
		5.50308	18.9615	7.51608	44.4888	129.055	751	98.9582	147
		5.51022	24.5433	7.52322	59.7675	129.058	250	98.9592	344
		5.51737	15.858	7.53037	82.9538	129.069	250	98.9603	393
		5.53163	24.5347	7.5375	25.8852	129.09	250	98.9613	442
		5.53877	29.9518	7.54463	48.7614	129.102	250	98.9623	295
		5.54592	39.8937	7.55177	86.9759	129.468	250	98.9633	197
		5.55305	30.9577	7.55892	24.446	129.533	250	98.9643	98
		5.56018	1.27988	7.56605	66.6195	130.031	250	98.9653	197
		5.56733	36.391	7.57318	55.0547	130.049	376	98.9673	147
		5.57447	9.81637	7.58033	38.5379	130.052	376	98.9734	147
		5.5816	42.5635	7.58747	36.7101	130.156	501	98.9765	98
		5.58873	3.302	7.5946	47.9871	130.158	376	98.9806	295
		5.59588	2.71428	7.60173	47.0494	130.159	250	98.9816	147
		5.60302	36.046	7.60888	54.3834	130.16	376	98.9826	737
		5.61015	65.4168	7.61602	57.4844	130.161	250	98.9836	344
		5.6173	16.7939	7.62315	4.65899	130.967	501	98.9846	786
		5.62443	19.2689	7.6303	87.5639	131.002	250	98.9856	639
		5.63157	28.8995	7.63743	50.9996	131.032	250	98.9866	147
		5.6387	2.88266	7.64457	69.7301	131.083	250	98.9877	246
		5.64585	31.64	7.6517	50.8823	131.085	501	98.9897	98
		5.65298	62	7.65885	34.9632	131.086	376	99.0415	147
		5.66012	19.952	7.66598	34.1296	131.087	626	99.0425	147
		5.66727	37.8541	7.67312	76.9486	131.09	250	99.0435	147
		5.68153	31.7117	7.68027	42.8199	131.163	250	99.0445	147
		5.68867	24.5147	7.6874	43.023	132.995	250	99.0456	147
		5.69582	40.844	7.69453	89.8776	132.996	626	99.0476	98
		5.70295	18.7685	7.70167	20.3394	132.998	250	99.0608	98
		5.71008	32.0457	7.70882	22.7563	133.015	250	99.0689	98
		5.71723	37.6548	7.71595	68.1926	133.018	250	99.077	98
		5.72437	13.5493	7.72308	59.1759	133.019	626	99.0781	147
		5.7315	25.3276	7.73023	99.0797	133.022	501	99.0791	98
		5.73863	17.1279	7.73737	38.1909	133.023	626	99.0801	197
		5.74578	14.9057	7.7445	44.1815	133.024	250	99.0811	197
		5.75292	39.9096	7.75165	58.9021	133.084	250	99.0821	147
		5.76005	16.5708	7.75878	39.7026	133.086	250	99.7447	98
		5.7672	1.6655	7.76592	82.9971	133.098	250	99.9252	98
		5.77433	10.9265	7.77305	53.8833	133.103	250	99.9487	100
		5.78147	15.1733	7.7802	42.2689	133.521	250	99.967	98
		5.78862	25.8296	7.78733	75.0537	133.523	376	99.9681	197
		5.79575	32.2173	7.79447	41.7457	134.035	250	100.064	103
		5.80288	3.83332	7.80162	69.1334	134.524	250	100.065	154
		5.81002	62.8528	7.80875	42.951	135.04	376	100.068	359
		5.8243	68.3802	7.81588	58.9884	135.042	1002	100.069	565
		5.83143	31.3922	7.82302	4.64541	135.044	1252	100.07	460
		5.83858	27.8329	7.83017	41.4184	135.045	1002	100.071	1290
		5.84572	26.8079	7.8373	53.0934	135.046	751	100.072	2322
		5.85285	10.705	7.84443	58.5634	135.047	250	100.073	7726
		5.86	22.4804	7.85158	72.0469	135.079	501	100.074	10772
		5.86713	20.3096	7.85872	62.0296	135.08	250	100.075	13430
		5.87427	14.5202	7.86585	50.701	135.082	376	100.076	12504
		5.8814	26.3667	7.87298	58.022	135.099	250	100.077	7266
		5.88855	38.1783	7.88013	80.8381	135.116	376	100.078	4322
		5.89568	26.9248	7.88727	66.0226	135.117	376	100.079	2374
		5.90282	24.2679	7.8944	36.7369	136.022	751	100.08	1083
		5.90997	38.23	7.90155	58.4971	136.023	376	100.081	881
		5.92423	27.8329	7.90868	81.0141	136.025	250	100.082	616
		5.93137	16.9717	7.91582	63.0132	136.026	376	100.083	310
		5.93852	3.73797	7.92297	60.1498	136.047	250	100.084	154
		5.94565	29.9739	7.9301	20.0719	136.05	501	100.085	153
		5.95278	42.1671	7.93723	83.2922	136.051	250	100.087	154
		5.95993	17.6749	7.94437	46.2997	136.053	751	100.088	260
		5.96707	46.041	7.95152	88.0718	136.054	626	100.088	100
		5.9742	42.8344	7.95865	39.9799	136.055	250	100.09	110
		5.98133	35.6603	7.96578	56.8124	136.061	250	100.091	98
		5.98848	14.987	7.97292	43.8904	136.063	250	100.11	98
		5.99562	26.1984	7.98007	87.2262	136.073	250	100.111	98
		6.00275	23.3458	7.9872	99.5562	136.074	250	100.515	98
		6.0099	46.1996	7.99433	47.1272	136.112	250	100.529	147
		6.01703	32.482	8.00148	39.2151	136.113	250	100.53	295
		6.02417	41.6129	8.00862	55.5568	136.119	250	100.531	491
		6.04558	2.17319	8.01575	71.7233	136.521	376	100.532	246
		6.05272	27.4989	8.02288	84.6976	136.526	250	100.533	98
		6.05987	27.8329	8.03003	44.0164	136.555	250	100.534	98
		6.067	21.594	8.03717	64.6394	136.595	250	100.849	98
		6.08842	30.6406	8.0443	33.5465	136.6	376	100.933	147
		6.09555	36.9572	8.05145	65.8417	136.602	877	100.934	147
		6.10268	19.6419	8.05858	101.158	136.603	1127	100.935	197
		6.10983	15.242	8.06572	80.8423	136.604	751	100.936	197
		6.11697	22.4435	8.07287	87.1925	136.606	1252	100.937	147
		6.1241	17.7068	8.08	109.498	136.607	1878	100.938	147
		6.13125	3.18588	8.08713	21.9973	136.608	1252	100.943	98
		6.14552	2.15142	8.09427	49.7288	136.609	1753	100.951	147
		6.15265	20.5158	8.10142	113.933	136.61	1753	100.953	147
		6.1598	44.4692	8.10855	71.0487	136.612	2129	100.955	295
		6.16693	38.2524	8.11568	78.8178	136.613	1252	100.956	246
		6.17407	33.0628	8.12283	41.7418	136.614	501	100.957	246
		6.1812	12.6187	8.12997	79.9138	136.615	877	100.958	147
		6.18835	36.502	8.1371	99.7244	136.616	626	100.959	98
		6.19548	31.2621	8.14425	47.6781	136.618	1002	100.962	98
		6.20262	31.7286	8.15138	47.4919	136.62	501	101.006	98
		6.20977	16.488	8.15852	53.2302	136.621	501	101.007	147
		6.22403	42.2893	8.16565	26.9257	136.623	250	101.008	98
		6.23118	54.9931	8.1728	82.6027	136.625	626	101.009	197
		6.23832	10.0212	8.17993	115.233	136.628	250	101.01	246
		6.24545	10.3911	8.18707	57.4818	136.632	250	101.03	98
		6.25258	37.0365	8.19422	73.6108	136.923	250	101.031	246
		6.25973	31.6976	8.20135	55.1784	136.974	250	101.032	147
		6.26687	30.0095	8.20848	111.187	137.002	250	101.033	98
		6.274	10.4957	8.21562	94.1752	137.013	250	101.057	98
		6.28115	5.47016	8.22277	67.5469	137.022	250	101.059	295
		6.28828	21.4099	8.2299	69.1823	137.023	501	101.06	197
		6.29542	14.5656	8.23703	105.859	137.025	376	101.061	197
		6.30255	30.7426	8.24418	71.7277	137.026	376	101.063	98
		6.3097	35.182	8.25132	38.5384	137.027	250	101.065	98
		6.31683	23.5952	8.25845	84.8287	137.029	302	101.066	147
		6.32397	19.8387	8.27273	35.0703	137.031	250	101.071	197
		6.33112	50.5424	8.27987	26.7703	137.032	424	101.072	98
		6.34538	19.6343	8.287	66.2505	137.039	250	101.073	98
		6.35253	24.8462	8.29415	5.42827	137.04	443	101.074	147
		6.35967	47.4474	8.30128	58.394	137.042	1115	101.076	590
		6.3668	13.1218	8.30842	44.7026	137.044	681	101.077	786
		6.37393	26.3739	8.31555	25.2352	137.046	592	101.078	737
		6.38108	26.8331	8.3227	94.2202	137.047	1548	101.079	541
		6.39535	19.2689	8.32983	75.9481	137.048	2049	101.081	393
		6.4025	7.96174	8.33697	76.1198	137.05	1595	101.082	295
		6.40963	51.7009	8.34412	10.1366	137.051	3267	101.083	246
		6.4239	13.3256	8.35125	66.4651	137.052	4830	101.084	98
		6.43105	21.2165	8.35838	42.9834	137.053	14960	101.086	147
		6.43818	18.0089	8.36552	69.0289	137.054	34413	101.096	98
		6.44532	23.5316	8.37267	28.1276	137.056	90510	101.108	98
		6.45247	20.592	8.3798	6.74045	137.057	334238	101.534	98
		6.4596	20.8596	8.38693	38.5116	137.058	711587	101.69	98
		6.46673	39.1723	8.39408	79.0342	137.059	746886	101.932	98
		6.47387	28.7948	8.40122	9.60653	137.06	499907	101.948	98
		6.48102	53.8529	8.40835	4.7166	137.062	260856	101.956	98
		6.48815	24.92	8.41548	58.312	137.063	148956	101.957	98
		6.49528	24.9327	8.42263	59.3983	137.064	96495	101.967	147
		6.50243	40.4342	8.42977	51.1947	137.065	49805	102.012	147
		6.50957	30.3147	8.4369	60	137.066	28121	102.013	197
		6.5167	27.6211	8.44405	45.6344	137.068	16423	102.055	98
		6.52383	29.9006	8.45118	39.0998	137.069	12139	102.078	98
		6.53098	22.0845	8.45832	61.3301	137.07	8189	102.085	98
		6.53812	34.4212	8.46547	57.521	137.071	5301	102.09	147
		6.54525	22.9758	8.4726	28.5805	137.072	6613	102.092	147
		6.5524	16.7853	8.47973	88.9101	137.074	4206	102.125	147
		6.55953	28.3813	8.48687	35.7664	137.075	966	102.126	197
		6.56667	12.7792	8.49402	29.7984	137.076	873	102.127	197
		6.5738	33.1219	8.50115	84.8294	137.077	691	102.128	295
		6.58095	23.686	8.50828	79.8669	137.078	193	102.129	147
		6.58808	35.9809	8.51543	58.8921	137.08	498	102.13	197
		6.59522	10.2307	8.5297	81.5999	137.081	188	102.131	98
		6.60237	22.313	8.53683	106.215	137.09	198	102.132	147
		6.6095	24.4996	8.54398	4.15025	137.131	250	102.135	98
		6.61663	27.4924	8.55112	54.965	137.221	300	102.931	98
		6.62377	42.4691	8.55825	93.1091	137.222	501	102.932	147
		6.63092	19.9598	8.5654	49.5704	137.296	250	102.933	147
		6.63805	24.6507	8.57253	54.5148	137.304	250	102.954	98
		6.64518	23.2889	8.57967	66.6608	137.31	250	103.025	98
		6.65233	11.8161	8.5868	72.1548	137.325	250	103.043	98
		6.65947	29.9832	8.59395	64.889	137.327	250	103.074	147
		6.6666	29.9167	8.60108	52.556	137.332	250	103.076	147
		6.67373	11.9491	8.60822	66.1581	137.338	376	103.953	147
		6.68088	22.5413	8.61537	64.2298	137.386	250	103.954	147
		6.68802	19.3077	8.6225	110.854	137.411	376	103.955	491
		6.69515	19.2689	8.62963	60.3426	137.444	250	103.956	393
		6.7023	17.18	8.63677	56.7363	137.446	376	103.957	246
		6.70943	6.85206	8.64392	10.4588	137.474	250	103.958	147
		6.71657	12.3926	8.65105	8.67102	137.48	376	104.01	197
		6.7237	12.6623	8.65818	102.543	137.527	376	104.011	147
		6.73085	39.18	8.66533	115.922	137.534	250	104.079	98
		6.73798	35.3264	8.67247	64.1112	137.541	376	104.105	98
		6.74512	48.0163	8.6796	88.3518	137.544	250	104.107	197
		6.75227	20.6197	8.68675	59.1397	137.552	376	104.111	98
		6.7594	15.7067	8.69388	43.3333	137.553	250	104.509	98
		6.76653	27.0832	8.70102	63.9207	137.564	250	105.031	197
		6.77367	25.029	8.70815	73.947	137.57	250	105.032	246
		6.78082	22.4804	8.7153	90.5178	137.571	250	105.034	295
		6.79508	52.2405	8.72243	65.508	137.587	376	105.034	147
		6.80223	25.9156	8.72957	67.3387	137.593	250	105.036	147
		6.80937	42.8199	8.73672	38.5379	137.603	250	105.068	246
		6.8165	17.9691	8.74385	144.004	137.612	376	105.069	197
		6.82365	6.0874	8.75098	92.5927	137.613	250	105.07	98
		6.83078	14.8758	8.75812	72.7139	137.619	376	105.071	197
		6.83792	41.7608	8.76527	102.207	137.63	250	105.472	98
		6.8522	25.6919	8.7724	50.3134	137.645	250	105.934	98
		6.85933	38.5379	8.77953	44.729	137.66	250	105.935	98
		6.86647	32.1257	8.78668	49.1339	137.671	376	105.936	98
		6.87362	23.3847	8.79382	64.0015	137.679	250	105.951	98
		6.88075	17.3016	8.80095	43.4352	137.696	250	105.952	98
		6.88788	10.7325	8.80808	114.785	137.707	250	105.954	98
		6.89502	21.7972	8.81523	30.1698	137.709	250	105.955	197
		6.90217	12.9453	8.82237	102.158	137.755	250	105.958	98
		6.9093	32.2289	8.8295	66.9249	137.765	376	105.962	147
		6.91643	49.1537	8.83665	99.7501	137.788	250	105.963	197
		6.93072	17.521	8.84378	67.2128	137.814	376	106.063	98
		6.93785	25.6919	8.85092	110.355	137.847	250	106.064	98
		6.94498	8.77621	8.85807	41.8317	137.849	250	106.065	147
		6.95213	45.0986	8.8652	62.6349	137.856	250	107.044	197
		6.97355	12.146	8.87233	78.7836	137.867	250	107.045	295
		6.98068	21.5398	8.87947	88.465	137.883	250	107.046	737
		6.98782	20.0497	8.88662	44.8112	137.886	376	107.047	1573
		7.0021	29.3749	8.89375	42.6632	137.898	250	107.049	1818
		7.00923	25.8487	8.90088	117.508	137.909	376	107.049	1425
		7.02352	19.3456	8.90803	87.7931	137.937	250	107.051	934
		7.03065	26.4609	8.91517	26.2405	137.963	250	107.052	688
		7.03778	21.9807	8.9223	49.0824	137.965	250	107.053	393
		7.04492	26.6833	8.92943	99.3405	137.986	250	107.054	197
		7.05207	18.8562	8.93658	84.6292	137.997	250	107.067	147
		7.0592	33.8333	8.94372	91.5705	137.999	250	107.071	98
		7.06633	16.0574	8.95085	51.8376	138.024	250	107.073	98
		7.07348	19.2689	8.958	76.6235	138.034	395	107.081	147
		7.08775	29.9739	8.96513	53.8783	138.037	381	107.083	98
		7.09488	13.6243	8.97227	60.8157	138.048	404	107.084	295
		7.10203	27.0401	8.9794	8.25661	138.05	287	107.085	98
		7.10917	24.605	8.98655	58.5338	138.052	679	107.087	197
		7.1163	21.306	8.99368	107.746	138.053	563	107.955	98
		7.12345	19.3558	9.00082	55.3554	138.054	1103	108.051	98
		7.13058	21.5657	9.00797	86.7147	138.055	2078	108.052	246
		7.13772	31.6227	9.0151	71.9324	138.056	2390	108.053	197
		7.14485	19.7358	9.02223	94.2086	138.058	3481	108.055	295
		7.152	70.3211	9.02937	48.6807	138.059	9992	108.056	98
		7.15913	30.6321	9.03652	43.0715	138.06	29607	108.057	147
		7.16627	29.9739	9.04365	2.13135	138.061	59290	108.077	98
		7.17342	6.96804	9.05078	2.51022	138.062	70831	108.079	98
		7.18768	27.0286	9.05793	1.85998	138.064	64610	108.08	295
		7.20197	42.755	9.0722	29.9739	138.065	42351	108.081	197
		7.2091	12.9678	9.07933	24.5406	138.066	28407	108.082	246
		7.21623	18.0425	9.10075	35.3078	138.067	14962	108.495	98
		7.22338	8.63366	9.11503	2.01556	138.069	6695	108.515	98
		7.23052	26.4534	9.1293	0.370607	138.07	4168	108.517	541
		7.23765	7.29702	9.13645	39.1745	138.071	2959	108.518	1032
		7.2448	17.9927	9.15072	83.7925	138.072	2529	108.519	1376
		7.25193	14.6292	9.17928	14.3987	138.073	1524	108.52	1229
		7.28048	15.0153	9.18642	10.7599	138.075	1672	108.522	541
		7.28762	15.0702	9.2007	40.9233	138.076	543	108.522	246
		7.29477	24.2772	9.20783	25.385	138.077	416	108.524	147
		7.3019	23.7031	9.21497	239.095	138.078	575	108.525	98
		7.30903	31.8065	9.22212	34.238	138.079	290	108.959	147
		7.31617	8.20141	9.22925	66.2937	138.087	250	108.96	197
		7.32332	36.8835	9.23638	53.1917	138.102	250	108.961	147
		7.33045	13.5507	9.24352	43.7624	138.118	250	108.962	147
		7.33758	32.7701	9.25067	135.022	138.124	336	108.963	147
		7.34473	28.2108	9.2578	2.13681	138.13	250	108.995	98
		7.35187	31.3207	9.26493	172.864	138.208	250	109.02	197
		7.359	16.8219	9.27208	71.0612	138.21	250	109.021	246
		7.36613	23.2593	9.27922	96.815	138.269	501	109.022	200
		7.37328	27.8329	9.28635	29.5665	138.276	250	109.024	98
		7.38755	27.2514	9.2935	57.1884	138.28	250	109.057	197
		7.3947	40.2369	9.30063	218.046	138.282	501	109.058	147
		7.40183	32.9569	9.30777	166.112	138.311	250	109.059	147
		7.40897	47.5991	9.3149	83.1682	138.327	250	109.06	295
		7.41612	9.2843	9.32205	86.2608	138.328	501	109.061	788
		7.42325	35.6206	9.32918	35.9318	138.33	250	109.062	2277
		7.43038	29.2266	9.33632	61.0034	138.437	250	109.063	3863
		7.43752	33.1854	9.34347	6.93693	138.447	376	109.064	3813
		7.44467	29.1659	9.3506	25.1039	138.475	250	109.066	3613
		7.4518	34.7401	9.35773	49.0821	138.497	250	109.067	2735
		7.45893	26.0811	9.36487	42.673	138.52	250	109.068	841
		7.46608	38.5379	9.37202	26.3737	138.53	250	109.069	838
		7.47322	17.9483	9.37915	40.6975	138.539	250	109.07	298
		7.48035	44.8312	9.38628	149.05	138.542	250	109.071	491
		7.48748	22.4804	9.39343	79.7668	138.602	250	109.072	249
		7.49463	24.8276	9.40057	119.675	138.608	250	109.073	147
		7.50177	35.6491	9.4077	120.026	138.611	376	109.074	147
		7.5089	19.3905	9.41483	44.3741	138.645	376	109.076	98
		7.51605	22.2311	9.42198	53.1336	138.683	250	109.077	147
		7.52318	28.9034	9.42912	78.0576	138.708	250	109.099	197
		7.53032	24.6459	9.43625	131.471	138.741	250	109.1	344
		7.53745	31.9208	9.4434	5.34346	138.804	250	109.101	541
		7.5446	46.1632	9.45053	91.2953	138.82	250	109.102	639
		7.55173	23.0703	9.45767	156.2	138.84	250	109.103	147
		7.55887	15.403	9.4648	76.2168	138.866	376	109.104	295
		7.57315	19.1508	9.47195	136.141	138.884	250	109.106	147
		7.58742	9.53384	9.47908	111.331	138.937	250	109.962	98
		7.59457	22.811	9.48622	95.0589	138.961	250	110.002	98
		7.6017	33.4292	9.49337	159.434	138.983	250	110.004	98
		7.60883	10.2944	9.5005	114.359	138.995	250	110.006	246
		7.61598	29.4204	9.50763	67.6268	139.014	250	110.007	147
		7.62312	38.1967	9.51478	96.8277	139.019	250	110.008	295
		7.63025	28.3394	9.52192	251.349	139.031	250	110.009	491
		7.63738	35.9888	9.52905	64.4633	139.037	250	110.01	393
		7.64453	36.3657	9.53618	104.533	139.038	250	110.011	246
		7.65167	20.3394	9.54333	28.2208	139.039	250	110.021	98
		7.67308	43.7395	9.55047	40.0534	139.049	250	110.063	98
		7.68022	16.4926	9.5576	61.5214	139.05	250	110.064	98
		7.6945	4.44511	9.56475	94.0659	139.051	376	110.066	98
		7.70163	18.1984	9.57188	122.154	139.053	250	110.067	98
		7.71592	31.3783	9.57902	88.1528	139.056	250	110.068	590
		7.72305	34.2559	9.58615	65.8882	139.059	250	110.069	147
		7.73018	31.8274	9.5933	64.2298	139.06	376	110.07	197
		7.73732	28.9034	9.60043	28.882	139.061	1127	110.071	442
		7.74447	34.4747	9.60757	59.7884	139.062	3130	110.072	98
		7.7516	29.7822	9.61472	119.767	139.063	5510	110.101	98
		7.75873	21.8466	9.62185	65.4382	139.065	5885	110.515	147
		7.76588	22.4166	9.62898	47.4449	139.066	5259	110.939	98
		7.77302	28.9034	9.63612	52.7534	139.067	5259	110.973	98
		7.78015	5.23227	9.64327	106.296	139.068	3757	110.975	98
		7.78728	20.5673	9.6504	41.9104	139.069	2004	111.042	98
		7.79443	24.8328	9.65753	84.4907	139.071	1252	111.05	98
		7.80157	54.6194	9.66468	122.064	139.072	1002	111.076	98
		7.8087	56.6781	9.67182	129.422	139.073	626	111.078	147
		7.81585	25.1507	9.67895	149.977	139.074	376	111.079	491
		7.82298	31.3228	9.68608	47.3883	139.075	376	111.08	344
		7.83012	31.2589	9.69323	183.021	139.078	250	111.081	393
		7.83725	38.5632	9.70037	189.696	139.094	250	111.082	147
		7.8444	15.9387	9.7075	6.87526	139.11	250	111.083	147
		7.85153	29.9786	9.71465	105.54	139.112	376	111.085	98
		7.85867	25.03	9.72178	123.102	139.114	250	111.114	147
		7.86582	20.9904	9.72892	67.7298	139.116	250	111.115	197
		7.87295	37.0131	9.73607	110.971	139.118	250	111.117	197
		7.88008	27.1688	9.7432	137.024	139.122	250	111.118	246
		7.89437	34.9871	9.75033	68.7757	139.165	250	111.496	98
		7.9015	11.2196	9.75747	106.647	139.315	250	111.967	98
		7.90863	25.641	9.76462	87.82	139.36	250	111.997	98
		7.91578	27.7517	9.77175	76.3455	139.489	250	112.005	98
		7.92292	32.938	9.77888	93.1332	139.491	250	112.006	147
		7.93005	37.9559	9.78602	127.829	139.5	250	112.007	98
		7.9372	45.7852	9.79317	118.658	139.553	376	112.075	98
		7.94433	48.9815	9.8003	36.7169	139.584	250	112.154	98
		7.95147	23.155	9.80743	93.6442	139.78	250	112.952	246
		7.9586	33.0956	9.81458	78.5371	139.79	250	112.953	98
		7.96575	23.7562	9.82172	164.018	139.847	250	112.954	344
		7.97288	7.15542	9.82885	143.698	139.923	250	112.955	688
		7.98002	12.4461	9.83598	92.1365	139.938	250	112.956	491
		7.98717	25.5916	9.84313	102.416	139.986	626	112.957	246
		7.9943	24.1396	9.85027	123.699	139.987	250	112.959	393
		8.00143	22.4804	9.8574	117.648	139.989	376	112.969	98
		8.00858	27.8607	9.86455	128.828	139.991	376	112.99	98
		8.01572	28.3094	9.87168	122.094	140.058	250	112.991	147
		8.02285	15.5346	9.87882	94.2897	140.065	250	112.992	98
		8.02998	9.03603	9.88595	118.763	140.067	376	112.999	98
		8.03713	34.9037	9.8931	150.738	140.069	376	113.057	246
		8.04427	18.0194	9.90023	130.388	140.07	250	113.058	393
		8.0514	18.1154	9.90737	163.961	140.071	250	113.059	541
		8.05855	29.127	9.91452	139.532	140.11	250	113.061	442
		8.06568	33.549	9.92165	253.515	140.113	250	113.062	98
		8.07282	23.1391	9.92878	139.604	140.529	250	113.096	98
		8.07997	33.1854	9.93593	181.755	140.53	751	113.105	98
		8.0871	24.0893	9.94307	150.42	140.531	1002	113.106	147
		8.09423	30.2803	9.9502	286.354	140.532	2504	113.108	98
		8.10137	25.5976	9.95733	107.185	140.533	1878	113.109	98
		8.10852	22.6947	9.96448	47.5681	140.535	1628	113.938	98
		8.11565	32.978	9.97162	119.977	140.537	376	113.96	147
		8.12278	13.8121	9.97875	120.465	140.544	250	113.961	197
		8.12993	23.5509	9.9859	113.732	140.591	250	113.962	541
		8.13707	20.3394	9.99303	150.804	140.749	250	113.963	344
		8.1442	16.0574	10.0002	110.892	140.949	250	113.964	344
		8.15848	25.5178	10.0073	141.426	140.957	250	113.966	147
		8.16562	38.2854	10.0145	104.629	140.958	250	114.054	98
		8.17275	37.5974	10.0216	91.1702	140.995	250	114.055	147
		8.17988	21.4099	10.0287	81.3449	140.996	626	114.066	147
		8.18703	28.9034	10.0359	153.081	140.997	1127	114.067	98
		8.19417	23.5509	10.043	183.918	140.998	2129	114.086	147
		8.2013	5.05009	10.0501	153.001	141	3130	114.088	246
		8.20845	41.7129	10.0573	191.524	141.001	3381	114.088	1081
		8.21558	10.2158	10.0644	125.713	141.002	2630	114.09	1278
		8.22272	36.2269	10.0716	202.51	141.003	877	114.091	1523
		8.22985	23.8203	10.0787	133.553	141.005	877	114.092	2113
		8.237	29.5396	10.0858	73.3461	141.006	626	114.093	1032
		8.24413	51.2761	10.093	92.654	141.007	501	114.094	491
		8.25127	48.4309	10.1001	106.788	141.008	1127	114.095	442
		8.25842	27.8329	10.1073	132.341	141.009	877	114.096	246
		8.26555	27.8329	10.1144	137.287	141.011	1127	114.097	147
		8.27268	33.8148	10.1215	171.137	141.012	376	114.098	98
		8.27982	35.7794	10.1287	161.272	141.013	250	114.1	98
		8.28697	30.8428	10.1358	141.721	141.032	376	114.947	98
		8.2941	21.3257	10.1429	169.407	141.034	376	114.973	147
		8.30123	19.6196	10.1501	158.835	141.035	751	114.975	147
		8.30838	25.8301	10.1572	213.037	141.055	250	115.037	147
		8.31552	19.9686	10.1644	114.302	141.069	250	115.052	98
		8.32265	20.3229	10.1715	114.373	141.07	250	115.053	197
		8.3298	31.9743	10.1786	113.643	141.071	501	115.054	147
		8.33693	35.3541	10.1858	123.746	141.089	250	115.055	246
		8.34407	42.2228	10.1929	90.1341	141.092	250	115.057	197
		8.3512	21.7222	10.2	107.294	141.189	250	115.07	98
		8.35835	34.1316	10.2072	157.152	141.509	376	115.073	197
		8.36548	27.2989	10.2143	148.21	141.512	250	115.074	147
		8.37262	32.8954	10.2215	171.889	141.513	250	115.075	491
		8.37977	11.9557	10.2286	126.688	141.529	250	115.076	295
		8.3869	31.5919	10.2357	234.859	141.53	250	115.077	197
		8.39403	44.0724	10.2429	296.201	141.532	376	115.08	98
		8.40117	46.0313	10.25	196.163	141.534	250	115.086	98
		8.40832	28.383	10.2571	434.051	141.955	877	115.093	246
		8.41545	47.2253	10.2643	180.831	141.956	501	115.094	98
		8.42258	43.1326	10.2714	282.593	141.958	751	115.095	197
		8.42973	27.0123	10.2786	266.685	141.959	1503	115.957	98
		8.43687	24.6214	10.2857	285.317	141.96	1002	115.958	98
		8.444	31.0444	10.2928	225.513	141.963	501	115.96	98
		8.45115	64.1866	10.3	321.043	141.981	250	115.963	147
		8.45828	43.5675	10.3071	322.949	142.003	626	115.964	98
		8.46542	23.2634	10.3142	246.638	142.004	501	115.965	147
		8.47255	30.7666	10.3214	311.005	142.005	250	115.966	98
		8.4797	25.895	10.3285	323.95	142.015	250	116.061	98
		8.48683	18.9302	10.3357	433.322	142.059	376	116.062	98
		8.49397	19.0573	10.3428	374.89	142.095	250	116.068	147
		8.50112	34.8027	10.3499	469.074	142.121	250	116.069	197
		8.50825	23.7266	10.3571	376.519	142.958	250	116.072	295
		8.51538	32.7831	10.3642	350.131	142.959	250	116.073	246
		8.52252	24.718	10.3713	364.09	142.996	250	116.105	98
		8.52967	32.1207	10.3785	343.525	143.07	250	116.528	98
		8.5368	38.6931	10.3856	415.167	143.084	250	117.018	98
		8.54393	29.1124	10.3928	330.879	143.104	501	117.068	246
		8.55822	38.7498	10.3999	385.559	143.995	250	117.069	147
		8.57248	24.4056	10.407	426.125	144.981	250	117.07	197
		8.57963	25.7173	10.4142	309.725	144.985	250	117.071	197
		8.58677	27.8329	10.4213	335.138	145.008	250	117.072	147
		8.5939	21.6025	10.4285	439.594	145.012	250	117.089	197
		8.60105	26.2165	10.4356	311.115	145.013	376	117.092	98
		8.60818	57.1188	10.4427	339.555	145.014	376	117.093	98
		8.61532	13.9164	10.4499	302.742	145.059	250	117.103	147
		8.6296	42.1156	10.457	279.235	145.06	250	117.136	147
		8.63673	44.0359	10.4642	366.956	145.061	250	117.534	98
		8.64387	31.0218	10.4713	179.075	145.062	376	117.931	98
		8.65102	40.2124	10.4784	327.552	145.064	1127	117.933	147
		8.65815	43.3805	10.4856	347.077	145.065	751	117.934	246
		8.66528	25.6919	10.4927	352.786	145.066	1377	117.936	98
		8.67243	20.2656	10.4998	239.418	145.067	376	117.938	147
		8.67957	32.4511	10.507	200.242	145.068	376	117.957	98
		8.6867	23.8442	10.5141	277.979	145.097	250	118.042	98
		8.69383	52.7277	10.5213	134.935	145.123	250	118.079	98
		8.70098	14.987	10.5284	202.053	146.013	376	118.083	147
		8.70812	31.8872	10.5355	160.386	146.017	250	118.084	197
		8.71525	23.0806	10.5427	174.706	147.012	250	118.085	246
		8.7224	35.9482	10.5498	140.101	147.032	250	118.086	197
		8.72953	36.1556	10.557	255.572	147.036	250	118.087	344
		8.73667	39.7381	10.5641	185.173	147.037	250	118.122	147
		8.7438	16.8524	10.5712	146.798	147.063	250	118.919	197
		8.75095	16.547	10.5784	212.759	147.064	376	119.046	147
		8.75808	52.3241	10.5855	152.852	147.066	751	119.047	147
		8.76522	25.042	10.5926	147.621	147.067	250	119.05	98
		8.77237	25.6919	10.5998	209.944	147.077	250	119.051	246
		8.7795	19.2689	10.6069	247.236	147.078	250	119.072	98
		8.78663	52.4543	10.6141	184.913	147.079	250	119.084	147
		8.79377	29.3393	10.6212	248.942	147.081	501	119.085	197
		8.80092	26.2712	10.6283	127.986	147.406	250	119.087	393
		8.80805	11.0561	10.6355	226.23	148.036	250	120.054	98
		8.81518	14.7163	10.6426	276.959	148.04	250	120.055	98
		8.82233	29.9338	10.6497	285.944	148.042	1252	120.058	98
		8.82947	24.6691	10.6569	320.207	148.043	2755	120.078	98
		8.8366	17.9598	10.664	153.964	148.044	3506	120.079	98
		8.84373	20.2772	10.6712	223.734	148.045	1628	120.08	98
		8.85088	29.4576	10.6783	199.112	148.047	1628	120.082	98
		8.85802	77.2265	10.6854	208.907	148.048	626	121.025	98
		8.86515	40.5952	10.6926	204.383	148.05	250	121.026	246
		8.8723	31.2764	10.6997	170.036	148.051	250	121.027	639
		8.87943	32.8591	10.7068	189.915	148.054	250	121.028	344
		8.88657	23.0056	10.714	244.316	148.069	250	121.029	491
		8.8937	39.1752	10.7211	148.06	148.08	250	121.03	246
		8.90085	24.6214	10.7283	234.182	148.11	250	121.031	197
		8.90798	19.3551	10.7354	239.086	148.516	250	121.033	246
		8.91512	19.4597	10.7425	154.725	148.518	877	121.035	98
		8.92227	50.0345	10.7497	118.124	148.519	2630	121.036	295
		8.94367	21.4312	10.7568	150.505	148.52	4007	121.037	98
		8.95082	17.2993	10.7639	173.517	148.521	3381	121.038	197
		8.95795	13.2893	10.7711	106.805	148.523	2129	121.039	442
		8.96508	11.404	10.7782	240.428	148.524	1878	121.04	393
		8.97223	24.5038	10.7854	247.437	148.525	1127	121.041	344
		8.97937	41.586	10.7925	164.598	148.526	626	121.043	246
		8.99363	27.7731	10.7996	220.926	148.528	376	121.044	147
		9.00078	37.3811	10.8068	219.518	148.53	376	121.045	442
		9.00792	12.0577	10.8139	199.089	148.531	250	121.046	197
		9.01505	36.5317	10.8211	237.778	148.534	376	121.049	98
		9.0222	25.0168	10.8282	195.907	148.541	250	121.052	98
		9.02933	40.9213	10.8353	226.825	148.542	626	121.062	197
		9.03647	38.0761	10.8425	207.491	148.544	501	121.063	98
		9.0436	25.0246	10.8496	219.32	148.545	877	121.064	98
		9.05075	37.8378	10.8567	219.661	148.546	626	121.065	442
		9.05788	44.8753	10.8639	204.764	148.547	501	121.067	98
		9.06502	26.7445	10.871	211.646	148.55	250	121.095	98
		9.07217	5.06998	10.8782	237.011	149.016	376	121.099	442
		9.0793	5.99894	10.8853	208.267	149.018	376	121.101	147
		9.08643	40.6906	10.8925	243.225	149.019	376	121.102	147
		9.09358	25.8743	10.8996	191.085	149.02	1377	121.103	197
		9.10072	31.9623	10.9067	125.561	149.022	2630	121.501	98
		9.10785	38.8954	10.9139	282.647	149.023	2755	121.544	98
		9.11498	41.7494	10.921	247.166	149.024	3882	122.028	197
		9.12213	53.1155	10.9281	201.847	149.025	3381	122.029	147
		9.12927	17.7172	10.9353	131.363	149.027	877	122.031	197
		9.1364	27.5782	10.9424	190.789	149.028	501	122.032	295
		9.14355	27.1153	10.9496	191.19	149.038	376	122.033	934
		9.15068	28.8778	10.9567	277.809	149.042	1127	122.034	1032
		9.15782	21.331	10.9638	154.333	149.043	877	122.035	2261
		9.1721	28.9034	10.971	98.0434	149.044	1002	122.036	2555
		9.17923	30.3812	10.9781	180.969	149.047	250	122.037	1622
		9.19352	24.9753	10.9852	215.931	149.048	250	122.039	1474
		9.20065	4.61939	10.9924	46.5311	149.057	250	122.04	639
		9.20778	43.6098	10.9995	178.922	149.058	626	122.041	344
		9.22207	21.3376	11.0067	190.863	149.06	1377	122.042	344
		9.2292	51.9564	11.0138	224.276	149.062	1002	122.08	246
		9.23633	39.9522	11.0209	180.522	149.097	250	122.081	147
		9.24348	27.0957	11.0281	258.077	149.101	250	122.086	98
		9.25062	11.7798	11.0352	194.07	149.126	250	122.092	246
		9.25775	36.8432	11.0424	261.095	149.13	250	122.093	491
		9.26488	37.0804	11.0495	233.432	149.133	250	122.094	688
		9.27203	6.0454	11.0566	330.172	149.953	250	122.095	1327
		9.27917	4.49184	11.0638	256.429	150.027	626	122.096	1523
		9.2863	34.511	11.0709	202.335	150.029	250	122.097	1130
		9.29345	27.8329	11.078	280.999	150.064	376	122.098	885
		9.30058	52.6032	11.0852	280.123	150.065	376	122.1	639
		9.30772	24.7787	11.0923	289.409	150.068	626	122.101	246
		9.31485	20.5728	11.0994	313.088	150.069	250	122.102	98
		9.322	23.0514	11.1066	328.576	150.073	250	122.104	98
		9.32913	36.3343	11.1137	265.722	150.112	250	122.962	246
		9.33627	39.5996	11.1209	278.329	150.124	376	122.963	98
		9.34342	23.5509	11.128	301.029	150.127	250	122.964	147
		9.35055	57.3194	11.1351	399.86	150.129	250	122.965	246
		9.35768	49.3189	11.1423	415.092	151.027	250	122.966	147
		9.36482	31.9554	11.1494	463.913	151.067	250	122.967	98
		9.37197	47.9458	11.1566	365.748	151.07	877	123.037	197
		9.3791	20.3394	11.1637	373.506	151.071	1002	123.04	197
		9.38623	34.9596	11.1708	312.353	151.072	3256	123.041	197
		9.39338	26.3843	11.178	484.909	151.074	5635	123.042	491
		9.40052	22.3919	11.1851	389.619	151.075	6011	123.043	246
		9.40765	22.4804	11.1922	451.531	151.076	7138	123.044	147
		9.41478	37.8845	11.1994	272.977	151.077	4884	123.045	98
		9.42193	49.2091	11.2065	381.857	151.079	2004	123.053	147
		9.42907	37.3059	11.2137	473.897	151.08	1252	123.054	147
		9.4362	29.1957	11.2208	417.905	151.081	376	123.057	147
		9.44335	10.705	11.2279	376.624	151.082	250	123.075	98
		9.45048	33.4642	11.2351	294.276	151.086	376	123.076	147
		9.45762	39.7218	11.2422	392.623	151.087	376	123.077	147
		9.46475	30.9421	11.2493	312.287	151.091	250	123.078	737
		9.4719	62.3939	11.2565	287.356	151.097	250	123.079	885
		9.47903	22.6307	11.2636	312.861	151.111	250	123.08	639
		9.48617	48.8616	11.2708	281.817	151.114	501	123.082	885
		9.49332	26.0703	11.2779	313.681	152.073	250	123.083	393
		9.50045	29.9739	11.2851	411.184	152.074	250	123.086	147
		9.50758	29.7876	11.2922	235.974	152.075	376	123.087	98
		9.51472	25.2117	11.2993	356.406	152.078	1002	123.088	98
		9.52187	36.7082	11.3065	262.462	152.079	376	123.091	147
		9.529	41.4168	11.3136	241.866	152.08	250	123.092	98
		9.53613	17.1279	11.3207	285.823	152.083	501	123.093	98
		9.54328	45.3119	11.3279	305.783	152.084	250	123.099	246
		9.55042	24.7533	11.335	288.438	152.108	250	123.101	98
		9.55755	23.5509	11.3422	283.115	153.054	250	123.113	98
		9.5647	53.0411	11.3493	323.354	153.056	250	123.114	197
		9.57183	51.2511	11.3564	258.488	153.074	250	123.115	344
		9.57897	19.751	11.3636	359.955	153.089	250	123.117	98
		9.5861	45.377	11.3707	205.53	153.09	250	123.118	491
		9.59325	38.8192	11.3778	274.187	153.127	376	123.119	197
		9.60038	46.3094	11.385	272.286	153.128	501	123.125	98
		9.60752	42.3981	11.3921	283.976	153.134	626	124.024	98
		9.61467	33.5963	11.3993	279.454	153.136	1127	124.032	98
		9.6218	34.1806	11.4064	280.333	153.137	1503	124.076	98
		9.62893	40.1141	11.4135	183.793	153.138	1252	124.079	98
		9.63607	20.3394	11.4207	237.764	153.139	1127	124.08	197
		9.64322	62.996	11.4278	239.819	153.141	376	124.081	246
		9.65035	40.26	11.435	292.308	153.142	626	124.082	590
		9.65748	34.6284	11.4421	286.706	154.142	376	124.084	541
		9.67177	68.7573	11.4492	227.697	155.072	250	124.085	1327
		9.6789	24.9838	11.4564	300.967	155.105	376	124.086	2113
		9.68603	37.8944	11.4635	209.193	155.106	250	124.087	1720
		9.69318	54.624	11.4706	299.508	155.107	250	124.088	1425
		9.70032	4.92648	11.4778	319.57	155.109	376	124.089	1229
		9.70745	36.3969	11.4849	232.994	155.138	250	124.09	393
		9.7146	31.3648	11.4921	282.444	155.141	250	124.091	246
		9.72173	18.1984	11.4992	263.283	156.024	250	124.093	147
		9.72887	42.4441	11.5063	226.938	156.025	376	124.098	98
		9.736	52.084	11.5135	226.042	156.028	376	124.362	98
		9.75028	33.5761	11.5206	302.164	156.029	1252	124.954	98
		9.75742	30.2496	11.5277	240.739	156.03	5009	124.955	98
		9.76457	34.8646	11.5349	251.055	156.032	7764	124.956	98
		9.7717	26.155	11.542	297.856	156.033	7638	124.958	98
		9.77883	46.9014	11.5491	281.587	156.034	5134	124.961	98
		9.78597	24.6214	11.5563	324.044	156.036	2630	124.962	295
		9.79312	7.0905	11.5634	258.58	156.037	2379	124.963	147
		9.80025	63.7071	11.5706	306.892	156.038	1002	124.964	393
		9.80738	41.6445	11.5777	222.56	156.039	376	124.965	147
		9.81453	21.4696	11.5848	301.769	156.041	250	124.966	295
		9.82167	44.1776	11.592	213.61	156.042	376	124.967	246
		9.8288	33.3565	11.5991	352.466	156.044	376	124.972	147
		9.83593	36.5983	11.6063	219.452	156.046	376	125.026	98
		9.84308	34.4756	11.6134	192.117	156.05	250	125.056	98
		9.85022	47.1018	11.6205	202.163	156.104	250	125.059	246
		9.85735	25.1202	11.6277	202.145	156.113	376	125.06	246
		9.8645	31.0669	11.6348	279.688	156.532	877	125.061	98
		9.87163	20.7253	11.6419	225.629	156.533	1127	125.062	98
		9.87877	27.8896	11.6491	291.405	156.535	877	125.063	147
		9.8859	36.3969	11.6562	159.583	156.536	877	125.069	98
		9.90018	14.8545	11.6634	201.892	156.537	501	125.07	98
		9.90732	59.9478	11.6705	195.969	156.538	1127	125.071	147
		9.91447	21.1248	11.6776	253.374	156.54	250	125.072	98
		9.9216	25.6919	11.6848	289.986	156.541	250	125.085	147
		9.92873	45.6369	11.6919	169.558	157.032	250	125.088	147
		9.93588	47.3047	11.699	378.909	157.033	376	125.09	147
		9.94302	43.9645	11.7062	448.563	157.05	250	125.091	147
		9.95015	44.3297	11.7133	270.839	157.065	250	125.092	147
		9.95728	9.21812	11.7205	429.65	157.087	376	125.093	246
		9.96443	39.4039	11.7276	485.292	157.505	250	125.094	541
		9.97157	21.4099	11.7348	539.571	158.021	376	125.095	98
		9.9787	43.3082	11.7419	373.431	158.022	751	125.096	147
		9.98585	8.09767	11.749	720.857	158.023	2630	125.098	295
		9.99298	55.0684	11.7562	527.026	158.025	6511	125.101	98
		10.0001	22.3488	11.7633	568.691	158.026	8390	125.109	98
		10.0073	56.2395	11.7704	491.473	158.027	8765	125.491	98
		10.0144	23.0366	11.7776	563.529	158.028	6887	125.954	98
		10.0215	57.3867	11.7847	490.278	158.03	3506	125.964	98
		10.0287	9.15508	11.7919	505.166	158.031	2504	125.967	147
		10.0358	17.1279	11.799	446.397	158.032	1503	125.983	295
		10.0429	69.8914	11.8061	515.206	158.034	250	125.984	442
		10.0501	47.6472	11.8133	531.024	158.035	376	125.985	393
		10.0572	23.6178	11.8204	468.767	158.036	250	125.986	1081
		10.0644	41.4882	11.8276	438.806	158.037	501	125.987	737
		10.0715	16.0574	11.8347	525.841	158.096	250	125.989	590
		10.0786	32.1149	11.8418	416.827	158.099	250	125.99	147
		10.0858	41.7494	11.849	557.471	158.153	250	126.029	98
		10.0929	20.139	11.8561	436.688	158.157	250	126.03	98
		10.1	49.3059	11.8632	484.611	158.53	250	126.032	98
		10.1072	33.6852	11.8704	418.272	159.024	376	126.033	98
		10.1143	19.2072	11.8775	360.614	159.026	250	126.041	98
		10.1215	42.3512	11.8847	459.064	159.027	751	126.055	98
		10.1286	58.4709	11.8918	557.188	159.028	376	126.062	98
		10.1357	28.8427	11.8989	533.913	159.03	376	126.07	98
		10.1429	23.217	11.9061	512.927	159.031	877	126.097	147
		10.15	43.6784	11.9132	333.405	159.032	376	126.518	147
		10.1571	56.2141	11.9203	413.85	159.033	250	126.954	98
		10.1643	42.3255	11.9275	347.775	159.035	877	126.959	197
		10.1714	38.1193	11.9346	326.451	159.036	250	126.96	98
		10.1786	38.9009	11.9418	239.978	159.041	376	126.961	98
		10.1857	20.3394	11.9489	280.536	159.044	250	126.962	147
		10.1928	50.7833	11.956	219.502	159.077	376	126.965	147
		10.2	40.5226	11.9632	310.595	159.078	501	126.968	98
		10.2071	44.9862	11.9703	273.911	159.08	1503	126.97	295
		10.2143	33.9402	11.9774	285.622	159.081	751	126.971	295
		10.2214	32.1149	11.9846	331.652	159.082	250	126.972	295
		10.2285	26.7938	11.9917	321.152	159.086	250	126.973	98
		10.2357	41.1062	11.9989	176.924	160.018	376	126.975	98
		10.2428	28.3802	12.006	274.653	160.02	250	127.024	98
		10.25	10.6216	12.0131	180.787	160.022	250	127.037	98
		10.2571	25.6919	12.0203	215.566	160.024	376	127.038	147
		10.2642	37.5942	12.0274	177.935	160.025	626	127.039	197
		10.2714	10.464	12.0345	274.301	160.026	250	127.04	98
		10.2785	76.0052	12.0417	274.271	160.028	250	127.049	98
		10.2857	66.3158	12.0488	228.72	160.033	250	127.071	197
		10.2928	56.0726	12.056	234.784	160.084	501	127.072	197
		10.2999	38.8177	12.0631	246.214	160.086	626	127.073	295
		10.3071	20.3394	12.0702	216.946	160.087	376	127.075	246
		10.3142	7.6172	12.0774	235.041	160.088	250	127.076	98
		10.3213	11.9125	12.0845	189.98	160.986	250	127.077	147
		10.3285	78.3941	12.0916	208.884	160.987	626	127.084	147
		10.3356	54.1878	12.0988	293.062	160.988	1252	127.085	344
		10.3428	9.56097	12.1059	197.821	160.99	2004	127.086	197
		10.3499	53.2617	12.1131	260.064	160.991	1503	127.109	98
		10.357	35.6864	12.1202	340.484	160.992	1503	127.11	147
		10.3642	5.17426	12.1273	294.361	160.994	1252	127.112	147
		10.3713	46.45	12.1345	173.878	160.995	501	127.114	98
		10.3784	28.8409	12.1416	168.347	161.061	376	127.145	197
		10.3856	46.048	12.1488	260.766	161.092	250	127.146	98
		10.3927	52.8569	12.1559	495.64	161.093	250	127.147	295
		10.3999	73.8755	12.163	237.237	161.095	376	127.148	197
		10.407	28.9034	12.1702	120.725	161.096	250	127.15	147
		10.4141	32.927	12.1773	274.426	161.097	250	127.151	295
		10.4213	48.5462	12.1845	271.707	161.098	376	127.958	98
		10.4284	38.3969	12.1916	64.1721	161.1	376	128.06	98
		10.4355	52.3554	12.1987	308.958	161.102	250	128.065	197
		10.4427	57.303	12.2059	164.768	161.992	250	128.108	98
		10.4498	63.8196	12.213	161.387	161.994	376	128.111	147
		10.457	16.8742	12.2202	320.106	161.995	250	128.515	98
		10.4641	73.4945	12.2273	244.658	161.996	626	128.947	197
		10.4712	54.8219	12.2344	194.353	162.096	250	128.948	197
		10.4784	55.8376	12.2416	211.958	162.099	250	128.949	541
		10.4855	39.6084	12.2487	226.195	162.101	250	128.95	688
		10.4926	40.6789	12.2558	185.63	163.022	250	128.951	737
		10.4998	3.5584	12.263	325.466	163.04	376	128.952	393
		10.5069	54.7561	12.2701	117.957	163.075	501	128.954	246
		10.5141	85.7201	12.2773	268.909	163.076	376	128.957	147
		10.5212	79.1323	12.2844	269.99	163.11	250	128.961	98
		10.5283	34.6254	12.2915	234.45	163.112	376	128.983	98
		10.5355	89.4065	12.2987	256.681	163.131	250	128.985	197
		10.5426	11.9334	12.3058	299.305	163.522	250	129.009	246
		10.5497	52.0178	12.3129	249.092	164.02	376	129.012	98
		10.5569	70.4433	12.3201	441.694	164.985	250	129.03	344
		10.564	40.3533	12.3272	291.255	164.986	250	129.031	393
		10.5712	24.6214	12.3344	407.431	165.015	250	129.032	688
		10.5783	46.1377	12.3415	386.596	165.018	501	129.034	688
		10.5854	44.0457	12.3486	444.482	165.022	376	129.035	688
		10.5997	73.684	12.3558	358.314	165.023	250	129.036	197
		10.6069	41.7494	12.3629	492.212	165.036	250	129.037	98
		10.614	29.9739	12.3701	513.489	165.037	250	129.051	197
		10.6211	68.5575	12.3772	371.387	165.041	250	129.052	246
		10.6283	22.4366	12.3843	412.646	165.044	250	129.053	147
		10.6354	38.4105	12.3915	386.05	165.089	501	129.054	197
		10.6425	54.1292	12.3986	384.265	165.093	250	129.056	197
		10.6497	50.9351	12.4057	363.697	165.094	250	129.057	98
		10.6568	56.4154	12.4129	191.362	165.108	250	129.058	147
		10.664	59.2014	12.42	312.31	165.11	250	129.071	98
		10.6711	60.031	12.4271	324.166	165.111	751	129.072	98
		10.6783	73.0619	12.4343	433.562	165.112	501	129.101	197
		10.6854	56.5001	12.4414	367.719	165.113	501	129.53	98
		10.6925	8.65839	12.4486	325.159	165.115	626	129.536	147
		10.6997	64.2475	12.4557	235.39	165.116	376	130.033	98
		10.7068	41.9342	12.4628	253.815	165.119	250	130.047	147
		10.7139	39.9237	12.47	232.246	165.123	250	130.048	98
		10.7211	26.7279	12.4771	323.857	165.127	250	130.049	344
		10.7282	80.9319	12.4842	423.902	166.014	250	130.05	147
		10.7354	46.7989	12.4914	310.438	166.085	250	130.051	98
		10.7425	33.1854	12.4985	285.535	166.097	250	130.053	147
		10.7496	58.5718	12.5057	305.981	166.099	501	130.055	98
		10.7568	88.2739	12.5128	353.654	166.1	376	130.09	98
		10.7639	31.7831	12.5199	355.297	166.101	376	130.094	98
		10.771	37.0543	12.5271	227.548	166.515	250	130.097	246
		10.7782	59.9945	12.5342	372.533	166.516	250	130.101	98
		10.7853	51.5438	12.5414	245.066	167.009	250	130.124	98
		10.7925	33.7201	12.5485	218.857	167.037	250	130.156	98
		10.7996	52.4543	12.5556	294.387	167.066	250	130.157	295
		10.8067	60.8667	12.5628	343.915	167.067	376	130.159	197
		10.8139	36.7247	12.5699	336.462	167.068	626	130.16	197
		10.821	25.6919	12.577	208.97	167.07	250	130.161	246
		10.8282	53.0612	12.5842	286.597	167.072	626	130.473	98
		10.8353	12.278	12.5913	400.483	167.074	250	130.928	98
		10.8424	71.5722	12.5985	297.561	167.077	250	130.935	98
		10.8496	52.336	12.6056	311.757	167.103	250	130.955	98
		10.8567	45.4856	12.6128	316.183	167.105	250	130.957	197
		10.8638	40.7081	12.6199	276.454	167.108	376	130.96	197
		10.871	33.2476	12.627	308.636	167.148	250	130.962	98
		10.8781	51.6696	12.6341	248.823	168.038	250	130.963	246
		10.8852	60.4063	12.6413	352.57	168.079	250	130.964	393
		10.8924	61.2951	12.6484	323.03	169.081	250	130.966	639
		10.8995	62.5688	12.6556	377.796	169.085	626	130.967	590
		10.9067	11.6952	12.6627	292.744	169.122	250	130.968	295
		10.9138	50.3245	12.6699	372.486	170.095	250	130.969	344
		10.9209	37.7446	12.677	351.559	170.097	250	130.97	147
		10.9281	34.8329	12.6841	336.147	170.114	376	130.973	98
		10.9352	38.2327	12.6913	222.27	170.119	501	130.998	295
		10.9423	18.8882	12.6984	218.719	171.099	376	131	197
		10.9495	25.6919	12.7055	237.278	171.109	250	131.001	344
		10.9566	56.2805	12.7127	244.017	171.115	250	131.002	737
		10.9638	26.339	12.7198	275.16	171.139	501	131.003	295
		10.9709	23.5213	12.727	403.237	171.147	376	131.004	246
		10.978	40.6789	12.7341	234.279	171.149	376	131.005	98
		10.9852	70.2112	12.7412	163.663	171.15	250	131.006	98
		10.9923	35.7413	12.7484	274.146	171.151	250	131.008	98
		10.9995	91.2867	12.7555	285.56	172.134	376	131.011	98
		11.0066	32.3068	12.7627	216.644	172.144	250	131.029	98
		11.0137	28.0363	12.7698	279.194	172.17	501	131.032	197
		11.0209	41.7494	12.7769	270.621	172.172	250	131.033	98
		11.028	28.9034	12.7841	319.903	173.058	376	131.051	98
		11.0351	113.553	12.7912	235.117	173.061	250	131.054	98
		11.0423	46.4661	12.7983	302.031	173.076	250	131.059	98
		11.0566	65.4955	12.8055	306.721	173.078	626	131.068	98
		11.0637	44.9929	12.8126	304.193	173.08	501	131.071	197
		11.0708	38.0432	12.8198	314.804	173.081	250	131.072	147
		11.078	26.5014	12.8269	351.586	173.117	250	131.084	246
		11.0851	22.7882	12.834	246.52	174.065	250	131.085	393
		11.0922	35.1241	12.8412	251.321	174.125	250	131.086	98
		11.0994	71.7232	12.8483	288.888	174.13	250	131.087	147
		11.1065	11.2479	12.8554	226.911	174.135	250	131.088	147
		11.1137	57.8068	12.8626	267.618	174.988	751	131.113	147
		11.1208	36.4659	12.8697	271.421	174.989	751	131.114	98
		11.128	42.4748	12.8768	295.461	174.99	1628	131.115	491
		11.1351	63.1593	12.884	319.838	174.992	4257	131.116	147
		11.1422	38.3661	12.8911	323.894	174.993	3005	131.118	295
		11.1494	32.062	12.8983	338.648	174.994	1878	131.119	688
		11.1565	46.5024	12.9054	327.198	174.996	751	131.12	197
		11.1636	53.2388	12.9125	164.179	174.997	626	131.121	197
		11.1708	24.3269	12.9197	253.783	174.999	376	131.128	147
		11.1779	53.5202	12.9268	349.765	175.003	501	131.163	98
		11.1851	48.0921	12.934	326.581	175.005	250	131.622	98
		11.1922	55.381	12.9411	297.303	175.073	376	131.932	98
		11.1993	50.6911	12.9482	333.829	175.074	250	131.933	98
		11.2065	36.3969	12.9554	353.664	175.076	501	131.95	147
		11.2136	40.8935	12.9625	268.729	175.077	250	132.062	98
		11.2207	47.1622	12.9696	260.06	175.08	250	132.064	246
		11.2279	44.0525	12.9768	351.515	175.109	626	132.065	147
		11.235	27.0245	12.9839	247.813	175.112	250	132.066	393
		11.2422	32.1205	12.9911	196.749	175.113	250	132.067	295
		11.2493	30.235	12.9982	157.002	175.132	877	132.1	147
		11.2564	60.7355	13.0053	310.512	175.134	501	132.101	98
		11.2636	48.1723	13.0125	286.439	175.136	250	132.121	98
		11.2707	45.8018	13.0196	336.873	175.146	250	132.953	98
		11.2779	15.0868	13.0267	268.29	175.994	250	132.954	98
		11.285	50.6546	13.0339	244.934	175.995	376	132.968	98
		11.2921	25.3984	13.041	202.936	176.072	376	132.992	98
		11.2993	31.0444	13.0482	284.579	176.074	376	132.995	98
		11.3064	69.8104	13.0553	236.087	176.075	751	133.012	98
		11.3135	73.8608	13.0625	284.014	176.076	501	133.014	98
		11.3207	15.3917	13.0696	313.642	176.078	501	133.015	98
		11.3278	25.6504	13.0767	272.901	176.079	250	133.019	147
		11.3349	27.8584	13.0839	307.686	176.081	250	133.02	147
		11.3421	39.9428	13.091	225.389	176.106	250	133.021	147
		11.3492	43.8903	13.0981	243.469	176.544	250	133.023	295
		11.3564	56.8355	13.1053	268.427	176.545	501	133.061	98
		11.3635	66.7533	13.1124	328.778	176.547	250	133.064	147
		11.3706	53.7777	13.1196	270.968	176.548	250	133.067	147
		11.3778	11.3633	13.1267	199.2	176.575	250	133.07	98
		11.3849	28.2049	13.1338	179.4	176.987	376	133.071	98
		11.3921	38.3052	13.141	278.982	176.988	751	133.083	98
		11.3992	54.2677	13.1481	336.171	176.989	1628	133.085	295
		11.4063	35.4775	13.1553	224.589	176.99	376	133.087	98
		11.4135	44.5165	13.1624	288.336	176.992	626	133.088	147
		11.4206	52.4543	13.1695	209.059	176.995	250	133.095	98
		11.4277	38.0214	13.1767	307.107	177.052	250	133.098	197
		11.4349	47.0744	13.1838	219.83	177.053	751	133.099	147
		11.442	87.4173	13.1909	395.85	177.056	250	133.1	98
		11.4492	48.6898	13.1981	307.233	177.057	501	133.101	98
		11.4563	45.7302	13.2052	417.854	177.058	376	133.103	197
		11.4634	76.2876	13.2124	369.253	177.06	250	133.93	147
		11.4706	38.9311	13.2195	425.418	177.088	501	133.933	98
		11.4777	48.6692	13.2266	320.911	177.09	1753	134.03	98
		11.4848	40.6789	13.2338	422.999	177.091	1753	134.031	246
		11.492	48.9279	13.2409	385.05	177.092	1503	134.032	147
		11.4991	44.071	13.248	383.077	177.095	250	134.033	98
		11.5063	43.7392	13.2552	328.939	177.162	250	134.035	98
		11.5134	92.8278	13.2623	418.641	177.163	250	134.043	98
		11.5206	34.2559	13.2695	361.579	177.164	250	134.044	98
		11.5277	38.3009	13.2766	365.935	178.06	250	134.05	98
		11.5348	50.5178	13.2837	351.089	178.085	250	134.07	98
		11.542	36.8415	13.2909	393.084	178.087	250	134.117	98
		11.5491	48.9459	13.298	408.144	178.1	626	134.953	98
		11.5562	34.2632	13.3051	390.863	178.102	250	135.028	98
		11.5634	54.9708	13.3123	586.384	178.117	376	135.042	393
		11.5705	52.5107	13.3194	354.035	178.121	751	135.043	147
		11.5777	69.0745	13.3266	418.12	178.122	751	135.044	295
		11.5848	63.1593	13.3337	453.97	178.124	1002	135.046	147
		11.5919	28.9034	13.3408	348.804	178.125	1002	135.048	147
		11.5991	36.9089	13.348	440.266	178.126	501	135.067	98
		11.6062	57.8068	13.3551	261.861	179.106	626	135.075	98
		11.6134	48.251	13.3622	285.588	179.108	250	135.078	98
		11.6205	79.9384	13.3694	329.876	179.11	250	135.079	147
		11.6276	4.94022	13.3765	456.846	179.124	250	135.08	295
		11.6348	32.6199	13.3837	420.521	179.126	250	135.081	197
		11.6419	19.7089	13.3908	302.593	179.128	250	135.082	98
		11.649	48.1534	13.3979	451.839	179.129	250	135.084	98
		11.6562	23.5509	13.4051	351.96	179.963	376	135.113	98
		11.6633	48.1723	13.4122	354.875	180.966	250	135.114	344
		11.6705	58.2934	13.4193	402.935	181.089	250	135.116	246
		11.6776	48.6967	13.4265	799.485	181.118	376	135.117	197
		11.6847	68.1513	13.4336	232.552	181.121	501	135.118	147
		11.6919	27.1638	13.4408	308.151	181.125	250	135.119	98
		11.699	85.3005	13.4479	275.586	181.129	250	135.124	98
		11.7061	45.1576	13.455	222.02	182.962	250	135.924	98
		11.7133	70.9166	13.4622	360.331	182.964	250	136	98
		11.7204	34.2559	13.4693	140.416	182.966	250	136.015	147
		11.7276	54.5953	13.4765	511.454	183.058	250	136.018	98
		11.7347	41.495	13.4836	290.918	183.1	751	136.019	147
		11.7418	40.1899	13.4907	232.089	183.103	250	136.02	295
		11.749	50.6399	13.4979	457.132	183.106	250	136.022	147
		11.7561	88.1055	13.505	281.647	183.139	250	136.049	197
		11.7632	56.9939	13.5122	327.416	183.173	250	136.05	147
		11.7704	43.4669	13.5193	344.968	184.059	250	136.051	147
		11.7775	67.5997	13.5264	272.509	184.06	751	136.052	295
		11.7846	61.3777	13.5336	205.872	184.061	1002	136.053	295
		11.7918	59.2298	13.5407	208.747	184.063	1127	136.055	147
		11.7989	38.5379	13.5479	342.198	184.064	2630	136.075	147
		11.8061	39.3683	13.555	304.939	184.066	2755	136.094	98
		11.8132	42.4758	13.5621	389.045	184.067	1002	136.109	98
		11.8203	60.2069	13.5693	302.426	184.068	501	136.111	147
		11.8275	29.5527	13.5764	352.574	184.565	626	136.112	246
		11.8346	49.6745	13.5835	328.32	184.566	376	136.113	147
		11.8418	143.669	13.5907	244.793	184.989	250	136.115	147
		11.8489	47.6084	13.5978	348.865	185.129	250	136.117	98
		11.856	56.7363	13.605	353.657	186.185	376	136.119	98
		11.8632	64.2298	13.6121	297.185	186.559	250	136.52	98
		11.8703	55.1493	13.6192	198.029	187.117	250	136.524	98
		11.8774	65.0902	13.6264	322.383	187.125	250	136.602	197
		11.8846	84.0832	13.6335	348.015	187.146	250	136.603	98
		11.8917	80.179	13.6406	263.329	188.929	250	136.604	246
		11.8989	49.2815	13.6478	250.795	189.086	250	136.605	246
		11.906	41.8009	13.6549	329.099	189.088	250	136.606	344
		11.9131	45.3954	13.6621	259.396	189.092	376	136.608	147
		11.9203	56.1927	13.6692	245.174	189.093	250	136.609	393
		11.9274	84.6257	13.6763	258.211	189.095	250	136.61	98
		11.9345	4.3192	13.6835	234.768	190.062	250	136.611	147
		11.9417	26.1166	13.6906	249.206	190.101	250	136.612	147
		11.9488	64.8778	13.6977	236.284	190.118	250	136.613	295
		11.956	44.9608	13.7049	179.844	191.02	250	136.615	246
		11.9631	5.53571	13.712	158.51	191.068	250	136.619	98
		11.9703	88.2754	13.7192	225.785	191.071	250	136.622	147
		11.9774	63.1593	13.7263	380.832	191.072	250	136.918	98
		11.9845	10.374	13.7334	187.295	191.102	250	136.929	197
		11.9917	29.3072	13.7406	230.377	191.103	2004	136.931	147
		11.9988	64.6028	13.7477	409.073	191.104	3381	136.932	246
		12.0059	108.873	13.7548	300.763	191.106	5134	137.018	98
		12.0131	57.0365	13.762	213.473	191.107	3381	137.022	147
		12.0202	48.8133	13.7691	251.027	191.109	4633	137.034	111
		12.0274	52.4811	13.7763	216.231	191.11	1503	137.04	98
		12.0345	36.9847	13.7834	285.064	191.112	1002	137.042	98
		12.0416	48.5331	13.7905	304.89	191.113	376	137.045	259
		12.0488	31.7321	13.7977	222.088	191.114	501	137.046	224
		12.0559	25.9282	13.8048	305.732	191.117	250	137.047	494
		12.0631	46.6592	13.8119	159.128	191.119	376	137.048	467
		12.0702	110.46	13.8191	301.772	191.144	250	137.049	696
		12.0773	37.4674	13.8262	211.119	191.179	250	137.05	1478
		12.0845	38.1706	13.8334	199.384	192.086	250	137.052	1826
		12.0916	60.164	13.8405	330.891	192.088	379	137.053	2754
		12.0987	51.7493	13.8476	258.288	192.102	257	137.054	6274
		12.1059	50.0961	13.8548	318.653	192.105	386	137.055	15582
		12.113	45.9309	13.8619	249.605	192.106	640	137.056	42909
		12.1202	34.0628	13.8691	236.561	192.108	1276	137.058	105653
		12.1273	65.3669	13.8762	167.015	192.109	3061	137.059	135624
		12.1344	39.4945	13.8833	237.947	192.11	4852	137.06	107565
		12.1416	30.304	13.8905	269.524	192.112	8184	137.061	68148
		12.1487	34.8938	13.8976	229.086	192.113	11014	137.062	40254
		12.1558	51.2993	13.9047	255.468	192.115	10130	137.064	22153
		12.163	38.5379	13.9119	277.389	192.116	10132	137.065	14154
		12.1701	67.7396	13.919	304.11	192.118	5258	137.066	9585
		12.1773	58.6021	13.9262	239.057	192.119	2539	137.067	5200
		12.1844	80.2801	13.9333	407.02	192.12	2410	137.069	4020
		12.1915	47.8029	13.9404	291.136	192.122	1023	137.07	3309
		12.1987	24.6214	13.9476	251.778	192.123	636	137.071	1593
		12.2058	44.9609	13.9547	299.083	192.125	504	137.072	1193
		12.2129	55.6658	13.9619	352.347	192.126	254	137.073	929
		12.2201	38.6696	13.969	227.537	192.127	250	137.074	340
		12.2272	41.0206	13.9761	339.636	192.129	250	137.076	362
		12.2344	43.1092	13.9833	258.913	192.13	250	137.077	271
		12.2415	53.2473	13.9904	203.394	192.136	501	137.078	129
		12.2486	47.3001	13.9976	359.491	192.471	376	137.082	111
		12.2558	34.9873	14.0047	398.954	192.474	376	137.092	208
		12.2629	26.7624	14.0118	285.783	192.478	376	137.096	463
		12.27	101.536	14.019	230.522	192.48	376	137.098	98
		12.2772	28.2245	14.0261	459.995	192.481	501	137.1	83
		12.2843	41.0246	14.0332	353.419	192.483	877	137.132	98
		12.2915	46.8723	14.0404	416.936	192.484	626	137.133	98
		12.2986	29.2038	14.0475	413.51	192.486	751	137.263	98
		12.3057	50.3669	14.0547	316.867	192.487	1252	137.3	98
		12.3129	61.6051	14.0618	482.227	192.488	501	137.342	98
		12.32	65.999	14.0689	406.669	192.49	501	137.521	147
		12.3271	55.2601	14.0761	430.401	192.491	250	137.588	98
		12.3343	39.6084	14.0832	382.618	192.494	250	137.603	98
		12.3414	40.6365	14.0904	419.079	192.495	250	137.606	98
		12.3486	63.0738	14.0975	482.161	192.497	376	137.612	98
		12.3557	56.1296	14.1046	425.563	192.498	376	137.616	147
		12.3628	34.4948	14.1118	478.985	192.578	250	137.752	98
		12.37	31.203	14.1189	580.282	192.94	250	137.821	98
		12.3771	52.5838	14.126	462.012	193.021	250	137.849	98
		12.3843	37.2073	14.1332	422.161	193.051	376	137.911	98
		12.3914	28.0386	14.1403	492.835	193.052	250	137.961	98
		12.3985	17.3955	14.1474	539.186	193.055	250	137.963	98
		12.4057	40.0877	14.1546	548.941	193.068	376	137.964	197
		12.4128	51.3838	14.1617	557.668	193.069	376	137.965	98
		12.42	15.9199	14.1689	636.622	193.071	250	137.966	98
		12.4271	21.4842	14.176	534.222	193.079	232	137.969	98
		12.4342	72.907	14.1831	581.517	193.081	250	137.984	147
		12.4414	63.8552	14.1903	538.096	193.085	501	137.985	98
		12.4485	66.6761	14.1974	514.717	193.087	250	137.987	98
		12.4556	36.8396	14.2045	604.555	193.089	376	137.988	147
		12.4628	68.8181	14.2117	472.884	193.092	376	137.989	98
		12.4699	31.7786	14.2188	404.583	193.095	250	137.99	98
		12.4771	54.3058	14.226	508.786	193.098	376	137.991	98
		12.4842	105.633	14.2331	411.469	193.099	250	138	147
		12.4913	67.7812	14.2402	452.301	193.102	501	138.019	98
		12.4985	65.2125	14.2474	391.471	193.103	528	138.051	156
		12.5056	49.8514	14.2545	314.2	193.105	891	138.053	202
		12.5128	61.282	14.2617	417.663	193.106	2668	138.054	312
		12.5199	110.64	14.2688	259.06	193.108	2437	138.055	206
		12.527	67.6556	14.2759	365.757	193.109	2800	138.056	516
		12.5342	74.058	14.2831	247.998	193.111	2778	138.057	656
		12.5413	43.9677	14.2902	286.145	193.112	4429	138.059	2344
		12.5484	39.5186	14.2973	301.561	193.113	6061	138.06	4299
		12.5556	80.3512	14.3045	291.358	193.115	13074	138.061	7079
		12.5627	89.6631	14.3116	349.08	193.116	24782	138.062	11489
		12.5699	80.4405	14.3188	273.914	193.118	71083	138.063	12965
		12.577	42.8199	14.3259	258.997	193.119	189508	138.065	6808
		12.5841	62.7397	14.333	212.838	193.12	311050	138.066	4788
		12.5913	50.3676	14.3402	337.329	193.122	334355	138.067	3185
		12.5984	58.0186	14.3473	251.357	193.123	251830	138.068	1427
		12.6055	66.6851	14.3544	260.086	193.125	178646	138.069	768
		12.6127	53.645	14.3616	225	193.126	103959	138.071	507
		12.6198	44.1532	14.3687	283.41	193.128	65106	138.072	463
		12.627	44.4377	14.3759	278.329	193.129	33996	138.073	252
		12.6341	37.4799	14.383	251.587	193.13	21603	138.074	151
		12.6412	55.6658	14.3902	445.768	193.132	11928	138.075	101
		12.6484	47.5704	14.3973	224.968	193.133	9256	138.077	258
		12.6555	67.6699	14.4044	328.762	193.135	6540	138.078	197
		12.6626	34.2052	14.4116	267.034	193.136	5586	138.099	98
		12.6698	4.95918	14.4187	246.044	193.137	2046	138.102	98
		12.6769	51.6757	14.4258	260.924	193.139	2488	138.103	98
		12.6841	47.7086	14.433	341.101	193.14	1336	138.205	98
		12.6912	57.7586	14.4401	291.911	193.142	1735	138.476	98
		12.6983	72.5096	14.4473	249.317	193.143	1199	138.521	98
		12.7055	46.1163	14.4544	180.914	193.146	1510	138.946	147
		12.7126	65.3003	14.4615	407.908	193.149	406	138.965	98
		12.7197	58.2505	14.4687	249.061	193.152	218	138.97	98
		12.7269	82.4282	14.4758	346.381	193.194	250	139.004	197
		12.734	56.9368	14.483	266.396	193.336	250	139.005	147
		12.7412	44.8258	14.4901	306.021	193.356	250	139.006	197
		12.7483	9.96344	14.4972	273.807	193.376	250	139.012	98
		12.7554	67.3709	14.5044	280.47	193.423	250	139.015	98
		12.7626	71.1821	14.5115	326.529	193.474	250	139.027	98
		12.7697	40.5014	14.5186	204.465	193.48	376	139.039	147
		12.7769	48.3338	14.5258	215.645	193.481	250	139.04	98
		12.784	66.8232	14.5329	385.447	193.482	250	139.046	98
		12.7911	56.4066	14.5401	332.455	193.524	250	139.047	98
		12.7983	43.2442	14.5472	270.173	193.627	250	139.049	246
		12.8054	72.7938	14.5543	335.108	193.657	250	139.05	197
		12.8125	34.6757	14.5615	314.853	193.769	250	139.051	98
		12.8197	50.8498	14.5686	203.165	193.776	250	139.052	197
		12.8268	53.1353	14.5757	357.117	193.835	250	139.056	98
		12.834	44.5252	14.5829	275.614	193.838	250	139.057	98
		12.8411	68.8388	14.59	252.394	193.846	250	139.061	197
		12.8482	39.037	14.5971	347.908	193.894	250	139.062	246
		12.8554	44.4528	14.6043	301.84	193.929	380	139.063	688
		12.8625	33.4473	14.6114	244.364	193.987	250	139.064	1376
		12.8697	60.2096	14.6186	308.415	194.045	250	139.065	786
		12.8768	33.1854	14.6257	289.324	194.051	250	139.067	835
		12.8839	21.2577	14.6328	280.791	194.089	254	139.068	541
		12.8911	62.5648	14.64	319.142	194.092	250	139.069	197
		12.8982	37.4674	14.6471	256.579	194.109	405	139.07	295
		12.9054	50.9444	14.6542	271.872	194.111	280	139.071	246
		12.9125	27.0473	14.6614	294.593	194.112	415	139.073	147
		12.9196	51.489	14.6685	296.211	194.113	825	139.074	246
		12.9268	51.2487	14.6757	189.478	194.115	1075	139.075	491
		12.9339	71.4282	14.6828	337.642	194.116	1656	139.076	295
		12.941	24.3036	14.6899	280.907	194.118	1986	139.085	98
		12.9482	49.4314	14.6971	208.823	194.119	4261	139.087	147
		12.9553	80.3434	14.7042	299.199	194.12	8579	139.088	98
		12.9625	39.8922	14.7114	301.252	194.122	20964	139.108	147
		12.9696	30.5643	14.7185	298.515	194.123	31527	139.109	295
		12.9767	51.4884	14.7256	216.975	194.125	46309	139.11	541
		12.9839	14.7544	14.7328	252.77	194.126	43645	139.111	442
		12.991	46.1427	14.7399	250.803	194.127	32912	139.112	197
		12.9981	43.1618	14.747	256.852	194.129	22065	139.114	147
		13.0053	59.0448	14.7542	320.607	194.13	11669	139.15	98
		13.0124	32.9354	14.7613	294.311	194.132	6499	139.277	98
		13.0196	36.8891	14.7685	348.023	194.133	3121	139.848	98
		13.0267	40.9291	14.7756	348.418	194.135	2960	139.923	98
		13.0338	67.9928	14.7828	316.605	194.136	2001	139.924	98
		13.041	77.7854	14.7899	264.808	194.137	1232	139.925	98
		13.0481	55.6658	14.797	205.29	194.139	1566	139.967	98
		13.0552	56.7363	14.8042	288.891	194.14	671	139.985	246
		13.0624	56.9765	14.8113	326.999	194.142	691	139.987	147
		13.0695	54.5953	14.8184	396.692	194.147	263	139.988	197
		13.0767	53.9678	14.8256	415.384	194.149	250	139.989	246
		13.0838	36.6106	14.8327	446.217	194.15	716	139.99	246
		13.0909	36.3969	14.8399	589.084	194.153	250	139.993	98
		13.0981	59.031	14.847	648.29	194.156	376	139.994	147
		13.1052	66.9135	14.8541	828.615	194.159	250	140.036	98
		13.1123	37.9213	14.8613	1201.99	194.16	250	140.066	197
		13.1195	44.3809	14.8684	1011.7	194.166	250	140.069	98
		13.1266	61.24	14.8755	934.544	194.361	250	140.107	98
		13.1338	81.5957	14.8827	1119.11	194.394	250	140.113	98
		13.1409	48.1868	14.8898	1185.75	194.498	250	140.117	98
		13.148	52.283	14.897	1075.1	194.543	250	140.526	98
		13.1552	32.5789	14.9041	988.946	194.546	626	140.529	147
		13.1623	53.4985	14.9112	833.323	194.547	250	140.532	541
		13.1694	39.913	14.9184	647.903	194.549	250	140.533	344
		13.1766	51.4722	14.9255	912.378	194.55	626	140.534	344
		13.1837	64.9026	14.9327	684.897	194.608	250	140.535	98
		13.1909	24.4088	14.9398	450.308	194.655	250	140.951	98
		13.198	68.5118	14.9469	447.824	194.808	250	140.952	197
		13.2051	28.9474	14.9541	413.143	194.853	250	140.954	98
		13.2123	65.0347	14.9612	362.681	194.936	250	140.963	147
		13.2194	75.2388	14.9683	501.259	194.976	250	140.964	98
		13.2266	82.4282	14.9755	362.121	195.044	250	140.965	147
		13.2337	156.204	14.9826	262.649	195.052	250	140.968	98
		13.2408	42.8796	14.9898	334.529	195.067	250	140.983	98
		13.248	101.358	14.9969	273.189	195.093	376	140.987	98
		13.2551	52.3136	15.004	404.642	195.096	250	140.99	100
		13.2622	91.0137	15.0112	270.591	195.099	376	140.991	98
		13.2694	76.0469	15.0183	285.7	195.101	250	140.992	147
		13.2765	53.5094	15.0254	223.007	195.103	250	140.996	249
		13.2837	43.9465	15.0326	265.883	195.104	250	140.997	938
		13.2908	71.4867	15.0397	418.985	195.107	250	140.998	2034
		13.298	102.71	15.0469	364.62	195.11	250	140.999	3461
		13.3051	71.8668	15.054	331.748	195.12	751	141	3766
		13.3122	77.9943	15.0611	374.442	195.121	751	141.002	3607
		13.3194	86.3792	15.0683	290.964	195.123	2004	141.003	2036
		13.3265	75.2868	15.0754	239.337	195.124	877	141.004	946
		13.3336	56.1125	15.0825	243.525	195.126	3882	141.005	445
		13.3408	66.7824	15.0897	352.56	195.127	4132	141.006	347
		13.3479	80.2872	15.0968	290.118	195.129	2880	141.008	247
		13.3551	84.8848	15.104	314.435	195.13	3631	141.009	197
		13.3693	84.7059	15.1111	257.722	195.131	2755	141.01	247
		13.3765	55.0065	15.1182	303.074	195.133	1503	141.011	295
		13.3836	81.2311	15.1254	375.014	195.134	626	141.013	197
		13.3907	169.669	15.1325	169.898	195.136	250	141.014	98
		13.3979	46.8947	15.1396	229.959	195.137	250	141.015	147
		13.405	66.1467	15.1468	284.558	195.14	250	141.033	147
		13.4122	41.7494	15.1539	263.115	195.143	376	141.034	98
		13.4193	94.1391	15.1611	332.421	195.16	250	141.038	197
		13.4264	74.615	15.1682	268.981	195.179	250	141.066	147
		13.4336	59.6525	15.1753	353.452	195.207	250	141.07	98
		13.4407	52.0987	15.1825	306.404	195.216	250	141.072	98
		13.4479	73.5568	15.1896	300.551	195.34	250	141.081	98
		13.455	76.1227	15.1968	291.235	195.551	250	141.088	147
		13.4621	43.5268	15.2039	314.202	195.577	250	141.09	147
		13.4693	4.64581	15.211	177.761	195.696	250	141.091	246
		13.4764	70.1699	15.2182	274.949	195.819	250	141.093	147
		13.4835	77.9508	15.2253	413.21	195.972	250	141.094	98
		13.4907	65.5228	15.2325	290.086	195.974	376	141.126	246
		13.4978	48.1987	15.2396	332.143	195.975	877	141.128	147
		13.5049	27.5569	15.2467	312.14	195.976	626	141.129	98
		13.5121	42.2814	15.2539	306.751	195.978	376	141.13	147
		13.5192	37.4945	15.261	331.765	196.031	250	141.163	98
		13.5264	70.5667	15.2681	301.778	196.124	250	141.423	98
		13.5335	28.9034	15.2753	283.246	196.127	376	141.512	98
		13.5406	73.1076	15.2824	229.54	196.129	376	141.919	98
		13.5478	57.6848	15.2896	246.341	196.131	501	141.956	98
		13.5549	48.5981	15.2967	266.554	196.132	376	141.957	393
		13.562	75.2858	15.3038	211.452	196.135	250	141.958	246
		13.5692	64.1553	15.311	316.395	196.16	250	141.96	344
		13.5763	82.4282	15.3181	262.189	196.164	501	141.961	98
		13.5835	51.8135	15.3253	296.178	196.165	751	141.962	147
		13.5906	36.656	15.3324	219.455	196.167	2004	141.963	147
		13.5977	39.2864	15.3395	288.935	196.168	1628	141.98	98
		13.6049	96.9521	15.3467	238.721	196.169	2379	141.982	147
		13.612	59.6191	15.3538	154.819	196.171	1878	141.983	98
		13.6192	77.4666	15.3609	275.729	196.172	1252	141.988	98
		13.6263	82.248	15.3681	194.886	196.174	1002	142.001	98
		13.6334	66.6393	15.3752	346.188	196.175	376	142.002	295
		13.6406	30.0139	15.3824	413.781	196.177	250	142.003	491
		13.6477	56.0767	15.3895	277.488	196.178	250	142.005	295
		13.6548	46.2065	15.3966	403.642	196.523	250	142.007	98
		13.662	86.7993	15.4038	416.993	196.975	250	142.095	98
		13.6691	30.7366	15.4109	460.141	196.98	250	142.096	147
		13.6763	66.3708	15.418	489.597	197.073	250	142.098	98
		13.6834	52.5374	15.4252	587.219	197.087	250	142.121	147
		13.6905	26.3521	15.4323	661.107	197.091	376	142.14	98
		13.6977	93.5937	15.4395	677.246	197.093	376	142.506	98
		13.7048	47.0248	15.4466	953.351	197.094	501	142.962	147
		13.7119	43.2629	15.4537	1002.72	197.095	376	142.965	147
		13.7191	35.3264	15.4609	1300.54	197.097	1628	142.966	344
		13.7262	68.0458	15.468	1319.57	197.098	376	142.967	197
		13.7334	77.4082	15.4751	1245.48	197.1	250	142.97	98
		13.7405	46.6506	15.4823	1097.69	197.106	250	142.976	344
		13.7477	64.968	15.4894	967.462	197.11	250	142.979	98
		13.7548	80.868	15.4966	905.796	197.113	376	142.993	98
		13.7619	29.9538	15.5037	744.356	197.114	501	142.994	98
		13.7691	82.6546	15.5108	803.509	197.116	877	142.995	98
		13.7762	56.6291	15.518	796.91	197.117	751	142.996	344
		13.7833	42.9235	15.5251	472.691	197.119	877	142.998	197
		13.7905	95.3564	15.5322	449.732	197.12	376	143	98
		13.7976	88.4854	15.5394	383.121	197.121	250	143.069	147
		13.8048	78.8032	15.5465	400.453	197.123	250	143.07	197
		13.8119	80.0654	15.5537	432.481	197.154	501	143.071	98
		13.819	97.4789	15.5608	393.615	197.172	250	143.072	98
		13.8262	49.7944	15.5679	349.685	197.173	376	143.079	98
		13.8333	97.6478	15.5751	344.142	197.176	376	143.081	147
		13.8405	64.8116	15.5822	431.791	197.972	250	143.104	98
		13.8476	66.3708	15.5893	324.377	198.099	501	143.105	246
		13.8547	62.7474	15.5965	422.324	198.18	501	143.106	246
		13.8619	80.6026	15.6036	326.965	198.182	1753	143.108	147
		13.869	64.2298	15.6108	253.286	198.183	1878	143.142	197
		13.8761	87.3495	15.6179	327.803	198.185	1628	143.143	147
		13.8833	69.9855	15.625	443.123	198.186	2504	143.148	98
		13.8904	66.9352	15.6322	360.141	198.188	1753	143.953	98
		13.8976	35.9568	15.6393	324.551	198.189	1127	143.955	98
		13.9047	72.9032	15.6465	416.323	198.19	751	143.956	147
		13.9118	94.4	15.6536	340.004	198.192	501	143.958	491
		13.919	73.8642	15.6607	317.938	198.195	250	143.959	246
		13.9261	2.42835	15.6679	310.921	199.07	250	143.96	147
		13.9332	88.8512	15.675	268.054	199.071	250	143.961	98
		13.9404	70.9363	15.6822	376.776	199.106	250	143.962	98
		13.9475	107.061	15.6893	317.33	199.131	250	143.965	98
		13.9547	74.5886	15.6964	266.409	199.133	250	143.997	98
		13.9618	36.7578	15.7036	423.36	199.134	250	144.032	98
		13.9689	66.097	15.7107	369.394	199.166	250	144.035	98
		13.9761	37.0626	15.7179	191.849	199.17	376	144.055	147
		13.9832	99.8471	15.725	306.345	199.172	376	144.058	98
		13.9903	82.4282	15.7321	413.572	199.186	626	144.14	98
		13.9975	71.3101	15.7393	334.475	199.188	626	144.98	344
		14.0046	73.7339	15.7464	311.387	199.19	250	144.981	98
		14.0118	60.1504	15.7535	235.196	199.192	376	144.982	246
		14.0189	54.7022	15.7607	307.872	200.199	250	144.984	98
		14.026	53.1349	15.7678	275.812	200.202	250	144.986	147
		14.0332	68.2811	15.775	296.642	200.204	250	144.989	98
		14.0403	86.623	15.7821	337.319	201.091	250	145.01	98
		14.0474	42.2013	15.7892	217.529	201.123	250	145.011	98
		14.0546	100.883	15.7964	389.776	203.108	376	145.013	147
		14.0617	108.371	15.8035	407.35	203.141	250	145.014	98
		14.0689	71.2269	15.8106	299.271	203.533	250	145.015	98
		14.076	72.4767	15.8178	349.462	203.566	250	145.016	98
		14.0831	62.9681	15.8249	410.779	204.138	250	145.047	147
		14.0903	56.7363	15.8321	266.602	204.53	250	145.048	98
		14.0974	108.883	15.8392	276.005	204.577	250	145.049	147
		14.1045	48.7295	15.8463	239.452	204.581	250	145.051	344
		14.1117	66.8286	15.8535	216.331	204.61	250	145.052	197
		14.1188	60.8978	15.8606	243.633	205.03	250	145.059	98
		14.126	99.5562	15.8677	262.191	205.031	250	145.061	98
		14.1331	108.16	15.8749	199.57	205.033	626	145.063	197
		14.1402	86.4289	15.882	274.047	205.034	250	145.064	147
		14.1474	44.9608	15.8892	325.382	205.036	501	145.065	295
		14.1545	58.0263	15.8963	330.147	205.037	376	145.067	147
		14.1617	92.8658	15.9034	301.115	205.044	250	145.096	98
		14.1688	65.4706	15.9106	251.523	205.078	250	145.1	98
		14.1759	116.767	15.9177	271.996	205.079	250	145.101	98
		14.1831	65.5757	15.9248	249.374	205.082	501	145.108	147
		14.1902	92.0627	15.932	336.369	205.084	1002	145.12	98
		14.1974	84.7938	15.9391	248.864	205.085	1753	145.122	98
		14.2045	38.773	15.9463	342.775	205.087	1127	145.93	147
		14.2116	36.4456	15.9534	391.986	205.088	376	145.954	98
		14.2188	80.915	15.9605	382.306	205.109	250	146.061	98
		14.2259	76.027	15.9677	296.622	205.12	250	146.647	98
		14.233	57.4173	15.9748	392.383	205.122	501	146.98	147
		14.2402	73.8642	15.9819	264.413	205.123	250	147.032	98
		14.2473	47.8898	15.9891	412.103	205.125	250	147.033	98
		14.2545	49.0498	15.9962	313.407	205.157	501	147.034	491
		14.2616	86.802	16.0034	317.556	206.034	250	147.036	197
		14.2687	68.6713	16.0105	342.408	206.035	250	147.037	246
		14.2759	52.4526	16.0176	331.867	206.038	250	147.039	98
		14.283	104.235	16.0248	449.661	206.088	376	147.044	147
		14.2902	68.9517	16.0319	323.8	206.091	250	147.048	98
		14.2973	77.3939	16.0391	227.189	206.092	250	147.063	98
		14.3044	43.0174	16.0462	313.557	207.031	250	147.064	344
		14.3116	45.588	16.0533	404.204	207.034	376	147.065	197
		14.3187	59.8972	16.0605	375.438	207.038	250	147.066	197
		14.3258	62.9394	16.0676	450.509	207.072	250	147.068	246
		14.333	47.1018	16.0748	252.865	207.078	250	147.069	246
		14.3401	54.2067	16.0819	330.11	207.099	501	147.076	147
		14.3473	67.4706	16.089	401.451	207.1	751	147.079	98
		14.3544	56.5101	16.0962	288.721	207.102	751	147.08	147
		14.3615	84.2499	16.1033	346.323	207.103	1127	147.081	98
		14.3687	60.1446	16.1105	275.822	207.105	626	147.084	98
		14.3758	63.6559	16.1176	255.62	207.106	501	147.092	98
		14.3829	52.1886	16.1247	417.163	207.122	250	147.107	197
		14.3901	78.2196	16.1319	306.451	207.125	376	147.11	147
		14.3972	56.7363	16.139	388.258	207.138	250	147.111	246
		14.4044	55.688	16.1461	241.569	207.174	250	147.112	442
		14.4115	87.39	16.1533	336.548	207.178	250	147.113	147
		14.4186	31.7318	16.1604	189.642	208.035	250	147.115	246
		14.4258	86.0609	16.1675	256.919	208.105	250	147.116	246
		14.4329	69.0538	16.1747	267.082	208.108	501	147.117	98
		14.44	52.2098	16.1818	251.279	208.109	501	147.118	98
		14.4472	38.5379	16.189	273.747	208.111	250	147.12	98
		14.4543	56.3865	16.1961	155.983	209.106	250	147.537	98
		14.4615	73.6351	16.2032	300.759	209.116	376	148.03	98
		14.4686	63.4851	16.2104	238.309	209.119	250	148.038	98
		14.4757	51.6165	16.2175	217.605	209.131	250	148.04	98
		14.4829	53.8597	16.2247	235.606	209.138	250	148.041	197
		14.49	35.0013	16.2318	195.886	209.15	250	148.042	688
		14.4971	90.6137	16.2389	299.592	209.154	501	148.043	393
		14.5043	33.9597	16.2461	276.116	209.156	376	148.045	393
		14.5114	68.2066	16.2532	390.456	210.149	250	148.046	344
		14.5186	99.5914	16.2603	252.744	210.15	250	148.063	147
		14.5257	76.5312	16.2675	186.594	210.152	250	148.065	98
		14.5328	72.017	16.2746	158.056	210.983	250	148.083	147
		14.54	41.7474	16.2817	237.895	211.06	250	148.084	98
		14.5471	99.1596	16.2889	252.513	211.062	250	148.087	246
		14.5543	70.8332	16.296	234.835	211.167	250	148.089	98
		14.5614	80.071	16.3032	267.563	212.09	250	148.518	491
		14.5685	55.7806	16.3103	205.8	212.094	250	148.52	983
		14.5757	75.183	16.3175	283.682	212.096	751	148.521	1229
		14.5828	52.098	16.3246	237.195	212.098	250	148.522	835
		14.5899	58.6283	16.3317	304.259	213.095	250	148.523	442
		14.5971	56.1834	16.3389	273.11	213.112	376	148.524	197
		14.6042	72.7657	16.346	233.257	213.113	250	148.526	295
		14.6114	82.5326	16.3531	357.004	213.116	376	148.527	98
		14.6185	108.655	16.3603	329.67	213.164	250	148.543	246
		14.6257	62.1074	16.3674	340.937	213.188	250	148.544	295
		14.6328	91.675	16.3745	242.336	213.383	250	148.546	147
		14.6399	97.0025	16.3817	232.019	214.072	254	148.547	147
		14.6471	98.5086	16.3888	304.193	214.075	255	148.548	98
		14.6542	40.2476	16.396	273.007	214.078	509	148.552	98
		14.6613	46.6838	16.4031	489.606	214.08	255	148.909	98
		14.6685	55.2423	16.4102	353.398	214.081	762	149.016	98
		14.6756	87.9774	16.4174	275.236	214.083	767	149.018	295
		14.6828	50.3133	16.4245	264.724	214.084	3446	149.019	147
		14.6899	80.205	16.4317	335.429	214.086	4330	149.02	737
		14.697	98.042	16.4388	307.384	214.087	10146	149.021	1671
		14.7042	55.3695	16.4459	364.2	214.089	14151	149.023	2359
		14.7113	54.5329	16.4531	177.034	214.09	13245	149.024	2801
		14.7184	61.8555	16.4602	242.257	214.092	11315	149.025	1671
		14.7256	47.631	16.4673	369.342	214.093	7316	149.026	541
		14.7327	50.3468	16.4745	288.952	214.095	4352	149.028	541
		14.7399	61.6513	16.4816	243.646	214.096	1534	149.029	197
		14.747	55.787	16.4888	379.82	214.098	1413	149.03	393
		14.7541	45.8386	16.4959	354.504	214.099	897	149.031	295
		14.7613	22.9369	16.503	318.654	214.101	509	149.035	98
		14.7684	103.698	16.5102	298.874	214.102	512	149.042	98
		14.7756	73.9903	16.5173	275.001	214.104	379	149.044	442
		14.7827	37.5982	16.5245	326.044	214.105	250	149.045	344
		14.7898	83.5351	16.5316	408.7	214.108	254	149.046	246
		14.797	69.1848	16.5387	249.288	214.115	255	149.057	98
		14.8041	58.8773	16.5459	232.025	214.254	250	149.06	344
		14.8112	47.7709	16.553	361.429	215.074	250	149.061	393
		14.8184	66.2163	16.5602	333.259	215.083	376	149.064	98
		14.8255	9.31215	16.5673	336.759	215.088	501	149.092	98
		14.8326	49.823	16.5744	296.607	215.089	1252	149.095	147
		14.8398	51.0543	16.5816	245.336	215.09	2004	149.096	344
		14.8469	64.7725	16.5887	234.015	215.092	2379	149.107	98
		14.8541	39.7408	16.5958	294.273	215.094	1002	149.132	197
		14.8612	60.8485	16.603	381.085	215.095	501	149.133	98
		14.8683	63.8475	16.6101	191.154	215.096	751	149.135	147
		14.8755	55.2149	16.6172	281.227	215.098	626	149.95	98
		14.8826	53.9041	16.6244	237.215	215.099	1002	149.951	197
		14.8897	53.9573	16.6315	358.198	215.101	2129	149.952	246
		14.8969	51.5854	16.6387	318.73	215.102	4758	149.953	98
		14.904	21.7043	16.6458	286.248	215.104	2880	149.955	147
		14.9112	59.1058	16.6529	328.726	215.105	2630	149.988	197
		14.9183	55.1152	16.6601	286.049	215.107	2379	150.024	98
		14.9254	81.1167	16.6672	253.071	215.108	1252	150.025	147
		14.9326	92.0711	16.6744	287.112	215.11	376	150.026	295
		14.9397	79.4075	16.6815	290.068	215.111	501	150.027	147
		14.9469	66.3841	16.6886	296.053	215.113	501	150.029	197
		14.954	90.4961	16.6958	286.963	215.114	376	150.03	147
		14.9611	41.3874	16.7029	251.567	215.123	376	150.06	98
		14.9683	57.393	16.71	297.258	215.126	250	150.064	98
		14.9754	64.8509	16.7172	243.098	215.129	250	150.065	98
		14.9825	65.5348	16.7243	213.947	215.143	250	150.066	246
		14.9897	41.3877	16.7314	251.215	215.165	250	150.067	147
		14.9968	109.203	16.7386	256.177	215.197	250	150.07	147
		15.004	74.0548	16.7457	245.658	216.066	501	150.075	98
		15.0111	41.7844	16.7529	316.669	216.068	751	150.077	98
		15.0183	69.8446	16.76	321.384	216.069	1252	150.091	98
		15.0254	51.7917	16.7672	281.64	216.071	2004	150.094	98
		15.0325	73.0738	16.7743	319.328	216.072	1628	150.101	147
		15.0396	61.4273	16.7814	370.764	216.074	501	150.114	98
		15.0468	51.8527	16.7886	241.932	216.075	250	150.131	197
		15.0539	73.1392	16.7957	188.051	216.081	501	150.518	98
		15.0611	64.2345	16.8028	380.166	216.083	250	150.992	98
		15.0682	145.598	16.81	281.859	216.084	250	151.002	98
		15.0754	149.577	16.8171	265.316	216.086	376	151.027	98
		15.0825	72.2907	16.8242	213.974	216.087	1002	151.042	98
		15.0896	73.9647	16.8314	233.381	216.089	250	151.046	98
		15.0968	145.861	16.8385	210.046	216.093	501	151.064	98
		15.1039	128.179	16.8457	279.4	216.095	626	151.069	98
		15.111	105.855	16.8528	261.391	216.107	250	151.071	98
		15.1182	80.2765	16.86	241.881	216.108	501	151.072	295
		15.1253	39.6084	16.8671	283.477	216.111	376	151.073	737
		15.1325	112.728	16.8742	245.383	216.569	376	151.074	1130
		15.1396	76.5958	16.8814	306.677	216.571	501	151.076	1278
		15.1467	107.871	16.8885	200.255	216.572	877	151.077	688
		15.1539	86.6735	16.8956	162.549	216.574	250	151.078	442
		15.161	59.1556	16.9028	240.872	216.575	250	151.079	246
		15.1682	36.7914	16.9099	230.458	216.993	250	151.081	344
		15.1753	63.1593	16.917	410.61	217.07	250	151.082	98
		15.1824	85.9848	16.9242	262.012	217.071	250	151.083	98
		15.1896	75.384	16.9313	301.176	217.074	376	151.087	98
		15.1967	104.825	16.9385	450.596	217.076	250	151.093	147
		15.2038	98.1259	16.9456	374.027	217.086	376	151.096	246
		15.211	94.0486	16.9527	346.555	217.088	376	151.097	197
		15.2181	27.8329	16.9599	404.648	217.103	376	151.098	393
		15.2253	46.2117	16.967	270.189	217.104	250	151.099	197
		15.2324	122.473	16.9742	402.062	217.107	250	151.109	246
		15.2395	83.1151	16.9813	327.865	217.109	250	151.111	147
[truncated: 3,458 more rows]

## Sheet: c
	log10([ZnCl2])	ΔTm, °C
	-4.61236	5.95	6.75
	-4.91339	6.55	5.75
	-5.21442	5.55	4.15
	-5.51545	6.25	3.25
	-5.81648	2.25	3.35
	-6.11751	1.65	1.65
	-6.71957	0.55	1.65
	-7.0206	0.35	1.15

## Sheet: d
		UHPLC
	Analyte:	4a
	Sample:	with ZnCl2		w/o ZnCl2		with EDTA
		Time (min)	Intensity	Time (min)	Intensity	Time (min)	Intensity
		0.0067	20.1779	0.0067	23.9786	0.0067	14.114
		0.013833	28.8156	0.013833	33.5982	0.013833	18.6029
		0.020967	35.0313	0.020967	42.0919	0.020967	23.7399
		0.028117	37.7921	0.028117	48.5791	0.028117	28.5097
		0.03525	38.2248	0.03525	53.8044	0.03525	31.8372
		0.042383	38.2412	0.042383	58.5575	0.042383	33.7025
		0.049533	38.9595	0.049533	62.1164	0.049533	35.2428
		0.056667	40.6482	0.056667	62.77	0.056667	37.0076
		0.0638	43.7508	0.0638	59.8188	0.0638	37.7062
		0.070933	49.1315	0.070933	54.6995	0.070933	35.7121
		0.078083	56.6883	0.078083	50.039	0.078083	31.4535
		0.085217	63.97	0.085217	47.6865	0.085217	27.4309
		0.09235	67.338	0.09235	47.7269	0.09235	26.0764
		0.0995	65.2601	0.0995	49.238	0.0995	27.9687
		0.106633	59.9558	0.106633	51.2923	0.106633	31.6732
		0.113767	55.3031	0.113767	52.8436	0.113767	34.9799
		0.1209	53.4109	0.1209	52.7094	0.1209	36.5094
		0.12805	53.2983	0.12805	50.7968	0.12805	36.196
		0.135183	52.5732	0.135183	48.7574	0.135183	34.4096
		0.142317	50.124	0.142317	48.4327	0.142317	31.2868
		0.149467	46.8984	0.149467	49.8598	0.149467	27.2117
		0.1566	44.3167	0.1566	51.2022	0.1566	23.3106
		0.163733	42.8359	0.163733	50.3789	0.163733	20.8113
		0.170883	42.1735	0.170883	46.8313	0.170883	20.0515
		0.178017	41.9975	0.178017	42.2346	0.178017	20.5183
		0.18515	42.06	0.18515	39.4418	0.18515	21.7108
		0.192283	42.1605	0.192283	40.1849	0.192283	23.5276
		0.199433	42.0792	0.199433	43.6296	0.199433	25.7936
		0.206567	41.4656	0.206567	47.3043	0.206567	27.8346
		0.2137	40.1966	0.2137	49.3591	0.2137	28.8628
		0.22085	38.772	0.22085	49.7678	0.22085	28.6787
		0.227983	37.6769	0.227983	49.5566	0.227983	27.701
		0.235117	36.5443	0.235117	49.414	0.235117	26.4127
		0.24225	34.754	0.24225	49.2555	0.24225	25.1753
		0.2494	32.8209	0.2494	48.6393	0.2494	24.5237
		0.256533	32.5302	0.256533	47.2338	0.256533	25.0313
		0.263667	35.3554	0.263667	45.2365	0.263667	26.6644
		0.270817	40.7252	0.270817	43.4829	0.270817	28.7357
		0.27795	45.9324	0.27795	42.6795	0.27795	30.6424
		0.285083	48.0456	0.285083	42.5061	0.285083	32.2038
		0.292233	46.3744	0.292233	41.9277	0.292233	33.1941
		0.299367	43.2061	0.299367	40.2838	0.299367	33.0099
		0.3065	41.8064	0.3065	37.7724	0.3065	31.0862
		0.313633	43.4555	0.313633	35.2781	0.313633	27.6675
		0.320783	46.5108	0.320783	34.1527	0.320783	24.1571
		0.327917	48.253	0.327917	35.5953	0.327917	22.4812
		0.33505	47.2982	0.33505	39.4262	0.33505	23.7317
		0.3422	44.4253	0.3422	43.6202	0.3422	27.2403
		0.349333	41.7454	0.349333	45.7246	0.349333	30.9536
		0.356467	41.0096	0.356467	44.8115	0.356467	32.814
		0.3636	42.0238	0.3636	41.7912	0.3636	32.1399
		0.37075	42.7316	0.37075	38.2043	0.37075	30.0301
		0.377883	41.3543	0.377883	35.3323	0.377883	28.3959
		0.385017	38.2917	0.385017	34.1615	0.385017	28.4195
		0.392167	35.5734	0.392167	35.2238	0.392167	29.9581
		0.3993	34.7703	0.3993	38.0244	0.3993	32.2308
		0.406433	35.794	0.406433	40.9639	0.406433	34.5247
		0.413567	37.4142	0.413567	42.3577	0.413567	36.1453
		0.420717	38.5102	0.420717	41.7231	0.420717	36.3561
		0.42785	38.8912	0.42785	39.892	0.42785	34.9745
		0.434983	39.2525	0.434983	37.9231	0.434983	32.8871
		0.442133	40.4541	0.442133	36.2369	0.442133	31.384
		0.449267	42.6718	0.449267	34.7641	0.449267	30.7499
		0.4564	45.1765	0.4564	33.5416	0.4564	29.9792
		0.463533	46.9693	0.463533	33.0107	0.463533	28.3272
		0.470683	47.4483	0.470683	33.8516	0.470683	26.7041
		0.477817	46.3868	0.477817	36.4887	0.477817	26.7371
		0.48495	43.7116	0.48495	40.5161	0.48495	28.603
		0.4921	39.6582	0.4921	44.6028	0.4921	30.679
		0.499233	34.8702	0.499233	47.2616	0.499233	31.4347
		0.506367	30.0471	0.506367	47.8401	0.506367	30.9202
		0.5135	25.7284	0.5135	46.7346	0.5135	30.2164
		0.52065	22.5738	0.52065	44.7665	0.52065	29.974
		0.527783	21.3944	0.527783	42.3516	0.527783	29.7082
		0.534917	22.595	0.534917	39.1582	0.534917	28.3278
		0.542067	25.8196	0.542067	34.7922	0.542067	25.3816
		0.5492	30.1561	0.5492	29.934	0.5492	21.8772
		0.556333	34.38	0.556333	26.3522	0.556333	19.6462
		0.563467	37.1552	0.563467	25.502	0.563467	19.7544
		0.570617	37.6246	0.570617	27.3595	0.570617	21.6901
		0.57775	36.2048	0.57775	30.7433	0.57775	24.0855
		0.584883	34.5455	0.584883	34.4286	0.584883	25.9005
		0.592033	34.2189	0.592033	37.5487	0.592033	26.8495
		0.599167	35.4359	0.599167	39.072	0.599167	27.1203
		0.6063	37.1919	0.6063	37.6836	0.6063	27.0661
		0.613433	38.3024	0.613433	32.8454	0.613433	27.0537
		0.620583	37.9732	0.620583	25.9015	0.620583	27.3019
		0.627717	35.8732	0.627717	19.7539	0.627717	27.7478
		0.63485	32.3793	0.63485	17.1983	0.63485	28.0502
		0.642	28.6802	0.642	19.2656	0.642	27.7746
		0.649133	25.998	0.649133	24.7121	0.649133	26.788
		0.656267	24.5096	0.656267	30.8042	0.656267	25.5666
		0.663417	23.4395	0.663417	34.8282	0.663417	24.9356
		0.67055	22.3074	0.67055	35.6396	0.67055	25.3681
		0.677683	21.6309	0.677683	34.369	0.677683	26.5668
		0.684817	22.2964	0.684817	33.4053	0.684817	27.7326
		0.691967	24.5954	0.691967	34.2504	0.691967	28.2264
		0.6991	27.8807	0.6991	36.4243	0.6991	28.0495
		0.706233	30.8976	0.706233	38.443	0.706233	27.7822
		0.713383	32.5134	0.713383	39.2985	0.713383	28.0706
		0.720517	32.4254	0.720517	38.7312	0.720517	29.0953
		0.72765	31.2913	0.72765	36.7542	0.72765	30.4262
		0.734783	30.1266	0.734783	33.7099	0.734783	31.332
		0.741933	29.575	0.741933	30.6178	0.741933	31.2434
		0.749067	29.7315	0.749067	28.8146	0.749067	29.9753
		0.7562	30.3981	0.7562	29.1292	0.7562	27.6168
		0.76335	31.233	0.76335	31.4589	0.76335	24.424
		0.770483	31.7355	0.770483	34.7758	0.770483	20.9177
		0.777617	31.5129	0.777617	37.3078	0.777617	17.8403
		0.78475	30.8209	0.78475	37.2089	0.78475	15.7717
		0.7919	30.4861	0.7919	33.7972	0.7919	14.8873
		0.799033	30.8648	0.799033	28.4059	0.799033	15.1573
		0.806167	31.2441	0.806167	23.7402	0.806167	16.4862
		0.813317	30.8241	0.813317	21.9518	0.813317	18.4483
		0.82045	29.9002	0.82045	23.1268	0.82045	20.2237
		0.827583	29.4375	0.827583	25.662	0.827583	21.2189
		0.834733	29.7872	0.834733	27.913	0.834733	21.6047
		0.841867	30.3869	0.841867	29.1503	0.841867	21.9694
		0.849	30.5303	0.849	29.1427	0.849	22.7453
		0.856133	30.003	0.856133	27.611	0.856133	24.2488
		0.863283	29.0028	0.863283	24.5743	0.863283	26.7113
		0.870417	27.8055	0.870417	20.9751	0.870417	29.6934
		0.87755	26.8058	0.87755	18.4851	0.87755	31.9941
		0.8847	26.693	0.8847	18.4482	0.8847	32.853
		0.891833	28.0551	0.891833	20.8873	0.891833	32.7724
		0.898967	30.6278	0.898967	24.4292	0.898967	32.5318
		0.9061	33.1462	0.9061	27.2284	0.9061	31.9929
		0.91325	34.1675	0.91325	28.2411	0.91325	30.5391
		0.920383	33.23	0.920383	27.9404	0.920383	28.2355
		0.927517	31.131	0.927517	27.757	0.927517	26.011
		0.934667	28.9077	0.934667	28.5175	0.934667	24.8516
		0.9418	26.9263	0.9418	29.5351	0.9418	24.9522
		0.948933	25.3617	0.948933	29.5576	0.948933	25.5094
		0.956067	24.9404	0.956067	28.3559	0.956067	25.404
		0.963217	26.2775	0.963217	26.8981	0.963217	24.2999
		0.97035	28.6398	0.97035	26.1149	0.97035	23.0878
		0.977483	30.1641	0.977483	25.9717	0.977483	23.2064
		0.984633	29.4754	0.984633	25.7987	0.984633	25.4649
		0.991767	26.8732	0.991767	25.2504	0.991767	29.306
		0.9989	24.1108	0.9989	24.7677	0.9989	33.0887
		1.00603	23.1717	1.00603	25.1017	1.00603	35.2456
		1.01318	24.8242	1.01318	26.4929	1.01318	35.3178
		1.02032	28.0136	1.02032	28.3945	1.02032	33.9504
		1.02745	30.8392	1.02745	29.9481	1.02745	32.1128
		1.0346	32.1189	1.0346	30.6388	1.0346	30.4686
		1.04173	31.7933	1.04173	30.4603	1.04173	29.1969
		1.04887	30.234	1.04887	29.6026	1.04887	28.0586
		1.056	27.8156	1.056	28.3169	1.056	26.7443
		1.06315	25.0674	1.06315	27.0875	1.06315	25.3758
		1.07028	22.712	1.07028	26.4175	1.07028	24.4387
		1.07742	21.3419	1.07742	26.2334	1.07742	24.0398
		1.08457	21.0863	1.08457	25.8732	1.08457	23.5975
		1.0917	21.6167	1.0917	24.8209	1.0917	22.5532
		1.09883	22.42	1.09883	23.2469	1.09883	21.1571
		1.10597	22.9216	1.10597	21.817	1.10597	20.2981
		1.11312	22.5465	1.11312	21.1903	1.11312	20.615
		1.12025	21.2574	1.12025	21.788	1.12025	21.8708
		1.12738	20.066	1.12738	23.7771	1.12738	23.1606
		1.13453	20.2973	1.13453	26.8594	1.13453	23.6987
		1.14167	22.0677	1.14167	30.0595	1.14167	23.454
		1.1488	24.0644	1.1488	32.0122	1.1488	23.1081
		1.15593	25.1134	1.15593	31.6544	1.15593	23.494
		1.16308	25.321	1.16308	28.9466	1.16308	24.9534
		1.17022	25.2848	1.17022	25.2418	1.17022	26.9118
		1.17735	24.8492	1.17735	22.6169	1.17735	28.0707
		1.1845	23.2294	1.1845	22.2435	1.1845	27.3006
		1.19163	20.1095	1.19163	23.4324	1.19163	24.4578
		1.19877	16.2722	1.19877	24.5789	1.19877	20.3354
		1.2059	13.1317	1.2059	24.9044	1.2059	15.9452
		1.21305	11.6218	1.21305	24.9528	1.21305	12.0144
		1.22018	11.439	1.22018	25.4813	1.22018	9.16807
		1.22732	11.4135	1.22732	26.3143	1.22732	8.22095
		1.23447	10.7045	1.23447	26.5342	1.23447	9.74674
		1.2416	9.60323	1.2416	25.6082	1.2416	13.2646
		1.24873	9.13792	1.24873	24.0152	1.24873	17.2467
		1.25588	10.0185	1.25588	22.723	1.25588	20.2066
		1.26302	12.1209	1.26302	22.3052	1.26302	21.7272
		1.27015	14.8941	1.27015	22.7314	1.27015	22.4347
		1.27728	17.9173	1.27728	23.7348	1.27728	23.1081
		1.28443	20.9336	1.28443	24.9952	1.28443	23.8958
		1.29157	23.6609	1.29157	26.1111	1.29157	24.5337
		1.2987	25.8487	1.2987	26.83	1.2987	25.2307
		1.30585	27.3861	1.30585	27.2934	1.30585	26.6923
		1.31298	28.2528	1.31298	27.7848	1.31298	28.8929
		1.32012	28.5678	1.32012	28.3556	1.32012	30.4299
		1.32727	28.6776	1.32727	28.9134	1.32727	29.8021
		1.3344	28.8522	1.3344	29.4406	1.3344	27.0874
		1.34153	28.8938	1.34153	29.8658	1.34153	23.7918
		1.34867	28.3545	1.34867	29.949	1.34867	21.3163
		1.35582	27.0443	1.35582	29.6235	1.35582	20.133
		1.36295	25.0504	1.36295	29.3852	1.36295	20.1243
		1.37008	22.6043	1.37008	29.9934	1.37008	21.0498
		1.37723	20.3743	1.37723	31.5925	1.37723	22.6247
		1.38437	19.4952	1.38437	33.3148	1.38437	24.4227
		1.3915	20.6568	1.3915	33.9898	1.3915	25.9322
		1.39863	23.1696	1.39863	33.1094	1.39863	26.8906
		1.40578	25.2825	1.40578	30.8701	1.40578	27.5131
		1.41292	25.6158	1.41292	27.5225	1.41292	28.257
		1.42005	24.2429	1.42005	23.2031	1.42005	29.3714
		1.4272	22.2331	1.4272	18.459	1.4272	30.6068
		1.43433	20.2883	1.43433	14.434	1.43433	31.2797
		1.44147	18.1913	1.44147	12.1443	1.44147	30.8802
		1.4486	15.5202	1.4486	11.7082	1.4486	29.8264
		1.45575	12.5254	1.45575	12.57	1.45575	29.3428
		1.46288	10.2696	1.46288	14.3085	1.46288	30.2955
		1.47002	10.0285	1.47002	16.8067	1.47002	32.1671
		1.47717	12.293	1.47717	19.6904	1.47717	33.2569
		1.4843	16.0675	1.4843	22.0863	1.4843	31.9215
		1.49143	19.3967	1.49143	23.1343	1.49143	27.7318
		1.49857	20.9933	1.49857	22.6214	1.49857	21.7241
		1.50572	21.2882	1.50572	21.091	1.50572	15.8307
		1.51285	21.6943	1.51285	19.3877	1.51285	11.9093
		1.51998	23.0852	1.51998	18.0602	1.51998	10.8389
		1.52713	25.1681	1.52713	17.1511	1.52713	12.2882
		1.53427	26.9225	1.53427	16.4971	1.53427	15.213
		1.5414	27.3142	1.5414	16.0751	1.5414	18.4068
		1.54853	25.9472	1.54853	15.9752	1.54853	20.812
		1.55568	23.4748	1.55568	16.1783	1.55568	21.9097
		1.56282	21.2555	1.56282	16.4974	1.56282	22.1031
		1.56997	20.2885	1.56997	16.7423	1.56997	22.483
		1.5771	20.5055	1.5771	16.9435	1.5771	23.9197
		1.58423	21.2168	1.58423	17.3237	1.58423	26.3058
		1.59137	22.0398	1.59137	17.9093	1.59137	28.6971
		1.59852	23.1331	1.59852	18.4252	1.59852	30.195
		1.60565	24.657	1.60565	18.9077	1.60565	30.6865
		1.61278	26.3604	1.61278	19.9913	1.61278	30.6381
		1.61993	27.8545	1.61993	22.0366	1.61993	30.2424
		1.62707	29.0848	1.62707	24.4013	1.62707	29.1845
		1.6342	30.2143	1.6342	26.1153	1.6342	27.3781
		1.64133	31.139	1.64133	26.9354	1.64133	25.451
		1.64848	31.4869	1.64848	27.329	1.64848	24.2009
		1.65562	31.0208	1.65562	27.6899	1.65562	23.8398
		1.66275	29.7382	1.66275	27.8949	1.66275	23.9335
		1.6699	27.7071	1.6699	27.4831	1.6699	23.7862
		1.67703	25.0412	1.67703	26.0608	1.67703	22.7718
		1.68417	21.952	1.68417	23.6515	1.68417	20.7218
		1.6913	18.7325	1.6913	20.8229	1.6913	18.237
		1.69845	15.7726	1.69845	18.3747	1.69845	16.3315
		1.70558	13.6137	1.70558	16.8116	1.70558	15.6311
		1.71272	12.8748	1.71272	16.2293	1.71272	16.0548
		1.71987	13.9119	1.71987	16.6405	1.71987	17.1108
		1.727	16.3115	1.727	18.0565	1.727	18.2132
		1.73413	18.7961	1.73413	20.0976	1.73413	18.9206
		1.74127	20.0346	1.74127	21.759	1.74127	19.3122
		1.74842	19.6378	1.74842	21.9055	1.74842	20.0619
		1.75555	18.0884	1.75555	20.1798	1.75555	21.7743
		1.76268	15.9016	1.76268	17.4135	1.76268	24.2612
		1.76983	13.4988	1.76983	15.1685	1.76983	26.5902
		1.77697	11.7987	1.77697	15.0057	1.77697	27.6464
		1.7841	12.0251	1.7841	17.9301	1.7841	26.7193
		1.79123	14.4948	1.79123	23.688	1.79123	24.0485
		1.79838	17.9959	1.79838	30.2171	1.79838	20.866
		1.80552	20.7264	1.80552	34.557	1.80552	18.5207
		1.81265	21.7311	1.81265	35.0491	1.81265	17.4774
		1.8198	21.3364	1.8198	32.4466	1.8198	17.237
		1.82693	20.4692	1.82693	28.7837	1.82693	17.0388
		1.83407	19.8361	1.83407	25.7371	1.83407	16.512
		1.84122	19.7452	1.84122	24.0428	1.84122	15.8577
		1.84835	20.4886	1.84835	23.5796	1.84835	15.6128
		1.85548	22.574	1.85548	23.6184	1.85548	16.1977
		1.86262	26.3859	1.86262	23.3917	1.86262	17.6512
		1.86977	31.697	1.86977	22.6619	1.86977	19.8127
		1.8769	37.5887	1.8769	21.7047	1.8769	22.5352
		1.88403	42.7162	1.88403	20.968	1.88403	25.3938
		1.89117	45.5931	1.89117	20.996	1.89117	27.2153
		1.89832	44.9235	1.89832	22.3212	1.89832	26.3648
		1.90545	40.0939	1.90545	24.7003	1.90545	22.0532
		1.91258	31.6809	1.91258	26.3925	1.91258	15.4019
		1.91973	21.5954	1.91973	25.0449	1.91973	8.78706
		1.92687	12.377	1.92687	19.9187	1.92687	4.04068
		1.934	5.83472	1.934	12.8514	1.934	1.48552
		1.94113	2.2263	1.94113	6.61084	1.94113	0.434411
		1.94828	0.692534	1.94828	2.68583	1.94828	0.100696
		1.95542	0.259368	1.95542	0.857225	1.95542	0.018453
		1.96255	0.516742	1.96255	0.214256	1.96255	0.002668
		1.9697	1.92506	1.9697	0.041856	1.9697	0.000304
		1.97683	5.91576	1.97683	0.006383	1.97683	2.72e-05
		1.98397	14.1899	1.98397	0.00076	1.98397	1.91e-06
		1.99112	26.5102	1.99112	8.38e-05	1.99112	1.05e-07
		1.99825	38.572	1.99825	0.00019	1.99825	4.52e-09
		2.00538	43.7079	2.00538	0.00199	2.00538	1.44e-10
		2.01252	38.572	2.01252	0.016658	2.1196	1.02e-09
		2.01967	26.5101	2.01967	0.108632	2.12673	2.99e-08
		2.0268	14.1899	2.0268	0.551796	2.13387	6.81e-07
		2.03393	5.91521	2.03393	2.18365	2.14102	1.21e-05
		2.04107	1.92039	2.04107	6.73667	2.14815	0.000167
		2.04822	0.48555	2.04822	16.2292	2.15528	0.001791
		2.05535	0.095611	2.05535	30.669	2.16243	0.014999
		2.06248	0.014662	2.06248	46.0035	2.16957	0.097804
		2.06963	0.001751	2.06963	56.3806	2.1767	0.496693
		2.07677	0.000163	2.07677	59.9552	2.18385	1.96449
		2.0839	1.18e-05	2.0839	60.2618	2.19098	6.05145
		2.09105	6.66e-07	2.09105	59.9818	2.19812	14.5199
		2.09818	2.92e-08	2.09818	56.4276	2.20525	27.1477
		2.10532	1e-09	2.10532	46.0796	2.2124	39.606
		2.28378	3.1e-11	2.11247	30.8469	2.21953	45.3003
		2.29092	9.07e-10	2.1196	16.7147	2.22667	41.2737
		2.29805	2.06e-08	2.12673	7.89329	2.23382	31.478
		2.3052	3.66e-07	2.13387	4.38557	2.24095	22.673
		2.31233	5.05e-06	2.14102	3.84768	2.24808	18.0028
		2.31947	5.43e-05	2.14815	3.98042	2.25523	15.9278
		2.3266	0.000455	2.15528	3.58928	2.26237	14.4829
		2.33375	0.002965	2.16243	2.59495	2.2695	14.8453
		2.34088	0.015055	2.16957	1.48263	2.27663	20.2695
		2.34802	0.059544	2.1767	0.668587	2.28378	31.6698
		2.35517	0.183409	2.18385	0.238148	2.29092	44.389
		2.3623	0.439976	2.19098	0.067061	2.29805	50.4629
		2.36943	0.821983	2.19812	0.014936	2.3052	45.4248
		2.37657	1.19598	2.20525	0.002632	2.31233	32.3305
		2.38372	1.35522	2.2124	0.000367	2.31947	18.2989
		2.39085	1.19598	2.21953	4.04e-05	2.3266	8.32579
		2.39798	0.821983	2.22667	4.39e-06	2.33375	3.16587
		2.40513	0.439976	2.23382	1.25e-05	2.34088	1.44717
		2.41227	0.183409	2.24095	0.000132	2.34802	2.28965
		2.4194	0.059544	2.24808	0.001108	2.35517	6.38748
		2.42655	0.015055	2.25523	0.007226	2.3623	15.2272
		2.43368	0.002965	2.26237	0.036696	2.36943	28.5092
		2.44082	0.000455	2.2695	0.145148	2.37657	41.8615
		2.44795	5.43e-05	2.27663	0.447282	2.38372	48.9476
		2.4551	5.42e-06	2.28378	1.07508	2.39085	47.8547
		2.46223	4.35e-06	2.29092	2.02613	2.39798	44.0658
		2.46937	3.34e-05	2.29805	3.06289	2.40513	44.4676
		2.47652	0.000217	2.3052	4.05415	2.41227	48.9278
		2.48365	0.001104	2.31233	5.88548	2.4194	50.3589
		2.49078	0.004366	2.31947	11.1545	2.42655	43.2703
		2.49793	0.013447	2.3266	23.0359	2.43368	29.7834
		2.50507	0.032258	2.33375	41.5542	2.44082	16.4734
		2.5122	0.060266	2.34088	60.3306	2.44795	7.76684
		2.51933	0.087687	2.34802	69.7183	2.4551	3.92235
		2.52648	0.099362	2.35517	66.0678	2.46223	3.71731
		2.53362	0.087687	2.3623	56.3588	2.46937	7.19172
		2.54075	0.060266	2.36943	50.6328	2.47652	15.5629
		2.5479	0.032258	2.37657	50.8855	2.48365	28.4416
		2.55503	0.013448	2.38372	50.2638	2.49078	41.1831
		2.56217	0.004378	2.39085	42.4874	2.49793	46.6167
		2.5693	0.001271	2.39798	28.8328	2.50507	41.1293
		2.57645	0.002016	2.40513	15.3766	2.5122	28.2662
		2.58358	0.015089	2.41227	6.40319	2.51933	15.1296
		2.59072	0.098182	2.4194	2.07818	2.52648	6.30696
		2.59787	0.498591	2.42655	0.525401	2.53362	2.04757
		2.605	1.97196	2.43368	0.103455	2.54075	0.517706
		2.61213	6.07407	2.44082	0.015865	2.5479	0.101942
		2.61927	14.5709	2.44795	0.001895	2.55503	0.015633
		2.62642	27.2221	2.4551	0.000176	2.56217	0.001867
		2.63355	39.6079	2.46223	1.28e-05	2.5693	0.000174
		2.64068	44.8817	2.46937	7.2e-07	2.57645	2.48e-05
		2.64783	39.6079	2.47652	3.16e-08	2.58358	0.00017
		2.65497	27.2221	2.48365	1.08e-09	2.59072	0.001818
		2.6621	14.5709	3.73283	1.02e-09	2.59787	0.015224
		2.66925	6.07407	3.73997	2.97e-08	2.605	0.099272
		2.67638	1.97196	3.74712	6.76e-07	2.61213	0.504146
		2.68352	0.49859	3.75425	1.2e-05	2.61927	1.99393
		2.69065	0.098178	3.76138	0.000165	2.62642	6.14175
		2.6978	0.015056	3.76852	0.001778	2.63355	14.7333
		2.70493	0.001798	3.77567	0.014888	2.64068	27.5254
		2.71207	0.000167	3.7828	0.097081	2.64783	40.0492
		2.71922	1.21e-05	3.78993	0.493017	2.65497	45.3817
		2.72635	6.84e-07	3.79708	1.94992	2.6621	40.0493
		2.73348	3e-08	3.80422	6.00619	2.66925	27.5256
		2.74062	1.03e-09	3.81135	14.4082	2.67638	14.7345
		2.76203	2.11e-12	3.8185	26.9189	2.68352	6.14988
		2.76918	6.15e-11	3.82563	39.1722	2.69065	2.03521
		2.77632	1.4e-09	3.83277	44.4152	2.6978	0.667386
		2.78345	2.5e-08	3.8399	39.3046	2.70493	0.602088
		2.79058	3.48e-07	3.84705	27.3471	2.71207	1.22142
		2.79773	3.81e-06	3.85418	15.4378	2.71922	2.25528
		2.80487	3.31e-05	3.86132	7.92996	2.72635	3.27894
		2.812	0.000233	3.86847	4.749	2.73348	3.71535
		2.81915	0.001362	3.8756	3.66479	2.74062	3.27877
		2.82628	0.006893	3.88273	2.89616	2.74777	2.25346
		2.83342	0.031044	3.88987	1.93867	2.7549	1.20619
		2.84057	0.124301	3.89702	1.0315	2.76203	0.502816
		2.8477	0.429309	3.90415	0.429419	2.76918	0.16324
		2.85483	1.23171	3.91128	0.13937	2.77632	0.041274
		2.86197	2.85197	3.91843	0.035236	2.78345	0.008127
		2.86912	5.23753	3.92557	0.006938	2.79058	0.001246
		2.87625	7.55825	3.9327	0.001064	2.79773	0.000149
		2.88338	8.53127	3.93983	0.000127	2.80487	1.38e-05
		2.89053	7.51492	3.94698	1.19e-05	2.812	1e-06
		2.89767	5.16041	3.95412	2.38e-06	2.81915	5.68e-08
		2.9048	2.76103	3.96125	2.13e-05	2.82628	8.57e-09
		2.91193	1.15074	3.9684	0.000231	2.83342	1.39e-07
		2.91908	0.373557	3.97553	0.00197	2.84057	2.45e-06
		2.92622	0.094446	3.98267	0.013257	2.8477	3.39e-05
		2.93335	0.018597	3.9898	0.070748	2.85483	0.000364
		2.9405	0.002852	3.99695	0.302131	2.86197	0.00305
		2.94763	0.000341	4.00408	1.04398	2.86912	0.019885
		2.95477	3.17e-05	4.01122	2.95267	2.87625	0.100986
		2.9619	2.3e-06	4.01837	6.89716	2.88338	0.399407
		2.96905	1.29e-07	4.0255	13.3479	2.89053	1.23026
		2.97618	5.69e-09	4.03263	21.3146	2.89767	2.95124
		2.98332	1.95e-10	4.03978	27.8202	2.9048	5.51364
		3.1475	1.05e-09	4.04692	29.3548	2.91193	8.02231
		3.15463	3.07e-08	4.05405	24.8461	2.91908	9.09062
		3.16178	6.98e-07	4.06118	16.9791	2.92622	8.02406
		3.16892	1.24e-05	4.06833	10.0221	2.93335	5.52843
		3.17605	0.000171	4.07547	6.74637	2.9405	3.04781
		3.18318	0.001836	4.0826	7.74377	2.94763	1.72171
		3.19033	0.015373	4.08975	12.8073	2.95477	2.35176
		3.19747	0.100243	4.09688	21.8384	2.9619	6.17108
		3.2046	0.509073	4.10402	34.0989	2.96905	14.8677
		3.21175	2.01342	4.11115	46.9904	2.97618	28.8755
		3.21888	6.20179	4.1183	56.3669	2.98332	45.4993
		3.22602	14.8773	4.12543	58.9071	2.99047	59.9287
		3.23315	27.7947	4.13257	54.465	2.9976	68.5271
		3.2403	40.4426	4.13972	45.6566	3.00473	69.8543
		3.24743	45.8414	4.14685	35.2578	3.01188	63.1767
		3.25457	40.5456	4.15398	24.8701	3.01902	49.0926
		3.26172	28.3273	4.16113	15.6494	3.02615	31.58
		3.26885	16.9848	4.16827	8.66935	3.03328	16.3709
		3.27598	12.6934	4.1754	4.29458	3.04043	6.80872
		3.28312	17.586	4.18253	2.08557	3.04757	2.66106
		3.29027	29.6025	4.18968	1.5412	3.0547	2.51826
		3.2974	42.431	4.19682	2.70825	3.06185	6.18614
		3.30453	47.9824	4.20395	6.02488	3.06898	14.5993
		3.31168	42.3328	4.2111	11.3421	3.07612	27.2464
		3.31882	29.0956	4.21823	16.881	3.08325	39.6407
		3.32595	15.5859	4.22537	19.7149	3.0904	44.9186
		3.33308	6.55925	4.23252	18.0876	3.09753	39.6405
		3.34023	2.375	4.23965	13.1243	3.10467	27.2445
		3.34737	1.35675	4.24678	7.7634	3.11182	14.5829
		3.3545	2.08131	4.25392	4.27803	3.11895	6.07906
		3.36165	3.70847	4.26107	3.12372	3.12608	1.97358
		3.36878	5.3743	4.2682	3.63413	3.13322	0.499013
		3.37592	6.08788	4.27533	5.31659	3.14037	0.098435
		3.38305	5.37239	4.28248	8.61689	3.1475	0.016961
		3.3902	3.69238	4.28962	14.485	3.15463	0.017645
		3.39733	1.97639	4.29675	22.8834	3.16178	0.103494
		3.40447	0.823881	4.30388	31.7426	3.16892	0.52475
		3.41162	0.267475	4.31103	37.8647	3.17605	2.07538
		3.41875	0.067628	4.31817	39.1677	3.18318	6.39262
		3.42588	0.013317	4.3253	36.0604	3.19033	15.3351
		3.43303	0.002042	4.33245	30.7193	3.19747	28.6497
		3.44017	0.000244	4.33958	25.2764	3.2046	41.6851
		3.4473	2.27e-05	4.34672	20.8827	3.21175	47.2354
		3.45443	1.64e-06	4.35385	18.263	3.21888	41.6851
		3.46158	9.27e-08	4.361	18.253	3.22602	28.6497
		3.46872	4.07e-09	4.36813	20.9252	3.23315	15.3351
		3.47585	1.39e-10	4.37527	24.4843	3.2403	6.39262
		3.64717	1.03e-09	4.38242	26.1102	3.24743	2.07538
		3.65432	3.01e-08	4.38955	24.2973	3.25457	0.524749
		3.66145	6.84e-07	4.39668	20.0781	3.26172	0.103441
		3.66858	1.21e-05	4.40382	16.0479	3.26885	0.016808
		3.67573	0.000167	4.41097	14.3698	3.27598	0.008221
		3.68287	0.001799	4.4181	15.2038	3.28312	0.032758
		3.69	0.015065	4.42523	16.6248	3.29027	0.131754
		3.69713	0.098238	4.43238	16.3462	3.2974	0.4204
		3.70428	0.498896	4.43952	13.7639	3.30453	1.06628
		3.71142	1.97318	4.44665	10.289	3.31168	2.1703
		3.71855	6.07797	4.45378	8.0626	3.31882	3.58729
		3.7257	14.5818	4.46093	8.69149	3.32595	4.88269
		3.73283	27.2549	4.46807	12.522	3.33308	5.59201
		3.73997	39.7373	4.4752	18.1242	3.34023	5.74467
		3.74712	45.443	4.48235	22.772	3.34737	6.44236
		3.75425	41.7437	4.48948	24.6402	3.3545	10.0118
		3.76138	33.7426	4.49662	24.8162	3.36165	18.8354
		3.76852	30.1817	4.50377	26.3422	3.36878	32.5269
		3.77567	35.2259	4.5109	30.8676	3.37592	45.7709
		3.7828	44.3835	4.51803	36.5579	3.38305	50.8432
		3.78993	48.556	4.52517	39.5085	3.3902	44.2335
		3.79708	42.5085	4.53232	37.2151	3.39733	30.0711
		3.80422	29.1632	4.53945	30.823	3.40447	15.9594
		3.81135	15.6037	4.54658	24.2275	3.41162	6.6087
		3.8185	6.50399	4.55373	20.9698	3.41875	2.13437
		3.82563	2.1115	4.56087	21.6234	3.42588	0.537455
		3.83277	0.533867	4.568	23.8728	3.43303	0.105494
		3.8399	0.105125	4.57513	25.1222	3.44017	0.016138
		3.84705	0.016121	4.58228	24.9636	3.4473	0.001924
		3.85418	0.001925	4.58942	24.9825	3.45443	0.000179
		3.86132	0.000179	4.59655	26.4468	3.46158	1.29e-05
		3.86847	1.3e-05	4.6037	28.6435	3.46872	7.29e-07
		3.8756	7.32e-07	4.61083	29.5298	3.47585	3.2e-08
		3.88273	3.22e-08	4.61797	27.8191	3.483	1.09e-09
		3.88987	1.1e-09	4.62512	24.3506	3.88273	8.47e-10
		3.94698	2.71e-11	4.63225	21.4081	3.88987	2.47e-08
		3.95412	7.93e-10	4.63938	20.7549	3.89702	5.63e-07
		3.96125	1.8e-08	4.64653	22.3316	3.90415	9.98e-06
		3.9684	3.2e-07	4.65367	24.5221	3.91128	0.000138
		3.97553	4.42e-06	4.6608	25.462	3.91843	0.001482
		3.98267	4.75e-05	4.66793	24.4884	3.92557	0.012409
		3.9898	0.000398	4.67508	22.794	3.9327	0.080931
		3.99695	0.002592	4.68222	22.5855	3.93983	0.41112
		4.00408	0.013165	4.68935	25.1479	3.94698	1.62679
		4.01122	0.052076	4.6965	29.456	3.95412	5.01483
		4.01837	0.160482	4.70363	32.8146	3.96125	12.0456
		4.0255	0.385815	4.71077	33.0723	3.9684	22.5524
		4.03263	0.727816	4.7179	30.2553	3.97553	32.9292
		4.03978	1.10477	4.72505	26.2205	3.98267	37.5298
		4.04692	1.48474	4.73218	23.2023	3.9898	33.4344
		4.05405	2.23315	4.73932	22.7409	3.99695	23.3355
		4.06118	4.38675	4.74647	25.0892	4.00408	12.8051
		4.06833	9.22621	4.7536	28.9564	4.01122	5.5542
		4.07547	16.8092	4.76073	32.4285	4.01837	1.91998
		4.0826	24.5898	4.76787	34.6849	4.0255	0.542952
		4.08975	28.4044	4.77502	36.288	4.03263	0.183061
		4.09688	25.9117	4.78215	37.7108	4.03978	0.339228
		4.10402	18.781	4.78928	38.4159	4.04692	1.25628
		4.11115	10.9415	4.79643	37.447	4.05405	3.8594
		4.1183	5.28986	4.80357	34.223	4.06118	9.25728
		4.12543	2.47032	4.8107	28.874	4.06833	17.2952
		4.13257	1.80953	4.81783	22.507	4.07547	25.166
		4.13972	2.37301	4.82498	17.1382	4.0826	28.522
		4.14685	3.27875	4.83212	14.7549	4.08975	25.1828
		4.15398	3.84502	4.83925	16.0538	4.09688	17.3307
		4.16113	4.03869	4.8464	19.9785	4.10402	9.30967
		4.16827	4.77811	4.85353	24.4156	4.11115	3.91851
		4.1754	7.36223	4.86067	27.4783	4.1183	1.30549
		4.18253	12.046	4.8678	28.4978	4.12543	0.354075
		4.18968	16.9764	4.87495	28.0055	4.13257	0.091647
		4.19682	19.1269	4.88208	26.7667	4.13972	0.082412
		4.20395	17.0132	4.88922	24.9718	4.14685	0.332766
		4.2111	12.3672	4.89637	22.5662	4.15398	1.30201
		4.21823	8.87944	4.9035	20.1245	4.16113	4.00831
		4.22537	9.69616	4.91063	18.7895	4.16827	9.61559
		4.23252	15.8683	4.91778	19.1568	4.1754	17.9682
		4.23965	25.7144	4.92492	20.5269	4.18253	26.1693
		4.24678	34.9624	4.93205	21.3892	4.18968	29.7845
		4.25392	38.7204	4.93918	20.6893	4.19682	26.8019
		4.26107	34.7925	4.94633	18.9157	4.20395	20.014
		4.2682	25.3204	4.95347	17.9632	4.2111	14.538
		4.27533	14.8808	4.9606	19.4832	4.21823	13.2268
		4.28248	7.05262	4.96775	23.1922	4.22537	14.8227
		4.28962	2.79192	4.97488	27.0574	4.23252	16.0795
		4.29675	1.36012	4.98202	29.1786	4.23965	15.2851
		4.30388	2.00509	4.98917	29.3812	4.24678	13.6408
		4.31103	4.71858	4.9963	29.244	4.25392	13.2311
		4.31817	9.76758	5.00343	30.6782	4.26107	14.1941
		4.3253	16.6403	5.01057	33.9371	4.2682	14.5874
		4.33245	23.4223	5.01772	36.8798	4.27533	12.8631
		4.33958	27.378	5.02485	36.8264	4.28248	9.5994
		4.34672	26.639	5.03198	33.2688	4.28962	6.57628
		4.35385	21.8675	5.03913	28.2308	4.29675	4.97473
		4.361	16.2889	5.04627	24.0355	4.30388	4.9762
		4.36813	13.6014	5.0534	21.3512	4.31103	6.45658
		4.37527	15.4024	5.06053	19.4076	4.31817	9.17826
		4.38242	20.3971	5.06768	17.4413	4.3253	12.2648
		4.38955	25.997	5.07482	15.5828	4.33245	14.3101
		4.39668	30.582	5.08195	14.5696	4.33958	14.7695
		4.40382	33.9804	5.0891	14.9398	4.34672	14.9936
		4.41097	36.1078	5.09623	16.7161	4.35385	17.0203
		4.4181	36.1058	5.10337	19.7981	4.361	21.1917
		4.42523	32.9994	5.1105	24.1958	4.36813	25.6322
		4.43238	26.7594	5.11765	29.5384	4.37527	28.2983
		4.43952	18.7622	5.12478	34.5766	4.38242	28.9329
		4.44665	11.2454	5.13192	37.5712	4.38955	28.7167
		4.45378	6.01273	5.13907	37.4281	4.39668	28.5808
		4.46093	3.68688	5.1462	34.5367	4.40382	28.3453
		4.46807	4.28402	5.15333	30.3965	4.41097	27.3845
		4.4752	8.03222	5.16048	26.4385	4.4181	25.8253
		4.48235	14.9801	5.16762	23.4455	4.42523	24.7669
		4.48948	23.6435	5.17475	21.9385	4.43238	25.0972
		4.49662	30.6195	5.18188	22.4028	4.43952	26.1847
		4.50377	32.435	5.18903	24.7782	4.44665	26.0042
		4.5109	28.182	5.19617	28.1157	4.45378	22.8232
		4.51803	20.2273	5.2033	31.1423	4.46093	16.9131
		4.52517	12.3855	5.21045	33.1369	4.46807	10.4814
		4.53232	7.6156	5.21758	34.2119	4.4752	5.94572
		4.53945	7.20941	5.22472	34.857	4.48235	4.54456
		4.54658	11.1869	5.23185	35.1314	4.48948	6.28955
		4.55373	18.4721	5.239	34.2189	4.49662	10.2909
		4.56087	26.7706	5.24613	31.1174	4.50377	14.8338
		4.568	33.35	5.25327	26.0875	4.5109	18.0663
		4.57513	36.6136	5.26042	21.1524	4.51803	19.4603
		4.58228	36.6684	5.26755	18.7219	4.52517	20.3362
		4.58942	34.4517	5.27468	19.6132	4.53232	22.4764
		4.59655	31.1263	5.28183	22.4197	4.53945	26.3372
		4.6037	28.2648	5.28897	24.7129	4.54658	30.6591
		4.61083	27.3049	5.2961	24.9633	4.55373	33.6132
		4.61797	28.1183	5.30323	23.6419	4.56087	34.3214
		4.62512	28.7345	5.31038	22.6727	4.568	33.3027
		4.63225	27.0712	5.31752	23.7263	4.57513	31.6185
		4.63938	22.7458	5.32465	26.6931	4.58228	29.9958
		4.64653	17.0367	5.3318	29.5	4.58942	28.7181
		4.65367	11.658	5.33893	29.6651	4.59655	27.8215
		4.6608	8.03546	5.34607	26.4422	4.6037	27.1868
		4.66793	7.27068	5.35322	21.3061	4.61083	26.5717
		4.67508	9.97501	5.36035	16.3827	4.61797	25.6328
		4.68222	15.7702	5.36748	13.055	4.62512	24.0502
		4.68935	23.068	5.37462	12.0502	4.63225	21.8488
		4.6965	29.7114	5.38177	13.7495	4.63938	19.5203
		4.70363	34.0905	5.3889	17.7138	4.64653	17.5002
		4.71077	35.7603	5.39603	22.3538	4.65367	15.6828
		4.7179	35.388	5.40318	25.771	4.6608	13.8751
		4.72505	34.3337	5.41032	27.1467	4.66793	12.3684
		4.73218	33.62	5.41745	27.1744	4.67508	11.5037
		4.73932	32.7663	5.42458	27.13	4.68222	11.1775
		4.74647	30.2522	5.43173	27.7828	4.68935	11.4098
		4.7536	25.7389	5.43887	29.2027	4.6965	12.8458
		4.76073	21.3359	5.446	31.0577	4.70363	15.9751
		4.76787	19.955	5.45315	32.8103	4.71077	20.2322
		4.77502	22.4751	5.46028	34.0697	4.7179	24.4875
		4.78215	26.9869	5.46742	34.9869	4.72505	28.1967
		4.78928	30.8399	5.47457	35.9275	4.73218	31.5695
		4.79643	32.9094	5.4817	36.6898	4.73932	34.7058
		4.80357	33.6461	5.48883	36.4129	4.74647	37.0528
		4.8107	33.5673	5.49597	34.3431	4.7536	37.906
		4.81783	32.5516	5.50312	30.6397	4.76073	37.2191
		4.82498	30.5846	5.51025	26.6018	4.76787	35.7798
		4.83212	28.4291	5.51738	24.0996	4.77502	34.6713
		4.83925	27.1982	5.52453	24.4394	4.78215	34.3967
		4.8464	27.6214	5.53167	27.4531	4.78928	34.1874
		4.85353	29.8236	5.5388	31.4754	4.79643	32.3472
		4.86067	33.3344	5.54593	34.3025	4.80357	27.8336
		4.8678	36.9824	5.55308	34.7059	4.8107	21.5218
		4.87495	39.0675	5.56022	33.3291	4.81783	15.5693
		4.88208	38.2208	5.56735	31.9156	4.82498	11.6066
		4.88922	34.3811	5.5745	31.6155	4.83212	9.75205
		4.89637	28.9265	5.58163	32.1082	4.83925	9.24553
		4.9035	23.9712	5.58877	32.1009	4.8464	9.69085
		4.91063	21.4668	5.59592	30.4929	4.85353	11.3417
		4.91778	22.4133	5.60305	27.2771	4.86067	14.2249
		4.92492	26.4111	5.61018	23.5338	4.8678	17.5882
		4.93205	31.8786	5.61732	20.5998	4.87495	20.5452
		4.93918	36.7684	5.62447	19.2309	4.88208	22.7889
		4.94633	39.1932	5.6316	19.3519	4.88922	24.2321
		4.95347	37.8883	5.63873	20.256	4.89637	24.2607
		4.9606	32.8804	5.64588	21.0046	4.9035	21.9596
		4.96775	25.9039	5.65302	20.9408	4.91063	17.3177
		4.97488	19.6058	5.66015	20.0895	4.91778	11.8931
		4.98202	16.0456	5.66728	19.2261	4.92492	7.95233
		4.98917	15.985	5.67443	19.5602	4.93205	7.08227
		4.9963	19.0158	5.68157	21.9761	4.93918	9.60826
		5.00343	23.6505	5.6887	26.1182	4.94633	14.7257
		5.01057	27.6836	5.69585	30.2732	4.95347	20.8495
		5.01772	29.3928	5.70298	32.6165	4.9606	26.3074
		5.02485	28.6771	5.71012	32.7767	4.96775	30.2078
		5.03198	26.8197	5.71725	31.96	4.97488	32.6682
		5.03913	25.0948	5.7244	31.5014	4.98202	34.1342
		5.04627	23.8639	5.73153	31.6978	4.98917	34.5631
		5.0534	23.1689	5.73868	32.1834	4.9963	33.4064
		5.06053	23.6268	5.74582	32.8193	5.00343	30.4316
		5.06768	25.8848	5.75295	33.6934	5.01057	26.4329
		5.07482	29.2322	5.76008	34.5973	5.01772	22.8922
		5.08195	31.6179	5.76723	35.1126	5.02485	20.7441
		5.0891	31.4295	5.77437	35.1987	5.03198	19.5456
		5.09623	28.8868	5.7815	35.1841	5.03913	18.1671
		5.10337	25.4945	5.78865	35.0162	5.04627	16.2882
		5.1105	22.5725	5.79578	33.9384	5.0534	14.8771
		5.11765	20.7733	5.80292	31.173	5.06053	15.1841
		5.12478	20.6591	5.81005	26.6772	5.06768	17.4982
		5.13192	22.7543	5.8172	21.1353	5.07482	20.975
		5.13907	26.73	5.82433	15.5873	5.08195	24.6563
		5.1462	31.1875	5.83147	11.2154	5.0891	28.4139
		5.15333	34.595	5.83862	9.01379	5.09623	32.5575
		5.16048	36.2382	5.84575	9.14403	5.10337	36.6981
		5.16762	36.3539	5.85288	10.6417	5.1105	39.6053
		5.17475	35.6775	5.86002	12.1303	5.11765	40.3727
		5.18188	34.9088	5.86717	12.9711	5.12478	39.3444
		5.18903	34.3837	5.8743	13.5344	5.13192	37.7427
		5.19617	33.9177	5.88143	14.3943	5.13907	36.7906
		5.2033	32.7561	5.88858	15.8033	5.1462	37.3639
		5.21045	29.9429	5.89572	18.0839	5.15333	39.8038
		5.21758	25.2271	5.90285	21.6058	5.16048	43.2678
		5.22472	19.6192	5.90998	25.7495	5.16762	45.5635
		5.23185	14.718	5.91713	28.7721	5.17475	44.6439
		5.239	11.5613	5.92427	29.5651	5.18188	40.46
		5.24613	10.3592	5.9314	28.969	5.18903	34.7615
		5.25327	10.953	5.93855	28.7255	5.19617	29.2429
		5.26042	13.0486	5.94568	29.5772	5.2033	24.512
		5.26755	16.1995	5.95282	30.6475	5.21045	20.5591
		5.27468	19.8657	5.95995	30.2076	5.21758	17.4296
		5.28183	23.3741	5.9671	26.9829	5.22472	15.2592
		5.28897	25.838	5.97423	21.2149	5.23185	13.9323
		5.2961	26.4812	5.98137	14.7389	5.239	13.1146
		5.30323	25.2733	5.98852	10.0151	5.24613	12.8725
		5.31038	23.1931	5.99565	8.9236	5.25327	13.8182
		5.31752	21.6783	6.00278	11.9882	5.26042	16.0852
		5.32465	21.58	6.00992	18.0913	5.26755	18.6291
		5.3318	22.5762	6.01707	24.8311	5.27468	20.2865
		5.33893	23.6763	6.0242	29.6852	5.28183	21.0675
		5.34607	24.2555	6.03133	31.2855	5.28897	21.5704
		5.35322	24.4388	6.03848	29.819	5.2961	21.6611
		5.36035	24.5238	6.04562	26.5486	5.30323	20.8386
		5.36748	24.4622	6.05275	23.0097	5.31038	19.6264
		5.37462	24.1899	6.0599	20.1802	5.31752	19.5644
		5.38177	24.0624	6.06703	18.0501	5.32465	21.7469
		5.3889	24.5331	6.07417	16.107	5.3318	25.7851
		5.39603	25.6469	6.0813	14.276	5.33893	30.0971
		5.40318	27.1128	6.08845	13.1519	5.34607	33.1045
		5.41032	28.6625	6.09558	13.3934	5.35322	34.4233
		5.41745	30.2292	6.10272	15.2215	5.36035	35.0163
		5.42458	31.87	6.10987	18.3304	5.36748	36.0895
		5.43173	33.4074	6.117	21.8382	5.37462	37.8098
		5.43887	34.1641	6.12413	24.3891	5.38177	39.0857
		5.446	33.4636	6.13128	24.7468	5.3889	38.5768
		5.45315	31.5189	6.13842	22.6054	5.39603	35.8994
		5.46028	29.4618	6.14555	18.9979	5.40318	31.8349
		5.46742	28.348	6.15268	15.8897	5.41032	27.5897
		5.47457	28.2643	6.15983	15.0217	5.41745	24.1375
		5.4817	28.4068	6.16697	16.7148	5.42458	22.0201
		5.48883	27.9326	6.1741	19.6695	5.43173	21.1729
		5.49597	26.6223	6.18125	22.0785	5.43887	20.8514
		5.50312	24.7664	6.18838	23.0211	5.446	20.2136
		5.51025	22.7938	6.19552	22.7494	5.45315	19.1572
		5.51738	21.1766	6.20265	21.9641	5.46028	18.3193
		5.52453	20.3132	6.2098	21.3239	5.46742	18.2909
		5.53167	20.2654	6.21693	21.3946	5.47457	19.1344
		5.5388	20.8238	6.22407	22.3015	5.4817	20.5892
		5.54593	21.8541	6.23122	23.3542	5.48883	22.4571
		5.55308	23.2863	6.23835	23.5406	5.49597	24.7028
		5.56022	24.7821	6.24548	22.5604	5.50312	27.1852
		5.56735	25.8074	6.25262	21.1927	5.51025	29.4208
		5.5745	26.246	6.25977	20.6518	5.51738	30.8976
		5.58163	26.7788	6.2669	21.7063	5.52453	31.6128
		5.58877	28.3364	6.27403	24.2753	5.53167	31.9653
		5.59592	30.9836	6.28118	27.4403	5.5388	32.0435
		5.60305	33.4961	6.28832	29.6434	5.54593	31.3429
		5.61018	34.3438	6.29545	29.3889	5.55308	29.4371
		5.61732	33.1491	6.30258	26.4593	5.56022	26.8255
		5.62447	30.9901	6.30973	22.507	5.56735	24.8135
		5.6316	29.2181	6.31687	20.0028	5.5745	24.4176
		5.63873	28.1634	6.324	20.1806	5.58163	25.5026
		5.64588	27.1198	6.33115	21.8514	5.58877	26.9506
		5.65302	25.4481	6.33828	22.4638	5.59592	27.4914
		5.66015	23.4236	6.34542	20.6125	5.60305	26.5728
		5.66728	21.9083	6.35255	17.3706	5.61018	24.8211
		5.67443	21.3686	6.3597	15.0823	5.61732	23.5519
		5.68157	21.3871	6.36683	15.2384	5.62447	23.5005
		5.6887	21.1011	6.37397	17.644	5.6316	24.1617
		5.69585	20.0174	6.38112	21.0717	5.63873	24.6161
		5.70298	18.4493	6.38825	24.2931	5.64588	24.631
		5.71012	17.3825	6.39538	26.7426	5.65302	24.4431
		5.71725	17.9749	6.40253	28.5682	5.66015	23.7448
		5.7244	20.7876	6.40967	30.0394	5.66728	21.5968
		5.73153	25.2079	6.4168	30.8108	5.67443	17.5296
		5.73868	29.9159	6.42393	30.0156	5.68157	12.3925
		5.74582	34.0472	6.43108	27.4451	5.6887	7.89299
		5.75295	37.5355	6.43822	24.4587	5.69585	5.44481
		5.76008	40.3199	6.44535	23.1419	5.70298	5.57477
		5.76723	41.7455	6.4525	24.4399	5.71012	8.04761
		5.77437	41.0262	6.45963	27.4942	5.71725	12.0155
		5.7815	38.1674	6.46677	30.8346	5.7244	16.1846
		5.78865	34.2342	6.4739	33.7682	5.73153	19.4917
		5.79578	30.6112	6.48105	36.3827	5.73868	21.7523
		5.80292	28.069	6.48818	38.5411	5.74582	23.3455
		5.81005	26.5906	6.49532	39.4834	5.75295	24.5391
		5.8172	25.8149	6.50247	38.6016	5.76008	25.5707
		5.82433	25.2952	6.5096	36.1531	5.76723	26.9097
		5.83147	24.5305	6.51673	32.9881	5.77437	28.7676
		5.83862	23.2999	6.52387	29.9604	5.7815	30.5942
		5.84575	21.9624	6.53102	27.6787	5.78865	31.4959
		5.85288	21.0274	6.53815	26.3809	5.79578	31.0695
		5.86002	20.5879	6.54528	25.8994	5.80292	29.7691
		5.86717	20.5386	6.55243	25.8823	5.81005	28.5425
		5.8743	21.0444	6.55957	25.9546	5.8172	27.9882
		5.88143	22.3304	6.5667	25.6724	5.82433	27.7906
		5.88858	24.0704	6.57383	24.6793	5.83147	27.1948
		5.89572	25.2173	6.58098	23.1264	5.83862	26.1313
		5.90285	24.6541	6.58812	21.7602	5.84575	25.491
		5.90998	22.2575	6.59525	21.3699	5.85288	25.9938
		5.91713	19.2492	6.6024	22.1955	5.86002	27.2362
		5.92427	17.1988	6.60953	23.9219	5.86717	28.366
		5.9314	16.7155	6.61667	25.9342	5.8743	29.2618
		5.93855	17.2373	6.62382	27.3448	5.88143	30.3732
		5.94568	17.8773	6.63095	27.2275	5.88858	31.6255
		5.95282	18.3896	6.63808	25.3918	5.89572	32.1677
		5.95995	19.4834	6.64522	22.8693	5.90285	31.3237
		5.9671	22.011	6.65237	21.3483	5.90998	29.4203
		5.97423	25.645	6.6595	22.0191	5.91713	27.5424
		5.98137	28.7262	6.66663	24.7371	5.92427	26.7396
		5.98852	29.6966	6.67378	28.0851	5.9314	27.4804
		5.99565	28.4956	6.68092	30.604	5.93855	29.2649
		6.00278	26.5969	6.68805	32.312	5.94568	30.4542
		6.00992	25.9299	6.69518	34.4477	5.95282	29.2344
		6.01707	27.5132	6.70233	37.2527	5.95995	25.4751
		6.0242	30.7236	6.70947	38.85	5.9671	21.2418
		6.03133	33.9026	6.7166	37.0876	5.97423	18.9392
		6.03848	35.6714	6.72375	31.9071	5.98137	19.1682
		6.04562	35.591	6.73088	25.4481	5.98852	20.5796
		6.05275	34.0673	6.73802	20.5112	5.99565	21.5238
		6.0599	32.1319	6.74515	19.0977	6.00278	21.6006
		6.06703	30.8826	6.7523	21.3572	6.00992	21.7012
		6.07417	30.6091	6.75943	25.2693	6.01707	22.8992
		6.0813	30.6415	6.76657	27.9389	6.0242	25.5476
		6.08845	30.1841	6.77372	27.8778	6.03133	29.1592
		6.09558	29.0685	6.78085	26.0234	6.03848	32.6651
		6.10272	27.824	6.78798	24.53	6.04562	34.7899
		6.10987	27.3327	6.79513	24.8387	6.05275	34.6873
		6.117	28.1373	6.80227	26.7858	6.0599	32.6232
		6.12413	29.7129	6.8094	29.113	6.06703	29.9773
		6.13128	30.7242	6.81653	30.7049	6.07417	28.2978
		6.13842	30.3326	6.82368	31.4517	6.0813	28.2612
		6.14555	29.0483	6.83082	31.987	6.08845	29.5238
		6.15268	28.1402	6.83795	32.7045	6.09558	31.2844
		6.15983	28.3574	6.8451	33.1403	6.10272	32.7323
		6.16697	29.3004	6.85223	32.3209	6.10987	33.3
		6.1741	29.8942	6.85937	29.6794	6.117	33.0181
		6.18125	29.2647	6.8665	25.6253	6.12413	32.509
		6.18838	27.1456	6.87365	21.2431	6.13128	32.1546
		6.19552	23.7866	6.88078	17.5136	6.13842	31.3361
		6.20265	19.8514	6.88792	14.9722	6.14555	29.0064
		6.2098	16.3861	6.89507	14.038	6.15268	25.1089
		6.21693	14.5037	6.9022	15.208	6.15983	21.0705
		6.22407	14.7179	6.90933	18.6332	6.16697	18.8046
		6.23122	16.5361	6.91648	23.6828	6.1741	19.3949
		6.23835	18.8899	6.92362	29.0513	6.18125	22.5698
		6.24548	20.9504	6.93075	33.267	6.18838	27.0314
		6.25262	22.4397	6.93788	35.3678	6.19552	31.131
		6.25977	23.4458	6.94503	35.4948	6.20265	33.499
		6.2669	24.2724	6.95217	34.9196	6.2098	33.5799
		6.27403	25.2899	6.9593	35.2569	6.21693	31.9036
		6.28118	26.6168	6.96645	37.2927	6.22407	29.5856
		6.28832	27.9869	6.97358	40.2796	6.23122	27.3027
		6.29545	29.0963	6.98072	42.2371	6.23835	25.045
		6.30258	30.0993	6.98785	41.0841	6.24548	22.996
		6.30973	31.6283	6.995	35.9886	6.25262	22.0764
		6.31687	34.0423	7.00213	28.1972	6.25977	23.198
		6.324	36.5232	7.00927	20.6478	6.2669	26.2713
		6.33115	37.2905	7.01642	16.3408	6.27403	30.2586
		6.33828	35.2872	7.02355	16.5275	6.28118	34.0227
		6.34542	31.6564	7.03068	20.0233	6.28832	36.86
		6.35255	28.8901	7.03782	24.1364	6.29545	38.3872
		6.3597	28.2551	7.04497	26.6534	6.30258	38.436
		6.36683	28.6121	7.0521	27.456	6.30973	37.2966
		6.37397	27.9966	7.05923	28.2691	6.31687	35.7043
		6.38112	25.8317	7.06638	30.6234	6.324	34.2088
		6.38825	23.3184	7.07352	34.1516	6.33115	32.6173
		6.39538	21.9999	7.08065	37.0194	6.33828	30.1754
		6.40253	22.3097	7.08778	37.7486	6.34542	26.267
		6.40967	23.5154	7.09493	36.3177	6.35255	21.143
		6.4168	24.712	7.10207	33.7818	6.3597	16.2312
		6.42393	25.5149	7.1092	31.4484	6.36683	13.5745
		6.43108	25.8173	7.11635	30.547	6.37397	14.6371
		6.43822	25.1945	7.12348	32.0456	6.38112	19.5003
		6.44535	22.9377	7.13062	36.0357	6.38825	26.9612
		6.4525	18.9621	7.13777	41.3008	6.39538	35.1165
		6.45963	14.5759	7.1449	46.028	6.40253	41.9869
		6.46677	12.0085	7.15203	49.1314	6.40967	46.0339
		6.4739	12.9871	7.15917	50.7726	6.4168	46.5135
		6.48105	17.5573	7.16632	51.6728	6.42393	43.7183
		6.48818	23.994	7.17345	51.9431	6.43108	38.9549
		6.49532	29.9845	7.18058	50.6488	6.43822	33.9927
		6.50247	34.264	7.18773	46.9087	6.44535	30.3441
		6.5096	37.0789	7.19487	41.3759	6.4525	28.834
		6.51673	39.0536	7.202	36.086	6.45963	29.3168
		6.52387	40.1151	7.20915	32.9629	6.46677	30.6967
		6.53102	39.7964	7.21628	32.8466	6.4739	31.6734
		6.53815	38.1044	7.22342	35.3792	6.48105	31.5997
		6.54528	35.6067	7.23055	39.1446	6.48818	30.5084
		6.55243	32.8749	7.2377	42.403	6.49532	28.6136
		6.55957	30.2968	7.24483	44.4248	6.50247	26.1797
		6.5667	28.3323	7.25197	45.9785	6.5096	23.7614
		6.57383	27.378	7.25912	48.2014	6.51673	22.082
		6.58098	27.2287	7.26625	51.1224	6.52387	21.4913
		6.58812	27.1402	7.27338	53.3664	6.53102	21.8889
		6.59525	26.5601	7.28052	53.2333	6.53815	23.2228
		6.6024	25.3814	7.28767	50.2749	6.54528	25.4946
		6.60953	23.6229	7.2948	46.0432	6.55243	28.1645
		6.61667	21.5857	7.30193	43.065	6.55957	30.1324
		6.62382	20.2453	7.30908	42.6035	6.5667	30.5034
		6.63095	20.7217	7.31622	43.3116	6.57383	29.1974
		6.63808	23.1664	7.32335	42.4962	6.58098	27.0366
		6.64522	26.3958	7.3305	39.0216	6.58812	25.4355
		6.65237	28.5971	7.33763	34.7309	6.59525	25.5829
		6.6595	28.4676	7.34477	32.6897	6.6024	27.5509
		6.66663	25.9907	7.3519	34.1884	6.60953	30.2845
		6.67378	22.3353	7.35905	37.6495	6.61667	32.3786
		6.68092	19.0938	7.36618	40.1186	6.62382	32.6122
		6.68805	17.4569	7.37332	39.5667	6.63095	30.218
		6.69518	17.6418	7.38047	36.1863	6.63808	25.5781
		6.70233	18.8092	7.3876	32.03	6.64522	20.6017
		6.70947	19.6582	7.39473	29.5021	6.65237	17.5285
		6.7166	19.3577	7.40187	29.8229	6.6595	17.1712
		6.72375	18.0724	7.40902	32.4204	6.66663	18.6981
		6.73088	16.6639	7.41615	35.611	6.67378	20.8215
		6.73802	15.8981	7.42328	37.9353	6.68092	22.6029
		6.74515	15.915	7.43043	38.8359	6.68805	23.3813
		6.7523	16.2923	7.43757	38.3339	6.69518	22.7044
		6.75943	16.4248	7.4447	36.6555	6.70233	20.6454
		6.76657	15.902	7.45183	34.3617	6.70947	18.1538
		6.77372	14.7541	7.45898	32.4971	6.7166	16.9291
		6.78085	13.5256	7.46612	32.1832	6.72375	18.4063
		6.78798	13.1565	7.47325	33.7816	6.73088	22.3673
		6.79513	14.5967	7.4804	36.5372	6.73802	26.8005
		6.80227	18.2591	7.48753	39.3619	6.74515	29.6993
		6.8094	23.5845	7.49467	41.8829	6.7523	30.9493
		6.81653	28.9203	7.5018	44.322	6.75943	31.9466
		6.82368	32.1862	7.50895	46.6383	6.76657	33.5177
		6.83082	32.4549	7.51608	48.7148	6.77372	35.007
		6.83795	30.9647	7.52322	51.3204	6.78085	35.5044
		6.8451	30.1076	7.53037	55.5827	6.78798	35.1617
		6.85223	31.5303	7.5375	61.061	6.79513	34.8712
		6.85937	35.3562	7.54463	65.433	6.80227	35.0324
		6.8665	40.4681	7.55177	66.7188	6.8094	35.0603
		6.87365	44.8291	7.55892	65.1369	6.81653	34.1498
		6.88078	46.0965	7.56605	62.3415	6.82368	32.3072
		6.88792	43.155	7.57318	59.5375	6.83082	30.281
		6.89507	37.5797	7.58033	57.0745	6.83795	28.4971
		6.9022	33.0679	7.58747	55.418	6.8451	26.7082
		6.90933	32.6453	7.5946	55.3174	6.85223	24.999
		6.91648	36.1457	7.60173	56.6174	6.85937	24.3492
		6.92362	40.5802	7.60888	57.6478	6.8665	25.4546
		6.93075	43.0143	7.61602	56.4889	6.87365	27.4272
		6.93788	42.8651	7.62315	52.7588	6.88078	28.4478
		6.94503	41.485	7.6303	47.9154	6.88792	27.6501
		6.95217	40.2587	7.63743	43.9637	6.89507	25.9091
		6.9593	39.5653	7.64457	42.0017	6.9022	24.8226
		6.96645	38.9881	7.6517	41.6676	6.90933	25.1334
		6.97358	37.8329	7.65885	41.6612	6.91648	26.0195
		6.98072	35.6733	7.66598	41.0833	6.92362	25.9333
		6.98785	32.8937	7.67312	40.5685	6.93075	24.3341
		6.995	30.547	7.68027	41.7149	6.93788	22.4071
		7.00213	29.2826	7.6874	45.1124	6.94503	22.0037
		7.00927	28.5225	7.69453	49.3973	6.95217	24.3236
		7.01642	26.9981	7.70167	52.4536	6.9593	29.4832
		7.02355	24.0423	7.70882	53.0617	6.96645	36.3301
		7.03068	20.305	7.71595	51.3344	6.97358	42.3626
		7.03782	17.4883	7.72308	48.2306	6.98072	44.9198
		7.04497	17.4328	7.73023	45.0557	6.98785	43.4299
		7.0521	20.9769	7.73737	43.1802	6.995	40.1317
		7.05923	27.2807	7.7445	43.73	7.00213	37.9081
		7.06638	34.2672	7.75165	47.1044	7.00927	37.6979
		7.07352	39.8226	7.75878	52.5434	7.01642	38.4282
		7.08065	42.7388	7.76592	58.2394	7.02355	38.8541
		7.08778	43.1299	7.77305	62.299	7.03068	38.776
		7.09493	42.4783	7.7802	64.0249	7.03782	38.7824
		7.10207	42.7151	7.78733	64.2594	7.04497	39.294
		7.1092	44.3978	7.79447	64.222	7.0521	39.7681
		7.11635	45.9438	7.80162	64.0892	7.05923	38.8505
		7.12348	45.0953	7.80875	63.0041	7.06638	35.744
		7.13062	40.9276	7.81588	60.3779	7.07352	31.4648
		7.13777	34.3808	7.82302	56.7919	7.08065	28.1947
		7.1449	27.4821	7.83017	53.5736	7.08778	27.2579
		7.15203	22.3494	7.8373	51.7487	7.09493	28.1813
		7.15917	20.3436	7.84443	51.4203	7.10207	29.6717
		7.16632	21.6625	7.85158	51.868	7.1092	30.9875
		7.17345	25.8709	7.85872	52.1131	7.11635	32.4361
		7.18058	32.7482	7.86585	51.6171	7.12348	34.8743
		7.18773	41.9864	7.87298	50.6593	7.13062	38.5448
		7.19487	51.9898	7.88013	49.9712	7.13777	42.2767
		7.202	59.9887	7.88727	49.9685	7.1449	44.1755
		7.20915	64.0864	7.8944	50.4334	7.15203	43.2686
		7.21628	64.776	7.90155	50.74	7.15917	40.3986
		7.22342	63.9574	7.90868	50.0377	7.16632	37.6638
		7.23055	62.8828	7.91582	47.4261	7.17345	37.0158
		7.2377	61.483	7.92297	42.5409	7.18058	38.8849
		7.24483	59.2297	7.9301	36.1422	7.18773	41.7737
		7.25197	56.0004	7.93723	29.8936	7.19487	43.4321
		7.25912	52.1828	7.94437	25.5528	7.202	42.7454
		7.26625	48.5072	7.95152	24.3732	7.20915	40.5161
		7.27338	46.0275	7.95865	26.6777	7.21628	38.4537
		7.28052	45.7958	7.96578	31.5001	7.22342	37.5498
		7.28767	47.9692	7.97292	37.1062	7.23055	37.5977
		7.2948	51.3995	7.98007	42.3557	7.2377	38.2315
		7.30193	54.5365	7.9872	47.1795	7.24483	39.8374
		7.30908	56.5309	7.99433	51.5534	7.25197	42.8757
		7.31622	57.1432	8.00148	54.7728	7.25912	46.7153
		7.32335	56.052	8.00862	56.2034	7.26625	49.9791
		7.3305	53.0009	8.01575	56.0606	7.27338	51.9587
		7.33763	48.646	8.02288	54.944	7.28052	52.9763
		7.34477	44.64	8.03003	53.3222	7.28767	53.4597
		7.3519	42.4754	8.03717	51.9414	7.2948	53.4302
		7.35905	42.4047	8.0443	51.8163	7.30193	52.8996
		7.36618	43.6616	8.05145	52.9803	7.30908	52.1482
		7.37332	45.4547	8.05858	53.7003	7.31622	51.5072
		7.38047	47.4868	8.06572	51.7739	7.32335	51.1365
		7.3876	49.8047	8.07287	46.8565	7.3305	51.0583
		7.39473	52.5711	8.08	41.2044	7.33763	51.4171
		7.40187	55.8189	8.08713	37.9275	7.34477	52.8172
		7.40902	58.9392	8.09427	38.7672	7.3519	56.242
		7.41615	60.498	8.10142	43.4862	7.35905	62.1106
		7.42328	59.2312	8.10855	50.4802	7.36618	69.1332
		7.43043	55.472	8.11568	57.3583	7.37332	74.5979
		7.43757	51.1043	8.12283	61.575	7.38047	76.438
		7.4447	47.8138	8.12997	61.5251	7.3876	74.9319
		7.45183	45.7428	8.1371	57.3305	7.39473	72.0592
		7.45898	43.9579	8.14425	50.6387	7.40187	69.4371
		7.46612	41.6714	8.15138	44.0359	7.40902	67.0519
		7.47325	38.821	8.15852	40.3322	7.41615	63.6641
		7.4804	35.9657	8.16565	41.0742	7.42328	58.3852
		7.48753	33.9872	8.1728	45.1489	7.43043	52.0403
		7.49467	33.8302	8.17993	49.6681	7.43757	46.8386
		7.5018	36.1525	8.18707	52.7717	7.4447	44.6005
		7.50895	40.7101	8.19422	55.0155	7.45183	45.4758
		7.51608	46.0222	8.20135	57.7344	7.45898	48.2351
		7.52322	50.1232	8.20848	60.7259	7.46612	51.3596
		7.53037	52.006	8.21562	62.1662	7.47325	53.7692
		7.5375	52.2335	8.22277	60.7142	7.4804	54.9175
		7.54463	51.9937	8.2299	57.3507	7.48753	54.7146
		7.55177	51.8078	8.23703	54.8681	7.49467	53.7081
		7.55892	51.3347	8.24418	55.294	7.5018	53.1697
		7.56605	50.052	8.25132	57.7007	7.50895	54.2744
		7.57318	47.8895	8.25845	58.7508	7.51608	56.7433
		7.58033	45.4666	8.26558	55.7227	7.52322	58.7842
		7.58747	43.732	8.27273	49.1029	7.53037	58.8793
		7.5946	43.1469	8.27987	42.2275	7.5375	57.1233
		7.60173	43.3328	8.287	38.5814	7.54463	54.3505
		7.60888	43.7448	8.29415	39.413	7.55177	50.9217
		7.61602	44.5086	8.30128	43.4343	7.55892	47.3608
		7.62315	46.1498	8.30842	48.2886	7.56605	45.2967
		7.6303	48.4348	8.31555	52.2199	7.57318	46.3202
		7.63743	50.0543	8.3227	54.7628	7.58033	49.9517
		7.64457	49.8842	8.32983	56.4447	7.58747	53.6999
		7.6517	48.2877	8.33697	57.9752	7.5946	55.4415
		7.65885	46.7886	8.34412	59.4232	7.60173	55.2505
		7.66598	46.5311	8.35125	60.0107	7.60888	54.6966
		7.67312	47.3036	8.35838	58.6675	7.61602	55.0758
		7.68027	47.9916	8.36552	54.7574	7.62315	56.8312
		7.6874	47.6875	8.37267	48.5105	7.6303	59.8106
		7.69453	46.5193	8.3798	41.1316	7.63743	63.0138
		7.70167	45.7996	8.38693	34.5637	7.64457	64.6335
		7.70882	47.021	8.39408	30.8485	7.6517	63.5351
		7.71595	50.133	8.40122	31.181	7.65885	60.55
		7.72308	53.1541	8.40835	35.1614	7.66598	57.5958
		7.73023	54.069	8.41548	40.9692	7.67312	55.7853
		7.73737	52.8817	8.42263	46.471	7.68027	54.8253
		7.7445	51.3844	8.42977	50.4367	7.6874	53.9097
		7.75165	51.1512	8.4369	53.0191	7.69453	52.7819
		7.75878	52.1908	8.44405	55.1299	7.70167	52.0828
		7.76592	53.4207	8.45118	57.0758	7.70882	52.9928
		7.77305	53.951	8.45832	57.6172	7.71595	56.3444
		7.7802	53.6729	8.46547	54.8506	7.72308	61.4328
		7.78733	52.7995	8.4726	48.7061	7.73023	65.7067
		7.79447	51.2306	8.47973	42.1212	7.73737	66.4712
		7.80162	48.5926	8.48687	38.6774	7.7445	63.1653
		7.80875	44.9269	8.49402	39.1401	7.75165	57.5587
		7.81588	41.3246	8.50115	41.0546	7.75878	51.9529
		7.82302	39.632	8.50828	41.6667	7.76592	47.8085
		7.83017	41.1001	8.51543	40.7128	7.77305	45.6853
		7.8373	45.2255	8.52257	40.2855	7.7802	45.3147
		7.84443	50.1139	8.5297	42.3235	7.78733	45.4334
		7.85158	54.0037	8.53683	46.6523	7.79447	44.3712
		7.85872	56.3736	8.54398	51.5865	7.80162	41.4129
		7.86585	57.7002	8.55112	55.9403	7.80875	37.5303
		7.87298	58.4302	8.55825	59.8789	7.81588	34.6956
		7.88013	58.5237	8.5654	64.1671	7.82302	34.5284
		7.88727	58.037	8.57253	69.471	7.83017	37.4403
		7.8944	57.5495	8.57967	76.2165	7.8373	42.6429
		7.90155	57.4447	8.5868	83.8537	7.84443	48.6414
		7.90868	57.1796	8.59395	89.8905	7.85158	53.849
		7.91582	56.0271	8.60108	91.0547	7.85872	57.2604
		7.92297	54.3471	8.60822	86.5827	7.86585	58.9508
		7.9301	53.3509	8.61537	79.595	7.87298	59.9197
		7.93723	53.595	8.6225	74.0671	7.88013	61.3251
		7.94437	54.3814	8.62963	71.0352	7.88727	63.7529
		7.95152	54.879	8.63677	68.8622	7.8944	66.8859
		7.95865	55.3712	8.64392	66.3828	7.90155	69.5353
		7.96578	56.8833	8.65105	64.0995	7.90868	70.119
		7.97292	59.5262	8.65818	62.6217	7.91582	67.5732
		7.98007	61.7193	8.66533	61.6073	7.92297	62.1472
		7.9872	61.6801	8.67247	60.5098	7.9301	55.3887
		7.99433	59.5868	8.6796	59.441	7.93723	49.2777
		8.00148	57.5123	8.68675	59.0698	7.94437	45.2292
		8.00862	57.0192	8.69388	59.9602	7.95152	43.6944
		8.01575	57.5165	8.70102	61.7992	7.95865	44.3272
		8.02288	57.396	8.70815	62.9532	7.96578	46.2729
		8.03003	56.3231	8.7153	61.2543	7.97292	48.4968
		8.03717	55.8953	8.72243	56.1143	7.98007	50.1561
		8.0443	58.0494	8.72957	49.758	7.9872	50.8115
		8.05145	62.9941	8.73672	45.4053	7.99433	50.584
		8.05858	68.7143	8.74385	44.2694	8.00148	50.2584
		8.06572	72.4266	8.75098	45.3128	8.00862	50.7341
		8.07287	72.6379	8.75812	47.6262	8.01575	51.9748
		8.08	70.2252	8.76527	51.4493	8.02288	52.8901
		8.08713	67.6807	8.7724	56.5882	8.03003	52.5628
		8.09427	66.8474	8.77953	61.4009	8.03717	51.2369
		8.10142	67.3013	8.78668	64.2699	8.0443	49.9616
		8.10855	67.3888	8.79382	65.226	8.05145	49.7518
		8.11568	66.4519	8.80095	65.31	8.05858	51.1595
		8.12283	65.089	8.80808	65.0231	8.06572	53.9924
		8.12997	63.5477	8.81523	64.3248	8.07287	57.1361
		8.1371	61.1789	8.82237	63.6073	8.08	59.1367
		8.14425	57.8598	8.8295	63.5921	8.08713	59.3703
		8.15138	55.1174	8.83665	64.4341	8.09427	58.5195
		8.15852	55.1687	8.84378	65.6407	8.10142	57.7983
		8.16565	58.8139	8.85092	66.7281	8.10855	57.9301
		8.1728	64.3969	8.85807	67.4793	8.11568	59.0915
		8.17993	69.12	8.8652	67.5907	8.12283	61.6679
		8.18707	71.5797	8.87233	66.4957	8.12997	66.3968
		8.19422	72.6453	8.87947	64.0119	8.1371	73.2009
		8.20135	73.7097	8.88662	61.0925	8.14425	80.2003
		8.20848	74.861	8.89375	59.2657	8.15138	84.7784
		8.21562	75.2575	8.90088	59.2015	8.15852	85.9409
		8.22277	74.4507	8.90803	60.3881	8.16565	85.0777
		8.2299	72.4166	8.91517	62.0239	8.1728	83.9991
		8.23703	68.7668	8.9223	63.5025	8.17993	82.7111
		8.24418	62.9269	8.92943	64.4264	8.18707	79.8556
		8.25132	55.1217	8.93658	65.0243	8.19422	75.198
		8.25845	46.755	8.94372	66.1677	8.20135	70.7922
		8.26558	39.7914	8.95085	68.1649	8.20848	69.2629
		8.27273	35.6357	8.958	69.8543	8.21562	71.3474
		8.27987	34.3235	8.96513	69.5385	8.22277	75.4521
		8.287	34.8912	8.97227	66.6529	8.2299	79.2034
		8.29415	36.6095	8.9794	62.2333	8.23703	80.8726
		8.30128	39.6043	8.98655	58.0287	8.24418	79.6647
		8.30842	44.2141	8.99368	55.3808	8.25132	75.6876
		8.31555	49.8371	9.00082	54.7172	8.25845	69.9654
		8.3227	54.5044	9.00797	55.7429	8.26558	63.9193
		8.32983	56.0583	9.0151	57.7344	8.27273	58.5862
		8.33697	54.1311	9.02223	59.5219	8.27987	54.5081
		8.34412	50.4839	9.02937	59.6576	8.287	52.0486
		8.35125	46.9683	9.03652	57.2294	8.29415	51.2054
		8.35838	43.7613	9.04365	52.6876	8.30128	51.236
		8.36552	40.18	9.05078	47.689	8.30842	51.1181
		8.37267	36.507	9.05793	43.8076	8.31555	50.4643
		8.3798	33.8928	9.06507	41.089	8.3227	49.5872
		8.38693	32.7006	9.0722	37.9999	8.32983	48.6743
		8.39408	32.2991	9.07933	33.2455	8.33697	47.2873
		8.40122	32.7115	9.08648	27.5574	8.34412	44.9154
		8.40835	35.0305	9.09362	23.3226	8.35125	41.9575
		8.41548	39.5514	9.10075	22.5417	8.35838	39.834
		8.42263	44.632	9.1079	25.1211	8.36552	39.9564
		8.42977	48.1219	9.11503	28.6255	8.37267	42.7288
		8.4369	49.2923	9.12217	29.6994	8.3798	47.3225
		8.44405	49.0073	9.1293	26.5814	8.38693	51.8251
		8.45118	48.5147	9.13645	20.772	8.39408	53.7225
		8.45832	48.4443	9.14358	16.0038	8.40122	51.1372
		8.46547	48.7472	9.15072	15.1731	8.40835	44.2664
		8.4726	49.1741	9.15787	17.9779	8.41548	35.7201
		8.47973	49.7182	9.165	21.3733	8.42263	29.2925
		8.48687	50.7073	9.17213	22.4892	8.42977	27.9589
		8.49402	52.2572	9.17928	21.2982	8.4369	32.3824
		8.50115	53.6052	9.18642	20.3793	8.44405	40.7338
		8.50828	53.7129	9.19355	22.1594	8.45118	49.6438
		8.51543	52.7722	9.2007	26.5782	8.45832	55.8094
		8.52257	52.1468	9.20783	31.2997	8.46547	57.9188
		8.5297	52.5404	9.21497	34.0891	8.4726	57.6425
		8.53683	53.3633	9.22212	35.0587	8.47973	57.9766
		8.54398	54.1069	9.22925	36.272	8.48687	59.9565
		8.55112	55.0221	9.23638	38.9853	8.49402	61.683
		8.55825	56.2533	9.24352	41.9692	8.50115	61.1201
		8.5654	57.502	9.25067	42.803	8.50828	58.8601
		8.57253	58.6214	9.2578	40.1248	8.51543	57.1697
		8.57967	59.6917	9.26493	34.5924	8.52257	57.0252
		8.5868	60.6638	9.27208	28.5888	8.5297	57.3488
		8.59395	61.5492	9.27922	25.4594	8.53683	57.0442
		8.60108	62.6801	9.28635	28.481	8.54398	56.5262
		8.60822	64.098	9.2935	39.2913	8.55112	56.8602
		8.61537	64.6875	9.30063	56.0323	8.55825	58.4264
		8.6225	62.6532	9.30777	73.1171	8.5654	60.908
		8.62963	57.5671	9.3149	84.3876	8.57253	63.7437
		8.63677	51.914	9.32205	87.5288	8.57967	66.1223
		8.64392	49.8349	9.32918	85.1294	8.5868	67.1379
		8.65105	53.5511	9.33632	81.6112	8.59395	66.4395
		8.65818	60.983	9.34347	80.1592	8.60108	64.5415
		8.66533	67.3871	9.3506	82.2049	8.60822	62.3345
		8.67247	69.3963	9.35773	87.5973	8.61537	60.6121
		8.6796	67.2722	9.36487	94.2767	8.6225	60.3436
		8.68675	63.8207	9.37202	99.1681	8.62963	62.7925
		8.69388	61.8829	9.37915	100.328	8.63677	68.3329
		8.70102	62.5086	9.38628	97.7903	8.64392	75.2975
		8.70815	64.7247	9.39343	92.6481	8.65105	81.2167
		8.7153	66.9542	9.40057	86.3704	8.65818	85.3967
		8.72243	68.8368	9.4077	80.8125	8.66533	89.1548
		8.72957	71.4145	9.41483	77.6722	8.67247	93.2604
		8.73672	75.2854	9.42198	77.3111	8.6796	96.2667
		8.74385	79.0099	9.42912	78.2726	8.68675	95.9116
		8.75098	79.9641	9.43625	78.4002	8.69388	91.6118
		8.75812	76.6726	9.4434	76.842	8.70102	85.1889
		8.76527	70.0167	9.45053	74.9697	8.70815	79.2537
		8.7724	62.5788	9.45767	75.1604	8.7153	75.042
		8.77953	57.1547	9.4648	78.6744	8.72243	71.9588
		8.78668	55.3595	9.47195	84.4533	8.72957	69.1855
		8.79382	56.9779	9.47908	89.5829	8.73672	67.2741
		8.80095	60.4726	9.48622	91.2615	8.74385	67.7622
		8.80808	64.2414	9.49337	89.0032	8.75098	71.4295
		8.81523	67.5452	9.5005	84.9098	8.75812	77.3043
		8.82237	70.3556	9.50763	81.5628	8.76527	83.281
		8.8295	72.5309	9.51478	79.9646	8.7724	87.4336
		8.83665	73.4497	9.52192	79.6418	8.77953	88.7946
		8.84378	72.5487	9.52905	79.8825	8.78668	87.3526
		8.85092	70.1164	9.53618	80.1065	8.79382	83.9087
		8.85807	67.3548	9.54333	79.7001	8.80095	79.9827
		8.8652	65.4112	9.55047	78.5266	8.80808	77.2349
		8.87233	64.4677	9.5576	77.2459	8.81523	76.5209
		8.87947	64.1415	9.56475	76.2509	8.82237	77.437
		8.88662	64.3684	9.57188	74.5734	8.8295	78.6747
		8.89375	65.0866	9.57902	70.7097	8.83665	78.9153
		8.90088	65.5336	9.58615	64.6292	8.84378	77.817
		8.90803	65.1266	9.5933	58.5332	8.85092	76.2845
		8.91517	64.7641	9.60043	55.4094	8.85807	75.582
		8.9223	65.8672	9.60757	56.6117	8.8652	76.1912
		8.92943	68.1826	9.61472	60.5693	8.87233	77.5722
		8.93658	69.6965	9.62185	64.0618	8.87947	78.783
		8.94372	68.7254	9.62898	65.0366	8.88662	79.2109
		8.95085	65.262	9.63612	63.7961	8.89375	78.8667
		8.958	60.464	9.64327	61.4356	8.90088	78.0652
		8.96513	55.8576	9.6504	58.4839	8.90803	76.8544
		8.97227	53.1763	9.65753	55.8169	8.91517	74.8925
		8.9794	53.8402	9.66468	55.4382	8.9223	71.9035
		8.98655	57.7216	9.67182	58.8825	8.92943	68.0352
		8.99368	62.8225	9.67895	65.2196	8.93658	63.6966
		9.00082	66.6843	9.68608	71.4356	8.94372	59.4559
		9.00797	67.7431	9.69323	74.851	8.95085	56.5101
		9.0151	65.1938	9.70037	75.1133	8.958	56.7713
		9.02223	58.5136	9.7075	73.9837	8.96513	61.4886
		9.02937	47.9659	9.71465	73.4026	8.97227	69.7502
		9.03652	35.3323	9.72178	73.9622	8.9794	79.102
		9.04365	23.5284	9.72892	75.1598	8.98655	87.4412
		9.05078	15.1654	9.73607	76.6115	8.99368	93.4584
		9.05793	11.2041	9.7432	78.4868	9.00082	95.827
		9.06507	10.6363	9.75033	80.7645	9.00797	93.5704
		9.0722	11.3688	9.75747	82.628	9.0151	87.3389
		9.07933	11.7125	9.76462	83.0414	9.02223	79.1386
		9.08648	11.2471	9.77175	81.8942	9.02937	70.5831
		9.09362	10.3298	9.77888	80.4171	9.03652	62.0051
		9.10075	9.20253	9.78602	80.3326	9.04365	53.1196
		9.1079	8.05858	9.79317	82.4489	9.05078	43.9759
		9.11503	7.66698	9.8003	86.1675	9.05793	35.2935
		9.12217	9.18159	9.80743	90.3447	9.06507	28.2691
		9.1293	13.0522	9.81458	94.043	9.0722	24.3567
		9.13645	18.1641	9.82172	96.2369	9.07933	25.1997
		9.14358	22.0889	9.82885	95.7532	9.08648	31.9761
		9.15072	22.5954	9.83598	92.3219	9.09362	43.5906
		9.15787	19.5234	9.84313	87.335	9.10075	55.5048
		9.165	15.1511	9.85027	83.0673	9.1079	62.0516
		9.17213	12.4644	9.8574	81.3001	9.11503	60.811
		9.17928	13.4457	9.86455	82.8173	9.12217	53.5696
		9.18642	19.1944	9.87168	87.6496	9.1293	43.079
		9.19355	30.4232	9.87882	95.0242	9.13645	31.0621
		9.2007	46.1852	9.88595	103.084	9.14358	19.2965
		9.20783	62.2394	9.8931	109.407	9.15072	10.0209
		9.21497	72.725	9.90023	112.311	9.15787	4.55648
		9.22212	74.9595	9.90737	111.672	9.165	2.7299
		9.22925	71.9174	9.91452	108.609	9.17213	3.74705
		9.23638	69.1274	9.92165	104.776	9.17928	6.80654
		9.24352	69.864	9.92878	101.933	9.18642	10.8041
		9.25067	73.6962	9.93593	101.385	9.19355	14.2408
		9.2578	78.2283	9.94307	103.161	9.2007	16.2035
		9.26493	81.2518	9.9502	105.799	9.20783	17.654
		9.27208	82.4665	9.95733	107.386	9.21497	21.3331
		9.27922	84.3739	9.96448	107.19	9.22212	29.4501
		9.28635	90.3284	9.97162	106.268	9.22925	40.7782
		9.2935	100.014	9.97875	106.132	9.23638	50.7235
		9.30063	107.587	9.9859	106.98	9.24352	55.5408
		9.30777	106.187	9.99303	107.658	9.25067	56.3418
		9.3149	94.2143	10.0002	107.109	9.2578	57.9084
		9.32205	76.1723	10.0073	105.51	9.26493	63.6798
		9.32918	58.2843	10.0145	104.307	9.27208	72.8871
		9.33632	44.684	10.0216	105.077	9.27922	82.4265
		9.34347	36.8647	10.0287	107.908	9.28635	89.8752
		9.3506	34.6007	10.0359	111.285	9.2935	94.0172
		9.35773	36.8932	10.043	113.905	9.30063	94.3752
		9.36487	42.9674	10.0501	115.882	9.30777	91.9886
		9.37202	52.5572	10.0573	117.933	9.3149	89.5866
		9.37915	64.6625	10.0644	120.245	9.32205	89.3131
		9.38628	76.3625	10.0716	122.417	9.32918	90.4055
		9.39343	83.856	10.0787	124.01	9.33632	89.9603
		9.40057	85.011	10.0858	125.182	9.34347	86.1397
		9.4077	80.9053	10.093	127.009	9.3506	80.3758
		9.41483	75.0714	10.1001	130.634	9.35773	76.2952
		9.42198	71.0356	10.1073	135.466	9.36487	76.6052
		9.42912	70.2802	10.1144	138.713	9.37202	81.2327
		9.43625	72.5875	10.1215	137.55	9.37915	88.2338
		9.4434	77.6034	10.1287	131.819	9.38628	95.7478
		9.45053	84.9117	10.1358	124.433	9.39343	102.704
		9.45767	93.1236	10.1429	119.095	9.40057	108.207
		9.4648	100.386	10.1501	117.459	9.4077	111.252
		9.47195	105.763	10.1572	118.126	9.41483	111.44
		9.47908	109.329	10.1644	118.124	9.42198	109.445
		9.48622	111.223	10.1715	115.262	9.42912	106.562
		9.49337	111.564	10.1786	109.622	9.43625	104.258
		9.5005	111.263	10.1858	103.8	9.4434	103.867
		9.50763	111.532	10.1929	101.875	9.45053	105.501
		9.51478	111.54	10.2	107.181	9.45767	107.091
		9.52192	107.811	10.2072	119.794	9.4648	105.815
		9.52905	97.7688	10.2143	135.717	9.47195	101.15
		9.53618	83.5821	10.2215	149.102	9.47908	95.6777
		9.54333	71.344	10.2286	155.946	9.48622	92.3627
		9.55047	66.3634	10.2357	155.867	9.49337	91.7573
		9.5576	69.1458	10.2429	151.291	9.5005	92.3088
		9.56475	75.2667	10.25	145.967	9.50763	92.535
		9.57188	78.9411	10.2571	143.353	9.51478	92.2179
		9.57902	77.2532	10.2643	144.712	9.52192	92.1073
		9.58615	71.6914	10.2714	148.894	9.52905	93.0313
		9.5933	66.2228	10.2786	154.657	9.53618	94.7518
		9.60043	63.8614	10.2857	162.431	9.54333	95.4628
		9.60757	64.4601	10.2928	172.998	9.55047	93.284
		9.61472	65.5399	10.3	185.122	9.5576	88.631
		9.62185	65.3206	10.3071	195.684	9.56475	84.2859
		9.62898	64.5411	10.3142	202.698	9.57188	82.642
		9.63612	65.2452	10.3214	208.16	9.57902	83.3488
		9.64327	68.8165	10.3285	217.131	9.58615	83.9678
		9.6504	75.5473	10.3357	233.041	9.5933	82.6528
		9.65753	84.7977	10.3428	253.952	9.60043	79.9097
		9.66468	94.823	10.3499	274.209	9.60757	77.9147
		9.67182	103.434	10.3571	289.217	9.61472	78.4718
		9.67895	109.388	10.3642	297.667	9.62185	81.3913
		9.68608	112.35	10.3713	300.329	9.62898	84.3162
		9.69323	111.675	10.3785	298.766	9.63612	84.3146
		9.70037	106.977	10.3856	294.757	9.64327	80.2683
		9.7075	100.096	10.3928	289.094	9.6504	74.001
		9.71465	94.5299	10.3999	281.2	9.65753	69.1262
		9.72178	92.3651	10.407	271.524	9.66468	68.7539
		9.72892	92.8571	10.4142	264.05	9.67182	73.8533
		9.73607	93.8196	10.4213	264.671	9.67895	82.874
		9.7432	93.5152	10.4285	276.431	9.68608	92.4338
		9.75033	91.6777	10.4356	296.598	9.69323	99.123
		9.75747	89.5005	10.4427	317.847	9.70037	101.673
		9.76462	88.5991	10.4499	332.351	9.7075	101.348
		9.77175	89.5459	10.457	336.062	9.71465	100.04
		9.77888	91.1004	10.4642	329.81	9.72178	98.7731
		9.78602	91.2244	10.4713	316.817	9.72892	98.2295
		9.79317	89.5645	10.4784	300.023	9.73607	99.1778
		9.8003	88.6491	10.4856	280.826	9.7432	101.612
		9.80743	91.5467	10.4927	258.49	9.75033	104.674
		9.81458	98.2369	10.4998	231.648	9.75747	108.094
		9.82172	105.245	10.507	202.061	9.76462	112.758
		9.82885	109.165	10.5141	175.743	9.77175	119.19
		9.83598	109.769	10.5213	158.774	9.77888	126.072
		9.84313	109.222	10.5284	152.597	9.78602	130.955
		9.85027	109.14	10.5355	153.71	9.79317	132.351
		9.8574	109.346	10.5427	156.981	9.8003	130.672
		9.86455	109.194	10.5498	159.253	9.80743	127.22
		9.87168	109.222	10.557	160.765	9.81458	122.98
		9.87882	111.139	10.5641	163.489	9.82172	118.775
		9.88595	116.323	10.5712	167.728	9.82885	115.905
		9.8931	124.72	10.5784	170.442	9.83598	115.423
		9.90023	135.252	10.5855	167.912	9.84313	116.764
		9.90737	146.534	10.5926	160.159	9.85027	118.165
		9.91452	156.856	10.5998	151.433	9.8574	118.644
		9.92165	164.464	10.6069	146.247	9.86455	118.734
		9.92878	168.56	10.6141	146.334	9.87168	119.301
		9.93593	169.025	10.6212	151.22	9.87882	120.659
		9.94307	164.673	10.6283	159.594	9.88595	122.907
		9.9502	153.748	10.6355	169.182	9.8931	126.067
		9.95733	137.603	10.6426	176.773	9.90023	129.472
		9.96448	122.015	10.6497	180.157	9.90737	131.833
		9.97162	112.843	10.6569	180.363	9.91452	132.759
		9.97875	111.196	10.664	181.146	9.92165	133.961
		9.9859	113.624	10.6712	185.472	9.92878	137.865
		9.99303	115.752	10.6783	192.723	9.93593	144.687
		10.0002	115.1	10.6854	199.942	9.94307	151.723
		10.0073	111.899	10.6926	205.21	9.9502	155.765
		10.0145	108.725	10.6997	208.361	9.95733	155.417
		10.0216	109.121	10.7068	208.459	9.96448	151.303
		10.0287	115.205	10.714	202.719	9.97162	145.661
		10.0359	125.793	10.7211	189.472	9.97875	142.009
		10.043	137.003	10.7283	171.597	9.9859	143.443
		10.0501	144.864	10.7354	155.608	9.99303	149.799
		10.0573	147.206	10.7425	146.874	10.0002	156.81
		10.0644	143.598	10.7497	145.997	10.0073	159.025
		10.0716	134.834	10.7568	149.718	10.0145	153.862
		10.0787	123.345	10.7639	154.489	10.0216	143.154
		10.0858	113.345	10.7711	158.457	10.0287	131.625
		10.093	109.005	10.7782	160.816	10.0359	123.917
		10.1001	111.845	10.7854	161.343	10.043	121.764
		10.1073	120.023	10.7925	161.042	10.0501	123.314
		10.1144	129.963	10.7996	161.541	10.0573	125.543
		10.1215	138.603	10.8068	163.147	10.0644	127.3
		10.1287	144.692	10.8139	164.525	10.0716	129.773
		10.1358	148.489	10.8211	164.442	10.0787	134.644
		10.1429	150.176	10.8282	162.858	10.0858	142.029
		10.1501	148.73	10.8353	160.037	10.093	149.56
		10.1572	142.896	10.8425	155.34	10.1001	153.495
		10.1644	133.303	10.8496	147.863	10.1073	151.637
		10.1715	122.884	10.8567	138.521	10.1144	145.301
		10.1786	115	10.8639	130.606	10.1215	137.999
		10.1858	111.673	10.871	127.445	10.1287	132.583
		10.1929	113.463	10.8782	129.661	10.1358	129.872
		10.2	119.924	10.8853	134.996	10.1429	129.158
		10.2072	129.923	10.8925	140.61	10.1501	129.426
		10.2143	142.566	10.8996	145.276	10.1572	130.427
		10.2215	158.253	10.9067	149.395	10.1644	132.728
		10.2286	178.028	10.9139	153.351	10.1715	136.622
		10.2357	201.298	10.921	156.231	10.1786	141.196
		10.2429	224.606	10.9281	156.15	10.1858	144.72
		10.25	243.1	10.9353	151.844	10.1929	146.09
		10.2571	253.607	10.9424	143.904	10.2	146.318
		10.2643	256.82	10.9496	134.367	10.2072	148.498
		10.2714	256.565	10.9567	125.366	10.2143	155.271
		10.2786	256.753	10.9638	118.233	10.2215	166.045
		10.2857	259.226	10.971	113.322	10.2286	177.804
		10.2928	263.953	10.9781	110.432	10.2357	188.916
		10.3	270.27	10.9852	109.484	10.2429	200.478
		10.3071	278.317	10.9924	110.435	10.25	213.228
		10.3142	289.91	10.9995	112.513	10.2571	225.363
		10.3214	307.12	11.0067	114.38	10.2643	235.413
		10.3285	329.134	11.0138	115.306	10.2714	245.874
		10.3357	351.01	11.0209	115.897	10.2786	261.473
		10.3428	366.193	11.0281	118.294	10.2857	283.851
		10.3499	370.745	11.0352	125.791	10.2928	309.791
		10.3571	365.954	11.0424	140.545	10.3	334.998
		10.3642	357.288	11.0495	160.69	10.3071	357.679
		10.3713	350.377	11.0566	180.872	10.3142	377.644
		10.3785	347.562	11.0638	196.452	10.3214	394.263
		10.3856	347.801	11.0709	206.474	10.3285	407.403
		10.3928	348.71	11.078	212.446	10.3357	418.858
		10.3999	348.245	11.0852	215.957	10.3428	430.314
		10.407	345.704	11.0923	218.565	10.3499	440.446
		10.4142	341.908	11.0994	222.44	10.3571	445.996
		10.4213	337.591	11.1066	229.049	10.3642	445.559
		10.4285	331.702	11.1137	237.536	10.3713	441.259
		10.4356	322.693	11.1209	246.001	10.3785	436.872
		10.4427	311.141	11.128	254.106	10.3856	434.93
		10.4499	299.627	11.1351	263.067	10.3928	435.404
		10.457	290.541	11.1423	273.513	10.3999	436.079
		10.4642	285.164	11.1494	284.58	10.407	433.285
		10.4713	283.671	11.1566	294.618	10.4142	422.925
		10.4784	283.842	11.1637	302.325	10.4213	402.613
		10.4856	280.497	11.1708	308.215	10.4285	374.286
		10.4927	268.91	11.178	315.046	10.4356	344.657
		10.4998	249.192	11.1851	325.479	10.4427	321.475
		10.507	225.947	11.1922	338.938	10.4499	307.886
		10.5141	204.084	11.1994	351.468	10.457	300.333
		10.5213	186.349	11.2065	358.939	10.4642	292.049
		10.5284	173.989	11.2137	360.143	10.4713	278.515
		10.5355	167.684	11.2208	356.788	10.4784	260.24
		10.5427	167.082	11.2279	350.885	10.4856	241.169
		10.5498	169.89	11.2351	342.731	10.4927	224.763
		10.557	172.357	11.2422	331.827	10.4998	211.659
		10.5641	171.725	11.2493	319.33	10.507	200.46
		10.5712	168.423	11.2565	308.163	10.5141	189.565
		10.5784	165.59	11.2636	299.982	10.5213	178.09
		10.5855	166.602	11.2708	293.539	10.5284	166.38
		10.5926	172.637	11.2779	287.032	10.5355	156.474
		10.5998	181.618	11.2851	280.269	10.5427	151.226
		10.6069	189.663	11.2922	273.122	10.5498	151.949
		10.6141	194.674	11.2993	263.761	10.557	157.029
		10.6212	198.698	11.3065	250.458	10.5641	163.32
		10.6283	205.97	11.3136	234.283	10.5712	168.852
		10.6355	217.943	11.3207	218.488	10.5784	173.955
		10.6426	230.419	11.3279	205.762	10.5855	179.892
		10.6497	236.373	11.335	197.015	10.5926	187.107
		10.6569	232.035	11.3422	192.275	10.5998	195.26
		10.664	219.906	11.3493	191.794	10.6069	204.039
		10.6712	205.948	11.3564	195.95	10.6141	212.524
		10.6783	194.73	11.3636	203.955	10.6212	218.203
		10.6854	187.609	11.3707	213.242	10.6283	218.481
		10.6926	184.184	11.3778	221.141	10.6355	213.687
		10.6997	183.78	11.385	226.72	10.6426	207.356
		10.7068	185.428	11.3921	230.139	10.6497	203.02
		10.714	187.51	11.3993	231.394	10.6569	201.574
		10.7211	187.922	11.4064	231.154	10.664	202.086
		10.7283	184.518	11.4135	231.808	10.6712	203.966
		10.7354	176.246	11.4207	235.905	10.6783	207.352
		10.7425	164.886	11.4278	243.382	10.6854	211.936
		10.7497	155.018	11.435	250.829	10.6926	216.244
		10.7568	151.222	11.4421	253.243	10.6997	217.967
		10.7639	155.208	11.4492	246.65	10.7068	214.927
		10.7711	165.122	11.4564	230.469	10.714	206.441
		10.7782	176.739	11.4635	208.726	10.7211	194.453
		10.7854	185.948	11.4706	188.825	10.7283	183.107
		10.7925	191.292	11.4778	177.854	10.7354	176.569
		10.7996	194.097	11.4849	178.549	10.7425	176.86
		10.8068	196.226	11.4921	187.876	10.7497	183.163
		10.8139	198.364	11.4992	199.883	10.7568	192.15
		10.8211	200.24	11.5063	210.221	10.7639	198.965
		10.8282	201.529	11.5135	217.47	10.7711	199.536
		10.8353	202.246	11.5206	221.044	10.7782	193.356
		10.8425	202.644	11.5277	220.337	10.7854	184.241
		10.8496	203.029	11.5349	216.232	10.7925	178.07
		10.8567	203.715	11.542	211.445	10.7996	178.847
		10.8639	204.941	11.5491	208.717	10.8068	185.512
		10.871	206.397	11.5563	209.355	10.8139	192.314
		10.8782	206.848	11.5634	213.191	10.8211	193.516
		10.8853	204.926	11.5706	219.072	10.8282	188.522
		10.8925	200.926	11.5777	225.285	10.8353	182.075
		10.8996	197.291	11.5848	229.899	10.8425	179.37
		10.9067	196.111	11.592	231.315	10.8496	181.619
		10.9139	196.125	11.5991	229.19	10.8567	186.201
		10.921	193.887	11.6063	224.814	10.8639	189.72
		10.9281	188.419	11.6134	219.862	10.871	190.519
		10.9353	182.787	11.6205	214.696	10.8782	189.313
		10.9424	179.888	11.6277	208.368	10.8853	187.713
		10.9496	178.304	11.6348	200.298	10.8925	185.442
		10.9567	174.102	11.6419	191.572	10.8996	179.89
		10.9638	166.01	11.6491	184.597	10.9067	169.908
		10.971	156.851	11.6562	181.512	10.9139	159.019
		10.9781	150.143	11.6634	182.538	10.921	152.768
		10.9852	147.678	11.6705	185.855	10.9281	153.375
		10.9924	150.411	11.6776	189.794	10.9353	158.278
		10.9995	158.761	11.6848	195.266	10.9424	162.888
		11.0067	171.17	11.6919	204.9	10.9496	163.445
		11.0138	184.381	11.699	219.487	10.9567	158.308
		11.0209	196.018	11.7062	236.627	10.9638	148.585
		11.0281	206.124	11.7133	253.783	10.971	138.397
		11.0352	216.092	11.7205	271.454	10.9781	134.312
		11.0424	226.409	11.7276	291.686	10.9852	143.245
		11.0495	235.483	11.7348	313.955	10.9924	168.149
		11.0566	241.144	11.7419	334.637	10.9995	203.786
		11.0638	243.593	11.749	350.977	11.0067	238.385
		11.0709	245.989	11.7562	363.8	11.0138	262.293
		11.078	251.403	11.7633	375.646	11.0209	274.646
		11.0852	259.793	11.7704	387.617	11.0281	280.497
		11.0923	268.424	11.7776	398.744	11.0352	283.746
		11.0994	274.738	11.7847	407.446	11.0424	284.979
		11.1066	279.039	11.7919	413.072	11.0495	283.673
		11.1137	285.129	11.799	416.848	11.0566	279.492
		11.1209	297.802	11.8061	421.356	11.0638	272.513
		11.128	318.306	11.8133	427.658	11.0709	264.423
		11.1351	341.888	11.8204	432.97	11.078	259.082
		11.1423	360.609	11.8276	433.029	11.0852	260.215
		11.1494	369.476	11.8347	426.741	11.0923	268.426
		11.1566	370.151	11.8418	417.001	11.0994	281.479
		11.1637	368.597	11.849	407.446	11.1066	297.262
		11.1708	369.122	11.8561	399.684	11.1137	315.285
		11.178	371.054	11.8632	393.104	11.1209	335.176
		11.1851	371.436	11.8704	386.421	11.128	354.788
		11.1922	370.017	11.8775	379.365	11.1351	371.114
		11.1994	369.759	11.8847	372.716	11.1423	383.952
		11.2065	371.945	11.8918	366.485	11.1494	397.93
		11.2137	372.926	11.8989	358.458	11.1566	418.906
		11.2208	367.748	11.9061	345.401	11.1637	447.037
		11.2279	355.695	11.9132	326.592	11.1708	473.682
		11.2351	340.258	11.9203	305.882	11.178	486.288
		11.2422	324.868	11.9275	288.729	11.1851	477.689
		11.2493	311.06	11.9346	276.857	11.1922	451.921
		11.2565	300.081	11.9418	267.339	11.1994	421.347
		11.2636	293.58	11.9489	257.305	11.2065	397.221
		11.2708	291.801	11.956	248.059	11.2137	382.014
		11.2779	292.158	11.9632	243.597	11.2208	370.475
		11.2851	290.694	11.9703	245.68	11.2279	357.32
		11.2922	285.181	11.9774	251.279	11.2351	342.602
		11.2993	276.722	11.9846	255.092	11.2422	330.006
		11.3065	268.656	11.9917	253.968	11.2493	321.891
		11.3136	264.106	11.9989	248.334	11.2565	316.675
		11.3207	263.979	12.006	240.178	11.2636	310.329
		11.3279	266.761	12.0131	231.069	11.2708	300.402
		11.335	270.083	12.0203	222.106	11.2779	288.593
		11.3422	272.191	12.0274	214.436	11.2851	278.867
		11.3493	272.044	12.0345	208.871	11.2922	273.296
		11.3564	269.063	12.0417	205.347	11.2993	270.426
		11.3636	263.707	12.0488	203.711	11.3065	267.452
		11.3707	257.912	12.056	204.891	11.3136	263.374
		11.3778	253.83	12.0631	210.029	11.3207	260.07
		11.385	251.64	12.0702	218.288	11.3279	260.412
		11.3921	249.152	12.0774	226.625	11.335	265.226
		11.3993	244.175	12.0845	231.642	11.3422	272.275
		11.4064	237.262	12.0916	230.775	11.3493	278.427
		11.4135	231.815	12.0988	222.83	11.3564	282.175
		11.4207	231.065	12.1059	209.553	11.3636	283.634
		11.4278	234.94	12.1131	196.59	11.3707	282.993
		11.435	240.238	12.1202	191.121	11.3778	279.862
		11.4421	243.848	12.1273	197.417	11.385	273.721
		11.4492	245.352	12.1345	214.01	11.3921	264.693
		11.4564	246.488	12.1416	234.057	11.3993	254.462
		11.4635	248.584	12.1488	248.029	11.4064	246.051
		11.4706	250.864	12.1559	247.998	11.4135	241.234
		11.4778	251.235	12.163	232.55	11.4207	238.356
		11.4849	248.451	12.1702	209.293	11.4278	234.294
		11.4921	243.269	12.1773	191.766	11.435	228.313
		11.4992	237.887	12.1845	191.254	11.4421	222.374
		11.5063	234.643	12.1916	208.9	11.4492	218.216
		11.5135	234.801	12.1987	235.532	11.4564	216.167
		11.5206	238.12	12.2059	259.579	11.4635	216.695
		11.5277	243.632	12.213	273.533	11.4706	220.698
		11.5349	250.453	12.2202	273.123	11.4778	227.526
		11.542	257.376	12.2273	255.838	11.4849	234.701
		11.5491	262.419	12.2344	224.566	11.4921	240.74
		11.5563	263.769	12.2416	190.182	11.4992	246.666
		11.5634	261.255	12.2487	165.963	11.5063	253.362
		11.5706	256.591	12.2558	158.411	11.5135	258.616
		11.5777	252.025	12.263	164.265	11.5206	258.813
		11.5848	248.395	12.2701	175.508	11.5277	253.83
		11.592	244.184	12.2773	185.982	11.5349	248.755
		11.5991	236.975	12.2844	194.179	11.542	249.394
		11.6063	226.631	12.2915	201.897	11.5491	256.427
		11.6134	216.667	12.2987	211.237	11.5563	264.927
		11.6205	211.464	12.3058	222.593	11.5634	269.167
		11.6277	212.03	12.3129	234.942	11.5706	267.007
		11.6348	214.979	12.3201	247.464	11.5777	260.229
		11.6419	215.691	12.3272	260.251	11.5848	252.053
		11.6491	212.482	12.3344	273.383	11.592	244.763
		11.6562	208.106	12.3415	286.101	11.5991	239.144
		11.6634	207.425	12.3486	297.406	11.6063	235.213
		11.6705	213.696	12.3558	307.322	11.6134	232.967
		11.6776	227.292	12.3629	317.627	11.6205	232.884
		11.6848	247.355	12.3701	331.009	11.6277	235.934
		11.6919	272.901	12.3772	347.546	11.6348	242.509
		11.699	301.96	12.3843	361.425	11.6419	251.284
		11.7062	331.899	12.3915	363.787	11.6491	259.933
		11.7133	361.65	12.3986	350.523	11.6562	267.187
		11.7205	391.867	12.4057	325.635	11.6634	273.751
		11.7276	422.525	12.4129	296.863	11.6705	281.216
		11.7348	451.941	12.42	270.933	11.6776	290.479
		11.7419	477.476	12.4271	252.928	11.6848	301.462
		11.749	495.81	12.4343	245.985	11.6919	314.617
		11.7562	504.131	12.4414	249.123	11.699	332.772
		11.7633	502.604	12.4486	256.59	11.7062	360.356
		11.7704	494.619	12.4557	261.184	11.7133	399.096
		11.7776	484.159	12.4628	259.203	11.7205	444.055
		11.7847	473.992	12.47	252.048	11.7276	485.186
		11.7919	465.897	12.4771	242.811	11.7348	513.855
		11.799	460.65	12.4842	233.107	11.7419	527.493
		11.8061	457.338	12.4914	224.714	11.749	528.738
		11.8133	454.109	12.4985	221.587	11.7562	522.887
		11.8204	450.316	12.5057	226.896	11.7633	515.92
		11.8276	447.095	12.5128	238.777	11.7704	511.014
		11.8347	445.393	12.5199	250.797	11.7776	505.795
		11.8418	444.098	12.5271	256.605	11.7847	495.601
		11.849	440.637	12.5342	254.613	11.7919	480.192
		11.8561	433.609	12.5414	249.31	11.799	465.238
		11.8632	425.155	12.5485	247.504	11.8061	456.514
		11.8704	420.553	12.5556	251.883	11.8133	454.531
		11.8775	424.096	12.5628	258.351	11.8204	455.904
		11.8847	433.944	12.5699	260.51	11.8276	458.262
		11.8918	441.455	12.577	256.167	11.8347	461.71
		11.8989	437.159	12.5842	248.769	11.8418	466.054
		11.9061	418.009	12.5913	243.466	11.849	469.062
		11.9132	388.526	12.5985	242.833	11.8561	468.165
		11.9203	355.633	12.6056	245.822	11.8632	461.827
		11.9275	323.944	12.6128	249.616	11.8704	448.503
		11.9346	295.882	12.6199	252.008	11.8775	426.875
		11.9418	273.88	12.627	252.249	11.8847	399.216
		11.9489	260.413	12.6341	250.15	11.8918	372.752
		11.956	256.111	12.6413	245.283	11.8989	354.925
		11.9632	258.77	12.6484	237.668	11.9061	347.579
		11.9703	264.129	12.6556	228.539	11.9132	346.885
		11.9774	267.264	12.6627	219.534	11.9203	347.632
		11.9846	264.124	12.6699	211.738	11.9275	346.372
		11.9917	253.499	12.677	206.42	11.9346	342.1
		11.9989	238.1	12.6841	206.016	11.9418	336.05
		12.006	223.048	12.6913	213.003	11.9489	330.787
		12.0131	212.947	12.6984	227.449	11.956	327.932
		12.0203	209.967	12.7055	245.99	11.9632	325.911
		12.0274	213.22	12.7127	263.277	11.9703	320.679
		12.0345	219.184	12.7198	274.447	11.9774	309.435
		12.0417	223.672	12.727	277.017	11.9846	293.282
		12.0488	224.377	12.7341	271.242	11.9917	276.309
		12.056	221.62	12.7412	258.737	11.9989	262.881
		12.0631	217.069	12.7484	241.301	12.006	255.55
		12.0702	212.575	12.7555	221.795	12.0131	254.219
		12.0774	209.994	12.7627	204.861	12.0203	256.44
		12.0845	210.899	12.7698	194.817	12.0274	258.852
		12.0916	215.756	12.7769	192.859	12.0345	259.088
		12.0988	223.602	12.7841	197.024	12.0417	256.697
		12.1059	232.366	12.7912	204.453	12.0488	252.291
		12.1131	239.033	12.7983	213.216	12.056	246.477
		12.1202	240.72	12.8055	222.322	12.0631	240.502
		12.1273	237.885	12.8126	230.701	12.0702	237.087
		12.1345	235.822	12.8198	236.962	12.0774	238.808
		12.1416	239.526	12.8269	240.481	12.0845	245.796
		12.1488	246.451	12.834	242.129	12.0916	255.978
		12.1559	247.882	12.8412	243.279	12.0988	266.703
		12.163	238.929	12.8483	244.421	12.1059	275.079
		12.1702	223.839	12.8554	245.239	12.1131	277.623
		12.1773	210.147	12.8626	245.58	12.1202	271.205
		12.1845	201.397	12.8697	245.611	12.1273	255.907
		12.1916	197.257	12.8768	245.323	12.1345	237.41
		12.1987	197.091	12.884	244.494	12.1416	224.41
		12.2059	200.792	12.8911	242.974	12.1488	221.466
		12.213	207.143	12.8983	240.775	12.1559	225.997
		12.2202	213.01	12.9054	238.13	12.163	234.208
		12.2273	215.265	12.9125	235.51	12.1702	246.399
		12.2344	213.674	12.9197	233.489	12.1773	262.439
		12.2416	210.926	12.9268	232.68	12.1845	276.104
		12.2487	209.678	12.934	233.735	12.1916	280.026
		12.2558	210.553	12.9411	237.117	12.1987	273.486
		12.263	213.098	12.9482	242.756	12.2059	260.654
		12.2701	217.415	12.9554	249.918	12.213	244.799
		12.2773	223.965	12.9625	257.094	12.2202	228.141
		12.2844	232.663	12.9696	261.641	12.2273	214.082
		12.2915	243.363	12.9768	260.336	12.2344	206.86
		12.2987	256.752	12.9839	252.157	12.2416	210.202
		12.3058	273.601	12.9911	240.706	12.2487	225.241
		12.3129	293.253	12.9982	232.045	12.2558	247.94
		12.3201	313.652	13.0053	229.154	12.263	270.936
		12.3272	332.934	13.0125	229.328	12.2701	289.891
		12.3344	350.542	13.0196	227.433	12.2773	305.618
		12.3415	366.862	13.0267	220.91	12.2844	319.611
		12.3486	382.174	13.0339	211.051	12.2915	331.929
		12.3558	395.377	13.041	200.143	12.2987	344.643
		12.3629	403.306	13.0482	188.988	12.3058	362.636
		12.3701	402.491	13.0553	178.076	12.3129	388.062
		12.3772	392.379	13.0625	170.266	12.3201	415.916
		12.3843	375.699	13.0696	170.261	12.3272	436.776
		12.3915	355.58	13.0767	180.022	12.3344	443.4
		12.3986	334.384	13.0839	195.227	12.3415	435.098
		12.4057	315.779	13.091	207.881	12.3486	417.684
		12.4129	305.159	13.0981	212.995	12.3558	399.625
		12.42	305.265	13.1053	211.699	12.3629	386.972
		12.4271	311.752	13.1124	207.711	12.3701	381.021
		12.4343	315.166	13.1196	202.769	12.3772	379.635
		12.4414	308.468	13.1267	196.527	12.3843	379.366
		12.4486	292.827	13.1338	189.228	12.3915	376.949
		12.4557	276.565	13.141	182.75	12.3986	370.903
		12.4628	268.715	13.1481	179.298	12.4057	362.228
		12.47	272.471	13.1553	180.115	12.4129	352.386
		12.4771	283.303	13.1624	185.649	12.42	340.536
		12.4842	293.241	13.1695	196.536	12.4271	324.578
		12.4914	297.621	13.1767	213.655	12.4343	305.494
		12.4985	297.548	13.1838	236.022	12.4414	288.588
		12.5057	296.06	13.1909	258.302	12.4486	279.345
		12.5128	293.754	13.1981	272.359	12.4557	279.418
		12.5199	289.107	13.2052	273.447	12.4628	286.635
		12.5271	281.495	13.2124	264.742	12.47	296.723
		12.5342	272.694	13.2195	254.784	12.4771	304.569
		12.5414	266.115	13.2266	250.526	12.4842	306.072
		12.5485	264.583	13.2338	253.089	12.4914	300.684
		12.5556	267.752	13.2409	259.476	12.4985	291.985
		12.5628	272.263	13.248	267.185	12.5057	284.854
		12.5699	275.646	13.2552	276.457	12.5128	281.835
		12.577	278.887	13.2623	288.44	12.5199	282.472
		12.5842	283.675	13.2695	302.377	12.5271	285.711
		12.5913	288.73	13.2766	315.671	12.5342	291.524
		12.5985	290.91	13.2837	326.658	12.5414	299.393
		12.6056	288.975	13.2909	336.079	12.5485	306.468
		12.6128	284.731	13.298	344.831	12.5556	309.356
		12.6199	281.324	13.3051	351.116	12.5628	307.908
		12.627	281.41	13.3123	351.409	12.5699	305.315
		12.6341	286.019	13.3194	344.369	12.577	303.781
		12.6413	293.915	13.3266	332.8	12.5842	301.781
		12.6484	302.216	13.3337	321.849	12.5913	296.569
		12.6556	308.109	13.3408	315.747	12.5985	288.139
		12.6627	309.765	13.348	315.32	12.6056	279.488
		12.6699	305.681	13.3551	317.133	12.6128	273.563
		12.677	294.603	13.3622	315.131	12.6199	271.106
		12.6841	277.498	13.3694	304.582	12.627	270.962
		12.6913	259.146	13.3765	285.567	12.6341	270.811
		12.6984	246.228	13.3837	262.884	12.6413	267.83
		12.7055	242.786	13.3908	242.759	12.6484	260.863
		12.7127	247.021	13.3979	229.562	12.6556	252.847
		12.7198	252.277	13.4051	224.408	12.6627	249.7
		12.727	252.117	13.4122	225.151	12.6699	255.132
		12.7341	245.722	13.4193	227.409	12.677	266.102
		12.7412	238.054	13.4265	227.132	12.6841	274.52
		12.7484	234.421	13.4336	223.329	12.6913	274.877
		12.7555	236.129	13.4408	218.107	12.6984	269.675
		12.7627	241.4	13.4479	214.204	12.7055	266.044
		12.7698	248.088	13.455	213.1	12.7127	267.677
		12.7769	254.585	13.4622	214.905	12.7198	271.653
		12.7841	260.025	13.4693	218.701	12.727	272.817
		12.7912	264.769	13.4765	222.987	12.7341	269.57
		12.7983	269.82	13.4836	226.932	12.7412	264.572
		12.8055	275.152	13.4907	231.447	12.7484	260.949
		12.8126	278.957	13.4979	237.867	12.7555	259.628
		12.8198	278.766	13.505	244.782	12.7627	259.847
		12.8269	273.493	13.5122	247.325	12.7698	259.991
		12.834	264.681	13.5193	241.512	12.7769	258.004
		12.8412	255.773	13.5264	229.039	12.7841	253.163
		12.8483	250.13	13.5336	216.106	12.7912	247.542
		12.8554	249.701	13.5407	207.577	12.7983	244.221
		12.8626	254.766	13.5479	203.61	12.8055	244.513
		12.8697	263.945	13.555	201.755	12.8126	247.932
		12.8768	274.344	13.5621	200.723	12.8198	253.567
		12.884	282.208	13.5693	201.287	12.8269	260.044
		12.8911	284.2	13.5764	204.482	12.834	265.518
		12.8983	279.43	13.5835	210.306	12.8412	269.782
		12.9054	271.324	13.5907	218.058	12.8483	275.396
		12.9125	266.489	13.5978	226.956	12.8554	284.315
		12.9197	269.686	13.605	236.444	12.8626	294.164
		12.9268	279.647	13.6121	246.273	12.8697	300.327
		12.934	290.68	13.6192	255.539	12.8768	301.126
		12.9411	297.58	13.6264	261.341	12.884	299.054
		12.9482	298.128	13.6335	260.039	12.8911	297.69
		12.9554	292.497	13.6406	250.849	12.8983	298.654
		12.9625	282.075	13.6478	237.2	12.9054	300.698
		12.9696	268.404	13.6549	224.114	12.9125	301.238
		12.9768	252.824	13.6621	215.002	12.9197	299.547
		12.9839	237.998	13.6692	210.417	12.9268	298.111
		12.9911	229.009	13.6763	208.18	12.934	299.424
		12.9982	230.258	13.6835	204.834	12.9411	301.959
		13.0053	240.413	13.6906	198.614	12.9482	301.364
		13.0125	252.032	13.6977	191.145	12.9554	295.736
		13.0196	257.293	13.7049	185.476	12.9625	287.859
		13.0267	254.019	13.712	183.303	12.9696	281.924
		13.0339	246.437	13.7192	184.666	12.9768	279.436
		13.041	240.921	13.7263	188.549	12.9839	278.344
		13.0482	241.217	13.7334	192.761	12.9911	274.804
		13.0553	246.774	13.7406	195.153	12.9982	266.064
		13.0625	254.085	13.7477	196.2	13.0053	253.119
		13.0696	259.064	13.7548	198.835	13.0125	240.409
		13.0767	259.373	13.762	204.814	13.0196	232.145
		13.0839	255.915	13.7691	212.501	13.0267	229.564
		13.091	252.036	13.7763	219.013	13.0339	231.779
		13.0981	250.255	13.7834	223.471	13.041	237.57
		13.1053	249.431	13.7905	226.971	13.0482	245.548
		13.1124	246.13	13.7977	229.547	13.0553	253.615
		13.1196	239.422	13.8048	229.031	13.0625	259.183
		13.1267	233.225	13.8119	224.394	13.0696	260.391
		13.1338	232.407	13.8191	218.809	13.0767	257.477
		13.141	237.126	13.8262	217.171	13.0839	252.51
		13.1481	242.791	13.8334	220.84	13.091	247.125
		13.1553	245.621	13.8405	226.263	13.0981	241.097
		13.1624	246.708	13.8476	228.704	13.1053	233.653
		13.1695	250.56	13.8548	226.271	13.1124	225.553
		13.1767	261.006	13.8619	220.306	13.1196	219.318
		13.1838	278.542	13.8691	213.286	13.1267	217.103
		13.1909	300.235	13.8762	207.257	13.1338	218.332
		13.1981	321.481	13.8833	203.554	13.141	220.379
		13.2052	338.304	13.8905	203.036	13.1481	222.213
		13.2124	348.913	13.8976	206.178	13.1553	226.144
		13.2195	353.974	13.9047	212.401	13.1624	235.153
		13.2266	355.592	13.9119	219.161	13.1695	249.89
		13.2338	355.605	13.919	222.899	13.1767	268.915
		13.2409	354.781	13.9262	221.893	13.1838	290.339
		13.248	353.449	13.9333	217.73	13.1909	312.386
		13.2552	352.025	13.9404	213.572	13.1981	333.409
		13.2623	350.734	13.9476	211.399	13.2052	352.198
		13.2695	349.912	13.9547	211.086	13.2124	368.392
		13.2766	350.967	13.9619	211.833	13.2195	382.704
		13.2837	356.105	13.969	214.169	13.2266	396.511
		13.2909	366.404	13.9761	219.844	13.2338	410.393
		13.298	380.036	13.9833	229.177	13.2409	422.613
		13.3051	392.444	13.9904	239.108	13.248	430.04
		13.3123	398.873	13.9976	245.019	13.2552	431.786
		13.3194	397.458	14.0047	244.977	13.2623	430.971
		13.3266	389.506	14.0118	242.276	13.2695	431.191
		13.3337	376.875	14.019	243.577	13.2766	431.998
		13.3408	360.68	14.0261	253.733	13.2837	429.438
		13.348	343.385	14.0332	271.43	13.2909	420.524
		13.3551	330.54	14.0404	289.802	13.298	406.279
		13.3622	327.948	14.0475	301.954	13.3051	391.614
		13.3694	336.215	14.0547	306.224	13.3123	383.372
		13.3765	349.354	14.0618	306.171	13.3194	386.545
		13.3837	359.989	14.0689	306.116	13.3266	399.746
		13.3908	365.587	14.0761	307.242	13.3337	414.715
		13.3979	369.537	14.0832	307.938	13.3408	421.945
		13.4051	376.934	14.0904	307.652	13.348	416.963
		13.4122	388.197	14.0975	309.558	13.3551	401.772
		13.4193	395.349	14.1046	318.218	13.3622	382.769
		13.4265	386.986	14.1118	334.865	13.3694	367.651
		13.4336	359.848	14.1189	356.056	13.3765	360.572
		13.4408	323.784	14.126	376.543	13.3837	357.257
		13.4479	293.62	14.1332	392.439	13.3908	347.216
		13.455	278.257	14.1403	402.586	13.3979	324.764
		13.4622	277.669	14.1474	408.597	13.4051	296.829
		13.4693	286.12	14.1546	413.292	13.4122	276.615
		13.4765	296.437	14.1617	417.839	13.4193	271.095
		13.4836	303.846	14.1689	420.536	13.4265	277.913
		13.4907	307.496	14.176	419.275	13.4336	291.772
		13.4979	308.113	14.1831	414.803	13.4408	307.964
		13.505	305.096	14.1903	410.236	13.4479	320.028
		13.5122	296.878	14.1974	407.296	13.455	320.616
		13.5193	283.651	14.2045	404.293	13.4622	307.867
		13.5264	269.474	14.2117	398.239	13.4693	288.325
		13.5336	261.251	14.2188	387.897	13.4765	272.542
		13.5407	264	14.226	374.162	13.4836	268.858
		13.5479	276.401	14.2331	358.312	13.4907	279.11
		13.555	291.613	14.2402	340.978	13.4979	296.959
		13.5621	302.524	14.2474	322.656	13.505	311.292
		13.5693	306.071	14.2545	304.461	13.5122	314.432
		13.5764	303.633	14.2617	287.9	13.5193	308.001
		13.5835	298.703	14.2688	273.824	13.5264	299.918
		13.5907	293.963	14.2759	262.037	13.5336	296.109
		13.5978	289.507	14.2831	252.243	13.5407	296.81
		13.605	283.989	14.2902	244.608	13.5479	300.366
		13.6121	277.621	14.2973	239.008	13.555	307.489
		13.6192	272.646	14.3045	234.774	13.5621	320.119
		13.6264	270.262	14.3116	231.592	13.5693	337.562
		13.6335	268.919	14.3188	229.601	13.5764	355.394
		13.6406	266.514	14.3259	228.31	13.5835	368.068
		13.6478	262.426	14.333	226.514	13.5907	371.923
		13.6549	256.806	14.3402	223.654	13.5978	366.057
		13.6621	249.703	14.3473	220.32	13.605	351.767
		13.6692	241.515	14.3544	216.994	13.6121	332.25
		13.6763	232.961	14.3616	213.218	13.6192	312.383
		13.6835	224.223	14.3687	208.738	13.6264	297.214
		13.6906	215.234	14.3759	204.776	13.6335	289.455
		13.6977	207.446	14.383	203.118	13.6406	288.036
		13.7049	204.46	14.3902	204.132	13.6478	289.292
		13.712	209.433	14.3973	206.407	13.6549	290.1
		13.7192	221.678	14.4044	208.316	13.6621	290.224
		13.7263	237.05	14.4116	209.784	13.6692	291.566
		13.7334	251.435	14.4187	212.839	13.6763	295.283
		13.7406	261.939	14.4258	220.113	13.6835	299.9
		13.7477	265.661	14.433	231.823	13.6906	301.928
		13.7548	261.14	14.4401	244.015	13.6977	297.999
		13.762	251.537	14.4473	250.346	13.7049	287.01
		13.7691	243.249	14.4544	246.586	13.712	271.216
		13.7763	240.235	14.4615	234.288	13.7192	255.139
		13.7834	240.973	14.4687	219.972	13.7263	242.68
		13.7905	241.115	14.4758	210.041	13.7334	235.122
		13.7977	238.022	14.483	206.683	13.7406	231.888
		13.8048	232.547	14.4901	208.681	13.7477	232.466
		13.8119	227.54	14.4972	214.556	13.7548	236.705
		13.8191	225.699	14.5044	223.469	13.762	243.212
		13.8262	228.47	14.5115	233.978	13.7691	248.639
		13.8334	235.401	14.5186	243.741	13.7763	249.908
		13.8405	243.528	14.5258	250.578	13.7834	247.137
		13.8476	248.265	14.5329	253.064	13.7905	243.419
		13.8548	246.268	14.5401	250.623	13.7977	241.282
		13.8619	238.054	14.5472	244.122	13.8048	239.96
		13.8691	227.954	14.5543	236.019	13.8119	237.118
		13.8762	221.256	14.5615	228.872	13.8191	232.962
		13.8833	220.736	14.5686	223.392	13.8262	230.907
		13.8905	225.639	14.5757	217.975	13.8334	233.689
		13.8976	233.696	14.5829	210.155	13.8405	240.314
		13.9047	243.35	14.59	199.24	13.8476	247.314
		13.9119	253.963	14.5971	188.279	13.8548	251.574
		13.919	264.717	14.6043	182.592	13.8619	251.91
		13.9262	273.875	14.6114	185.056	13.8691	249.904
		13.9333	279.425	14.6186	193.087	13.8762	249.471
		13.9404	280.876	14.6257	200.925	13.8833	253.444
		13.9476	279.822	14.6328	204.761	13.8905	259.843
		13.9547	277.907	14.64	205.652	13.8976	262.793
		13.9619	275.064	14.6471	207.727	13.9047	257.803
		13.969	270.917	14.6542	213.472	13.9119	246.022
		13.9761	267.215	14.6614	220.786	13.919	233.634
		13.9833	267.537	14.6685	224.907	13.9262	227.221
		13.9904	273.988	14.6757	223.098	13.9333	229.167
		13.9976	284.622	14.6828	217.085	13.9404	237.065
		14.0047	295.618	14.6899	211.126	13.9476	247.424
		14.0118	306.07	14.6971	208.245	13.9547	259.323
		14.019	318.337	14.7042	208.49	13.9619	273.65
		14.0261	333.301	14.7114	210.424	13.969	289.103
		14.0332	348.062	14.7185	213.549	13.9761	300.561
		14.0404	359.338	14.7256	218.291	13.9833	302.616
		14.0475	367.011	14.7328	223.487	13.9904	294.839
		14.0547	373.115	14.7399	225.486	13.9976	283.702
		14.0618	378.716	14.747	221.394	14.0047	279.542
		14.0689	383.389	14.7542	212.875	14.0118	290.44
		14.0761	387.395	14.7613	205.455	14.019	317.041
		14.0832	392.716	14.7685	203.799	14.0261	352.02
		14.0904	401.404	14.7756	208.159	14.0332	384.108
		14.0975	413.672	14.7828	215.219	14.0404	403.44
		14.1046	427.569	14.7899	221.275	14.0475	405.906
		14.1118	439.829	14.797	224.251	14.0547	395.187
		14.1189	447.896	14.8042	224.376	14.0618	380.419
		14.126	452.678	14.8113	224.973	14.0689	370.046
		14.1332	458.765	14.8184	232.149	14.0761	367.236
		14.1403	470.404	14.8256	251.576	14.0832	371.013
		14.1474	487.355	14.8327	284.813	14.0904	379.894
		14.1546	505.182	14.8399	329.387	14.0975	392.602
		14.1617	518.753	14.847	382.046	14.1046	406.532
		14.1689	525.117	14.8541	440.926	14.1118	418.573
		14.176	524.216	14.8613	505.284	14.1189	428.316
		14.1831	517.893	14.8684	574.28	14.126	438.809
		14.1903	507.948	14.8755	645.036	14.1332	453.166
		14.1974	494.74	14.8827	710.675	14.1403	471.493
		14.2045	477.878	14.8898	761.338	14.1474	491.507
		14.2117	458.292	14.897	788.356	14.1546	510.336
		14.2188	438.517	14.9041	787.886	14.1617	524.726
		14.226	420.291	14.9112	761.87	14.1689	531.306
		14.2331	402.838	14.9184	716.455	14.176	528.245
		14.2402	384.293	14.9255	658.684	14.1831	516.615
		14.2474	364.089	14.9327	594.116	14.1903	500.497
		14.2545	343.327	14.9398	527.556	14.1974	485.495
		14.2617	323.471	14.9469	464.837	14.2045	474.429
		14.2688	305.653	14.9541	411.881	14.2117	463.36
		14.2759	291.123	14.9612	371.519	14.2188	444.464
		14.2831	281.422	14.9683	342.299	14.226	414.583
		14.2902	277.225	14.9755	320.86	14.2331	379.516
		14.2973	276.891	14.9826	304.656	14.2402	348.938
		14.3045	276.654	14.9898	292.306	14.2474	328.263
		14.3116	273.113	14.9969	282.875	14.2545	316.076
		14.3188	266.019	15.004	275.958	14.2617	308.254
		14.3259	258.307	15.0112	271.754	14.2688	302.988
		14.333	252.897	15.0183	269.787	14.2759	301.281
		14.3402	249.941	15.0254	267.377	14.2831	303.58
		14.3473	247.929	15.0326	260.447	14.2902	307.768
		14.3544	246.789	15.0397	247.106	14.2973	310.795
		14.3616	248.573	15.0469	230.465	14.3045	311.301
		14.3687	255.109	15.054	216.996	14.3116	310.664
		14.3759	265.54	15.0611	211.631	14.3188	311.738
		14.383	275.946	15.0683	214.466	14.3259	315.604
		14.3902	281.469	15.0754	221.775	14.333	319.365
		14.3973	279.814	15.0825	229.356	14.3402	318.182
		14.4044	273.121	15.0897	234.912	14.3473	309.628
		14.4116	266.162	15.0968	238.566	14.3544	296.049
		14.4187	262.553	15.104	242.306	14.3616	283.605
		14.4258	262.225	15.1111	248.277	14.3687	279.087
		14.433	262.319	15.1182	255.981	14.3759	285.994
		14.4401	260.999	15.1254	261.609	14.383	301.964
		14.4473	260	15.1325	261.639	14.3902	319.803
		14.4544	262.277	15.1396	256.38	14.3973	332.077
		14.4615	267.762	15.1468	248.956	14.4044	335.305
		14.4687	273.143	15.1539	242.382	14.4116	329.568
		14.4758	275.495	15.1611	238.67	14.4187	315.87
		14.483	274.593	15.1682	238.763	14.4258	297.065
		14.4901	271.811	15.1753	241.756	14.433	280.603
		14.4972	268.137	15.1825	245.019	14.4401	275.527
		14.5044	263.984	15.1896	245.819	14.4473	284.633
		14.5115	260.719	15.1968	242.412	14.4544	301.597
		14.5186	261.153	15.2039	234.555	14.4615	316.558
		14.5258	266.918	15.211	224.869	14.4687	323.342
		14.5329	275.571	15.2182	219.073	14.4758	322.256
		14.5401	282.07	15.2253	221.947	14.483	318.37
		14.5472	283.271	15.2325	232.071	14.4901	317.254
		14.5543	280.033	15.2396	242.144	14.4972	320.408
		14.5615	275.614	15.2467	245.61	14.5044	323.833
		14.5686	273.005	15.2539	242.56	14.5115	321.801
		14.5757	273.16	15.261	238.683	14.5186	312.603
		14.5829	274.975	15.2681	238.812	14.5258	300.294
		14.59	276.647	15.2753	242.144	14.5329	290.887
		14.5971	276.862	15.2824	243.596	14.5401	287.371
		14.6043	275.36	15.2896	238.986	14.5472	288.014
		14.6114	273.042	15.2967	228.671	14.5543	288.22
		14.6186	271.109	15.3038	216.715	14.5615	283.815
		14.6257	269.8	15.311	207.154	14.5686	273.879
		14.6328	268.341	15.3181	201.625	14.5757	261.387
		14.64	266.088	15.3253	200.396	14.5829	251.104
		14.6471	263.243	15.3324	203.816	14.59	246.901
		14.6542	260.339	15.3395	211.159	14.5971	250.645
		14.6614	257.575	15.3467	219.463	14.6043	261.653
		14.6685	255.065	15.3538	225.731	14.6114	275.73
		14.6757	253.235	15.3609	229.7	14.6186	286.101
		14.6828	252.45	15.3681	232.874	14.6257	287.777
		14.6899	252.793	15.3752	235.706	14.6328	281.319
		14.6971	254.178	15.3824	237.524	14.64	271.459
		14.7042	255.664	15.3895	238.522	14.6471	262.788
		14.7114	255.193	15.3966	240.166	14.6542	257.543
		14.7185	251.661	15.4038	244.181	14.6614	255.889
		14.7256	247.154	15.4109	252.525	14.6685	256.476
		14.7328	245.94	15.418	267.466	14.6757	257.243
		14.7399	251.133	15.4252	290.115	14.6828	256.898
		14.747	262.506	15.4323	319.552	14.6899	255.609
		14.7542	276.718	15.4395	354.914	14.6971	254.137
		14.7613	288.906	15.4466	397.62	14.7042	252.716
		14.7685	294.553	15.4537	449.169	14.7114	250.8
		14.7756	291.562	15.4609	505.83	14.7185	247.71
		14.7828	282.27	15.468	557.102	14.7256	243.674
		14.7899	273.685	15.4751	591.286	14.7328	240.265
		14.797	274.391	15.4823	603.015	14.7399	239.418
		14.8042	289.755	15.4894	595.542	14.747	241.71
[truncated: 2,837 more rows]

## Sheet: e
	Sample:	COQ4 wt	COQ4 wt + 25μM ZnCl2	COQ4 H142A_H146A	COQ4 H142A_H146A + 25μM ZnCl2	COQ4 D143A_E158A	COQ4 D143A_E158A + 25μM ZnCl2
	Temperature (°C)	dF350nm/dT
	35.08	-0.9354	-0.477	-0.8639	-0.7199	-0.7133	-0.556
	35.17	-0.9889	-0.4996	-0.9011	-0.7557	-0.7383	-0.5831
	35.289	-1.0595	-0.5172	-0.9298	-0.7835	-0.7579	-0.6041
	35.435	-1.1454	-0.5523	-0.9861	-0.8387	-0.7969	-0.6459
	35.558	-1.2176	-0.5706	-1.0151	-0.8674	-0.8173	-0.6677
	35.677	-1.2868	-0.5997	-1.0608	-0.9132	-0.85	-0.7025
	35.826	-1.3729	-0.6224	-1.0958	-0.9486	-0.8756	-0.7296
	35.945	-1.4409	-0.634	-1.1135	-0.9666	-0.8886	-0.7433
	36.065	-1.509	-0.6574	-1.149	-1.003	-0.9152	-0.7713
	36.184	-1.576	-0.6805	-1.1837	-1.0388	-0.9417	-0.799
	36.244	-1.6095	-0.7036	-1.218	-1.0743	-0.9683	-0.8266
	36.389	-1.69	-0.7215	-1.2445	-1.1017	-0.9891	-0.8481
	36.482	-1.7413	-0.7381	-1.2687	-1.1269	-1.0085	-0.868
	36.572	-1.7906	-0.7554	-1.294	-1.1531	-1.0287	-0.8888
	36.691	-1.8557	-0.784	-1.3356	-1.1959	-1.0624	-0.9232
	36.781	-1.9048	-0.8011	-1.3604	-1.2213	-1.0826	-0.9437
	36.9	-1.9699	-0.8185	-1.3855	-1.2468	-1.103	-0.9645
	36.96	-2.003	-0.8357	-1.4105	-1.272	-1.1233	-0.9851
	37.079	-2.069	-0.8591	-1.4445	-1.3062	-1.1506	-1.0129
	37.169	-2.1194	-0.8768	-1.4699	-1.3319	-1.171	-1.0337
	37.258	-2.1694	-0.9013	-1.5037	-1.3673	-1.1988	-1.062
	37.344	-2.2056	-0.9192	-1.5248	-1.3922	-1.2204	-1.082
	37.467	-2.2576	-0.9379	-1.545	-1.4189	-1.246	-1.1035
	37.557	-2.2845	-0.9571	-1.5674	-1.4486	-1.2717	-1.1259
	37.676	-2.325	-0.9659	-1.578	-1.4635	-1.2849	-1.1368
	37.796	-2.363	-0.9832	-1.5999	-1.4958	-1.313	-1.1596
	37.885	-2.3779	-0.9914	-1.6089	-1.5102	-1.3251	-1.1698
	37.975	-2.3981	-1.0017	-1.6234	-1.5329	-1.3456	-1.1856
	38.094	-2.4166	-1.0091	-1.637	-1.5517	-1.3631	-1.1989
	38.184	-2.4309	-1.0141	-1.6428	-1.5615	-1.3728	-1.2065
	38.273	-2.4412	-1.0211	-1.6547	-1.5762	-1.3886	-1.2185
	38.392	-2.453	-1.0267	-1.662	-1.5859	-1.4008	-1.2277
	38.482	-2.4637	-1.0312	-1.6694	-1.592	-1.41	-1.2348
	38.572	-2.4716	-1.0368	-1.6787	-1.5953	-1.4173	-1.2412
	38.661	-2.4795	-1.0432	-1.6865	-1.5978	-1.4249	-1.2479
	38.751	-2.4867	-1.0479	-1.692	-1.5992	-1.4312	-1.2529
	38.84	-2.4936	-1.0526	-1.6967	-1.5989	-1.434	-1.256
	38.96	-2.5019	-1.0587	-1.7012	-1.5982	-1.4348	-1.2583
	39.05	-2.5068	-1.0615	-1.7038	-1.5983	-1.4364	-1.2598
	39.139	-2.51	-1.0661	-1.7068	-1.5989	-1.4361	-1.2605
	39.229	-2.513	-1.0688	-1.7081	-1.5999	-1.4348	-1.2601
	39.348	-2.5149	-1.0707	-1.709	-1.602	-1.4323	-1.2585
	39.498	-2.5151	-1.071	-1.7088	-1.6041	-1.4296	-1.2563
	39.587	-2.5139	-1.0702	-1.7074	-1.6053	-1.4274	-1.2543
	39.677	-2.5127	-1.0677	-1.7085	-1.6092	-1.4214	-1.2491
	39.796	-2.5111	-1.0646	-1.7061	-1.6103	-1.418	-1.2449
	39.882	-2.5095	-1.0612	-1.7064	-1.6119	-1.4129	-1.241
	39.945	-2.5103	-1.0571	-1.7019	-1.6106	-1.4103	-1.2358
	40.065	-2.5098	-1.0539	-1.7001	-1.6096	-1.4064	-1.2319
	40.184	-2.5114	-1.0519	-1.6965	-1.6069	-1.4048	-1.2288
	40.274	-2.5136	-1.0504	-1.6919	-1.6027	-1.4024	-1.2255
	40.393	-2.5154	-1.0504	-1.6878	-1.5988	-1.4006	-1.2235
	40.483	-2.517	-1.0514	-1.6833	-1.5945	-1.3992	-1.2221
	40.539	-2.516	-1.0533	-1.6781	-1.5898	-1.398	-1.2211
	40.689	-2.5174	-1.0559	-1.6731	-1.5853	-1.3972	-1.2207
	40.782	-2.5138	-1.0598	-1.6662	-1.5797	-1.3964	-1.2206
	40.901	-2.509	-1.0626	-1.6613	-1.5761	-1.3961	-1.2209
	40.991	-2.5039	-1.0659	-1.6542	-1.5721	-1.3962	-1.2211
	41.081	-2.4987	-1.067	-1.6502	-1.5703	-1.3965	-1.2216
	41.17	-2.4921	-1.0668	-1.6473	-1.569	-1.3968	-1.2222
	41.32	-2.4829	-1.0655	-1.6418	-1.5686	-1.3985	-1.2225
	41.379	-2.4802	-1.0629	-1.6395	-1.5687	-1.3994	-1.2231
	41.499	-2.4774	-1.0597	-1.6361	-1.5695	-1.4015	-1.2234
	41.559	-2.4775	-1.0531	-1.6315	-1.5711	-1.4043	-1.2245
	41.648	-2.4791	-1.0494	-1.6289	-1.5722	-1.4056	-1.2254
	41.768	-2.482	-1.0463	-1.6271	-1.5727	-1.407	-1.2256
	41.917	-2.4934	-1.0429	-1.6247	-1.5739	-1.4076	-1.2267
	41.977	-2.4994	-1.0396	-1.6229	-1.5747	-1.408	-1.2277
	42.097	-2.5139	-1.037	-1.6216	-1.5752	-1.4078	-1.2287
	42.186	-2.5212	-1.034	-1.6208	-1.575	-1.4065	-1.2308
	42.276	-2.5303	-1.033	-1.6216	-1.5754	-1.4035	-1.233
	42.366	-2.5395	-1.0329	-1.6239	-1.5762	-1.3991	-1.2354
	42.456	-2.5463	-1.0331	-1.6264	-1.5767	-1.3955	-1.2372
	42.605	-2.5559	-1.0335	-1.6298	-1.5774	-1.3913	-1.2389
	42.695	-2.5602	-1.0339	-1.6337	-1.5779	-1.3869	-1.2405
	42.814	-2.566	-1.034	-1.6386	-1.5781	-1.3821	-1.2418
	42.93	-2.5699	-1.0339	-1.6445	-1.5779	-1.3764	-1.243
	42.994	-2.5735	-1.0335	-1.6502	-1.5759	-1.3721	-1.243
	43.113	-2.5789	-1.0328	-1.654	-1.5754	-1.3678	-1.2434
	43.203	-2.5835	-1.032	-1.6584	-1.5723	-1.3644	-1.2428
	43.289	-2.5866	-1.03	-1.6624	-1.5704	-1.3594	-1.242
	43.382	-2.5907	-1.0284	-1.6648	-1.5676	-1.3561	-1.2408
	43.472	-2.5984	-1.0259	-1.6668	-1.5642	-1.3516	-1.2389
	43.562	-2.6039	-1.0252	-1.6664	-1.5618	-1.3492	-1.2379
	43.711	-2.6122	-1.0223	-1.6667	-1.5602	-1.3449	-1.236
	43.801	-2.616	-1.0204	-1.6665	-1.5592	-1.3415	-1.2345
	43.891	-2.6205	-1.0181	-1.6658	-1.5589	-1.3367	-1.2326
	44.01	-2.6215	-1.0166	-1.6659	-1.5599	-1.3321	-1.231
	44.1	-2.6204	-1.016	-1.6671	-1.5624	-1.3281	-1.2295
	44.19	-2.6173	-1.0164	-1.6692	-1.5645	-1.3255	-1.2282
	44.31	-2.6119	-1.0172	-1.6722	-1.5647	-1.3221	-1.2271
	44.399	-2.6063	-1.0198	-1.6776	-1.5671	-1.3197	-1.2253
	44.519	-2.5993	-1.0218	-1.6809	-1.5684	-1.3192	-1.2243
	44.605	-2.5933	-1.0261	-1.6857	-1.5709	-1.3208	-1.2229
	44.698	-2.5856	-1.0314	-1.6927	-1.5716	-1.3215	-1.2208
	44.788	-2.5801	-1.0357	-1.6975	-1.5717	-1.3231	-1.2192
	44.874	-2.5779	-1.0434	-1.7012	-1.5738	-1.3298	-1.2177
	44.968	-2.5734	-1.0481	-1.703	-1.5743	-1.3341	-1.2165
	45.114	-2.5691	-1.0568	-1.6997	-1.5779	-1.3443	-1.2154
	45.207	-2.5666	-1.0597	-1.6972	-1.5793	-1.348	-1.2149
	45.327	-2.5665	-1.0644	-1.6902	-1.5827	-1.3544	-1.214
	45.446	-2.5663	-1.0659	-1.6843	-1.5853	-1.3566	-1.2135
	45.566	-2.5654	-1.0688	-1.6751	-1.5901	-1.361	-1.2125
	45.626	-2.5663	-1.0708	-1.6672	-1.5951	-1.3637	-1.2119
	45.716	-2.566	-1.0717	-1.6537	-1.6043	-1.3641	-1.2103
	45.805	-2.5665	-1.0725	-1.6461	-1.6115	-1.364	-1.2092
	45.895	-2.5656	-1.0718	-1.6387	-1.6201	-1.3608	-1.2077
	46.015	-2.5644	-1.0724	-1.6343	-1.628	-1.3597	-1.2067
	46.135	-2.5634	-1.0719	-1.6318	-1.6377	-1.3562	-1.2054
	46.224	-2.5631	-1.0727	-1.6309	-1.6431	-1.3562	-1.2048
	46.34	-2.5633	-1.0721	-1.6328	-1.651	-1.3532	-1.2041
	46.434	-2.5636	-1.0717	-1.6356	-1.6564	-1.3515	-1.2038
	46.524	-2.5644	-1.0713	-1.639	-1.6611	-1.3504	-1.2037
	46.614	-2.5653	-1.0696	-1.6431	-1.6648	-1.3489	-1.204
	46.703	-2.5662	-1.0677	-1.6475	-1.6685	-1.3481	-1.2046
	46.823	-2.5667	-1.0667	-1.6494	-1.67	-1.3479	-1.2049
	46.913	-2.5666	-1.0638	-1.6508	-1.6706	-1.3469	-1.2055
	47.032	-2.5656	-1.0595	-1.6513	-1.6708	-1.3457	-1.2064
	47.122	-2.5642	-1.0538	-1.6495	-1.6698	-1.3436	-1.2074
	47.272	-2.5607	-1.0466	-1.6455	-1.6678	-1.3404	-1.2086
	47.332	-2.5593	-1.0361	-1.6384	-1.6653	-1.3341	-1.2098
	47.452	-2.5553	-1.0263	-1.6319	-1.6625	-1.3285	-1.2112
	47.542	-2.553	-1.0172	-1.6259	-1.6584	-1.3237	-1.2126
	47.635	-2.5492	-1.0095	-1.6221	-1.6569	-1.3182	-1.2133
	47.751	-2.5467	-1.0052	-1.6203	-1.6554	-1.3153	-1.2138
	47.811	-2.5465	-0.9965	-1.6189	-1.6518	-1.3089	-1.2148
	47.931	-2.5463	-0.9926	-1.6196	-1.6513	-1.3057	-1.2152
	48.021	-2.5474	-0.9917	-1.6211	-1.6494	-1.3046	-1.2153
	48.14	-2.5504	-0.9872	-1.6266	-1.6477	-1.3004	-1.2159
	48.23	-2.5546	-0.9855	-1.6343	-1.6457	-1.2985	-1.2164
	48.35	-2.562	-0.9863	-1.6411	-1.6438	-1.2981	-1.2165
	48.44	-2.5684	-0.9879	-1.6511	-1.6415	-1.2982	-1.2167
	48.53	-2.5758	-0.9897	-1.6559	-1.6408	-1.2975	-1.2162
	48.65	-2.5853	-0.9915	-1.6652	-1.6384	-1.2987	-1.2167
	48.74	-2.592	-0.9937	-1.6726	-1.6359	-1.2997	-1.2169
	48.889	-2.6009	-0.995	-1.6761	-1.6345	-1.2997	-1.2168
	48.919	-2.6023	-0.9968	-1.68	-1.6308	-1.3007	-1.2169
	49.039	-2.607	-0.9987	-1.6831	-1.6288	-1.2983	-1.2161
	49.159	-2.61	-1.0007	-1.6848	-1.6255	-1.2951	-1.2147
	49.249	-2.6113	-1.0025	-1.6845	-1.6215	-1.2917	-1.2128
	49.339	-2.6121	-1.0045	-1.683	-1.6175	-1.2873	-1.2103
	49.522	-2.6135	-1.0062	-1.6813	-1.6138	-1.2842	-1.2085
	49.608	-2.6147	-1.0082	-1.6802	-1.6116	-1.2798	-1.2059
	49.728	-2.6173	-1.0116	-1.6796	-1.609	-1.2734	-1.2019
	49.758	-2.6184	-1.014	-1.6797	-1.6088	-1.269	-1.1987
	49.878	-2.6225	-1.015	-1.6792	-1.6096	-1.2669	-1.1965
	49.968	-2.6257	-1.0184	-1.6814	-1.6116	-1.262	-1.1926
	50.088	-2.6307	-1.0201	-1.6822	-1.6164	-1.2598	-1.1894
	50.178	-2.6343	-1.021	-1.6829	-1.6213	-1.2592	-1.1879
	50.238	-2.6373	-1.0221	-1.6853	-1.6265	-1.258	-1.1865
	50.357	-2.6411	-1.0228	-1.6878	-1.6323	-1.2572	-1.1857
	50.447	-2.6424	-1.0226	-1.6891	-1.6385	-1.2574	-1.1858
	50.537	-2.643	-1.0225	-1.6939	-1.6484	-1.2555	-1.1847
	50.657	-2.6448	-1.02	-1.6938	-1.6559	-1.2564	-1.1862
	50.777	-2.6435	-1.0182	-1.6942	-1.6609	-1.2558	-1.1864
	50.897	-2.6402	-1.0159	-1.6933	-1.6653	-1.2555	-1.1869
	50.991	-2.6377	-1.0123	-1.6922	-1.6687	-1.2558	-1.1878
	51.107	-2.6317	-1.0098	-1.6913	-1.6707	-1.2558	-1.1883
	51.227	-2.6251	-1.004	-1.689	-1.6735	-1.2561	-1.1892
	51.287	-2.6216	-0.9955	-1.6862	-1.6753	-1.2569	-1.1905
	51.377	-2.6157	-0.9905	-1.6835	-1.676	-1.2579	-1.1911
	51.466	-2.6093	-0.9825	-1.6828	-1.6756	-1.2595	-1.1924
	51.556	-2.6031	-0.9762	-1.6836	-1.6749	-1.2611	-1.1938
	51.676	-2.5944	-0.97	-1.6851	-1.6741	-1.2632	-1.1954
	51.826	-2.5843	-0.9641	-1.6876	-1.6733	-1.2655	-1.1973
	51.886	-2.5792	-0.9578	-1.6911	-1.6727	-1.2684	-1.1997
	52.006	-2.5702	-0.952	-1.6962	-1.671	-1.2712	-1.2025
	52.066	-2.5664	-0.9462	-1.7005	-1.6713	-1.2746	-1.2053
	52.186	-2.5552	-0.939	-1.7079	-1.6701	-1.2785	-1.2095
	52.276	-2.5471	-0.9324	-1.7154	-1.6686	-1.2816	-1.2136
	52.366	-2.5383	-0.9272	-1.7214	-1.6647	-1.282	-1.2165
	52.486	-2.5257	-0.9225	-1.727	-1.6633	-1.2826	-1.2193
	52.606	-2.512	-0.9179	-1.7317	-1.6588	-1.2801	-1.2205
	52.726	-2.4985	-0.9131	-1.7378	-1.6561	-1.2791	-1.2228
	52.786	-2.4915	-0.9088	-1.7414	-1.6495	-1.2737	-1.2218
	52.906	-2.4772	-0.9058	-1.7433	-1.6438	-1.2687	-1.2198
	52.996	-2.4662	-0.9048	-1.7424	-1.6398	-1.2642	-1.2164
	53.06	-2.4597	-0.9007	-1.7438	-1.6312	-1.2567	-1.2117
	53.179	-2.4462	-0.8993	-1.7414	-1.6254	-1.2499	-1.2049
	53.266	-2.4365	-0.8965	-1.7388	-1.6177	-1.2419	-1.1962
	53.386	-2.4227	-0.894	-1.737	-1.6116	-1.2366	-1.1898
	53.506	-2.41	-0.8928	-1.7323	-1.6078	-1.2313	-1.1811
	53.656	-2.3937	-0.8912	-1.7281	-1.6036	-1.2269	-1.1732
	53.716	-2.387	-0.8899	-1.7231	-1.6002	-1.2229	-1.1651
	53.836	-2.3732	-0.8884	-1.7141	-1.5949	-1.2173	-1.1522
	53.926	-2.3626	-0.8881	-1.7076	-1.5926	-1.2142	-1.1444
	54.016	-2.3512	-0.8879	-1.7003	-1.5903	-1.2112	-1.1364
	54.106	-2.3395	-0.8885	-1.6905	-1.5862	-1.2071	-1.1267
	54.166	-2.3308	-0.8891	-1.6853	-1.5838	-1.2049	-1.1219
	54.316	-2.3095	-0.8909	-1.6742	-1.5787	-1.1998	-1.1121
	54.406	-2.2953	-0.8931	-1.662	-1.5713	-1.1943	-1.1023
	54.496	-2.2802	-0.8972	-1.6418	-1.5563	-1.185	-1.0874
	54.612	-2.2591	-0.8979	-1.6383	-1.5535	-1.1833	-1.0848
	54.706	-2.2413	-0.9	-1.6275	-1.5438	-1.1783	-1.077
	54.822	-2.2192	-0.902	-1.6164	-1.5331	-1.1733	-1.069
	54.946	-2.1902	-0.9045	-1.598	-1.513	-1.1655	-1.0552
	55.006	-2.1787	-0.9048	-1.5944	-1.5086	-1.164	-1.0524
	55.096	-2.1602	-0.9054	-1.5772	-1.484	-1.1584	-1.0383
	55.216	-2.1315	-0.9052	-1.5704	-1.4757	-1.1558	-1.0321
	55.337	-2.1047	-0.9036	-1.5619	-1.4576	-1.1542	-1.0235
	55.426	-2.0847	-0.901	-1.5477	-1.4336	-1.1508	-1.0086
	55.486	-2.0712	-0.8981	-1.5407	-1.4168	-1.15	-1
	55.637	-2.0362	-0.8926	-1.5329	-1.3928	-1.1487	-0.9885
	55.727	-2.0142	-0.8886	-1.5275	-1.3759	-1.1479	-0.9808
	55.817	-1.9916	-0.8817	-1.5207	-1.3495	-1.1454	-0.9693
	55.907	-1.9676	-0.8791	-1.5167	-1.3374	-1.1451	-0.9648
	56.027	-1.9347	-0.8733	-1.5091	-1.311	-1.1428	-0.9554
	56.147	-1.8996	-0.8669	-1.5013	-1.2823	-1.1371	-0.9442
	56.237	-1.8721	-0.8631	-1.4946	-1.2602	-1.1335	-0.937
	56.327	-1.843	-0.8593	-1.4868	-1.2372	-1.1273	-0.927
	56.417	-1.8147	-0.8561	-1.4783	-1.2133	-1.1213	-0.9173
	56.537	-1.773	-0.8526	-1.4664	-1.1801	-1.113	-0.9038
	56.627	-1.7413	-0.8492	-1.4529	-1.1444	-1.1034	-0.8875
	56.747	-1.6972	-0.8476	-1.4449	-1.1281	-1.0984	-0.8776
	56.838	-1.6631	-0.844	-1.4291	-1.0923	-1.0885	-0.8571
	56.931	-1.6273	-0.841	-1.4157	-1.0646	-1.0812	-0.8396
	57.022	-1.5914	-0.8361	-1.4006	-1.0289	-1.0717	-0.8173
	57.138	-1.544	-0.8337	-1.3901	-1.0087	-1.0673	-0.8036
	57.198	-1.519	-0.8279	-1.3726	-0.9712	-1.0584	-0.7784
	57.322	-1.4637	-0.823	-1.3591	-0.9428	-1.0517	-0.759
	57.442	-1.4095	-0.8148	-1.3342	-0.8934	-1.0403	-0.726
	57.559	-1.3569	-0.8085	-1.3225	-0.8679	-1.0335	-0.7073
	57.649	-1.31	-0.8035	-1.3035	-0.8348	-1.0251	-0.6859
	57.739	-1.2667	-0.796	-1.2813	-0.7949	-1.0138	-0.6587
	57.829	-1.2164	-0.7913	-1.2622	-0.7639	-1.0046	-0.6383
	57.949	-1.1521	-0.7867	-1.2395	-0.7293	-0.9937	-0.6154
	58.099	-1.0628	-0.7815	-1.2059	-0.6828	-0.978	-0.5843
	58.159	-1.028	-0.7776	-1.1786	-0.645	-0.965	-0.5588
	58.279	-0.9535	-0.7746	-1.1521	-0.6085	-0.9526	-0.5345
	58.37	-0.8956	-0.7716	-1.1217	-0.5688	-0.9388	-0.5073
	58.46	-0.8376	-0.7671	-1.0775	-0.5115	-0.9187	-0.4663
	58.52	-0.7983	-0.7632	-1.0331	-0.4533	-0.8993	-0.4247
	58.67	-0.7004	-0.7611	-1.0098	-0.4223	-0.8891	-0.4022
	58.73	-0.6609	-0.7569	-0.9631	-0.3596	-0.8692	-0.3561
	58.854	-0.5791	-0.754	-0.9281	-0.3122	-0.8551	-0.3217
	58.97	-0.502	-0.7491	-0.8802	-0.2452	-0.8349	-0.2718
	59.061	-0.4399	-0.7439	-0.8313	-0.1747	-0.8136	-0.2193
	59.151	-0.3763	-0.7411	-0.8073	-0.1401	-0.8037	-0.1941
	59.271	-0.2915	-0.7358	-0.7578	-0.0668	-0.7818	-0.1411
	59.331	-0.2474	-0.7301	-0.7082	0.0069	-0.7597	-0.0889
	59.481	-0.1322	-0.7257	-0.6704	0.0634	-0.7426	-0.0498
	59.602	-0.0327	-0.7231	-0.6438	0.1034	-0.7305	-0.0232
	59.692	0.0427	-0.7166	-0.5916	0.1809	-0.7063	0.0292
	59.752	0.0994	-0.7087	-0.5228	0.283	-0.6744	0.0957
	59.872	0.2067	-0.7038	-0.4806	0.3446	-0.6545	0.1364
	59.993	0.3299	-0.7007	-0.4504	0.3908	-0.6413	0.1646
	60.083	0.417	-0.6942	-0.3905	0.4789	-0.6138	0.2216
	60.173	0.512	-0.6861	-0.3116	0.6009	-0.5795	0.2976
	60.263	0.6103	-0.6814	-0.2641	0.6748	-0.5588	0.3447
	60.353	0.7119	-0.6784	-0.2327	0.7229	-0.5448	0.3764
	60.447	0.8208	-0.6739	-0.1851	0.8001	-0.5242	0.4258
	60.564	0.9631	-0.6671	-0.1049	0.936	-0.4889	0.5134
	60.714	1.1638	-0.6646	-0.0759	0.9837	-0.4762	0.5447
	60.834	1.3176	-0.6605	-0.0163	1.0924	-0.4477	0.6163
	60.925	1.4474	-0.6569	0.0412	1.1987	-0.4192	0.6868
	61.015	1.5694	-0.6555	0.0684	1.252	-0.4038	0.7233
	61.075	1.6581	-0.6534	0.1096	1.3322	-0.3815	0.7768
	61.225	1.8842	-0.6508	0.1633	1.4381	-0.3526	0.8462
	61.349	2.0818	-0.649	0.2018	1.5177	-0.3297	0.8991
	61.439	2.2319	-0.6465	0.2532	1.6243	-0.2996	0.9686
	61.496	2.3288	-0.6436	0.3019	1.7325	-0.2679	1.0407
	61.586	2.4775	-0.6408	0.338	1.8174	-0.2432	1.0975
	61.707	2.6968	-0.6365	0.3774	1.9233	-0.2137	1.1704
	61.831	2.9328	-0.6328	0.4128	2.0073	-0.1908	1.2258
	61.917	3.0987	-0.6303	0.4386	2.0635	-0.175	1.262
	61.977	3.2107	-0.6241	0.4807	2.1757	-0.1459	1.3385
	62.098	3.4443	-0.617	0.5194	2.2864	-0.1197	1.415
	62.218	3.6705	-0.6118	0.5523	2.371	-0.0983	1.473
	62.308	3.8387	-0.6065	0.584	2.454	-0.0773	1.5308
	62.398	4	-0.6007	0.6127	2.5307	-0.0596	1.5837
	62.489	4.1596	-0.5938	0.6528	2.6345	-0.0327	1.6571
	62.579	4.317	-0.5886	0.682	2.7088	-0.013	1.7098
	62.699	4.5045	-0.5833	0.711	2.7817	0.0075	1.7619
	62.82	4.6944	-0.5779	0.7364	2.8407	0.0255	1.8028
	62.97	4.9073	-0.5705	0.77	2.9201	0.052	1.8597
	63.034	5.0012	-0.5635	0.8008	2.996	0.0788	1.9153
	63.151	5.14	-0.5513	0.8349	3.0651	0.1115	1.9645
	63.245	5.2378	-0.5441	0.8537	3.1069	0.1315	1.9954
	63.335	5.3599	-0.5371	0.8714	3.15	0.1509	2.0271
	63.425	5.4407	-0.5287	0.8873	3.1845	0.1698	2.0526
	63.512	5.512	-0.5203	0.9031	3.2216	0.1879	2.0791
	63.606	5.5904	-0.5111	0.9184	3.2558	0.2051	2.1031
	63.692	5.6538	-0.5005	0.9298	3.2746	0.2219	2.119
	63.813	5.7341	-0.4871	0.9467	3.307	0.2414	2.1423
	63.933	5.8206	-0.4776	0.9506	3.3077	0.2537	2.1481
	64.053	5.8483	-0.471	0.9559	3.3153	0.2618	2.1549
	64.114	5.8474	-0.458	0.964	3.3222	0.2765	2.164
	64.294	5.855	-0.4447	0.9734	3.327	0.2908	2.1712
	64.358	5.857	-0.4334	0.9744	3.3122	0.3019	2.1676
	64.445	5.829	-0.4288	0.9656	3.2864	0.3043	2.1558
	64.565	5.7894	-0.4131	0.9567	3.2336	0.3166	2.1319
	64.656	5.7497	-0.4074	0.955	3.2148	0.3223	2.1233
	64.716	5.725	-0.4006	0.9451	3.1749	0.3264	2.1031
	64.866	5.6327	-0.3944	0.9292	3.1228	0.327	2.0751
	64.96	5.5753	-0.3853	0.9126	3.0594	0.3324	2.042
	65.077	5.4956	-0.377	0.888	2.9816	0.3325	1.9992
	65.137	5.4439	-0.3706	0.8691	2.9236	0.3336	1.968
	65.228	5.3697	-0.3643	0.8469	2.8608	0.3328	1.934
	65.318	5.2927	-0.3567	0.8114	2.7669	0.325	1.8806
	65.438	5.185	-0.3514	0.7817	2.6891	0.3147	1.8342
	65.563	5.0647	-0.3457	0.7514	2.6119	0.3051	1.7888
	65.683	4.9369	-0.3403	0.7198	2.5307	0.2928	1.7392
	65.773	4.8393	-0.3347	0.6885	2.4542	0.2821	1.6945
	65.864	4.7357	-0.327	0.6435	2.3383	0.2628	1.622
	65.981	4.598	-0.3214	0.6127	2.2561	0.2487	1.5692
	66.041	4.5246	-0.3119	0.5584	2.1159	0.2238	1.4803
	66.131	4.4115	-0.3079	0.537	2.0583	0.2134	1.4427
	66.282	4.2157	-0.2994	0.4939	1.9407	0.192	1.3649
	66.372	4.0978	-0.2926	0.4621	1.8522	0.1759	1.3056
	66.463	3.9763	-0.2862	0.4299	1.7624	0.1588	1.2451
	66.613	3.7677	-0.2711	0.3769	1.613	0.1327	1.1435
	66.673	3.6874	-0.2649	0.3445	1.5184	0.1145	1.0787
	66.764	3.5621	-0.2504	0.3016	1.4005	0.0938	0.998
	66.858	3.4323	-0.24	0.2693	1.3117	0.0776	0.9367
	66.948	3.3099	-0.2251	0.2246	1.1908	0.0554	0.8528
	67.039	3.1868	-0.2186	0.2042	1.1338	0.0452	0.8133
	67.159	3.0244	-0.203	0.1607	1.0209	0.0241	0.7339
	67.276	2.8674	-0.1949	0.1386	0.965	0.0135	0.6942
	67.37	2.7421	-0.1824	0.1059	0.8864	-0.0021	0.6375
	67.461	2.6212	-0.1662	0.0625	0.7779	-0.0226	0.5598
	67.577	2.4673	-0.1496	0.0198	0.676	-0.0427	0.4858
	67.638	2.3892	-0.1364	-0.0131	0.5986	-0.0582	0.4292
	67.758	2.2268	-0.12	-0.0526	0.5059	-0.0776	0.3612
	67.849	2.1096	-0.1113	-0.0728	0.4578	-0.0875	0.3261
	67.999	1.914	-0.0896	-0.1212	0.3423	-0.1118	0.2421
	68.12	1.7606	-0.0716	-0.1571	0.2537	-0.1319	0.1778
	68.21	1.6462	-0.0624	-0.1766	0.208	-0.141	0.145
	68.301	1.5322	-0.0485	-0.2026	0.1438	-0.1559	0.0988
	68.391	1.4197	-0.0336	-0.229	0.0777	-0.1718	0.0515
	68.512	1.2744	-0.0103	-0.2668	-0.0197	-0.1974	-0.0173
	68.572	1.2025	-0.0008	-0.2822	-0.0588	-0.2078	-0.0448
	68.692	1.0662	0.0186	-0.3151	-0.139	-0.2292	-0.102
	68.787	0.9633	0.0329	-0.3352	-0.1919	-0.2452	-0.1375
	68.877	0.8677	0.0477	-0.3596	-0.2508	-0.2624	-0.179
	69.028	0.7161	0.0615	-0.3796	-0.3005	-0.2778	-0.2125
	69.084	0.6588	0.0802	-0.4095	-0.3713	-0.2998	-0.2618
	69.205	0.5454	0.0945	-0.4305	-0.4205	-0.3155	-0.2951
	69.299	0.4567	0.1134	-0.4588	-0.4848	-0.3364	-0.3397
	69.39	0.3732	0.1274	-0.4804	-0.5342	-0.3523	-0.3745
	69.477	0.3039	0.1469	-0.5076	-0.5931	-0.3718	-0.4163
	69.571	0.2254	0.1609	-0.5276	-0.6385	-0.3866	-0.449
	69.691	0.1281	0.1752	-0.547	-0.6829	-0.4008	-0.481
	69.812	0.0335	0.1906	-0.5668	-0.7199	-0.4135	-0.5098
	69.869	-0.0099	0.2101	-0.5913	-0.775	-0.4309	-0.5504
	69.989	-0.1034	0.2302	-0.6161	-0.8244	-0.4463	-0.5885
	70.11	-0.1891	0.2503	-0.6398	-0.8752	-0.4617	-0.626
	70.291	-0.31	0.2604	-0.6519	-0.8989	-0.4687	-0.6437
	70.325	-0.3347	0.2814	-0.6776	-0.9465	-0.4822	-0.6792
	70.415	-0.3855	0.296	-0.6957	-0.978	-0.4909	-0.7024
	70.532	-0.4514	0.3109	-0.7163	-1.009	-0.4987	-0.7255
	70.592	-0.4824	0.3321	-0.7435	-1.052	-0.5108	-0.756
	70.683	-0.5275	0.351	-0.7719	-1.0884	-0.5201	-0.7824
	70.807	-0.5865	0.3613	-0.7863	-1.1078	-0.5258	-0.7964
	70.924	-0.6322	0.3847	-0.8239	-1.151	-0.5383	-0.8277
	71.015	-0.6672	0.3945	-0.8392	-1.1688	-0.5439	-0.8411
	71.135	-0.7109	0.4118	-0.8686	-1.2005	-0.5555	-0.8645
	71.226	-0.7403	0.4252	-0.891	-1.2249	-0.5645	-0.8836
	71.32	-0.7715	0.441	-0.9181	-1.2544	-0.5787	-0.9067
	71.407	-0.7988	0.4559	-0.9439	-1.2832	-0.5933	-0.9302
	71.501	-0.829	0.463	-0.9562	-1.2973	-0.6012	-0.942
	71.648	-0.8772	0.4742	-0.976	-1.3198	-0.6125	-0.9614
	71.743	-0.9093	0.4817	-0.9895	-1.3371	-0.6252	-0.9759
	71.863	-0.9507	0.4888	-1.0032	-1.3547	-0.6377	-0.9909
	71.954	-0.9822	0.5011	-1.028	-1.3859	-0.6575	-1.0178
	72.044	-1.0153	0.5074	-1.0415	-1.4028	-0.6681	-1.0323
	72.131	-1.0462	0.513	-1.0573	-1.4237	-0.6825	-1.049
	72.256	-1.0921	0.5161	-1.0657	-1.4346	-0.6894	-1.0574
	72.312	-1.1134	0.5173	-1.0794	-1.4525	-0.7025	-1.0701
	72.433	-1.157	0.5182	-1.0905	-1.4663	-0.7118	-1.0795
	72.557	-1.2019	0.5181	-1.1049	-1.4838	-0.7238	-1.0908
	72.644	-1.2328	0.5154	-1.1193	-1.5003	-0.7357	-1.1018
	72.738	-1.2654	0.515	-1.1296	-1.5125	-0.7449	-1.1087
	72.829	-1.296	0.5115	-1.1434	-1.5284	-0.7581	-1.1192
	72.919	-1.3254	0.5097	-1.1494	-1.5354	-0.7643	-1.1239
	73.071	-1.3729	0.5065	-1.1587	-1.5466	-0.7749	-1.1317
	73.157	-1.3988	0.5025	-1.1672	-1.5575	-0.7856	-1.1399
	73.252	-1.4267	0.4942	-1.1803	-1.5757	-0.8047	-1.1546
	73.342	-1.4538	0.4887	-1.1867	-1.5857	-0.8152	-1.1632
	73.403	-1.4689	0.4793	-1.1942	-1.5991	-0.8288	-1.1752
	73.553	-1.5118	0.4733	-1.1976	-1.6059	-0.834	-1.1811
	73.644	-1.537	0.458	-1.2051	-1.6216	-0.8477	-1.1956
	73.735	-1.5603	0.4511	-1.2079	-1.6275	-0.8521	-1.201
	73.825	-1.5865	0.4352	-1.2139	-1.6393	-0.8596	-1.2115
	73.976	-1.6287	0.4179	-1.2203	-1.6495	-0.8638	-1.2194
	74.067	-1.6525	0.3999	-1.2276	-1.6605	-0.8679	-1.2281
	74.184	-1.6813	0.3899	-1.2321	-1.6664	-0.8692	-1.2324
	74.275	-1.7038	0.3744	-1.2394	-1.6744	-0.8703	-1.2372
	74.365	-1.726	0.3625	-1.245	-1.6797	-0.8712	-1.2396
	74.49	-1.7548	0.3349	-1.2604	-1.6942	-0.8735	-1.2474
	74.576	-1.7743	0.3181	-1.2704	-1.7028	-0.8756	-1.2518
	74.667	-1.7942	0.3011	-1.2811	-1.712	-0.878	-1.2567
	74.788	-1.8197	0.269	-1.3007	-1.7271	-0.8864	-1.2651
	74.848	-1.8321	0.2557	-1.3089	-1.7329	-0.8906	-1.2687
	74.912	-1.8457	0.2298	-1.3247	-1.7447	-0.8993	-1.2762
	75.06	-1.8747	0.2072	-1.3381	-1.7509	-0.9087	-1.2813
	75.184	-1.8984	0.1878	-1.3487	-1.7576	-0.9162	-1.2861
	75.302	-1.9223	0.1653	-1.3607	-1.7633	-0.9253	-1.2907
	75.396	-1.9407	0.1436	-1.3715	-1.7675	-0.9338	-1.2942
	75.456	-1.9522	0.1117	-1.3865	-1.7712	-0.9458	-1.2976
	75.573	-1.9746	0.0717	-1.4032	-1.7759	-0.9595	-1.3003
	75.668	-1.9932	0.0459	-1.413	-1.777	-0.9677	-1.3005
	75.789	-2.0153	0.0111	-1.4256	-1.7795	-0.9777	-1.3006
	75.91	-2.037	-0.0136	-1.4331	-1.7808	-0.9848	-1.3002
	75.97	-2.0482	-0.0408	-1.4422	-1.7827	-0.992	-1.2998
	76.091	-2.0722	-0.0667	-1.4508	-1.7846	-0.9988	-1.2996
	76.181	-2.0884	-0.0911	-1.4577	-1.7868	-1.0056	-1.2997
	76.242	-2.1004	-0.1233	-1.465	-1.7908	-1.0151	-1.3009
	76.363	-2.1251	-0.1478	-1.4709	-1.7944	-1.0227	-1.3026
	76.484	-2.1499	-0.1697	-1.4749	-1.7985	-1.0298	-1.3052
	76.635	-2.1799	-0.1907	-1.4791	-1.8027	-1.0369	-1.3083
	76.725	-2.1979	-0.2127	-1.4857	-1.8067	-1.045	-1.3115
	76.816	-2.2157	-0.2314	-1.4899	-1.8111	-1.0516	-1.3154
	76.937	-2.2384	-0.2666	-1.5007	-1.8183	-1.0661	-1.3224
	76.998	-2.2492	-0.2851	-1.5057	-1.8224	-1.0732	-1.3269
	77.118	-2.2688	-0.3032	-1.5106	-1.8262	-1.08	-1.3312
	77.209	-2.2827	-0.3313	-1.5183	-1.832	-1.0893	-1.338
	77.3	-2.2951	-0.3431	-1.5209	-1.8337	-1.0934	-1.3403
	77.421	-2.3084	-0.3599	-1.5248	-1.8363	-1.0986	-1.3436
	77.481	-2.3143	-0.376	-1.5289	-1.8394	-1.1036	-1.3467
	77.572	-2.3214	-0.4024	-1.534	-1.844	-1.1115	-1.3504
	77.693	-2.3307	-0.4191	-1.5351	-1.8463	-1.1154	-1.3516
	77.783	-2.338	-0.4291	-1.5375	-1.8493	-1.1188	-1.3528
	77.904	-2.3475	-0.4497	-1.5396	-1.855	-1.1242	-1.3543
	78.022	-2.3572	-0.4699	-1.5428	-1.8626	-1.1304	-1.3558
	78.146	-2.37	-0.4878	-1.5472	-1.8704	-1.1369	-1.357
	78.233	-2.3804	-0.4922	-1.5492	-1.8721	-1.1389	-1.357
	78.358	-2.3984	-0.5099	-1.5534	-1.8806	-1.1449	-1.3588
	78.449	-2.4141	-0.5266	-1.559	-1.889	-1.1511	-1.3612
	78.509	-2.4237	-0.5386	-1.5649	-1.8939	-1.156	-1.3622
	78.6	-2.4411	-0.5538	-1.5739	-1.8979	-1.1621	-1.3624
	78.691	-2.4581	-0.5713	-1.5862	-1.8984	-1.1685	-1.3604
	78.842	-2.4854	-0.5788	-1.592	-1.8996	-1.1716	-1.361
	78.959	-2.5067	-0.5913	-1.6023	-1.8975	-1.1759	-1.3591
	79.05	-2.5218	-0.6025	-1.6124	-1.8974	-1.1805	-1.3591
	79.171	-2.5399	-0.6119	-1.6213	-1.8948	-1.1839	-1.3571
	79.235	-2.5485	-0.6205	-1.6295	-1.8919	-1.1871	-1.3548
	79.352	-2.5626	-0.6335	-1.6417	-1.8883	-1.1923	-1.3514
	79.417	-2.5701	-0.6405	-1.6487	-1.8851	-1.1951	-1.3493
	79.568	-2.5854	-0.6447	-1.6529	-1.8834	-1.1972	-1.3485
	79.628	-2.5914	-0.6568	-1.6634	-1.8809	-1.2038	-1.3464
	79.749	-2.6039	-0.665	-1.6692	-1.8796	-1.2082	-1.3441
	79.87	-2.6167	-0.6711	-1.6736	-1.8793	-1.2125	-1.3439
	79.931	-2.6237	-0.6759	-1.6769	-1.8803	-1.2169	-1.3454
	80.022	-2.6345	-0.6816	-1.6802	-1.8814	-1.222	-1.3464
	80.139	-2.6491	-0.6884	-1.6838	-1.8827	-1.2281	-1.3472
	80.233	-2.6616	-0.6926	-1.686	-1.8855	-1.2336	-1.35
	80.324	-2.6737	-0.6979	-1.6886	-1.8894	-1.2409	-1.3536
	80.415	-2.6838	-0.7016	-1.6907	-1.8914	-1.2457	-1.3555
	80.506	-2.6972	-0.7051	-1.6929	-1.8934	-1.2505	-1.3575
	80.627	-2.7114	-0.7084	-1.6955	-1.8954	-1.2553	-1.3598
	80.778	-2.7248	-0.7122	-1.6992	-1.8973	-1.2608	-1.3628
	80.869	-2.7325	-0.7164	-1.704	-1.9002	-1.2682	-1.3677
	80.96	-2.7407	-0.7192	-1.7067	-1.9034	-1.2736	-1.3709
	81.047	-2.7445	-0.7215	-1.7095	-1.9057	-1.2783	-1.3745
	81.202	-2.7481	-0.7253	-1.7129	-1.9108	-1.2855	-1.379
	81.289	-2.7486	-0.728	-1.7154	-1.9146	-1.2909	-1.3825
	81.383	-2.7486	-0.731	-1.7177	-1.9189	-1.2965	-1.3859
	81.474	-2.7473	-0.7341	-1.7197	-1.9233	-1.3022	-1.3893
	81.595	-2.7461	-0.7384	-1.722	-1.9293	-1.3099	-1.3934
	81.656	-2.7448	-0.7418	-1.7231	-1.9324	-1.3152	-1.395
	81.747	-2.7432	-0.7454	-1.7246	-1.9386	-1.3223	-1.399
	81.838	-2.7415	-0.7487	-1.7249	-1.9396	-1.3269	-1.3992
	81.959	-2.7391	-0.7524	-1.7252	-1.9418	-1.3326	-1.4001
	82.049	-2.738	-0.7558	-1.7253	-1.9429	-1.3377	-1.4003
	82.171	-2.734	-0.7597	-1.7252	-1.9421	-1.3433	-1.3992
	82.292	-2.7298	-0.7619	-1.7253	-1.9392	-1.3462	-1.3972
	82.382	-2.7262	-0.7655	-1.7255	-1.9375	-1.3508	-1.3949
	82.473	-2.722	-0.7679	-1.7263	-1.9333	-1.3533	-1.3912
	82.594	-2.7152	-0.7686	-1.7282	-1.9275	-1.3529	-1.3865
	82.655	-2.7126	-0.769	-1.7298	-1.9237	-1.3519	-1.3831
	82.776	-2.7068	-0.7691	-1.7315	-1.92	-1.3501	-1.3796
	82.867	-2.7034	-0.7693	-1.7333	-1.9161	-1.3482	-1.3759
	82.988	-2.6991	-0.7687	-1.736	-1.9108	-1.3441	-1.3712
	83.079	-2.6978	-0.7676	-1.738	-1.9075	-1.3398	-1.3685
	83.17	-2.6996	-0.7665	-1.7395	-1.9048	-1.3353	-1.3664
	83.261	-2.7037	-0.7655	-1.74	-1.9036	-1.3317	-1.3657
	83.352	-2.7059	-0.7637	-1.7414	-1.899	-1.3244	-1.3635
	83.473	-2.7113	-0.7625	-1.7412	-1.8972	-1.3202	-1.3633
	83.594	-2.7205	-0.7609	-1.7399	-1.8959	-1.3154	-1.3644
	83.685	-2.7304	-0.76	-1.7391	-1.8952	-1.3134	-1.3651
	83.806	-2.741	-0.7582	-1.7376	-1.8929	-1.3096	-1.366
	83.897	-2.7488	-0.7567	-1.7363	-1.8922	-1.3078	-1.3674
	83.988	-2.7561	-0.7544	-1.7349	-1.8927	-1.3071	-1.3698
	84.109	-2.7648	-0.7525	-1.7343	-1.8925	-1.3067	-1.371
	84.169	-2.7686	-0.7506	-1.7342	-1.8929	-1.3071	-1.3721
	84.291	-2.7751	-0.7476	-1.7346	-1.8939	-1.3083	-1.3734
	84.412	-2.7812	-0.7448	-1.7357	-1.8962	-1.3116	-1.3744
	84.503	-2.7843	-0.7426	-1.7366	-1.8979	-1.3127	-1.3753
	84.563	-2.7867	-0.7405	-1.7377	-1.9005	-1.3142	-1.3762
	84.715	-2.7945	-0.7391	-1.7388	-1.9035	-1.3184	-1.3769
	84.806	-2.7968	-0.7381	-1.7398	-1.9068	-1.322	-1.378
	84.927	-2.8024	-0.737	-1.7411	-1.9125	-1.3263	-1.3801
	85.048	-2.8067	-0.7379	-1.742	-1.9165	-1.3331	-1.3819
	85.109	-2.8133	-0.7387	-1.7425	-1.9185	-1.3363	-1.3831
	85.2	-2.816	-0.7404	-1.7431	-1.923	-1.3423	-1.3856
	85.321	-2.8196	-0.7436	-1.7444	-1.9244	-1.3477	-1.3869
	85.442	-2.8239	-0.7467	-1.7456	-1.926	-1.3526	-1.3882
	85.529	-2.8259	-0.7514	-1.748	-1.9274	-1.3592	-1.3892
	85.594	-2.8278	-0.7553	-1.7504	-1.9281	-1.3642	-1.3893
	85.685	-2.8253	-0.7602	-1.7536	-1.9287	-1.3715	-1.3891
	85.836	-2.8211	-0.7644	-1.7583	-1.9293	-1.3754	-1.3871
	85.927	-2.8156	-0.7669	-1.7612	-1.9297	-1.3784	-1.3858
	86.018	-2.8069	-0.7712	-1.7675	-1.9306	-1.3837	-1.3823
	86.109	-2.7962	-0.7751	-1.7744	-1.9315	-1.3899	-1.3784
	86.2	-2.7849	-0.7772	-1.7807	-1.9327	-1.392	-1.3739
	86.321	-2.7689	-0.7794	-1.7885	-1.9338	-1.3948	-1.3684
	86.443	-2.7525	-0.7796	-1.7922	-1.9344	-1.3946	-1.3653
	86.534	-2.7396	-0.7817	-1.8001	-1.935	-1.3975	-1.3597
	86.655	-2.7273	-0.7814	-1.8066	-1.9352	-1.3954	-1.3541
	86.715	-2.7215	-0.781	-1.811	-1.9349	-1.3931	-1.3502
	86.806	-2.7139	-0.7801	-1.8158	-1.9342	-1.3889	-1.3454
	86.928	-2.7052	-0.7791	-1.8186	-1.9333	-1.3846	-1.3422
	87.049	-2.701	-0.779	-1.8216	-1.9325	-1.3805	-1.3392
	87.11	-2.7018	-0.7771	-1.8235	-1.931	-1.3732	-1.3359
	87.231	-2.7004	-0.7746	-1.8235	-1.9294	-1.3673	-1.3336
	87.352	-2.7018	-0.7725	-1.8228	-1.9282	-1.3635	-1.332
	87.504	-2.7062	-0.7701	-1.8233	-1.9266	-1.3544	-1.3277
	87.534	-2.7065	-0.7677	-1.8225	-1.9254	-1.3495	-1.3246
	87.656	-2.71	-0.7642	-1.8209	-1.9241	-1.3437	-1.3193
	87.747	-2.7139	-0.7613	-1.8192	-1.9231	-1.3402	-1.3141
	87.868	-2.7192	-0.758	-1.818	-1.9224	-1.3364	-1.3083
	87.928	-2.7204	-0.7544	-1.8152	-1.9213	-1.3343	-1.3003
	88.05	-2.7232	-0.7512	-1.8109	-1.92	-1.334	-1.2888
	88.141	-2.7261	-0.7467	-1.8058	-1.9182	-1.3332	-1.2705
	88.266	-2.7299	-0.7433	-1.8015	-1.9166	-1.333	-1.2538
	88.353	-2.7317	-0.7393	-1.7954	-1.914	-1.3333	-1.2264
	88.475	-2.7336	-0.7359	-1.789	-1.9106	-1.334	-1.1919
	88.535	-2.7343	-0.7349	-1.7851	-1.9074	-1.3348	-1.1561
	88.626	-2.7348	-0.7329	-1.7818	-1.9052	-1.3349	-1.1388
	88.778	-2.7366	-0.7312	-1.7758	-1.8989	-1.3355	-1.0769
	88.869	-2.7339	-0.731	-1.7732	-1.8943	-1.3359	-1.0295
	88.96	-2.7323	-0.7307	-1.7702	-1.8897	-1.3362	-0.9869
	89.051	-2.7303	-0.7313	-1.7691	-1.885	-1.3368	-0.9342
	89.172	-2.7281	-0.7323	-1.7689	-1.8803	-1.3377	-0.8781
	89.294	-2.7213	-0.7341	-1.7698	-1.8742	-1.3395	-0.7986
	89.385	-2.7197	-0.7356	-1.7726	-1.8696	-1.3414	-0.7329
	89.476	-2.7175	-0.7378	-1.7763	-1.864	-1.3445	-0.6485
	89.571	-2.7146	-0.7401	-1.7767	-1.8605	-1.3476	-0.5915
	89.688	-2.7121	-0.743	-1.7814	-1.856	-1.3521	-0.5095
	89.749	-2.7108	-0.7459	-1.784	-1.8532	-1.3563	-0.4499
	89.871	-2.7105	-0.7488	-1.7877	-1.8509	-1.3603	-0.3936
	89.992	-2.7123	-0.7519	-1.7917	-1.8493	-1.3643	-0.3448
	90.083	-2.7167	-0.7553	-1.7955	-1.8481	-1.3684	-0.297
	90.174	-2.72	-0.76	-1.8008	-1.8469	-1.3735	-0.239
	90.269	-2.7234	-0.7648	-1.8061	-1.8465	-1.378	-0.1915
	90.386	-2.728	-0.7682	-1.8099	-1.8466	-1.3807	-0.1628
	90.478	-2.7292	-0.7713	-1.8143	-1.8461	-1.3828	-0.1295
	90.569	-2.732	-0.7741	-1.8167	-1.8471	-1.3845	-0.1245
	90.69	-2.7351	-0.7771	-1.8205	-1.8475	-1.3858	-0.1119
	90.785	-2.7356	-0.7786	-1.8225	-1.8479	-1.3862	-0.1121
	90.842	-2.7354	-0.7799	-1.8252	-1.8478	-1.3864	-0.1084
	90.967	-2.7338	-0.7809	-1.8265	-1.8485	-1.3867	-0.1263
	91.081	-2.7318	-0.7812	-1.8266	-1.8491	-1.3869	-0.1491
	91.202	-2.7291	-0.7811	-1.8248	-1.8502	-1.3871	-0.1876
	91.301	-2.7285	-0.7811	-1.8235	-1.851	-1.3876	-0.2216
	91.388	-2.7249	-0.7812	-1.8217	-1.8523	-1.389	-0.2697
	91.51	-2.7245	-0.7813	-1.8172	-1.8537	-1.39	-0.3381
	91.605	-2.7197	-0.7816	-1.8151	-1.8544	-1.3908	-0.3725
	91.692	-2.7169	-0.7821	-1.8113	-1.855	-1.3917	-0.4287
	91.753	-2.7149	-0.7835	-1.805	-1.857	-1.3942	-0.5249
	91.874	-2.7082	-0.7845	-1.8009	-1.8576	-1.3953	-0.5865
	91.969	-2.7037	-0.7853	-1.7971	-1.8573	-1.3962	-0.6496
	92.117	-2.6969	-0.7867	-1.7917	-1.858	-1.3974	-0.7353
	92.178	-2.6924	-0.7873	-1.7881	-1.8576	-1.3979	-0.7977
	92.33	-2.6792	-0.7876	-1.7848	-1.857	-1.398	-0.8592
	92.421	-2.6697	-0.7874	-1.7821	-1.8559	-1.3977	-0.9143
	92.543	-2.6553	-0.7863	-1.7786	-1.854	-1.3967	-0.9889
	92.603	-2.6483	-0.7842	-1.7775	-1.8516	-1.3952	-1.0314
	92.698	-2.636	-0.7825	-1.7737	-1.8499	-1.3931	-1.1056
	92.816	-2.6185	-0.7793	-1.7714	-1.8471	-1.3903	-1.1649
	92.941	-2.6007	-0.7774	-1.7709	-1.8461	-1.3884	-1.1841
	93.002	-2.5963	-0.7747	-1.7699	-1.8451	-1.3853	-1.213
	93.15	-2.5862	-0.7717	-1.7683	-1.8443	-1.3813	-1.2475
	93.245	-2.5799	-0.7696	-1.767	-1.8437	-1.3782	-1.2738
	93.363	-2.5719	-0.7669	-1.7652	-1.8429	-1.3741	-1.3086
	93.424	-2.5678	-0.7649	-1.7639	-1.8423	-1.3711	-1.3341
	93.545	-2.5599	-0.763	-1.7627	-1.8416	-1.3681	-1.3594
	93.637	-2.5541	-0.7599	-1.7608	-1.8404	-1.3633	-1.4005
	93.762	-2.5465	-0.7586	-1.7601	-1.8399	-1.3613	-1.4171
	93.853	-2.5413	-0.7562	-1.7588	-1.8389	-1.3575	-1.4492
	93.914	-2.538	-0.7537	-1.7575	-1.8381	-1.3537	-1.4806
	94.062	-2.5304	-0.7518	-1.7566	-1.8375	-1.3509	-1.5039
	94.157	-2.5259	-0.7493	-1.7555	-1.8367	-1.347	-1.5349
	94.278	-2.5205	-0.7481	-1.7549	-1.8365	-1.3451	-1.5497
	94.339	-2.518	-0.7455	-1.7538	-1.836	-1.3412	-1.58
	94.461	-2.5133	-0.7436	-1.7529	-1.8357	-1.3382	-1.6026
	94.548	-2.5101	-0.7416	-1.752	-1.8356	-1.335	-1.6255
	94.674	-2.5061	-0.7391	-1.7508	-1.8356	-1.331	-1.6544
	94.795	-2.5023	-0.7358	-1.7491	-1.8358	-1.3256	-1.6915
	94.887	-2.4999	-0.7352	-1.7488	-1.8359	-1.3245	-1.6985
	94.974	-2.4974	-0.7327	-1.7474	-1.8364	-1.3202	-1.7267
	95.095	-2.4946
