# Supplementary material for: In vitro construction of the COQ metabolon unveils the molecular determinants of coenzyme Q biosynthesis
Source: Nat Catal. Author manuscript; Available in PMC 2024 Feb 29. (PMC7615680; doi:10.1038/s41929-023-01087-z)
Supplement: Source Data [file EMS193170-supplement-Source_Data.zip › Source Data/41929_2023_1087_MOESM6_ESM.xlsx]

## Sheet: a
		GC				MS
	Analyte:	4b
	Sample:	500 ppm std		reaction		500 ppm std		reaction
		Time (min)	Intensity	Time (min)	Intensity	m/z	Intensity	m/z	Intensity
		3.00172	0	3.0402	383	50	264875	50	6842
		3.01472	154	3.05293	95	51	917394	51	33036
		3.02745	1059	3.06568	311	52	512965	52	12706
		3.04045	532	3.07868	223	53	1717327	53	39823
		3.0532	550	3.09142	181	54	289878	54	10857
		3.06593	412	3.11717	281	55	1298600	55	57697
		3.07893	424	3.13017	279	56	86447	56	29659
		3.09167	1119	3.19438	281	57	141761	57	96512
		3.10467	669	3.20712	38704	58	40055	58	7937
		3.11742	109	3.22012	27943	59	146086	59	14663
		3.13042	161	3.23287	32169	60	32371	60	11810
		3.14315	0	3.2456	27738	61	30252	61	93895
		3.15615	999	3.2586	24706	62	120511	62	3288
		3.1689	1339	3.27135	20326	63	389442	63	10758
		3.18163	166	3.28435	22884	64	258660	64	6894
		3.19463	901	3.29708	19987	65	1466011	65	50905
		3.20763	822	3.31008	18840	66	898051	66	23938
		3.22037	751	3.32282	16974	67	1530034	67	47457
		3.23312	668	3.33557	15892	68	506128	69	181106
		3.24612	710	3.34857	12646	69	5780554	70	132225
		3.25885	1362	3.3613	18132	70	298528	71	45141
		3.2716	0	3.3743	16942	71	377583	72	5303
		3.2846	864	3.38705	17884	72	59069	73	116670
		3.2976	332	3.40005	14710	73	50063	74	17543
		3.31033	740	3.41278	13545	74	186424	75	18071
		3.32307	1177	3.42552	17910	75	206055	76	39496
		3.33607	436	3.43852	16811	76	225814	77	107143
		3.34882	330	3.45127	15442	77	2927565	78	41545
		3.36182	147	3.46427	16005	78	1084956	79	67689
		3.37482	1133	3.477	12189	79	1900682	80	16528
		3.38755	728	3.49	10765	80	558374	81	40667
		3.4003	139	3.50275	2280	81	1003802	82	24448
		3.4133	292	3.51548	3032	82	448579	83	27062
		3.42603	227	3.52848	11768	83	193019	84	6157
		3.43878	620	3.54122	11790	84	122190	85	12425
		3.45178	657	3.55422	15551	85	185917	86	518
		3.46478	148	3.56697	13584	86	46135	87	9265
		3.47752	222	3.57997	14871	87	55716	88	15628
		3.49025	439	3.5927	11537	88	82099	89	14409
		3.50325	740	3.60545	15573	89	375495	90	1984
		3.516	437	3.61845	15026	91	1619813	91	64865
		3.52873	209	3.63118	11595	92	266798	92	7610
		3.54173	354	3.64418	12641	93	622074	93	38000
		3.55473	401	3.65692	11637	94	900637	94	25726
		3.56748	356	3.66992	13564	95	2211218	95	54262
		3.58022	1802	3.68267	12244	96	1516867	96	53647
		3.59322	0	3.6954	11128	97	652477	97	41594
		3.60595	1212	3.7084	10588	98	52864	98	6490
		3.6187	309	3.72115	11084	99	30052	99	4929
		3.6317	467	3.73415	14912	100	9027	100	1386
		3.6447	1087	3.74688	10677	101	81224	101	4125
		3.65743	839	3.75988	12512	102	242978	102	8518
		3.67018	301	3.77263	13729	103	862995	103	39521
		3.68318	560	3.78537	11011	104	403262	104	53279
		3.69592	386	3.79837	12424	105	1672617	105	91925
		3.70865	829	3.8111	13524	106	1201666	106	61633
		3.72165	0	3.8241	13616	107	2819534	107	100055
		3.73465	723	3.83685	13086	108	442921	108	20695
		3.7474	1056	3.84985	12253	109	1922981	109	67824
		3.76013	142	3.86258	13659	110	1448204	110	45957
		3.77313	498	3.87533	13260	111	336010	111	34171
		3.78588	408	3.88833	14048	112	63288	112	4630
		3.79888	547	3.90107	10362	113	147260	113	6948
		3.81162	550	3.91407	11466	115	1072797	114	2169
		3.82462	471	3.9268	12399	116	267945	115	49283
		3.83735	682	3.9398	12621	117	351335	116	13264
		3.85035	397	3.95255	12282	118	206945	117	36210
		3.8631	1259	3.96555	12737	119	789411	118	12623
		3.87583	723	3.97828	9855	120	188676	119	38383
		3.88883	0	3.99103	9626	121	828669	120	12125
		3.90158	982	4.00403	11510	122	1889307	121	51339
		3.91458	957	4.01703	13437	123	5953912	122	67408
		3.92732	1008	4.02977	11008	124	3399529	123	158436
		3.94032	150	4.0425	12418	125	4063204	124	97244
		3.95307	508	4.0555	9309	126	374658	125	110205
		3.9658	408	4.06825	11039	127	239562	126	14121
		3.9788	1686	4.08098	14810	128	289694	127	15312
		3.99153	564	4.09398	10368	129	577730	128	14371
		4.00453	175	4.10698	8877	130	159299	129	27226
		4.01753	0	4.11973	10137	131	820610	130	5583
		4.03028	1030	4.13247	9051	132	438432	131	38396
		4.04302	264	4.14547	15649	133	1374661	132	23849
		4.05602	631	4.1582	11198	134	745011	133	58692
		4.06877	850	4.17095	11370	135	506469	134	28529
		4.0815	372	4.18395	13061	136	221294	135	45943
		4.0945	942	4.19668	14922	137	1386555	136	23007
		4.1075	720	4.20968	14014	138	574672	137	109626
		4.12023	893	4.22243	12362	139	259507	138	28900
		4.13323	257	4.23517	10307	140	628292	139	15541
		4.14598	799	4.24817	14756	141	99654	140	12726
		4.15872	1208	4.26092	11380	142	29859	141	10847
		4.17172	706	4.27392	16113	143	348668	142	2551
		4.18472	1048	4.28665	13934	144	204548	143	21347
		4.19747	243	4.29965	13928	145	333302	144	11796
		4.2102	643	4.31238	15332	146	262585	145	38790
		4.2232	84	4.32513	12322	147	2176127	146	10999
		4.23593	924	4.33813	10555	148	581326	147	104047
		4.24868	191	4.35087	14475	149	680627	149	854103
		4.26168	1723	4.36387	12707	150	1852597	150	115375
		4.27468	905	4.37662	12940	151	6330017	151	179724
		4.28742	461	4.38962	16797	152	31620442	152	863113
		4.30017	510	4.40235	10165	153	16680549	153	398922
		4.31317	550	4.41508	12292	154	1498532	154	59729
		4.3259	0	4.42808	12260	155	158271	155	13297
		4.33863	891	4.44083	10714	156	25529	156	9729
		4.35163	153	4.45383	9589	157	238695	157	13609
		4.36463	822	4.46657	9707	158	111512	158	7174
		4.37738	626	4.47957	10835	159	483734	159	27357
		4.39012	0	4.49232	12214	160	810217	160	25083
		4.40312	274	4.50505	13897	161	2972579	161	97397
		4.41587	288	4.51805	9982	162	530629	162	19386
		4.4286	543	4.53078	11696	163	638462	163	33264
		4.4416	564	4.54378	13506	164	420568	164	13925
		4.4546	4624	4.55653	11316	165	1340448	165	44651
		4.46735	18204	4.56953	8853	166	501765	166	14828
		4.48008	7251	4.58227	9970	167	92577	167	22472
		4.49308	1376	4.59527	11603	168	11978	168	3487
		4.50582	819	4.60802	7017	169	473	169	2413
		4.51857	1829	4.62075	8750	170	349	170	1431
		4.53157	2579	4.63375	9043	171	968	171	1665
		4.54457	155	4.64675	283930	172	9805	172	2363
		4.5573	115	4.65948	2219103	173	101965	173	6517
		4.57005	417	4.67223	945944	174	152204	174	6021
		4.58305	438	4.68523	91287	175	812620	175	48996
		4.59578	1723	4.69797	46564	176	433595	176	19122
		4.60878	240	4.71072	53565	177	808435	177	44374
		4.62152	249	4.72372	48693	178	308826	178	18310
		4.63452	118	4.73672	43040	179	835676	179	36743
		4.64727	636	4.74945	46285	180	118216	180	6785
		4.66027	545	4.76218	47430	181	13379	181	11171
		4.673	922	4.7752	45863	182	89	182	1907
		4.68575	512	4.78793	41636	183	90	183	1099
		4.69875	1394	4.80067	42013	184	173	184	177
		4.71148	243	4.81367	40776	186	285	185	1667
		4.72448	404	4.82667	41926	187	1776	186	1228
		4.73722	941	4.83942	40567	188	9104	187	3343
		4.74997	927	4.85215	36219	189	93988	188	4128
		4.76297	784	4.86515	37794	190	55810	189	24536
		4.7757	1004	4.8779	40612	191	845339	190	12502
		4.7887	491	4.89063	39654	192	174287	191	80282
		4.80145	0	4.90363	41868	193	953788	192	70549
		4.81445	577	4.91663	38844	194	113904	193	52652
		4.82718	114	4.92937	36919	195	12510	194	6385
		4.84018	693	4.94212	27706	196	307	195	7291
		4.85292	1587	4.95512	35873	197	308	196	2581
		4.86567	933	4.96785	36130	199	1194	197	10820
		4.87867	141	4.9806	34039	200	721	198	2824
		4.8914	157	4.9936	37063	201	1685	199	110312
		4.9044	135	5.0066	35372	202	1466	200	16034
		4.91715	542	5.01933	32212	203	18323	201	3127
		4.93015	1031	5.03207	30189	204	37243	202	1471
		4.94288	241	5.04507	30903	205	92400	203	4374
		4.95563	1121	5.05782	32514	206	219839	204	5395
		4.96863	837	5.07055	33899	208	23850250	205	25718
		4.98137	889	5.08355	31068	209	2852038	206	24083
		4.99437	1048	5.09655	29374	210	319613	207	82706
		5.0071	575	5.1093	16412	211	22925	208	725206
		5.0201	598	5.12203	16541	212	1174	209	87473
		5.03285	0	5.13503	15962	216	172	210	10805
		5.04558	888	5.14777	20887	217	83	211	1035
		5.05858	949	5.16052	14272	220	194	213	936
		5.07133	396	5.17352	14724	222	327	214	904
		5.08433	0	5.18652	17113	223	111	215	495
		5.09707	589	5.19925	18101	225	61	216	583
		5.11007	0	5.212	18737	226	82	217	752
		5.1228	252	5.225	13404	231	124	218	710
		5.1358	198	5.23773	13745	233	145	219	1838
		5.14855	287	5.25047	11015	238	78	220	1470
		5.16128	260	5.26347	14554	245	195	221	4604
		5.17428	361	5.27647	13187	246	170	222	3297
		5.18728	189	5.28922	13737	247	42	223	30129
		5.20003	698	5.30195	14964	251	18	224	8744
		5.21277	0	5.31495	13309	257	249	225	1237
		5.22577	0	5.3277	13918	261	276	226	1408
		5.2385	98	5.34043	14174	264	78	227	302
		5.25125	598	5.35343	14914	266	219	228	681
		5.26425	437	5.36643	14289	268	191	229	348
		5.27725	286	5.37918	14640	272	190	231	910
		5.28998	154	5.39192	10414	273	205	232	678
		5.30273	275	5.40492	10643	282	57	233	855
		5.31573	674	5.41765	10541	283	480	234	624
		5.32847	578	5.4304	14931	284	57	235	1053
		5.3412	681	5.4434	11383	291	170	236	1722
		5.3542	368	5.4564	12083	296	281	238	798
		5.3672	542	5.46913	11186	305	142	239	954
		5.37995	240	5.48188	11611	324	191	241	1080
		5.39268	0	5.49488	10781	325	181	242	111
		5.40568	192	5.50762	13260	328	441	244	539
		5.41843	369	5.52035	9330	342	120	245	2562
		5.43117	0	5.53335	13571	346	160	246	914
		5.44417	323	5.54635	11989	378	67	247	1118
		5.45717	0	5.5591	8558	389	399	249	4523
		5.46992	596	5.57183	9593	405	750	251	1539
		5.48265	0	5.58483	12477	459	219	252	120
		5.49565	284	5.59758	8268	467	113	253	14910
		5.50838	0	5.61032	9487	476	208	254	1742
		5.52113	159	5.62332	11706	480	73	255	1219
		5.53413	298	5.63632	10268	490	89	257	176
		5.54713	813	5.64905	11361	504	182	258	86
		5.55987	216	5.6618	10756	512	180	259	146
		5.57287	0	5.6748	10354	517	103	260	10470
		5.58562	129	5.68753	8673	537	168	262	174
		5.59835	85	5.70053	11265	551	518	263	151
		5.61135	277	5.71353	10975	268	129	264	336
		5.62435	0	5.72628	11688	270	332	265	2999
		5.63708	113	5.73902	12987	271	450	266	445
		5.64983	160	5.75202	9987	272	94	267	4325
		5.66283	0	5.76475	9775	273	1743	268	1734
		5.67557	346	5.7775	11743	274	525	269	1391
		5.68832	146	5.7905	8555	275	357	270	691
		5.70132	744	5.8035	12509	277	224	271	662
		5.71432	0	5.81623	7684	279	64	273	79
		5.72705	839	5.82898	11297	280	676	274	301
		5.73978	172	5.84198	9535	281	7188	275	142
		5.75278	0	5.85472	10392	282	476	278	279
		5.76553	98	5.86747	9427	283	1217	279	324
		5.77853	578	5.88047	7580	285	508	280	594
		5.79127	0	5.89347	8005	286	172	281	33521
		5.80427	133	5.9062	7884	287	419	282	5945
		5.81702	201	5.91893	9592	288	113	283	4831
		5.83002	213	5.93193	10088	289	289	284	494
		5.84275	0	5.94468	8051	291	980	285	415
		5.85548	832	5.95742	7712	292	1127	290	247
		5.86848	295	5.97042	8924	293	1051	293	663
		5.88123	1653	5.98342	8051	295	1559	295	402
		5.89423	0	5.99617	9397	297	828	296	133
		5.90697	200	6.0089	8630	298	274	297	144
		5.91997	315	6.0219	11232	299	377	298	236
		5.93272	444	6.03463	8278	301	273	301	241
		5.94545	488	6.04738	9794	303	181	303	151
		5.95845	294	6.06038	6904	304	95	304	192
		5.9712	284	6.07338	10072	305	1196	307	200
		5.9842	0	6.08612	9943	306	680	309	240
		5.99693	0	6.09887	11688	308	123	311	588
		6.00993	185	6.11187	10172	309	424	312	767
		6.02267	0	6.1246	9497	311	859	313	694
		6.03542	0	6.13733	7558	312	201	314	228
		6.04842	304	6.15033	7934	313	509	315	1778
		6.06115	705	6.16333	7232	315	1044	318	507
		6.07415	117	6.17608	8948	317	269	319	174
		6.0869	465	6.18882	8751	319	211	322	155
		6.0999	343	6.20182	10389	321	119	323	111
		6.11263	0	6.21457	9032	325	518	325	6311
		6.12537	0	6.2273	7722	326	602	326	2132
		6.13837	546	6.2403	7246	327	4141	327	14933
		6.15112	305	6.2533	9326	328	1897	328	3507
		6.16412	375	6.26603	7097	329	637	329	809
		6.17685	0	6.27878	7795	332	95	330	657
		6.18985	260	6.29178	4702	333	356	331	1679
		6.2026	97	6.30452	8042	339	561	332	650
		6.2156	0	6.31727	7076	340	129	333	514
		6.22833	0	6.33027	7939	341	3397	337	516
		6.24107	315	6.34327	7266	342	138	340	430
		6.25407	0	6.356	7236	343	494	341	18705
		6.26707	0	6.36875	9790	349	253	342	2904
		6.27982	0	6.38175	7984	352	276	343	2722
		6.29255	163	6.39448	10255	353	131	344	402
		6.30555	0	6.40722	8545	355	2307	346	190
		6.3183	0	6.42022	8055	356	841	354	315
		6.33103	716	6.43322	6542	357	344	355	6399
		6.34403	189	6.44597	6691	358	188	356	1436
		6.35703	0	6.4587	7465	361	261	357	1269
		6.36977	0	6.4717	8805	364	172	358	599
		6.38252	0	6.48445	10113	365	137	359	176
		6.39552	0	6.49718	8613	370	321	363	217
		6.40825	0	6.51018	6586	372	230	364	115
		6.421	0	6.52318	9389	373	206	371	402
		6.434	88	6.53592	8046	375	126	375	141
		6.447	829	6.54867	8105	377	560	377	339
		6.45973	498	6.56167	9038	378	677	378	265
		6.47248	421	6.5744	9674	379	118	382	235
		6.48548	0	6.5874	4767	382	183	383	616
		6.49822	0	6.60015	5986	386	192	384	96
		6.51095	0	6.61315	9985	387	199	386	611
		6.52395	0	6.62588	7175	388	114	387	477
		6.53695	0	6.63888	6223	389	352	388	432
		6.5497	243	6.65162	6512	395	104	389	950
		6.56243	408	6.66437	7770	401	315	390	409
		6.57543	0	6.6771	10441	402	641	391	108
		6.58818	595	6.6901	6746	403	424	392	458
		6.60092	220	6.7031	7310	404	873	396	95
		6.61392	0	6.71585	8376	405	1934	399	314
		6.62692	352	6.72858	8843	406	776	400	256
		6.63965	0	6.74158	8319	407	940	401	3198
		6.6524	0	6.75432	6995	409	355	402	209
		6.6654	0	6.76707	7404	411	157	403	1651
		6.67813	171	6.78007	9238	415	789	404	114
		6.69113	459	6.79307	5926	416	289	405	3060
		6.70388	0	6.8058	6101	417	366	407	493
		6.71688	572	6.81855	8165	418	439	412	274
		6.72962	654	6.83155	9117	425	160	413	156
		6.74262	190	6.84428	6182	429	991	414	96
		6.75535	191	6.85728	4835	431	110	415	1815
		6.7681	510	6.87003	11452	432	227	416	215
		6.7811	316	6.88303	6342	433	244	417	820
		6.7941	428	6.89577	9346	443	172	429	3316
		6.80683	324	6.90877	4910	453	170	430	763
		6.81958	292	6.9215	5944	462	409	431	607
		6.83258	0	6.93425	8894	463	263	432	545
		6.84532	230	6.94725	7166	465	218	439	273
		6.85805	0	6.95998	6349	470	390	441	303
		6.87105	0	6.97298	7298	478	111	449	126
		6.88405	301	6.98573	9591	479	895	451	419
		6.8968	250	6.99873	8417	489	247	452	127
		6.90953	863	7.01147	6932	493	157	453	104
		6.92253	125	7.0242	8304	503	394	457	194
		6.93528	113	7.0372	9178	504	125	459	204
		6.94802	616	7.04995	10610	506	230	461	1863
		6.96102	130	7.06295	7939	519	173	462	445
		6.97402	451	7.07568	7742	533	319	463	427
		6.98677	302	7.08868	8559	534	159	467	163
		6.9995	0	7.10143	7074	535	163	470	394
		7.0125	692	7.11417	3841	550	188	473	222
		7.02523	1170	7.12717	7230	552	165	475	1027
		7.03798	0	7.1399	8103	557	79	476	279
		7.05098	237	7.1529	10028	563	131	477	873
		7.06398	0	7.16565	7326	564	148	479	1957
		7.07672	933	7.17865	5110	566	370	483	123
		7.08947	0	7.19138	6269	611	144	490	374
		7.10247	0	7.20413	6454			491	539
		7.1152	255	7.21713	9620			492	483
		7.12793	0	7.22987	9333			493	344
		7.14093	0	7.24287	8187			504	421
		7.15393	117	7.2556	5649			517	284
		7.16668	333	7.2686	6775			519	183
		7.17942	662	7.28135	9141			522	220
		7.19242	253	7.29408	6013			529	61
		7.20517	551	7.30708	7480			531	100
		7.21817	659	7.31983	9124			533	113
		7.2309	0	7.33283	10310			534	238
		7.2439	552	7.34557	21502			536	191
		7.25663	630	7.35857	14137			549	148
		7.26963	0	7.3713	12275			553	192
		7.28238	0	7.38405	10271			558	149
		7.29512	149	7.39705	7778			564	149
		7.30812	0	7.40978	8874			566	116
		7.32087	76	7.42278	13714			577	218
		7.33387	465	7.43553	10562			591	112
		7.3466	164	7.44853	8949			593	316
		7.3596	754	7.46127	9451			606	166
		7.37233	325	7.47402	8412			609	132
		7.38508	0	7.48702	9713			613	212
		7.39808	352	7.49975	12493
		7.41082	326	7.51275	12679
		7.42382	0	7.52548	9926
		7.43657	244	7.53848	7795
		7.44957	0	7.55123	9494
		7.4623	0	7.56397	8273
		7.47503	172	7.57697	8722
		7.48803	0	7.58972	7551
		7.50078	113	7.60272	7400
		7.51378	457	7.61545	6708
		7.52652	180	7.62845	8192
		7.53952	273	7.64118	8171
		7.55227	0	7.65393	7029
		7.565	435	7.66693	7616
		7.578	0	7.67967	6294
		7.59075	271	7.69267	9041
		7.60375	467	7.70542	7658
		7.61648	0	7.71842	6282
		7.62948	0	7.73115	7420
		7.64222	0	7.74388	7315
		7.65497	450	7.75688	8433
		7.66797	288	7.76963	7394
		7.6807	289	7.78263	7222
		7.6937	0	7.79537	9354
		7.70645	0	7.80812	7128
		7.71945	317	7.82112	8037
		7.73218	0	7.83385	5032
		7.74518	0	7.84658	6220
		7.75792	447	7.85958	5602
		7.77067	108	7.87258	6118
		7.78367	0	7.88533	7528
		7.79667	441	7.89807	10004
		7.8094	0	7.91107	8406
		7.82215	115	7.92382	8701
		7.83515	0	7.93655	10015
		7.84788	573	7.94955	9253
		7.86062	207	7.9623	7896
		7.87362	237	7.9753	9821
		7.88662	108	7.98803	8984
		7.89937	197	8.00077	7595
		7.9121	225	8.01377	9047
		7.9251	0	8.02652	6284
		7.93785	0	8.03925	8223
		7.95058	313	8.05225	8662
		7.96358	297	8.06525	7950
		7.97658	0	8.078	6938
		7.98932	144	8.09073	9671
		8.00207	384	8.10373	7854
		8.01507	0	8.11647	4846
		8.0278	139	8.12922	8174
		8.04055	136	8.14222	8007
		8.05355	154	8.15522	8966
		8.06655	147	8.16795	6209
		8.07928	217	8.1807	4428
		8.09203	348	8.1937	8627
		8.10503	235	8.20643	6969
		8.11777	652	8.21917	5349
		8.13077	0	8.23217	7298
		8.1435	0	8.24492	9129
		8.1565	618	8.25792	8244
		8.16925	0	8.27065	6089
		8.18198	0	8.2834	8759
		8.19498	208	8.2964	4252
		8.20773	0	8.30913	8817
		8.22073	0	8.32213	10482
		8.23373	0	8.33487	9138
		8.24647	0	8.34787	5281
		8.2592	0	8.36062	6550
		8.2722	437	8.37335	6062
		8.28495	0	8.38635	8474
		8.29768	0	8.3991	9299
		8.31068	572	8.4121	5995
		8.32368	0	8.42483	6220
		8.33643	0	8.43783	9267
		8.34917	608	8.45058	6183
		8.36217	449	8.46332	7106
		8.3749	521	8.47632	5669
		8.38765	0	8.48905	9226
		8.40065	176	8.50205	9080
		8.41365	189	8.5148	9727
		8.42638	243	8.5278	8936
		8.43938	200	8.54053	7857
		8.45213	0	8.55328	11238
		8.46487	0	8.56628	26812
		8.47787	308	8.57902	62700
		8.4906	85	8.59202	106746
		8.5036	205	8.60475	82386
		8.51635	134	8.61775	48982
		8.52935	283	8.6305	40130
		8.54208	0	8.64323	28045
		8.55483	275	8.65623	24349
		8.56783	0	8.66898	20821
		8.58057	440	8.68198	16622
		8.59357	102	8.69472	16353
		8.60632	0	8.70772	15498
		8.61932	174	8.72045	12284
		8.63205	0	8.7332	9314
		8.64478	841	8.7462	12269
		8.65778	343	8.75893	14018
		8.67053	248	8.77193	7556
		8.68353	0	8.78468	13791
		8.69627	80	8.79742	10719
		8.70927	0	8.81042	9015
		8.72202	0	8.82315	9261
		8.73475	221	8.8359	7708
		8.74775	274	8.8489	7258
		8.76048	195	8.8619	10767
		8.77348	411	8.87463	12536
		8.78623	0	8.88738	9503
		8.79923	467	8.90038	8070
		8.81197	217	8.91312	6244
		8.82472	404	8.92585	9521
		8.83772	274	8.93887	8093
		8.85045	0	8.95187	8604
		8.86345	411	8.9646	6685
		8.87618	218	8.97733	8144
		8.88918	395	8.99033	6483
		8.90193	247	9.00308	4523
		8.91493	281	9.01582	7878
		8.92767	143	9.02882	8904
		8.94042	0	9.04157	7592
		8.95342	167	9.05457	6624
		8.96615	165	9.0673	6307
		8.97915	0	9.08003	8387
		8.99188	0	9.09303	8837
		9.00488	38	9.10578	7285
		9.01763	260	9.11852	8244
		9.03037	410	9.13152	10705
		9.04337	185	9.14452	9193
		9.05637	0	9.15727	6135
		9.06912	0	9.17	10169
		9.08185	545	9.183	9261
		9.09485	0	9.19573	7541
		9.1076	461	9.20848	7048
		9.12033	0	9.22148	9055
		9.13333	143	9.23448	7902
		9.14633	503	9.24722	10487
		9.15907	216	9.25997	6508
		9.17182	139	9.2727	12967
		9.18482	0	9.2857	8795
		9.19755	0	9.29843	5906
		9.2103	0	9.31143	7609
		9.2233	539	9.32418	9807
		9.2363	0	9.33718	8704
		9.24903	416	9.34992	8631
		9.26177	219	9.36292	8113
		9.27477	154	9.37567	7430
		9.28752	0	9.3884	7457
		9.30025	0	9.4014	8435
		9.31325	133	9.4144	9881
		9.32625	204	9.42713	10269
		9.339	149	9.43988	6944
		9.35173	347	9.45288	7538
		9.36473	76	9.46562	9449
		9.37747	157	9.47837	6710
		9.39022	354	9.49137	5488
		9.40322	288	9.50437	8277
		9.41622	391	9.5171	7613
		9.42895	0	9.52985	6367
		9.4417	0	9.54285	9011
		9.4547	0	9.55558	8608
		9.46743	455	9.56832	7593
		9.48017	363	9.58132	6893
		9.49317	115	9.59432	8934
		9.50617	0	9.60707	11260
		9.51892	179	9.6198	11651
		9.53165	0	9.6328	8247
		9.54465	0	9.64555	7877
		9.5574	115	9.65828	4254
		9.57013	671	9.67128	7162
		9.58313	300	9.68428	8366
		9.59613	199	9.69702	10494
		9.60888	525	9.70977	8035
		9.62162	0	9.72277	5575
		9.63462	275	9.7355	8796
		9.64735	0	9.74825	5741
		9.66035	144	9.76125	10017
		9.67335	136	9.77425	9611
		9.6861	190	9.78698	9225
		9.69883	535	9.79972	9434
		9.71183	0	9.81272	9563
		9.72458	201	9.82547	6839
		9.73732	335	9.8382	8329
		9.75032	0	9.8512	6299
		9.76305	305	9.8642	6578
		9.77605	241	9.87695	4677
		9.7888	0	9.88995	9422
		9.80153	114	9.90268	10395
		9.81453	157	9.91542	8051
		9.82728	193	9.92842	10440
		9.84028	74	9.94117	10947
		9.85302	408	9.95417	7548
		9.86602	0	9.9669	6463
		9.87875	0	9.9799	7043
		9.89175	180	9.99265	7705
		9.9045	194	10.0054	7631
		9.91723	511	10.0184	6955
		9.93023	0	10.0314	7314
		9.94323	0	10.0441	7373
		9.95598	385	10.0569	7874
		9.96872	96	10.0699	8173
		9.98172	227	10.0826	9565
		9.99445	249	10.0956	8185
		10.0072	380	10.1083	10604
		10.0202	384	10.1213	10167
		10.0332	128	10.1341	11540
		10.0459	257	10.1468	10361
		10.0587	699	10.1598	8748
		10.0717	0	10.1726	11122
		10.0844	0	10.1856	9922
		10.0971	0	10.1983	9469
		10.1102	308	10.2113	11114
		10.1232	249	10.2241	7212
		10.1359	0	10.237	9383
		10.1486	196	10.2498	9190
		10.1616	333	10.2625	8651
		10.1744	478	10.2755	10625
		10.1874	144	10.2883	8906
		10.2001	239	10.3013	9821
		10.2131	120	10.314	6365
		10.2259	387	10.327	8043
		10.2389	330	10.3398	7796
		10.2516	0	10.3525	8301
		10.2643	829	10.3655	9299
		10.2773	0	10.3782	8167
		10.2901	346	10.3912	5416
		10.3031	196	10.404	6133
		10.3158	0	10.417	8502
		10.3288	290	10.4297	10042
		10.3416	254	10.4424	11475
		10.3543	190	10.4555	8875
		10.3673	121	10.4682	10886
		10.38	470	10.4812	5806
		10.393	0	10.4939	11095
		10.4058	120	10.5069	5580
		10.4188	337	10.5197	4895
		10.4315	488	10.5324	6352
		10.4443	0	10.5454	9539
		10.4573	110	10.5581	6211
		10.47	0	10.5711	4427
		10.483	0	10.5839	6644
		10.4957	0	10.5969	6216
		10.5087	0	10.6096	6202
		10.5215	466	10.6226	5006
		10.5342	406	10.6354	6292
		10.5472	0	10.6481	5837
		10.56	395	10.6611	7456
		10.573	0	10.6741	6811
		10.5857	338	10.6868	6351
		10.5987	266	10.6996	4381
		10.6114	0	10.7126	5205
		10.6242	0	10.7253	7207
		10.6372	144	10.7381	5868
		10.6499	0	10.7511	5796
		10.6629	152	10.7641	5851
		10.6759	1043	10.7768	6200
		10.6887	257	10.7896	8061
		10.7014	418	10.8026	5531
		10.7144	209	10.8153	6345
		10.7271	0	10.828	10382
		10.7399	323	10.841	7598
		10.7529	328	10.854	3401
		10.7659	138	10.8668	5982
		10.7786	0	10.8795	6820
		10.7914	0	10.8925	7094
		10.8044	224	10.9053	10941
		10.8171	379	10.918	8224
		10.8299	307	10.931	16668
		10.8429	0	10.944	12327
		10.8559	0	10.9567	7540
		10.8686	173	10.9695	7505
		10.8813	0	10.9825	8050
		10.8943	219	10.9952	4963
		10.9071	0	11.0079	6546
		10.9198	424	11.0209	4203
		10.9328	720	11.034	5562
		10.9458	134	11.0467	6262
		10.9586	379	11.0594	7709
		10.9713	0	11.0724	7606
		10.9843	0	11.0852	4306
		10.997	0	11.0982	7260
		11.01	0	11.1112	4019
		11.0228	340	11.1239	5101
		11.0358	0	11.1366	5589
		11.0485	124	11.1496	8218
		11.0615	482	11.1624	6625
		11.0742	497	11.1751	5865
		11.087	0	11.1881	7276
		11.1	430	11.2011	7130
		11.113	223	11.2139	5189
		11.1257	303	11.2266	6033
		11.1385	197	11.2396	5342
		11.1515	0	11.2523	7128
		11.1642	134	11.2651	7902
		11.1769	150	11.2781	4477
		11.1899	228	11.2911	4691
		11.2029	0	11.3038	5360
		11.2157	0	11.3166	6653
		11.2284	246	11.3296	7853
		11.2414	158	11.3423	4587
		11.2542	0	11.3551	4429
		11.2669	370	11.3681	3419
		11.2799	151	11.3811	6375
		11.2929	175	11.3938	8043
		11.3056	134	11.4065	4156
		11.3184	159	11.4195	4133
		11.3314	0	11.4323	6451
		11.3441	0	11.445	7387
		11.3569	337	11.458	5763
		11.3699	569	11.471	7434
		11.3829	523	11.4838	5676
		11.3956	321	11.4965	5199
		11.4084	0	11.5095	5089
		11.4214	278	11.5222	6289
		11.4341	0	11.535	7275
		11.4468	299	11.548	8795
		11.4598	166	11.561	6634
		11.4728	128	11.5737	5422
		11.4856	348	11.5864	7569
		11.4986	0	11.5994	8747
		11.5113	0	11.6122	5940
		11.5241	0	11.6252	6468
		11.5371	152	11.6379	4218
		11.5498	1242	11.6509	6188
		11.5628	186	11.6637	7581
		11.5755	0	11.6767	8657
		11.5885	137	11.6894	5900
		11.6013	0	11.7021	8212
		11.614	0	11.7151	6879
		11.627	1075	11.7279	8027
		11.6397	249	11.7409	6882
		11.6527	374	11.7536	10520
		11.6655	0	11.7666	9437
		11.6785	0	11.7794	4846
		11.6912	0	11.7921	6400
		11.704	876	11.8051	5487
		11.717	0	11.8178	6867
		11.7297	232	11.8308	5242
		11.7427	119	11.8436	7363
		11.7554	0	11.8566	9347
		11.7684	0	11.8693	8945
		11.7812	144	11.8821	7566
		11.7939	546	11.8951	7301
		11.8069	0	11.9078	6671
		11.8197	264	11.9208	10700
		11.8327	461	11.9336	6300
		11.8454	180	11.9466	4584
		11.8584	0	11.9593	8710
		11.8712	644	11.972	6254
		11.8839	395	11.985	8048
		11.8969	171	11.9978	5847
		11.9096	145	12.0108	7108
		11.9226	0	12.0235	5207
		11.9354	166	12.0365	7727
		11.9484	0	12.0493	6388
		11.9611	1033	12.062	5910
		11.9741	318	12.075	5626
		11.9869	106	12.0877	6294
		11.9996	329	12.1007	6186
		12.0126	325	12.1135	4579
		12.0256	0	12.1265	6672
		12.0383	143	12.1392	2601
		12.0511	0	12.152	4238
		12.0641	375	12.165	4266
		12.0768	0	12.1777	8213
		12.0895	0	12.1907	7827
		12.1026	144	12.2034	5110
		12.1156	0	12.2164	7454
		12.1283	0	12.2292	5926
		12.141	174	12.2419	4182
		12.154	306	12.2549	6441
		12.1668	653	12.2677	6633
		12.1798	356	12.2807	9685
		12.1928	0	12.2934	9334
		12.2055	289	12.3064	7249
		12.2182	173	12.3191	9535
		12.2312	174	12.3321	9450
		12.244	310	12.3449	7418
		12.2567	347	12.3576	7337
		12.2697	0	12.3706	8157
		12.2827	0	12.3836	7324
		12.2955	132	12.3964	6976
		12.3082	0	12.4091	5828
		12.3212	0	12.4221	7373
		12.3339	0	12.4348	7298
		12.3467	347	12.4476	4503
		12.3597	181	12.4606	11157
		12.3727	771	12.4736	7200
		12.3854	156	12.4863	8605
		12.3982	183	12.4991	5559
		12.4112	738	12.5121	4813
		12.4239	0	12.5248	5887
		12.4369	0	12.5378	10761
		12.4497	0	12.5508	8204
		12.4627	488	12.5635	7338
		12.4754	214	12.5763	8804
		12.4881	425	12.5893	7854
		12.5011	162	12.602	5583
		12.5139	147	12.6148	7679
		12.5269	164	12.6278	9621
		12.5396	518	12.6408	8809
		12.5526	0	12.6535	8151
		12.5654	0	12.6662	10028
		12.5784	537	12.6792	6992
		12.5911	448	12.692	9100
		12.6038	346	12.7047	5652
		12.6168	266	12.7177	9460
		12.6296	141	12.7307	4586
		12.6426	188	12.7435	6379
		12.6553	1359	12.7562	9519
		12.6683	189	12.7692	5102
		12.6811	353	12.782	4094
		12.6938	226	12.7947	5899
		12.7068	0	12.8077	9522
		12.7195	673	12.8207	8073
		12.7325	319	12.8334	5786
		12.7453	0	12.8462	6586
		12.7583	564	12.8592	6624
		12.771	742	12.8719	6885
		12.784	381	12.8847	7820
		12.7967	238	12.8977	6246
		12.8095	0	12.9107	8540
		12.8225	107	12.9234	10758
		12.8355	246	12.9361	9443
		12.8482	464	12.9491	11036
		12.861	0	12.9619	8663
		12.874	281	12.9749	7681
		12.8867	0	12.9876	11360
		12.8994	337	13.0006	7942
		12.9124	391	13.0134	8745
		12.9254	600	13.0264	8638
		12.9382	0	13.0391	8461
		12.9512	154	13.0518	10706
		12.9639	510	13.0648	8751
		12.9767	0	13.0776	10279
		12.9897	100	13.0906	8589
		13.0027	0	13.1033	8446
		13.0154	0	13.1163	9647
		13.0282	0	13.129	9815
		13.0412	0	13.1418	8617
		13.0539	0	13.1548	8728
		13.0666	0	13.1675	6892
		13.0796	502	13.1805	9016
		13.0926	0	13.1933	10132
		13.1054	339	13.2063	12023
		13.1181	366	13.219	11488
		13.1311	0	13.2317	9033
		13.1439	199	13.2447	9144
		13.1566	116	13.2575	9335
		13.1696	451	13.2705	7314
		13.1826	450	13.2832	8296
		13.1953	400	13.2962	7695
		13.2081	582	13.309	7750
		13.2211	147	13.3217	7329
		13.2338	117	13.3347	9551
		13.2468	0	13.3475	10206
		13.2596	208	13.3605	5616
		13.2726	402	13.3732	6451
		13.2853	0	13.3862	11428
		13.2983	134	13.3989	7242
		13.311	187	13.4119	9311
		13.3238	322	13.4247	8843
		13.3368	0	13.4374	10036
		13.3495	275	13.4504	9115
		13.3625	182	13.4634	9714
		13.3753	684	13.4762	8894
		13.3883	0	13.4889	4665
		13.401	310	13.5019	9102
		13.4137	0	13.5146	6625
		13.4267	132	13.5274	8085
		13.4395	1051	13.5404	7037
		13.4525	152	13.5534	7687
		13.4652	0	13.5661	8590
		13.4782	0	13.5788	11793
		13.491	588	13.5919	8295
		13.5037	0	13.6046	7213
		13.5167	0	13.6173	6121
		13.5294	491	13.6303	8896
		13.5424	348	13.6433	6054
		13.5552	113	13.6561	7080
		13.5682	199	13.6688	7021
		13.5809	0	13.6818	6147
		13.5939	194	13.6945	6347
		13.6067	301	13.7073	6852
		13.6194	98	13.7203	5829
		13.6324	111	13.7333	8077
		13.6454	0	13.746	12559
		13.6581	79	13.7588	9103
		13.6709	174	13.7718	10473
		13.6839	0	13.7845	9563
		13.6966	666	13.7973	7466
		13.7094	310	13.8102	9306
		13.7224	587	13.8232	4373
		13.7354	189	13.836	10845
		13.7481	173	13.8487	5760
		13.7608	106	13.8617	7517
		13.7738	0	13.8745	9492
		13.7866	393	13.8872	7678
		13.7993	234	13.9002	9785
		13.8123	0	13.9132	6778
		13.8253	110	13.926	6275
		13.8381	144	13.9387	8749
		13.8508	0	13.9517	8386
		13.8638	156	13.9644	8975
		13.8765	248	13.9774	9257
		13.8893	860	13.9902	9362
		13.9023	160	14.0032	6543
		13.9153	0	14.0159	4853
		13.928	239	14.0287	6096
		13.9408	0	14.0417	8485
		13.9538	0	14.0544	7966
		13.9665	297	14.0674	5928
		13.9793	229	14.0801	7496
		13.9923	0	14.0931	7623
		14.0053	0	14.1059	6833
		14.018	156	14.1186	7525
		14.0307	166	14.1316	7403
		14.0437	417	14.1443	5880
		14.0565	0	14.1571	8584
		14.0695	809	14.1701	7160
		14.0822	218	14.1831	6976
		14.0952	441	14.1958	9712
		14.108	0	14.2086	4280
		14.121	0	14.2216	8437
		14.1337	221	14.2343	7016
		14.1464	458	14.247	8639
		14.1594	877	14.26	9744
		14.1724	502	14.273	9450
		14.1852	0	14.2858	9095
		14.1979	152	14.2988	9259
		14.2109	0	14.3115	11480
		14.2236	130	14.3243	14636
		14.2364	121	14.3373	8257
		14.2494	0	14.3503	8318
		14.2624	303	14.363	7436
		14.2751	0	14.3758	8030
		14.2879	0	14.3887	10158
		14.3009	115	14.4015	10184
		14.3136	0	14.4142	9194
		14.3263	658	14.4272	9327
		14.3393	146	14.44	8438
		14.3523	331	14.453	5799
		14.3651	85	14.4657	9511
		14.3778	573	14.4785	10204
		14.3908	139	14.4915	9108
		14.4036	455	14.5042	11414
		14.4163	144	14.5169	9392
		14.4293	444	14.5299	10373
		14.4423	91	14.5429	11389
		14.455	0	14.5557	10566
		14.4678	0	14.5687	11446
		14.4808	1220	14.5814	13153
		14.4935	204	14.5942	13390
		14.5065	0	14.6072	16728
		14.5193	189	14.6202	10717
		14.5323	129	14.6329	9028
		14.545	173	14.6456	9373
		14.558	785	14.6586	7306
		14.5708	124	14.6714	8527
		14.5835	215	14.6841	8463
		14.5965	389	14.6971	10775
		14.6092	380	14.7098	9442
		14.6222	0	14.7228	9611
		14.635	0	14.7356	7882
		14.648	124	14.7483	11126
		14.6607	615	14.7613	8485
		14.6735	526	14.7741	9573
		14.6865	73	14.7868	11267
		14.6992	137	14.7998	11380
		14.7122	368	14.8128	9943
		14.7252	164	14.8255	8098
		14.7379	622	14.8383	8544
		14.7507	224	14.8513	10281
		14.7637	482	14.864	9409
		14.7764	306	14.877	9314
		14.7891	0	14.8898	5958
		14.8021	300	14.9028	8779
		14.8151	335	14.9155	10749
		14.8279	0	14.9285	8729
		14.8406	223	14.9413	7876
		14.8536	192	14.954	9131
		14.8664	950	14.967	11290
		14.8791	569	14.98	10946
		14.8921	0	14.9927	9226
		14.9051	301	15.0055	13393
		14.9178	167	15.0185	13263
		14.9306	124	15.0312	11565
		14.9436	275	15.044	9174
		14.9563	733	15.057	10662
		14.9691	0	15.0697	6954
		14.9821	0	15.0827	10886
		14.9951	653	15.0954	9973
		15.0078	606	15.1082	10521
		15.0206	195	15.1212	11500
		15.0335	164	15.1339	11110
		15.0463	175	15.1466	9323
		15.059	616	15.1596	11207
		15.072	972	15.1727	11248
		15.085	388	15.1854	9362
		15.0978	0	15.1981	11620
		15.1105	179	15.2111	10715
		15.1235	594	15.2239	8026
		15.1363	158	15.2369	12620
		15.1493	98	15.2499	10699
		15.1623	0	15.2626	14958
		15.175	253	15.2754	23707
		15.1877	187	15.2884	18211
		15.2007	320	15.3011	9869
		15.2135	195	15.3138	13244
		15.2262	435	15.3268	13174
		15.2392	0	15.3396	13504
		15.2522	131	15.3526	11679
		15.265	646	15.3653	9677
		15.2777	380	15.3781	12177
		15.2907	707	15.3911	11338
		15.3034	448	15.4038	9560
		15.3162	0	15.4165	12601
		15.3292	616	15.4295	10238
		15.3422	185	15.4425	12545
		15.3549	173	15.4553	10028
		15.3676	620	15.468	8864
		15.3806	633	15.481	13006
		15.3934	407	15.4938	6616
		15.4061	0	15.5065	5176
		15.4191	0	15.5195	1799
		15.4321	448	15.5325	8338
		15.4449	0	15.5452	12352
		15.4576	406	15.5582	11501
		15.4706	0	15.571	6377
		15.4833	435	15.5837	4041
		15.4961	484	15.5967	2827
		15.5091	429	15.6097	2706
		15.5221	0	15.6225	2219
		15.5348	197	15.6352	2694
		15.5476	670	15.6482	1220
		15.5606	637	15.6609	1276
		15.5733	347	15.6737	2335
		15.5861	377	15.6867	2029
		15.5991	458	15.6997	381
		15.612	443	15.7124	1879
		15.6248	0	15.7252	1325
		15.6375	387	15.7382	1493
		15.6505	144	15.7509	3010
		15.6633	817	15.7637	1733
		15.676	135	15.7767	8307
		15.689	267	15.7896	11308
		15.702	237	15.8024	10974
		15.7148	0	15.8151	8054
		15.7278	0	15.8281	10652
		15.7405	246	15.8409	9718
		15.7532	212	15.8536	10850
		15.7662	142	15.8666	10676
		15.779	117	15.8796	10733
		15.792	255	15.8924	9790
		15.8047	240	15.9051	12404
		15.8177	886	15.9181	17174
		15.8305	1035	15.9308	18615
		15.8432	0	15.9436	72069
		15.8562	0	15.9566	186816
		15.8689	0	15.9696	205605
		15.8819	0	15.9823	284837
		15.8947	260	15.9951	985859
		15.9077	259	16.0081	1330057
		15.9204	471	16.0208	462511
		15.9331	0	16.0335	165814
		15.9461	110	16.0465	117372
		15.9589	876	16.0595	75622
		15.9719	1314	16.0723	50769
		15.9846	0	16.085	41553
		15.9976	196	16.098	34509
		16.0104	789	16.1107	29933
		16.0231	363	16.1235	23156
		16.0361	552	16.1365	25939
		16.0489	228	16.1495	25325
		16.0618	427	16.1622	20189
		16.0749	0	16.175	20561
		16.0876	287	16.188	20916
		16.1003	439	16.2007	20697
		16.1133	337	16.2135	16513
		16.1261	546	16.2264	21221
		16.1388	174	16.2395	20345
		16.1518	352	16.2522	20217
		16.1648	308	16.2649	23662
		16.1776	232	16.2779	20297
		16.1903	0	16.2907	19791
		16.2033	185	16.3037	18422
		16.216	0	16.3164	33037
		16.2288	159	16.3294	81410
		16.2418	607	16.3422	112244
		16.2548	316	16.3551	116288
		16.2675	513	16.3679	398322
		16.2802	0	16.3806	947406
		16.2933	789	16.3936	589506
		16.306	763	16.4064	165028
		16.319	982	16.4194	78776
		16.3317	2085	16.4321	43112
		16.3447	531	16.4451	40619
		16.3575	604	16.4579	32036
		16.3705	117	16.4706	34086
		16.3832	406	16.4836	42925
		16.396	749	16.4963	64141
		16.409	265	16.5093	54095
		16.422	496	16.5221	31592
		16.4347	309	16.5351	28783
		16.4474	202	16.5478	30466
		16.4604	740	16.5605	20987
		16.4732	0	16.5736	25828
		16.4859	551	16.5863	26208
		16.4989	1260	16.5993	23716
		16.5119	340	16.612	28633
		16.5247	393	16.625	37116
		16.5374	0	16.6378	19950
		16.5504	799	16.6505	21997
		16.5631	484	16.6635	15973
		16.5759	0	16.6762	21128
		16.5889	423	16.6893	20103
		16.6019	533	16.702	14434
		16.6146	438	16.715	15631
		16.6274	1079	16.7277	20208
		16.6404	184	16.7405	16306
		16.6531	459	16.7535	15659
		16.6658	216	16.7662	16916
		16.6788	358	16.7792	21038
		16.6918	399	16.7919	17581
		16.7046	366	16.805	24378
		16.7173	430	16.8177	31989
		16.7303	596	16.8304	71740
		16.7431	595	16.8434	95700
		16.7558	425	16.8562	65417
		16.7688	383	16.8692	34131
		16.7818	137	16.8819	19625
		16.7945	1590	16.8949	21949
		16.8073	0	16.9077	20865
		16.8203	342	16.9204	14919
		16.833	111	16.9334	17987
		16.846	0	16.9461	16432
		16.8588	451	16.9591	14975
		16.8718	861	16.9719	14413
		16.8845	1031	16.9849	14826
		16.8975	315	16.9976	15385
		16.9103	366	17.0103	14522
		16.923	0	17.0234	13315
		16.936	852	17.0361	17214
		16.9487	728	17.0491	16613
		16.9617	115	17.0618	16985
		16.9745	696	17.0748	11835
		16.9875	1567	17.0876	14106
		17.0002	475	17.1003	16241
		17.013	444	17.1133	16127
		17.026	171	17.126	17643
		17.0387	687	17.1391	17920
		17.0517	141	17.1518	18279
		17.0644	708	17.1648	19851
		17.0774	317	17.1775	20725
		17.0902	599	17.1905	29365
		17.1029	175	17.2033	30770
		17.1159	864	17.216	21743
		17.1287	539	17.229	14877
		17.1416	587	17.2417	15140
		17.1544	460	17.2548	16656
		17.1674	0	17.2675	12698
		17.1801	0	17.2805	16402
		17.1929	0	17.2932	18402
		17.2059	944	17.306	15727
		17.2186	186	17.319	18355
		17.2316	396	17.3317	22951
		17.2446	1103	17.3447	25492
		17.2573	613	17.3575	33626
		17.2701	1012	17.3702	29701
		17.2831	404	17.3832	22178
		17.2958	474	17.3959	18674
		17.3086	469	17.4089	14892
		17.3216	1236	17.4217	13393
		17.3346	14329	17.4347	19948
		17.3473	14034	17.4474	14827
		17.3601	9091	17.4604	17630
		17.373	6935	17.4732	17705
		17.3858	4853	17.4859	22953
		17.3985	4031	17.4989	35454
		17.4115	3430	17.5116	24654
		17.4245	3379	17.5246	19110
		17.4373	2431	17.5374	22328
		17.45	4079	17.5501	22764
		17.463	2503	17.5631	18915
		17.4758	2967	17.5758	22696
		17.4887	3371	17.5889	29153
		17.5018	4511	17.6016	36989
		17.5145	18511	17.6146	29993
		17.5272	25938	17.6273	25179
		17.5402	16457	17.6401	34738
		17.553	9259	17.6531	33447
		17.5657	9807	17.6658	35050
		17.5787	8078	17.6788	31469
		17.5917	4909	17.6915	40904
		17.6044	4729	17.7046	49355
		17.6172	4819	17.7173	50753
		17.6302	4034	17.73	46716
		17.6429	3919	17.743	31097
		17.6557	3456	17.7558	43565
		17.6687	5431	17.7688	58795
		17.6817	4959	17.7815	68026
		17.6944	4523	17.7945	91487
		17.7071	7835	17.8072	365716
		17.7202	48132	17.8203	501380
		17.7329	195288	17.833	176945
		17.7456	249476	17.8457	56965
		17.7586	177836	17.8587	35880
		17.7716	113220	17.8715	30586
		17.7844	73616	17.8845	31554
		17.7971	50548	17.8972	25210
		17.8101	36136	17.9099	31647
		17.8228	29017	17.923	30680
		17.8356	23570	17.9357	29389
		17.8486	20668	17.9487	29191
		17.8616	17281	17.9614	32786
		17.8743	12889	17.9744	23554
		17.8871	14198	17.9872	22404
		17.9001	10254	17.9999	24150
		17.9128	8778	18.0129	17287
		17.9258	8747	18.0256	16340
		17.9385	4152	18.0387	21413
		17.9516	6942	18.0514	19665
		17.9643	5814	18.0644	16911
		17.9773	5272	18.0771	20862
		17.99	9196	18.0899	27124
		18.0028	3738	18.1029	24491
		18.0158	3619	18.1156	20020
		18.0285	4102	18.1286	16846
		18.0415	4906	18.1413	19449
		18.0542	4671	18.1544	19868
		18.0673	3019	18.1671	17524
		18.08	4604	18.1798	21581
		18.0927	5029	18.1928	15342
		18.1057	2500	18.2056	16927
		18.1185	5007	18.2186	17521
		18.1315	2800	18.2313	15037
		18.1442	3476	18.2443	14842
		18.1572	4855	18.257	16513
		18.17	5423	18.2698	14986
		18.183	4308	18.2828	16529
		18.1957	3917	18.2955	15389
		18.2084	4146	18.3085	14421
		18.2214	4870	18.3213	24445
		18.2342	4571	18.3343	23484
		18.2472	3674	18.347	21957
		18.2599	4210	18.3598	21485
		18.2726	2325	18.3728	37518
		18.2857	3480	18.3855	34967
		18.2984	2722	18.3985	23012
		18.3114	3425	18.4112	18741
		18.3241	1606	18.4242	15366
		18.3371	3110	18.437	18989
		18.3499	3613	18.4497	14833
		18.3629	4536	18.4627	19464
		18.3756	3924	18.4755	20991
		18.3883	4038	18.4885	19951
		18.4014	3998	18.5012	16269
		18.4143	6651	18.5142	20687
		18.4271	8260	18.5269	16307
		18.4398	3215	18.5397	15718
		18.4528	4565	18.5527	19080
		18.4656	2820	18.5654	17197
		18.4783	4587	18.5784	14872
		18.4913	2362	18.5912	20739
		18.5043	4345	18.6042	19534
		18.5171	4868	18.6169	19652
		18.5298	5471	18.6296	16863
		18.5428	8039	18.6426	18536
		18.5555	7986	18.6554	19964
		18.5685	9849	18.6684	26114
		18.5813	6383	18.6811	21287
		18.5943	7957	18.6941	30078
		18.607	8343	18.7069	27394
		18.6197	5559	18.7199	19565
		18.6328	5204	18.7326	21646
		18.6455	7311	18.7453	21479
		18.6585	3686	18.7583	25107
		18.6712	4428	18.7713	28937
		18.6842	4673	18.7841	29690
		18.697	6202	18.7968	30385
		18.7097	3121	18.8098	31535
		18.7227	4710	18.8226	38319
		18.7355	6233	18.8353	57403
		18.7484	5128	18.8483	76984
		18.7612	6382	18.8613	96878
		18.7742	8268	18.8741	136602
		18.7869	6848	18.8868	725206
		18.7997	6281	18.8998	1460466
		18.8127	6553	18.9125	1104818
		18.8254	5360	18.9253	699588
		18.8384	8217	18.9383	461563
		18.8514	12035	18.9513	352171
		18.8641	9298	18.964	291801
		18.8769	7825	18.9767	226442
		18.8899	9299	18.9898	173207
		18.9026	9782	19.0025	163964
		18.9154	13230	19.0152	146996
		18.9284	62355	19.0282	123927
		18.9411	975751	19.0412	118406
		18.9541	4765184	19.054	106973
		18.9669	11094480	19.0667	97043
		18.9798	18163424	19.0797	85360
		18.9926	24122416	19.0924	79562
		19.0053	15258938	19.1052	76824
		19.0183	4147331	19.1182	66928
		19.0311	2727149	19.1312	62521
		19.0441	1965590	19.1439	65974
		19.0568	1751972	19.1567	65072
		19.0698	1470826	19.1697	53103
		19.0826	1196660	19.1824	61626
		19.0953	1029732	19.1952	53863
		19.1083	897221	19.2081	50882
		19.1213	833198	19.2212	46387
		19.134	725279	19.2339	48837
		19.1468	681484	19.2466	44636
		19.1598	645351	19.2596	45391
		19.1725	536508	19.2724	46099
		19.1852	515627	19.2851	43362
		19.1983	468677	19.2981	38049
		19.2112	466969	19.3111	44004
		19.224	388196	19.3239	42822
		19.2367	364243	19.3366	36322
		19.2497	359579	19.3496	35802
		19.2625	320968	19.3623	38857
		19.2752	307609	19.3751	36080
		19.2882	277261	19.3881	37502
		19.3012	260733	19.4011	36039
		19.3139	263096	19.4138	30709
		19.3267	267251	19.4265	36456
		19.3397	216448	19.4396	40045
		19.3524	221160	19.4523	34387
		19.3652	205369	19.465	30364
		19.3782	201716	19.478	27830
		19.3912	203566	19.491	31077
		19.4039	191966	19.5038	30893
		19.4167	175727	19.5165	31563
		19.4296	183044	19.5295	28730
		19.4424	157910	19.5422	28986
		19.4551	163412	19.555	26379
		19.4681	163641	19.568	29336
		19.4811	159565	19.581	30327
		19.4939	145320	19.5937	29334
		19.5066	140690	19.6065	30388
		19.5196	143039	19.6195	25355
		19.5324	150755	19.6322	24463
		19.5451	127338	19.645	27774
		19.5581	121487	19.6579	23004
		19.5711	111456	19.671	22106
		19.5838	117463	19.6837	26094
		19.5966	104928	19.6964	25551
		19.6096	98935	19.7094	25769
		19.6223	92088	19.7222	21513
		19.6351	103785	19.7349	21900
		19.6481	96676	19.7479	27323
		19.6611	92201	19.7609	24753
		19.6738	85595	19.7736	24097
		19.6865	85393	19.7864	26277
		19.6995	86778	19.7994	23946
		19.7123	81599	19.8121	26402
		19.7253	90030	19.8249	29777
		19.738	82922	19.8379	26477
		19.751	75055	19.8509	25574
		19.7638	72756	19.8636	21789
		19.7768	75295	19.8763	25650
		19.7895	74382	19.8894	26201
		19.8022	75017	19.9021	30803
		19.8152	72555	19.9148	26424
		19.828	65627	19.9278	27890
		19.841	68197	19.9408	30461
		19.8537	62020	19.9536	42087
		19.8667	56983	19.9663	37797
		19.8795	64934	19.9793	27375
		19.8922	58618	19.992	23296
		19.9052	54703	20.0048	21482
		19.9179	57499	20.0178	24146
		19.9309	57457	20.0308	23214
		19.9437	60895	20.0435	25146
		19.9567	55509	20.0563	19871
		19.9694	61145	20.0693	22963
		19.9822	52393	20.082	22693
		19.9952	55869	20.0948	19697
		20.0079	51973	20.1077	25542
		20.0209	56772	20.1208	25544
		20.0337	56903	20.1335	23696
		20.0466	55650	20.1462	19962
		20.0594	52986	20.1592	24922
		20.0721	49062	20.172	21737
		20.0851	51650	20.185	21586
		20.0979	52509	20.1977	22847
		20.1109	48416	20.2107	24501
		20.1239	43394	20.2234	25691
		20.1366	45461	20.2362	24223
		20.1493	44818	20.2492	24060
		20.1623	45985	20.2619	23265
		20.1751	41739	20.2749	27573
		20.1878	43413	20.2877	21709
		20.2008	39584	20.3007	18734
		20.2138	38287	20.3134	22520
		20.2266	37606	20.3261	23912
		20.2393	37807	20.3392	29512
		20.2523	43146	20.3519	25118
		20.265	40990	20.3646	21939
		20.2778	39965	20.3776	22457
		20.2908	39491	20.3906	19049
		20.3038	42720	20.4034	22333
		20.3165	33539	20.4161	22347
		20.3293	35816	20.4291	21015
		20.3423	34930	20.4418	21989
		20.355	38731	20.4549	17602
		20.368	39899	20.4678	20135
		20.381	32597	20.4806	21201
		20.3938	36838	20.4933	21168
		20.4065	27865	20.5063	23823
		20.4195	34296	20.5191	34962
		20.4322	34514	20.5318	32213
		20.445	31316	20.5448	22942
		20.458	32791	20.5578	21394
		20.471	39246	20.5706	22201
		20.4837	34396	20.5833	20676
		20.4964	34886	20.596	20904
		20.5095	36771	20.609	24868
		20.5222	34276	20.6218	23656
		20.5352	34266	20.6348	24252
		20.5479	36330	20.6475	22613
		20.5609	36406	20.6605	23413
		20.5737	30204	20.6732	22048
		20.5867	32062	20.686	21647
		20.5994	39338	20.699	25443
		20.6121	37390	20.7117	18602
		20.6252	39591	20.7247	18590
		20.6379	33230	20.7375	21995
		20.6509	37830	20.7505	19980
		20.6636	35651	20.7632	20987
		20.6766	36828	20.776	18375
		20.6894	36153	20.7889	21136
		20.7021	36315	20.8017	18731
		20.7151	34751	20.8144	21582
		20.7279	34035	20.8277	20544
		20.7408	31697	20.8404	21080
		20.7536	31464	20.8532	16981
		20.7666	30942	20.8662	19576
		20.7793	32138	20.8789	22719
		20.7921	31635	20.8916	19756
		20.8051	28923	20.9047	20982
		20.8178	30785	20.9174	22856
		20.8308	34449	20.9304	19549
		20.8436	30066	20.9431	23336
		20.8565	30744	20.9559	23003
		20.8693	33342	20.9689	22246
		20.882	32798	20.9816	19056
		20.895	26412	20.9946	20500
		20.9078	30108	21.0073	22105
		20.9208	28537	21.0204	19341
		20.9335	29966	21.0331	21796
		20.9465	28391	21.0461	23784
		20.9593	29725	21.0588	21689
		20.972	29632	21.0716	25977
		20.985	27760	21.0846	25802
		20.9977	25498	21.0976	23489
		21.0107	27534	21.1103	24386
		21.0237	26842	21.123	21693
		21.0365	25932	21.1361	20483
		21.0492	25118	21.1488	21760
		21.0622	26071	21.1615	19691
		21.075	23370	21.1745	27804
		21.0877	23886	21.1875	22547
		21.1007	24924	21.2003	30598
		21.1137	25813	21.213	23495
		21.1264	24903	21.226	23840
		21.1392	25951	21.2387	24446
		21.1522	24070	21.2515	22242
		21.1649	22599	21.2645	23790
		21.1776	29664	21.2772	20931
		21.1907	20218	21.2902	19971
		21.2036	24014	21.303	24641
		21.2164	22742	21.316	23299
		21.2291	22245	21.3287	23397
		21.2421	21644	21.3414	22993
		21.2549	22124	21.3544	24532
		21.2676	22503	21.3672	24469
		21.2806	25073	21.3802	23647
		21.2936	23595	21.3929	26307
		21.3063	20452	21.4059	21224
		21.3191	27040	21.4187	34843
		21.3321	22669	21.4314	33102
		21.3448	19681	21.4444	27556
		21.3576	20914	21.4574	24669
		21.3706	21987	21.4702	24215
		21.3836	19680	21.4829	24398
		21.3963	22908	21.4959	24483
		21.4091	18245	21.5086	22458
		21.422	20575	21.5214	24374
		21.4348	21027	21.5344	20628
		21.4478	22633	21.5474	26846
		21.4605	20146	21.5601	22116
		21.4735	23541	21.5729	25164
		21.4863	20665	21.5859	20318
		21.4993	18685	21.5986	23327
		21.512	19488	21.6113	22500
		21.5248	19220	21.6243	19190
		21.5377	22314	21.6373	24676
		21.5508	21308	21.6501	21402
		21.5635	24671	21.6628	23450
		21.5762	20587	21.6758	20707
		21.5892	22314	21.6886	24640
		21.602	18593	21.7013	21840
		21.6147	24200	21.7143	23372
		21.6277	15794	21.7273	25025
		21.6407	22447	21.74	23837
		21.6534	24647	21.7528	22387
		21.6662	18477	21.7658	26578
		21.6792	18339	21.7785	27681
		21.6919	18809	21.7913	28297
		21.7047	16437	21.8043	26818
		21.7177	19927	21.8173	25050
		21.7307	18542	21.83	26238
		21.7434	16075	21.8427	26645
		21.7562	17359	21.8557	27275
		21.7691	18836	21.8685	26716
		21.7819	18711	21.8812	25364
		21.7946	18542	21.8942	21721
		21.8076	18196	21.9072	29609
		21.8206	21843	21.92	29895
		21.8334	22201	21.9327	30030
		21.8461	12626	21.9457	31159
		21.8591	19675	21.9584	31370
		21.8718	14722	21.9712	31398
		21.8849	17835	21.9842	32201
		21.8976	18453	21.9972	28018
		21.9106	15934	22.0099	30703
		21.9233	16636	22.0227	32078
		21.9363	14533	22.0357	26670
		21.9491	15667	22.0484	27549
		21.9618	19698	22.0612	36204
		21.9748	14853	22.0741	32816
		21.9875	17097	22.0872	33522
		22.0006	14033	22.0999	26647
		22.0133	17211	22.1126	30392
		22.0263	19013	22.1256	28591
		22.039	20473	22.1384	31202
		22.0518	16488	22.1511	29947
		22.0648	18582	22.1641	34562
		22.0775	18456	22.1771	29742
		22.0905	16322	22.1898	24506
		22.1032	18204	22.2026	32922
		22.1163	18904	22.2156	26813
		22.129	17987	22.2283	26857
		22.1417	15342	22.2411	27389
		22.1547	18504	22.2541	26877
		22.1675	15470	22.2671	30563
		22.1805	18873	22.2798	26628
		22.1932	20013	22.2925	25882
		22.2062	15951	22.3056	27645
		22.2189	17385	22.3183	28753
		22.2317	17389	22.331	24836
		22.2447	21172	22.344	26002
		22.2574	15676	22.357	24958
		22.2704	16242	22.3698	29174
		22.2832	17171	22.3825	33428
		22.2962	14673	22.3955	29116
		22.3089	13843	22.4082	27205
		22.3219	19141	22.421	25913
		22.3346	15625	22.434	30398
		22.3474	18636	22.447	30198
		22.3604	17518	22.4597	29248
		22.3734	17501	22.4725	30492
		22.3861	11429	22.4855	30134
		22.3989	18814	22.4982	32764
		22.4119	17388	22.5112	28406
		22.4246	14835	22.5239	31884
		22.4373	16508	22.537	31597
		22.4504	15545	22.5497	32125
		22.4633	16231	22.5627	28320
		22.4761	13131	22.5754	32667
		22.4888	16573	22.5882	32869
		22.5018	16363	22.6012	34746
		22.5146	14465	22.6139	31793
		22.5273	15237	22.6269	34447
		22.5403	14768	22.6396	35982
		22.5533	18104	22.6527	33232
		22.5661	13955	22.6654	31700
		22.5788	16503	22.6781	31672
		22.5918	20007	22.6911	39316
		22.6045	18028	22.7039	34671
		22.6175	16269	22.7169	33788
		22.6305	18399	22.7296	29655
		22.6433	17182	22.7426	29164
		22.656	15570	22.7553	36881
		22.669	18255	22.7681	47991
		22.6818	15284	22.7811	47517
		22.6945	18944	22.7938	40225
		22.7075	15071	22.8068	36492
		22.7202	14213	22.8196	39268
		22.7332	16438	22.8326	40919
		22.746	17808	22.8453	35841
		22.759	15133	22.858	35676
		22.7717	16090	22.8711	35630
		22.7845	17037	22.8838	37589
		22.7975	18657	22.8968	37150
		22.8105	16624	22.9095	34970
		22.8232	17508	22.9225	37038
		22.8359	16571	22.9353	50048
		22.8489	14575	22.948	58996
		22.8617	15562	22.961	41119
		22.8744	15899	22.9737	41447
		22.8874	19602	22.9868	39987
		22.9004	17541	22.9995	40279
		22.9129	21444	23.0125	38305
		22.9256	18852	23.0252	39925
		22.9386	13299	23.038	37686
		22.9514	13727	23.051	37163
		22.9641	17314	23.0637	37242
		22.9771	13987	23.0767	38925
		22.9901	17701	23.0894	41362
		23.0029	16353	23.1025	41831
		23.0156	19037	23.1152	41147
		23.0286	16431	23.1279	44709
		23.0413	19282	23.1409	34460
		23.0541	18914	23.1537	40901
		23.0671	18548	23.1667	37781
		23.0801	18288	23.1794	36370
		23.0928	16803	23.1924	38951
		23.1056	19775	23.2051	36353
		23.1186	14749	23.2179	40028
		23.1313	17596	23.2309	39597
		23.1443	18217	23.2436	39918
		23.1571	16699	23.2566	34098
		23.17	18812	23.2694	42096
		23.1828	16139	23.2824	43775
		23.1955	21715	23.2951	41632
		23.2085	19094	23.3078	45530
		23.2213	14658	23.3209	43194
		23.234	17714	23.3336	40655
		23.247	16051	23.3466	44371
		23.26	18163	23.3593	44250
		23.2727	16664	23.3723	48665
		23.2858	18920	23.3851	45846
		23.2985	16564	23.3978	44527
		23.3112	14031	23.4108	40537
		23.3242	16441	23.4235	49238
		23.337	19941	23.4366	47461
		23.35	17455	23.4493	50744
		23.3627	15678	23.4623	42837
		23.3757	15156	23.475	51888
		23.3884	18208	23.4878	45792
		23.4012	18831	23.5008	48962
		23.4142	17125	23.5135	41260
		23.4269	16328	23.5265	44217
		23.4399	19458	23.5392	48001
		23.4527	15005	23.5523	43471
		23.4657	22945	23.565	49191
		23.4784	18271	23.5777	56527
		23.4912	14529	23.5907	55059
		23.5041	18648	23.6035	50347
		23.5169	12759	23.6165	48189
		23.5299	19526	23.6292	51081
		23.5426	18160	23.6422	49768
		23.5556	19788	23.6549	57606
		23.5684	20728	23.6677	53521
		23.5814	18665	23.6807	58173
		23.5941	16800	23.6934	58205
		23.6069	19348	23.7064	66071
		23.6198	20652	23.7192	55320
		23.6329	16439	23.7322	52629
		23.6456	19202	23.7449	51054
		23.6583	15101	23.7577	55586
		23.6713	20544	23.7706	56443
		23.6841	20123	23.7834	54270
		23.6968	18727	23.7964	54506
		23.7098	19390	23.8091	51537
		23.7228	18072	23.8221	61990
		23.7355	16694	23.8349	49454
		23.7483	18802	23.8476	56818
		23.7613	21969	23.8606	54724
		23.774	20778	23.8733	53623
		23.7868	14904	23.8864	51854
		23.7998	18213	23.8991	58908
		23.8128	20111	23.9121	57968
		23.8255	21564	23.9248	55420
		23.8382	19104	23.9376	52883
		23.8513	16645	23.9506	60905
		23.864	17212	23.9633	55430
		23.8767	18549	23.9763	59288
		23.8897	15330	23.989	59086
		23.9027	20158	24.0021	66565
		23.9155	20257	24.0148	68494
		23.9282	20098	24.0275	72445
		23.9412	19484	24.0405	68096
		23.9539	17578	24.0533	65690
		23.967	20962	24.0663	60371
		23.9797	22680	24.079	68564
		23.9927	21067	24.092	63758
		24.0054	22758	24.1047	71512
		24.0184	21177	24.1175	71515
		24.0312	19360	24.1305	60701
		24.0439	20383	24.1432	64242
		24.0569	17604	24.1562	59922
		24.0699	22354	24.169	59735
		24.0827	23310	24.182	67532
		24.0954	27182	24.1947	64616
		24.1084	17831	24.2077	58168
		24.1211	18300	24.2204	64954
		24.1339	22540	24.2332	68994
		24.1469	20031	24.2462	57463
		24.1599	24395	24.2592	63714
		24.1726	23905	24.2719	65354
		24.1853	21708	24.2847	69628
		24.1984	21530	24.2977	67312
		24.2111	24442	24.3104	63658
		24.2238	23327	24.3231	61654
		24.2368	20328	24.3361	70335
		24.2498	22756	24.3492	67331
		24.2626	21633	24.3619	64502
		24.2753	19060	24.3746	67030
		24.2883	26087	24.3876	64664
		24.3011	24644	24.4004	66951
		24.3138	24512	24.4131	74873
		24.3268	20310	24.4261	77918
		24.3398	23048	24.4391	67984
		24.3525	25766	24.4519	70095
		24.3653	23005	24.4646	72178
		24.3783	24260	24.4776	71296
		24.391	21900	24.4903	78226
		24.4037	24087	24.5031	62969
		24.4168	22926	24.5161	77403
		24.4297	23206	24.5291	77241
		24.4425	19782	24.5418	76329
		24.4552	22642	24.5546	77445
		24.4682	29308	24.5676	71529
		24.481	23811	24.5803	78403
		24.4937	24842	24.593	73085
		24.5067	26141	24.606	87323
		24.5197	23498	24.619	79269
		24.5325	23413	24.6318	84465
		24.5454	22039	24.6445	78320
		24.5582	27576	24.6575	72895
		24.5709	26081	24.6703	75547
		24.5839	23114	24.683	80168
		24.5967	21873	24.696	86850
		24.6097	29508	24.709	76583
		24.6224	25866	24.7217	78526
		24.6354	24912	24.7345	71182
		24.6482	24783	24.7475	78628
		24.6609	27519	24.7602	82166
		24.6739	20228	24.773	78219
		24.6866	21430	24.786	91372
		24.6996	22708	24.799	90942
		24.7124	29662	24.8117	87349
		24.7254	27335	24.8244	82275
		24.7381	24401	24.8374	84685
		24.7508	26249	24.8502	81204
		24.7639	27602	24.8629	96306
		24.7766	25897	24.8759	83892
		24.7896	29910	24.8889	89395
		24.8023	24301	24.9017	90871
		24.8153	29586	24.9144	94020
		24.8281	31155	24.9274	88799
		24.8411	28684	24.9401	94186
		24.8538	30637	24.9529	91348
		24.8666	28278	24.9659	90120
		24.8795	23806	24.9789	86653
		24.8925	28502	24.9916	96690
		24.9053	27002	25.0044	99141
		24.918	30173	25.0174	87181
		24.931	27022	25.0301	97505
		24.9438	30575	25.0431	101031
		24.9565	26217	25.0561	91677
		24.9695	28466	25.0689	91506
		24.9823	33201	25.0816	88319
		24.9952	29418	25.0946	96424
		25.008	23461	25.1073	103598
		25.021	30750	25.1201	94978
		25.0337	31397	25.1331	101021
		25.0465	30812	25.1461	94806
		25.0595	29171	25.1588	102078
		25.0725	26582	25.1715	92333
		25.0852	28018	25.1846	105448
		25.098	29099	25.1973	109468
		25.1109	26040	25.21	97441
		25.1237	27628	25.223	117217
		25.1364	30343	25.236	103375
		25.1494	33456	25.2488	105694
		25.1624	28463	25.2615	106495
		25.1752	39173	25.2745	102703
		25.1879	29615	25.2873	106111
		25.2009	32933	25.3	114748
		25.2137	29509	25.313	103920
		25.2264	31104	25.326	112134
		25.2394	29371	25.3387	124191
		25.2524	28687	25.3515	108450
		25.2651	32411	25.3645	103244
		25.2779	35760	25.3772	105571
		25.2909	37282	25.3899	116369
		25.3036	39754	25.403	107223
		25.3163	36513	25.4159	117241
		25.3294	30485	25.4287	111418
		25.3423	36100	25.4414	118581
		25.3551	36342	25.4544	109529
		25.3678	36396	25.4672	119680
		25.3808	33829	25.4799	115398
		25.3936	31651	25.4929	118107
		25.4063	36190	25.5059	105776
		25.4193	33060	25.5187	120687
		25.4323	36680	25.5314	115824
		25.445	34220	25.5444	123093
		25.4578	36268	25.5571	115490
		25.4708	35431	25.5699	118702
		25.4835	36965	25.5829	126379
		25.4965	35350	25.5959	121028
		25.5095	33676	25.6086	119475
		25.5223	38956	25.6213	129629
		25.535	36918	25.6344	128308
		25.548	35646	25.6471	128228
		25.5607	37477	25.6598	135152
		25.5735	40737	25.6728	139850
		25.5865	40448	25.6858	138771
		25.5995	40146	25.6986	129491
		25.6122	36251	25.7113	139485
		25.625	35529	25.7243	138558
		25.638	42090	25.737	133914
		25.6507	33282	25.7498	133947
		25.6635	34895	25.7628	140497
		25.6764	37840	25.7758	116663
		25.6895	38671	25.7885	140244
		25.7022	43241	25.8013	126741
		25.7149	40546	25.8143	135284
		25.7279	40420	25.827	137625
		25.7407	39208	25.8397	134823
		25.7534	43547	25.8528	139216
		25.7664	36745	25.8657	143963
		25.7794	42490	25.8785	136271
		25.7922	42708	25.8912	149131
		25.8049	43084	25.9042	140538
		25.8179	35501	25.917	142065
		25.8306	44451	25.9297	144846
		25.8434	38277	25.9427	145886
		25.8564	39567	25.9557	150723
		25.8694	48572	25.9682	145338
		25.8821	41347	25.9809	139114
		25.8949	44228	25.9939	154914
		25.9076	40118	26.0067	150811
		25.9206	45691	26.0194	141393
		25.9333	46992	26.0324	157980
		25.9461	46544	26.0454	158853
		25.9591	41843	26.0582	155968
		25.9721	45241	26.0709	167456
		25.9848	38205	26.0839	148891
		25.9976	45699	26.0966	171457
		26.0106	45003	26.1094	163195
		26.0233	49865	26.1224	146113
		26.036	44494	26.1354	154879
		26.049	50158	26.1481	162115
		26.062	45939	26.1611	161553
		26.0748	48217	26.1739	174142
		26.0875	38614	26.1866	150809
		26.1005	45519	26.1996	170323
		26.1133	52774	26.2123	174147
		26.126	45556	26.2253	174501
		26.139	46097	26.2381	174938
		26.1517	47499	26.2508	173975
		26.1647	50642	26.2638	171941
		26.1775	49919	26.2766	183507
		26.1902	49341	26.2893	168017
		26.2032	50821	26.3023	197140
		26.216	46526	26.3153	234403
		26.229	49422	26.328	209156
		26.2417	49637	26.3408	191540
		26.2547	54149	26.3538	192864
		26.2675	50651	26.3665	196405
		26.2802	51053	26.3792	190798
		26.2932	48686	26.3923	188156
		26.3059	55963	26.4052	183846
		26.3189	51089	26.418	187589
		26.3317	51865	26.4307	190738
		26.3447	50325	26.4437	185051
		26.3574	54133	26.4565	192435
		26.3701	51790	26.4695	190558
		26.3832	53276	26.4822	177734
		26.3959	55934	26.4952	204813
		26.4089	56580	26.508	203739
		26.4216	58268	26.5209	203004
		26.4346	55571	26.5337	191428
		26.4474	57454	26.5464	186963
		26.4601	55855	26.5594	194669
		26.4731	61148	26.5722	208084
		26.4858	61665	26.5852	204538
		26.4989	53509	26.5979	218237
		26.5116	59086	26.6109	208288
		26.5246	60155	26.6237	210583
		26.5373	55999	26.6364	195686
		26.5501	57323	26.6494	208564
		26.5631	59163	26.6621	225212
		26.5758	60310	26.6751	218659
		26.5888	56915	26.6879	207536
		26.6015	65988	26.7006	208631
		26.6146	69735	26.7136	216781
		26.6273	61633	26.7264	219979
		26.64	66054	26.7394	220386
		26.6528	61235	26.7521	216055
		26.6658	63239	26.7651	230603
		26.6788	69925	26.7778	210211
		26.6915	61016	26.7908	225983
		26.7042	66163	26.8036	236640
		26.7172	62688	26.8163	219707
		26.73	66298	26.8293	232905
		26.7427	63413	26.8421	230832
		26.7557	62618	26.855	246129
		26.7687	56854	26.8678	234631
		26.7815	65469	26.8808	245750
		26.7942	65414	26.8935	235603
		26.8072	63164	26.9063	244711
		26.8199	65420	26.9193	240160
		26.8327	64891	26.932	230620
		26.8457	62549	26.945	242611
		26.8587	60323	26.9578	236592
		26.8714	66804	26.9707	252347
		26.8842	63280	26.9835	242884
		26.8972	67720	26.9962	261993
		26.9099	66498	27.0092	262856
		26.9227	75100	27.022	248468
		26.9356	69288	27.035	253362
		26.9487	72328	27.0477	258807
		26.9614	69816	27.0607	258745
		26.9741	79700	27.0735	267500
		26.9871	75913	27.0862	293165
		26.9999	72891	27.0992	255164
		27.0126	72836	27.1119	291040
		27.0256	70065	27.1249	259497
		27.0386	80382	27.1377	263272
		27.0513	73250	27.1507	272992
		27.0641	77499	27.1634	271575
		27.0771	70079	27.1761	288289
		27.0898	75348	27.1892	299656
		27.1026	75514	27.2019	278492
		27.1156	75887	27.2185	279831
		27.1286	77723	27.2313	293397
		27.1413	82627	27.244	284900
		27.1541	78248	27.257	299839
		27.167	75801	27.2697	278268
		27.1798	72427	27.2825	295994
		27.1925	80851	27.2955	300996
		27.2055	84272	27.3085	301897
		27.2185	86981	27.3212	298092
		27.2313	86526	27.334	308772
		27.244	80155	27.3506	292635
		27.257	81304	27.3634	305565
		27.2697	81897	27.3763	314163
		27.2828	79901	27.3891	309280
		27.2955	92240	27.4021	304718
		27.3085	82253	27.4148	339081
		27.3212	85737	27.4312	311288
		27.334	80446	27.444	335286
		27.347	92144	27.4569	323342
		27.3597	86606	27.4697	321787
		27.3727	84246	27.4824	300469
		27.3854	85127	27.4954	310535
		27.3985	85353	27.5118	330832
		27.4112	88524	27.5246	332505
		27.4242	90302	27.5409	349284
		27.4369	95859	27.5537	338999
		27.4497	94177	27.5667	352109
		27.4627	93465	27.5797	358241
		27.4754	97924	27.5924	324503
		27.4884	97841	27.6051	319750
		27.5011	97013	27.6181	338617
		27.5142	99647	27.6309	325221
		27.5269	96735	27.6436	327769
		27.5399	96020	27.6566	337078
		27.5526	98124	27.6696	332440
		27.5654	92946	27.6824	357380
		27.5784	93691	27.6985	359802
		27.5914	94247	27.7112	362816
		27.6041	99070	27.7242	327329
		27.6168	102339	27.737	359350
		27.6299	98753	27.7497	353695
		27.6426	97727	27.7627	376978
		27.6556	97793	27.7791	368096
		27.6683	100346	27.7918	356998
		27.6813	96933	27.8048	378861
		27.6941	91793	27.8176	360954
		27.7071	97819	27.8303	364423
		27.7198	106483	27.8433	366909
		27.7325	103917	27.86	379621
		27.7456	96076	27.8727	381667
		27.7585	109908	27.8854	377952
		27.7713	99542	27.8984	368469
		27.784	105877	27.9112	373966
		27.797	96136	27.9239	367115
		27.8098	104064	27.9369	370873
		27.8225	104838	27.9499	391145
		27.8355	101875	27.9627	390635
		27.8485	100978	27.9754	381069
		27.8612	108641	27.9884	368561
		27.874	103313	28.0048	375511
		27.887	107927	28.0212	384926
		27.8997	105323	28.0342	396667
		27.9125	110869	28.0469	368994
		27.9255	111561	28.0599	360404
		27.9385	102489	28.0726	376213
		27.9512	103468	28.0854	386527
		27.964	99670	28.0984	386844
		27.9769	119734	28.1148	385902
		27.9897	112841	28.1278	393188
		28.0024	109527	28.1405	387718
		28.0154	109120	28.1535	368447
		28.0284	112357	28.1662	363471
		28.0412	113760	28.179	371437
		28.0539	111532	28.1954	411492
		28.0669	110459	28.212	416318
		28.0797	117827	28.2248	392546
		28.0924	112142	28.2375	403658
		28.1054	111736	28.2539	394823
		28.1184	103660	28.2666	349250
		28.1311	117278	28.2796	369269
		28.1439	110432	28.2923	408215
		28.1569	117294	28.3054	403608
		28.1696	115396	28.3181	370560
		28.1826	116036	28.3345	405755
		28.1954	111596	28.3509	401929
		28.2083	108403	28.3636	375870
		28.2211	109256	28.38	399087
		28.2341	124295	28.3966	411386
		28.2468	121072	28.413	404019
		28.2596	121218	28.4257	406319
		28.2726	112699	28.4421	390285
		28.2853	118533	28.4585	411232
		28.2983	118080	28.4712	400774
		28.3111	117698	28.4842	413510
		28.324	115205	28.4972	417296
		28.3368	128490	28.5133	403746
		28.3495	110928	28.5261	408819
		28.3625	114349	28.5425	414453
		28.3753	118630	28.5552	418560
		28.3883	110668	28.5719	401615
		28.401	115609	28.5882	399142
		28.414	106439	28.601	395057
		28.4267	116520	28.614	401855
		28.4398	118706	28.6267	420253
		28.4525	111542	28.6431	422833
		28.4652	122494	28.6561	408684
		28.4782	118693	28.6688	405434
		28.4912	120593	28.6818	388905
		28.504	120273	28.6946	412989
		28.5167	118967	28.7073	396345
		28.5297	125100	28.7203	407208
		28.5424	116192	28.733	404796
		28.5552	117780	28.7461	410921
		28.5682	113010	28.7588	405250
		28.5812	134166	28.7718	413369
		28.5939	124658	28.7845	398663
		28.6067	113801	28.7975	396575
		28.6197	111214	28.8103	407907
		28.6324	127561	28.823	417848
		28.6452	125476	28.836	398167
[truncated: 302 more rows]

## Sheet: b
		GC		MS
	Analyte:			3				4a				4b
	Sample:	reaction		500 ppm std		reaction		500 ppm std		reaction		500 ppm std		reaction
		Time (min)	Intensity	m/z	Intensity	m/z	Intensity	m/z	Intensity	m/z	Intensity	m/z	Intensity	m/z	Intensity
		3.00173	634000000	50	372001	50	518269	50	1121250	50	136915	50	264875	50	151256
		3.01473	587000000	51	1812721	51	2460206	51	5861356	51	885490	51	917394	51	632004
		3.02747	563000000	52	600564	52	885554	52	2481671	52	365784	52	512965	52	332325
		3.04047	576000000	53	1912359	53	2865693	53	4356257	53	611913	53	1717327	53	1252245
		3.0532	580000000	54	288691	54	481383	54	571945	54	83535	54	289878	54	156104
		3.06595	568000000	55	952466	55	1524636	55	2942237	55	398213	55	1298600	55	1108113
		3.07895	566000000	56	133595	56	243635	56	292776	56	54081	56	86447	56	119284
		3.09168	556000000	57	240298	57	441529	57	725739	57	127255	57	141761	57	253293
		3.10468	553000000	58	112615	58	148498	58	483712	58	94672	58	40055	58	36577
		3.11743	562000000	59	180982	59	236111	59	186211	59	34620	59	146086	59	119783
		3.13043	574000000	60	91649	60	160705	60	97492	60	10147	60	32371	60	55100
		3.14317	575000000	61	87370	61	154244	61	94243	61	201437	61	30252	61	121460
		3.1559	577000000	62	304393	62	409812	62	706829	62	81469	62	120511	62	70200
		3.1689	558000000	63	987322	63	1307375	63	2712583	63	400415	63	389442	63	282882
		3.18165	591000000	64	693911	64	930703	64	1662210	64	250965	64	258660	64	118361
		3.19465	611000000	65	2456692	65	3413549	65	8412712	65	1270133	65	1466011	65	932775
		3.20738	669000000	66	909927	66	1175474	66	3583685	66	511380	66	898051	66	648395
		3.22038	526000000	67	1151780	67	1595523	67	1936966	67	314511	67	1530034	67	1205973
		3.23677	116000000	68	374506	68	513248	68	477961	68	79480	68	506128	69	4799071
		3.2495	115000000	69	1253318	69	1878194	69	1320549	69	193260	69	5780554	70	342423
		3.2625	126000000	70	142789	70	287284	70	263364	70	179178	70	298528	71	293954
		3.27525	119000000	71	395926	71	578017	71	301423	71	104509	71	377583	72	64186
		3.28825	149000000	72	145949	72	188423	72	390610	72	73023	72	59069	73	173544
		3.30098	120000000	73	310681	73	543731	73	99321	73	180293	73	50063	74	155995
		3.31398	120000000	74	437499	74	548706	74	1415404	74	171414	74	186424	75	188547
		3.32673	118000000	75	679052	75	846589	75	1173415	75	175547	75	206055	77	2268795
		3.33947	123000000	76	665877	76	877421	77	19546920	76	247327	76	225814	78	807078
		3.35247	123000000	77	4342215	77	6070958	78	7039739	77	2284583	77	2927565	79	1553879
		3.3652	123000000	78	1481567	78	2090209	79	10256468	78	1032538	78	1084956	80	508882
		3.3782	125000000	79	2725285	79	3406945	80	5146708	79	1537239	79	1900682	81	844534
		3.39095	122000000	80	773795	80	987549	81	3684595	80	813934	80	558374	82	395280
		3.40395	126000000	81	1264481	81	1802820	82	426737	81	673111	81	1003802	83	211697
		3.41668	124000000	82	661764	82	998424	83	190695	82	76661	82	448579	84	112703
		3.42943	134000000	83	198823	83	342052	84	76309	83	36863	83	193019	85	201322
		3.44243	118000000	84	81539	84	163888	85	121555	84	20862	84	122190	86	37796
		3.45517	126000000	85	178693	85	256508	86	365813	85	47044	85	185917	87	56527
		3.46817	125000000	86	153119	86	170457	87	455247	86	45313	86	46135	88	98231
		3.48092	114000000	87	389487	87	530757	88	260112	87	78485	87	55716	89	304651
		3.49392	152000000	88	233713	88	291728	89	3733024	88	50684	88	82099	90	162342
		3.50665	279000000	89	833856	89	1135974	90	2916557	89	505797	89	375495	91	1143970
		3.51938	688000000	90	511733	90	583243	91	12244910	90	425713	91	1619813	92	171580
		3.53238	771000000	91	3784307	91	4137007	92	1612261	91	1839526	92	266798	93	495097
		3.54513	191000000	92	950475	92	1156190	93	2528240	92	231014	93	622074	94	679487
		3.55813	26361043	93	1175905	93	1431508	94	3427842	93	346035	94	900637	95	1666518
		3.57087	24120716	94	1212035	94	1260484	95	576887	94	513980	95	2211218	96	1355931
		3.58387	23285734	95	711860	95	823920	96	384348	95	95056	96	1516867	97	496832
		3.59662	30624462	96	498157	96	618364	97	166257	96	63439	97	652477	98	47238
		3.60935	154000000	97	412612	97	527662	98	106706	97	23927	98	52864	99	30249
		3.62235	104000000	98	108751	98	154905	99	67915	98	20312	99	30052	100	3722
		3.63508	18563450	99	121999	99	147755	101	591494	99	27854	100	9027	101	62070
		3.64808	18752499	100	128737	101	902022	102	2002582	100	13903	101	81224	102	172853
		3.66083	23215984	101	734503	102	1536905	103	5325991	101	69593	102	242978	103	678160
		3.67383	15783762	102	1399834	103	2927162	104	1770827	102	270590	103	862995	104	369460
		3.68657	14367227	103	2431493	104	1798324	105	9496980	103	784918	104	403262	105	1416755
		3.69932	14126658	104	1653397	105	3703904	106	10692254	105	1665918	105	1672617	106	1060568
		3.71232	12616556	105	3278761	106	1654036	107	24767568	106	1547914	106	1201666	107	2657190
		3.72505	13276508	106	1495541	107	6895725	108	9252520	107	3910114	107	2819534	108	391938
		3.73805	13064926	107	6275600	108	1423591	109	8448368	108	1504325	108	442921	109	1543837
		3.75078	12611155	108	1246344	109	1556689	110	948293	109	1409929	109	1922981	110	1178739
		3.76378	12730130	109	1543191	110	1312208	111	177968	110	141688	110	1448204	111	301489
		3.77653	12748511	110	1076514	111	464601	112	68742	111	35869	111	336010	112	68985
		3.78927	12634240	111	347393	112	120134	113	368971	112	18631	112	63288	113	139253
		3.80227	11871728	112	73304	113	249069	115	16624656	113	116848	113	147260	114	85923
		3.81502	11493683	113	186879	114	386400	116	5633371	115	2509657	115	1072797	115	895825
		3.82802	11653884	114	370577	115	6635927	117	25315120	116	814127	116	267945	116	228674
		3.84075	11308205	115	5089219	116	2617097	118	6474810	117	3501446	117	351335	117	356101
		3.85375	11933000	116	1890412	117	7537933	119	2781385	118	810098	118	206945	118	192697
		3.86648	12724836	117	5717801	118	1367230	120	1499516	119	388543	119	789411	119	625867
		3.87948	11805985	118	1178127	119	1401332	121	7411172	120	189756	120	188676	120	179641
		3.89223	10968435	119	1030497	121	4072473	122	6297770	121	1039818	121	828669	121	808673
		3.90497	10619491	120	418330	122	810664	123	1753397	122	795186	122	1889307	122	1806113
		3.91797	10518471	121	2394334	123	1385295	124	4302170	123	217025	123	5953912	123	5711712
		3.93097	18992796	122	565511	124	605113	125	479011	124	554483	124	3399529	124	3000862
		3.94372	11922540	123	1023814	125	1251245	127	5599194	125	60250	125	4063204	125	3180299
		3.95645	10815548	124	444058	126	307619	128	3246832	127	657981	126	374658	126	302802
		3.96945	10255825	125	969123	127	1921315	129	2618875	128	381981	127	239562	127	188268
		3.9822	9831522	126	212494	128	1799318	131	10206534	129	346489	128	289694	128	232053
		3.99493	9944175	127	1606996	129	1846362	132	2626333	130	68398	129	577730	129	469235
		4.00793	9757697	128	1506147	130	786896	133	3061311	131	1358494	130	159299	130	134986
		4.02093	9019645	129	1682999	131	5093173	134	5847776	132	349612	131	820610	131	659703
		4.03367	10218528	130	615032	132	1215241	135	32113088	133	427973	132	438432	132	346651
		4.04642	9222310	131	4201472	133	2093674	136	36964416	134	738229	133	1374661	133	1087202
		4.05942	9463424	132	1035111	134	3609106	137	148000000	135	4396254	134	745011	134	619294
		4.07215	9342888	133	1885906	135	4956787	138	12833926	136	5209149	135	506469	135	503694
		4.0849	15845117	134	3013832	136	1027423	139	1228742	137	19517112	136	221294	136	193955
		4.0979	16333518	135	4580931	137	1513158	140	54347	138	1617438	137	1386555	137	1249590
		4.1109	8904986	136	857633	138	1301717	141	2120960	139	164147	138	574672	138	449287
		4.12363	8586696	137	1289428	139	307554	143	2704280	140	11687	139	259507	139	222254
		4.13637	8763106	138	1078455	140	51031	144	5123211	141	289674	140	628292	140	496096
		4.14937	8283995	139	249721	141	1087217	145	46945152	142	69506	141	99654	141	82626
		4.16212	8464201	140	68269	142	285593	146	7443941	143	291074	142	29859	142	27731
		4.17485	8556676	141	997156	143	2120152	147	5335280	144	355778	143	348668	143	302856
		4.18785	8285914	142	261648	144	2447416	148	3179536	145	7351691	144	204548	144	159209
		4.20085	8186426	143	1666480	145	12240974	149	8912890	146	1077746	145	333302	145	300792
		4.2136	8849947	144	2238947	146	2101437	150	3499953	147	777028	146	262585	146	156378
		4.22633	9012750	145	11798582	147	2338888	151	849409	148	436413	147	2176127	147	1794785
		4.23933	8103759	146	2153120	148	1576665	152	109374	149	1182383	148	581326	148	449821
		4.25207	8188490	147	2016866	149	5039310	153	19744	150	521168	149	680627	149	1504033
		4.26482	7858322	148	1349027	150	5972841	154	8013	151	114231	150	1852597	150	1747736
		4.27782	7881633	149	4384076	151	6245047	155	48873	152	15466	151	6330017	151	5556762
		4.29082	7725420	150	5019022	152	2038850	156	25459	153	4035	152	31620442	152	31321400
		4.30355	7622256	151	5291778	153	2401720	157	619779	154	4314	153	16680549	153	14587540
		4.3163	7289241	152	1670706	154	273463	158	1014038	155	10853	154	1498532	154	1418514
		4.3293	7286179	153	1950700	155	147650	159	5708820	156	21800	155	158271	155	154430
		4.34203	7352403	154	214027	156	17394	160	5198829	157	86499	156	25529	156	45244
		4.35477	7335632	155	122195	157	1076651	161	8954544	158	124096	157	238695	157	244588
		4.36777	7100653	156	98880	158	760753	162	3299102	159	670040	158	111512	158	116449
		4.38077	7032446	157	826065	159	6090852	163	6784068	160	712563	159	483734	159	478104
		4.39352	7388199	158	735451	160	2302213	164	1115816	161	1052013	160	810217	160	773790
		4.40625	7931315	159	4366792	161	4359880	165	139066	162	424398	161	2972579	161	2993252
		4.41925	8026945	160	1566055	162	10560614	166	12946	163	840226	162	530629	162	542021
		4.432	7136034	161	3304286	163	4951506	167	4452	164	123807	163	638462	163	615120
		4.44473	3020522	162	6844841	164	966746	169	6647	165	20116	164	420568	164	364205
		4.45773	2089049	163	3955054	165	624534	170	3579	166	2126	165	1340448	165	1249983
		4.47073	2232096	164	711388	166	3444265	171	27132	167	378	166	501765	166	459733
		4.48347	1964559	165	540624	167	703827	172	46543	168	963	167	92577	167	112268
		4.49622	2014983	166	2443158	168	1983881	173	291889	169	946	168	11978	168	20196
		4.50922	5003121	167	511965	169	258792	175	3507847	170	3775	169	473	169	1365
		4.52195	6251199	168	1692736	170	41436	177	20142880	171	1469	170	349	171	7231
		4.5347	6571768	169	210551	171	496454	178	2036999	172	4365	171	968	172	7950
		4.5477	6707826	170	52000	172	166348	179	211796	173	37142	172	9805	173	104562
		4.5607	6682775	171	368120	173	670244	180	16804	174	45947	173	101965	174	171315
		4.57343	9518173	172	121355	174	437404	181	6621	175	357525	174	152204	175	802623
		4.58618	31816868	173	530617	175	2277025	182	7661	176	94711	175	812620	176	462811
		4.59918	12694047	174	378919	176	1868113	183	7207	177	2290277	176	433595	177	748138
		4.61192	6970421	175	1899384	177	5707188	184	5129	178	252758	177	808435	178	291420
		4.62465	6573517	176	1289393	178	2142892	185	28330	179	25998	178	308826	179	889192
		4.63765	6114843	177	4652313	179	10718490	186	29535	180	2925	179	835676	180	134725
		4.65065	6670213	178	1861528	180	16227768	187	125778	181	3167	180	118216	181	18226
		4.6634	15840256	179	9120760	181	93698448	188	142648	182	993	181	13379	182	5453
		4.67613	21680169	180	11807800	182	9043572	192	150000000	183	595	182	89	183	2188
		4.68913	8363145	181	73342048	183	1135766	193	19416896	185	3131	183	90	184	886
		4.70188	6136683	182	7919109	184	115469	194	1914045	186	1940	184	173	185	2516
		4.71488	5977582	183	1064890	185	285495	195	129202	187	7221	186	285	186	1939
		4.72788	5980955	184	104551	186	183787	196	12216	188	16810	187	1776	187	4839
		4.74062	5871546	185	213474	187	593233	197	4438	189	33678	188	9104	188	18557
		4.75335	5938410	186	163569	188	696336	198	637	190	46908	189	93988	189	102305
		4.76635	5738942	187	450670	189	3668485	199	699	192	20719608	190	55810	191	1110922
		4.7791	6071539	188	622320	190	1095954	200	926	193	2425440	191	845339	192	242303
		4.79183	5620431	189	3114849	191	9049982	201	1897	194	228058	192	174287	193	944559
		4.80483	5531296	190	1032668	192	2328161	202	359	195	14126	193	953788	194	148288
		4.81758	5690576	191	7890904	193	3215147	203	3461	196	2356	194	113904	195	21558
		4.83058	5568784	192	2032027	194	1735445	204	4879	197	3062	195	12510	196	2933
		4.84332	5579815	193	2807476	195	471409	205	44881	198	470	196	307	197	5776
		4.85605	5495277	194	1529022	196	83587	206	9412	199	1118	197	308	198	1346
		4.86905	5284263	195	413637	197	25184	207	12261	200	1843	199	1194	199	7392
		4.8818	5283815	196	71910	198	9166	208	1644	201	917	200	721	200	3053
		4.8948	5353825	197	24419	199	81172	209	4582	202	1298	201	1685	201	996
		4.90753	5321927	198	12467	200	55909	210	1998	203	516	202	1466	202	9060
		4.92053	5755290	199	54311	201	306697	211	2274	204	2548	203	18323	203	12151
		4.93328	5321587	200	52738	202	79304	212	365	205	3774	204	37243	204	27012
		4.94628	5292609	201	234772	203	5380534	213	1996	206	3535	205	92400	205	101449
		4.95902	5386491	202	100622	204	1607324	215	794	207	40461	206	219839	206	246824
		4.97175	5447213	203	4186694	205	2442524	216	391	208	8369	208	23850250	208	28530040
		4.98475	5043762	204	1252477	206	1153085	217	552	209	5806	209	2852038	209	3611728
		4.99775	5015297	205	1736757	207	4142645	218	717	210	1263	210	319613	210	353396
		5.0105	5190473	206	581013	208	705939	219	951	211	1437	211	22925	211	27195
		5.02323	4819307	207	3295774	209	126840	220	176	212	129	212	1174	212	2448
		5.03623	5026442	208	579162	210	63920	221	1286	213	791	216	172	213	497
		5.04898	4834123	209	107539	211	19174	223	1206	215	404	217	83	215	979
		5.06172	4824359	210	40584	212	6224	224	4097	216	463	220	194	216	670
		5.07472	4762387	211	15206	213	60974	225	1234	217	911	222	327	217	949
		5.08772	4545049	212	4513	214	20563	226	568	219	5505	223	111	219	1686
		5.10047	4715564	213	25641	215	34298	227	2122	220	300	225	61	220	1865
		5.1132	4621868	214	13467	216	81919	228	325	221	1757	226	82	221	6548
		5.1262	4654069	215	25542	217	435887	229	4469	222	1058	231	124	222	2278
		5.13893	4553807	216	48567	218	1105761	230	3244	223	460	233	145	223	43032
		5.15168	4513612	217	330569	219	2456582	231	937	224	1288	238	78	224	5089
		5.16468	4503640	218	877412	221	7276673	232	319	226	839	245	195	225	985
		5.17768	4620007	219	2342223	222	896314	233	154	227	145	246	170	226	1264
		5.19042	4547982	220	517150	223	295606	234	187	228	776	247	42	228	2122
		5.20317	4451988	221	5326934	224	69942	235	555	229	447	251	18	229	966
		5.21617	4448867	222	797054	225	53087	236	573	231	128	257	249	230	1203
		5.2289	4352623	223	211099	226	12567	237	1154	232	109	261	276	231	1018
		5.24163	4359274	224	61794	227	32340	238	765	233	1155	264	78	233	324
		5.25463	4380469	225	60248	228	13698	239	819	234	2243	266	219	234	117
		5.26763	4285839	226	11140	229	16315	240	603	235	359	268	191	235	1532
		5.28038	4996954	227	26772	230	25487	241	3077	236	1028	272	190	236	1644
		5.29312	4937630	228	7197	231	56726	242	1256	237	505	273	205	237	1578
		5.30612	4228183	229	5731	232	53079	243	2284	238	480	282	57	238	267
		5.31887	4195471	230	20778	233	541634	244	753	239	1284	283	480	239	467
		5.3316	4093426	231	46359	236	66584384	245	498	240	585	284	57	240	455
		5.3446	4095131	232	59829	237	9597170	247	167	241	657	291	170	242	1161
		5.3576	3852799	233	299990	238	1082106	248	674	242	216	296	281	245	709
		5.37033	4081806	234	375489	239	162065	249	2643	245	277	305	142	246	412
		5.38308	4142688	236	58692928	240	15717	250	165	246	324	324	191	248	750
		5.39608	4285425	237	8435118	241	35038	251	2442	249	1981	325	181	249	1381
		5.40882	4222638	238	1094391	242	3642	252	798	251	1557	328	441	250	845
		5.42157	3982655	239	142698	243	2538	253	6917	252	239	342	120	251	1043
		5.43457	3966125	240	18374	244	4739	254	2054	253	28878	346	160	252	1776
		5.44757	3828919	241	14766	245	64693	255	965	254	4371	378	67	253	6732
		5.4603	3784772	242	7034	246	15239	256	498	255	3775	389	399	254	1237
		5.47303	3735313	243	4830	247	13570	257	475	256	300	405	750	255	404
		5.48603	3787365	244	4314	248	21883	259	5999	257	521	459	219	256	1228
		5.49878	3722623	245	44303	249	29851	260	912	258	353	467	113	257	386
		5.51178	4021091	246	11207	250	29376	261	1135	259	149	476	208	258	438
		5.52452	4035235	247	10732	251	25366	262	80	260	152	480	73	259	99
		5.53752	4030394	248	24916	252	11483	263	856	262	236	490	89	260	475
		5.55027	4087497	249	30424	253	32176	264	753	263	378	504	182	261	222
		5.56327	6326609	250	13895	254	11358	265	1196	264	409	512	180	262	304
		5.576	16663297	251	21646	255	24706	266	425	265	1305	517	103	263	336
		5.58875	8020784	252	8189	256	46574	267	1930	266	1182	537	168	264	173
		5.60175	4169886	253	17137	257	12559	269	1548	267	4141	551	518	265	2007
		5.61448	3837165	254	8274	258	1486	270	235	268	1608	268	129	266	612
		5.62748	3720549	255	13186	259	9590	271	178	269	1654	270	332	267	5842
		5.64022	3463578	256	22515	260	9411	272	2762	270	684	271	450	268	1304
		5.65322	3494305	257	8962	261	11381	273	33535	271	424	272	94	269	570
		5.66597	3545050	258	2792	262	7778	274	4624	272	388	273	1743	270	233
		5.6787	3522512	259	4349	263	43985	276	228	273	375	274	525	271	201
		5.6917	3495928	260	5970	264	26754	279	613	275	224	275	357	275	193
		5.70445	3405738	261	9954	265	14423	281	2765	276	143	277	224	277	156
		5.71745	3426913	262	4880	266	4579	282	1441	277	148	279	64	278	776
		5.73018	3418522	263	39020	267	14369	283	954	278	120	280	676	280	355
		5.74318	3407827	264	21821	268	4036	284	239	279	470	281	7188	281	18066
		5.75592	3521125	265	15512	269	10739	287	113	280	354	282	476	282	3596
		5.76867	3403220	266	4693	270	8888	289	166	281	17525	283	1217	283	2699
		5.78167	3375151	267	14947	271	4584	290	186	282	3993	285	508	284	562
		5.7944	3362831	268	3053	272	1245	291	193	283	3423	286	172	285	950
		5.8074	3380947	269	14609	273	3267	294	160	284	561	287	419	286	308
		5.82015	3361193	270	3584	274	4289	295	252	285	592	288	113	287	146
		5.83315	3348737	271	4074	275	6714	298	97	286	166	289	289	290	84
		5.84588	3517865	273	4343	276	3779	308	130	288	352	291	980	291	120
		5.85862	3346562	274	1218	277	36422	310	251	292	306	292	1127	293	176
		5.87162	3487730	275	6765	278	233188	311	204	293	291	293	1051	294	103
		5.88437	3352141	276	5104	279	84979	313	455	294	140	295	1559	295	197
		5.89737	3326992	277	35451	280	65115	315	165	297	531	297	828	296	241
		5.9101	3290015	278	123125	281	24882	317	247	299	110	298	274	297	138
		5.9231	3261703	279	57146	282	11057	321	181	300	248	299	377	298	456
		5.93585	3233283	280	58236	283	5817	323	125	302	341	301	273	299	146
		5.94858	3089757	281	30435	284	38875	325	1095	303	141	303	181	301	133
		5.96158	3219099	282	9745	285	6810	326	245	307	123	304	95	305	173
		5.97432	3217298	283	8717	286	1788	327	3103	309	199	305	1196	306	121
		5.98732	3184462	284	11444	287	1283	328	974	311	311	306	680	309	323
		6.00007	3137735	285	5132	288	2783	329	136	312	272	308	123	311	581
		6.01307	3229012	286	2243	289	897	330	411	313	158	309	424	313	794
		6.0258	3048575	287	3123	290	2096	331	1283	314	440	311	859	314	104
		6.03855	3050698	288	2082	291	6328	332	257	315	1099	312	201	315	775
		6.05155	3194844	289	2669	292	9341	335	83	316	203	313	509	316	151
		6.06428	2991354	290	3749	293	51608	337	133	317	50	315	1044	320	223
		6.07728	3114243	291	9350	294	86509	338	427	323	241	317	269	321	126
		6.09003	3076258	292	6247	295	22682	339	177	325	2260	319	211	322	116
		6.10303	3058578	293	46428	296	10354	341	3786	327	17946	321	119	323	302
		6.11577	2891050	294	60878	297	34763	342	1541	328	3481	325	518	324	114
		6.1285	2963609	295	17612	298	9954	343	1123	329	2452	326	602	325	1400
		6.1415	3058211	296	11485	299	5395	346	1144	331	4570	327	4141	327	9073
		6.15425	3011935	297	52604	300	1456	350	128	332	775	328	1897	328	900
		6.16725	2837673	298	14437	301	758	353	97	333	162	329	637	330	1347
		6.17998	3017146	299	4255	303	950	355	1638	334	69	332	95	331	859
		6.19298	2921750	300	1569	304	719	356	280	336	160	333	356	332	306
		6.20573	2886895	301	1498	305	1973	357	380	339	285	339	561	333	161
		6.21847	2897708	303	2276	306	496	358	190	341	12282	340	129	334	149
		6.23147	2776508	304	1400	307	48805	369	146	342	2117	341	3397	339	314
		6.2442	2905457	305	2170	308	20518	372	149	343	3809	342	138	341	6480
		6.2572	2991391	306	1617	309	16787	373	71	344	1327	343	494	342	237
		6.2702	2887369	307	54372	310	13629	374	121	345	221	349	253	343	1544
		6.28295	2833173	308	19328	311	5092	375	290	346	1001	352	276	345	269
		6.29568	2827320	309	18522	312	2630	380	165	347	537	353	131	347	131
		6.30868	2840775	310	7342	313	1353	385	192	348	182	355	2307	353	187
		6.32143	2784537	311	3915	314	1227	387	209	354	603	356	841	354	132
		6.33417	2844059	312	2045	315	989	398	336	355	1564	357	344	355	5022
		6.34717	2882292	313	2987	316	313	399	118	356	1462	358	188	356	1168
		6.3599	2769501	314	1270	317	851	401	1351	357	1141	361	261	357	776
		6.3729	3012173	315	4747	318	631	402	171	358	93	364	172	358	367
		6.38565	2754450	316	1215	319	8361	403	555	362	168	365	137	359	175
		6.39838	2838979	317	2863	320	2370	404	277	369	332	370	321	360	155
		6.41138	2673383	318	1500	321	766	405	2272	373	627	372	230	365	199
		6.42413	2760863	319	10682	322	4202	406	622	374	181	373	206	370	350
		6.43713	2785236	320	1497	323	2376	412	159	375	94	375	126	377	398
		6.44987	2769352	321	2205	324	2410	415	1215	376	95	377	560	383	324
		6.46287	2678169	322	3134	325	3292	417	163	377	275	378	677	387	175
		6.4756	2703726	323	1339	326	4529	419	133	380	291	379	118	388	128
		6.4886	2712556	324	3090	327	7019	429	851	383	471	382	183	389	287
		6.50135	2670350	325	4764	328	2530	430	256	384	80	386	192	392	154
		6.51408	2542857	326	665	329	994	431	245	385	902	387	199	397	129
		6.52708	2596089	327	8629	330	590	451	181	386	198	388	114	400	172
		6.54008	2593959	328	2849	331	28940	459	328	389	1245	389	352	401	1366
		6.55283	2529712	329	3435	332	2039	466	99	390	473	395	104	402	97
		6.56557	2609531	330	1220	333	503	470	133	391	223	401	315	403	2312
		6.57857	2540209	331	22571	334	1731	474	145	397	191	402	641	404	704
		6.59132	2512385	332	4612	335	2456	475	277	399	179	403	424	405	456
		6.60405	2506130	333	901	336	1989	478	252	401	5079	404	873	408	100
		6.61705	2419822	334	2720	337	4829	479	131	402	1200	405	1934	409	215
		6.63005	2424549	335	1646	338	1128	482	404	403	1339	406	776	415	1697
		6.64278	2479819	336	2949	339	543	490	122	404	604	407	940	417	964
		6.65553	2532550	337	8269	340	640	492	166	405	4797	409	355	418	560
		6.66853	2626230	338	2739	341	4696	504	126	406	2852	411	157	419	228
		6.68127	2550301	339	1190	342	604	507	106	407	1579	415	789	429	365
		6.69402	2443541	340	252	343	4839	515	287	414	458	416	289	430	695
		6.70702	2527222	341	4500	344	512	553	240	415	849	417	366	432	333
		6.72002	2492338	342	1487	345	629	562	144	416	1271	418	439	433	319
		6.73275	2556490	343	3078	347	390	563	303	417	860	425	160	445	153
		6.74548	2444043	344	1030	348	1414	564	417	418	142	429	991	450	286
		6.75848	2493884	345	842	349	648	569	115	419	124	431	110	459	411
		6.77123	2445824	346	1296	350	1272	575	108	422	253	432	227	461	1651
		6.78397	2459591	347	246	351	1408	619	197	427	412	433	244	462	377
		6.79697	2455922	348	902	352	41812	628	100	428	149	443	172	463	469
		6.80997	2231055	349	500	353	13743			429	1694	453	170	464	541
		6.82272	2468122	350	2672	354	3508			430	513	462	409	465	528
		6.83545	2483043	352	40392	355	6310			431	866	463	263	467	175
		6.84845	2363102	353	14267	356	3425			435	278	465	218	471	193
		6.86118	2490496	354	3474	357	1548			440	161	470	390	475	611
		6.87393	2492607	355	5025	359	156			444	446	478	111	477	215
		6.88693	2605921	356	1625	360	172			445	164	479	895	478	160
		6.89993	2710024	357	933	361	586			447	203	489	247	490	137
		6.91267	2631713	358	136	364	1007			451	166	493	157	491	219
		6.92542	2695330	359	293	365	1859			452	487	503	394	493	154
		6.93842	2827764	360	587	367	470			457	108	504	125	503	318
		6.95115	2804515	361	629	368	2843			459	675	506	230	504	238
		6.96415	2848236	362	541	369	403			460	305	519	173	507	132
		6.97688	2825920	363	385	370	513			462	117	533	319	508	115
		6.98988	2720175	365	559	371	408			466	258	534	159	533	171
		7.00263	2826065	366	191	372	198			472	221	535	163	535	154
		7.01537	2854571	367	668	373	192			475	1673	550	188	538	214
		7.02837	2921081	368	1739	374	116			476	986	552	165	549	433
		7.04112	2852302	369	1255	375	455			477	763	557	79	551	187
		7.05412	2831797	370	703	377	1305			478	154	563	131	554	145
		7.06685	7594729	371	1737	378	1417			479	612	564	148	590	378
		7.07985	13283383	373	2554	379	164			489	383	566	370	612	145
		7.0926	8018258	374	891	380	2050			490	613	611	144	613	195
		7.1056	6020399	375	738	381	5884			491	393			614	129
		7.11833	5503975	376	379	382	2555			504	381			627	300
		7.13107	5307000	377	4386	383	7010			505	556			629	132
		7.14407	5331044	378	1177	385	208			507	217			638	153
		7.15682	5629202	379	535	386	281			535	149
		7.16982	5675115	380	164	387	206			538	490
		7.18255	5468153	381	5738	388	452			540	144
		7.19555	5508438	382	560	390	428			550	117
		7.2083	5510359	383	2128	391	269			553	183
		7.22103	5551573	384	811	392	208			554	117
		7.23403	5677538	386	972	395	463			563	788
		7.24677	5677277	387	859	396	1054			564	350
		7.25977	5764261	388	611	397	816			566	589
		7.27252	5844334	389	1183	398	461			567	202
		7.28525	5679964	390	423	399	55133			578	600
		7.29825	5629353	391	698	400	11157			628	130
		7.311	5568310	392	716	401	2495			630	113
		7.324	5763197	393	1570	402	1032			634	154
		7.33673	6204557	394	576	403	1034
		7.34973	8154732	398	1136	404	523
		7.36247	7617515	399	39448	405	620
		7.37547	6569694	400	8874	410	153
		7.38822	6466946	401	3410	411	4603
		7.40095	6724563	402	1110	413	565
		7.41395	6544788	403	2049	414	782
		7.42695	6705297	404	882	415	736
		7.4397	6679963	405	1608	416	838
		7.45243	6849035	406	522	417	179
		7.46543	6892537	407	231	419	530
		7.47817	6973433	409	353	422	297
		7.49092	7226550	411	2521	423	304
		7.50392	7106385	412	1010	426	1076
		7.51692	7013322	413	391	427	1137
		7.52965	6959453	414	780	428	779
		7.5424	7108191	415	1500	429	1394
		7.5554	7465385	416	207	430	952
		7.56813	7644555	417	431	433	372
		7.58087	7551113	418	200	437	282
		7.59387	7665007	421	204	442	200
		7.60688	7819829	423	156	443	289
		7.61962	7888371	424	626	445	244
		7.63235	8190147	425	618	451	227
		7.64535	8078479	426	1756	452	479
		7.6581	8171808	427	1110	453	142
		7.67083	7975714	428	142	455	376
		7.68383	8414027	429	2376	456	64
		7.69683	8591952	430	502	457	141
		7.70958	8562101	431	822	459	235
		7.72232	8567754	432	595	466	306
		7.73532	8955568	433	118	468	161
		7.74805	8839122	435	261	472	337
		7.7608	9002560	437	520	475	558
		7.7738	9375196	438	83	477	1037
		7.7868	9681174	439	681	480	324
		7.79953	9465223	441	256	481	259
		7.81228	9894240	443	553	484	316
		7.82528	9479825	444	106	487	486
		7.83802	10047349	445	164	490	173
		7.85075	10466017	446	206	491	79
		7.86375	10393667	447	239	493	159
		7.87675	10426460	449	1227	495	221
		7.8895	9716327	450	305	500	231
		7.90223	10560036	451	1368	502	162
		7.91523	10851771	452	1215	503	213
		7.92798	10826312	453	135	504	149
		7.94098	11029574	455	961	505	264
		7.95372	11183026	456	626	509	116
		7.96672	11683807	460	413	521	201
		7.97945	11274967	461	1314	522	165
		7.9922	11538235	464	493	527	231
		8.0052	11743204	465	810	531	414
		8.01793	11628837	466	1206	535	604
		8.03068	11909607	467	512	538	174
		8.04368	12208092	468	1158	539	156
		8.05668	12637647	469	82	544	113
		8.06942	12876235	470	365	550	186
		8.08215	12744431	471	738	551	171
		8.09515	12570637	477	1447	553	188
		8.1079	13242797	479	803	558	119
		8.1209	13453311	480	691	559	251
		8.13363	13050442	483	334	563	148
		8.14663	13587060	486	508	573	210
		8.15938	13618825	487	240	579	269
		8.17238	13851360	490	307	609	186
		8.18512	13487508	491	468	633	121
		8.19787	13757692	494	73
		8.21087	14519394	496	163
		8.2236	14604404	501	244
		8.2366	14445926	503	132
		8.24933	15692453	504	404
		8.26233	15432092	505	159
		8.27508	15265904	506	189
		8.28782	15957864	508	185
		8.30082	16319854	516	180
		8.31357	15415429	519	214
		8.32657	17532194	524	211
		8.3393	17980081	527	138
		8.3523	17840366	530	503
		8.36503	16415697	531	351
		8.37778	17237371	536	116
		8.39078	17996998	537	120
		8.40352	17389782	538	224
		8.41652	18796898	539	455
		8.42927	18580423	544	657
		8.44227	19149706	553	245
		8.455	18702307	555	711
		8.46773	17601532	559	74
		8.48073	18423338	568	174
		8.49348	18829636	571	362
		8.50648	20556744	595	220
		8.51922	20436863	597	253
		8.53222	19752337	602	120
		8.54497	20267985	605	253
		8.5577	21090905	611	179
		8.5707	20363385	612	175
		8.58343	20972932	621	342
		8.59643	21550247	628	136
		8.60918	22299987	629	908
		8.62218	22067093	630	196
		8.63492	21989909	633	220
		8.64767	22067335	643	111
		8.66067	22340604
		8.6734	22438468
		8.6864	23756108
		8.69915	23766330
		8.71215	22026364
		8.72488	25042308
		8.73762	24249169
		8.75062	25122320
		8.76337	24743698
		8.77637	26371001
		8.7891	24445300
		8.8021	25142482
		8.81485	25702513
		8.82758	26454268
		8.84058	26963486
		8.85332	26894002
		8.86632	26050577
		8.87907	27084853
		8.89207	26855872
		8.9048	27561349
		8.91755	29484670
		8.93055	28826583
		8.94328	28925379
		8.95628	29960669
		8.96928	29258072
		8.98202	30096946
		8.99477	31631529
		9.00777	33004392
		9.0205	33450963
		9.03325	35828438
		9.04625	33846169
		9.05925	35085797
		9.07198	37174995
		9.08472	36884768
		9.09772	35545474
		9.11047	36507699
		9.12347	38573671
		9.13647	38025226
		9.1492	37301731
		9.16195	38500690
		9.17495	38137755
		9.18768	39204434
		9.20043	37907789
		9.21343	37498634
		9.22643	39104801
		9.23917	36557451
		9.2519	40638120
		9.2649	38934676
		9.27765	38382079
		9.29038	39371141
		9.30338	41137925
		9.31638	42045314
		9.32913	40192672
		9.34187	39102960
		9.35487	41940812
		9.3676	40009026
		9.38035	41231825
		9.39335	41425141
		9.40635	44544053
		9.41908	43274998
		9.43183	44301999
		9.44483	42607466
		9.45757	46610342
		9.4703	43239614
		9.4833	43161816
		9.4963	44909533
		9.50905	45891343
		9.52178	45529304
		9.53478	45238793
		9.54753	45739349
		9.56027	47973076
		9.57327	46829319
		9.58627	49991294
		9.599	50217975
		9.61175	48928229
		9.62475	50301268
		9.63748	50089688
		9.65023	50961519
		9.66323	50886661
		9.67623	52676559
		9.68897	51658147
		9.70172	54318690
		9.71472	54160113
		9.72745	52839727
		9.74018	55263692
		9.75318	53066742
		9.76618	53788490
		9.77893	52704844
		9.79167	57539837
		9.80467	58665892
		9.81742	58464662
		9.83015	59825085
		9.84315	59927221
		9.85615	56818471
		9.86888	51733177
		9.88163	43788596
		9.89463	33207435
		9.90737	29470435
		9.92037	21599513
		9.93312	13174356
		9.94612	9257303
		9.95885	6647141
		9.97185	5382632
		9.98458	4613409
		9.99733	4044840
		10.0103	3675440
		10.0231	3364780
		10.0361	3266120
		10.0488	3152878
		10.0618	3085433
		10.0746	3114383
		10.0873	3579376
		10.1003	4366246
		10.113	4300950
		10.126	3555713
		10.1388	3201930
		10.1518	2925024
		10.1645	2894052
		10.1773	2762601
		10.1903	2664405
		10.203	2645129
		10.216	2427939
		10.2287	2397471
		10.2417	2428683
		10.2545	2251296
		10.2672	2257429
		10.2802	2294099
		10.2929	2198135
		10.3059	2143488
		10.3189	2174833
		10.3317	2091600
		10.3444	2094383
		10.3574	2010925
		10.3702	2269997
		10.3829	2516447
		10.3959	2740211
		10.4089	2589504
		10.4216	2318140
		10.4344	2301380
		10.4474	2261119
		10.4601	2368365
		10.4729	2320857
		10.4859	2276829
		10.4989	2127687
		10.5116	2051181
		10.5244	2194673
		10.5373	2008564
		10.5501	1938243
		10.5628	1931641
		10.5758	1851319
		10.5888	1905370
		10.6016	1881493
		10.6143	1846171
		10.6273	1774517
		10.6401	1717573
		10.6528	1588206
		10.6658	1673392
		10.6788	1609210
		10.6915	1567206
		10.7043	1611095
		10.7173	1683199
		10.73	1696139
		10.7427	1771469
		10.7558	1716523
		10.7688	1532438
		10.7815	1606938
		10.7942	1557359
		10.8072	1543938
		10.82	1440169
		10.8327	1499717
		10.8457	1555200
		10.8587	1543590
		10.8714	1512412
		10.8842	1470284
		10.8972	1594806
		10.9099	1622375
		10.9227	1721473
		10.9357	2021061
		10.9487	1998218
		10.9614	1658502
		10.9741	1587638
		10.9871	1587377
		10.9999	1635489
		11.0126	1636615
		11.0256	1502335
		11.0386	1454167
		11.0514	1405125
		11.0641	1347292
		11.0771	1431042
		11.0899	1374841
		11.1029	1327778
		11.1159	1338483
		11.1286	1360667
		11.1413	1376792
		11.1543	1386058
		11.1671	1370356
		11.1798	1385334
		11.1928	1458881
		11.2058	1609933
		11.2186	1702460
		11.2313	1601358
		11.2443	1510340
		11.257	1517371
		11.2698	1579235
		11.2828	1493404
		11.2958	1406611
		11.3085	1366076
		11.3213	1362300
		11.3343	1250623
		11.347	1299808
		11.3597	1299885
		11.3727	1407399
		11.3857	1334564
		11.3985	1277982
		11.4112	1376234
		11.4242	1355512
		11.437	1360208
		11.4497	1275964
		11.4627	1343784
		11.4757	1361983
		11.4884	1341806
		11.5012	1323080
		11.5142	1444377
		11.5269	1534498
		11.5397	1536275
		11.5527	1376562
		11.5657	1415608
		11.5784	1403412
		11.5911	1455104
		11.6041	1508462
		11.6169	1592710
		11.6296	1542637
		11.6426	1589524
		11.6556	1675963
		11.6684	2155273
		11.6811	2563713
		11.6941	2991404
		11.7068	3152187
		11.7196	2708737
		11.7326	2067324
		11.7456	1911868
		11.7583	1889216
		11.7711	1805222
		11.7841	1842913
		11.7968	1852858
		11.8095	1964757
		11.8225	1970444
		11.8355	1910826
		11.8483	1753823
		11.861	1714595
		11.874	1800020
		11.8868	1898366
		11.8995	1973482
		11.9125	2071849
		11.9255	1974947
		11.9383	1915193
		11.9512	1782227
		11.964	1778208
		11.9767	1970139
		11.9897	1987894
		12.0025	1998946
		12.0155	2015737
		12.0282	1957710
		12.0412	1868386
		12.054	1942612
		12.0667	1922764
		12.0797	2101148
		12.0924	1999605
		12.1054	1786531
		12.1182	1909303
		12.1312	1971611
		12.1439	1997845
		12.1567	2090314
		12.1697	2080413
		12.1824	2104002
		12.1954	2187846
		12.2081	2167077
		12.2211	2411030
		12.2339	3593704
		12.2466	3824242
		12.2596	3257129
		12.2723	3077658
		12.2853	3673720
		12.2981	4057002
		12.3111	4085554
		12.3238	4247437
		12.3366	4315826
		12.3496	4464108
		12.3623	4770119
		12.3753	4148607
		12.388	3179762
		12.401	2423973
		12.4138	2189340
		12.4265	2156022
		12.4395	3266425
		12.4523	4013106
		12.4653	3453088
		12.478	3191626
		12.491	3025404
		12.5038	2864503
		12.5165	2645373
		12.5295	2482063
		12.5422	2507126
		12.5552	2608396
		12.568	2290972
		12.581	2235029
		12.5937	2010806
		12.6065	1787032
		12.6195	1821668
		12.6322	1616946
		12.6452	1520361
		12.6579	1513787
		12.6709	1656999
		12.6837	1644547
		12.6964	1574277
		12.7094	1629080
		12.7221	1612474
		12.7352	1551896
		12.7479	1364646
		12.7609	1314634
		12.7736	1354774
		12.7866	1438555
		12.7994	1510697
		12.8121	1430655
		12.8251	1452536
		12.8381	1553572
		12.8508	1832990
		12.8636	2504703
		12.8766	2885313
		12.8893	2414001
		12.9021	2146124
		12.9151	2114516
		12.9281	2337903
		12.9408	2687646
		12.9535	2711811
		12.9665	2581150
		12.9793	2374831
		12.992	2133320
		13.005	2073925
		13.018	1956003
		13.0308	1857033
		13.0435	1964289
		13.0565	2229930
		13.0693	2715008
		13.082	2904583
		13.095	2349461
		13.108	1874600
		13.1207	1804149
		13.1335	1696601
		13.1465	1667627
		13.1592	1619766
		13.172	1665145
		13.185	1784215
		13.198	2103496
		13.2107	2230267
		13.2234	2309674
		13.2364	2716780
		13.2492	1983863
		13.2619	1735026
		13.2749	2323293
		13.2879	2236235
		13.3006	1916720
		13.3134	1891809
		13.3264	2174316
		13.3391	2168809
		13.3519	1938903
		13.3649	1805819
		13.3779	1698231
		13.3906	1777679
		13.4033	1740010
		13.4163	1648340
		13.4291	1576881
		13.4418	1520206
		13.4548	1674135
		13.4678	1807690
		13.4806	2022560
		13.4933	1826884
		13.5063	1928399
		13.5191	2481692
		13.5318	2277615
		13.5448	1639004
		13.5578	1581923
		13.5705	1495353
		13.5833	1420798
		13.5963	1359726
		13.609	1474708
		13.622	1407445
		13.6348	1423777
		13.6478	1423094
		13.6605	1507009
		13.6732	1470277
		13.6862	1515124
		13.699	1478839
		13.712	1611857
		13.7247	2091998
		13.7377	1790071
		13.7505	1319547
		13.7632	1254507
		13.7762	1225722
		13.7889	1254220
		13.8017	1262564
		13.8147	1220131
		13.8277	1200206
		13.8404	1212581
		13.8531	1227471
		13.8661	1240214
		13.8789	1184436
		13.8916	1184868
		13.9046	1199141
		13.9176	1247547
		13.9304	1239598
		13.9431	1236705
		13.9561	1227891
		13.9688	1232275
		13.9816	1244589
		13.9946	1251540
		14.0076	1189697
		14.0203	1328965
		14.0331	1317045
		14.0461	1250179
		14.0588	1238225
		14.0718	1191336
		14.0848	1244499
		14.0976	1175674
		14.1103	1208509
		14.1233	1236130
		14.136	1282053
		14.1488	1219990
		14.1618	1284445
		14.1748	1194408
		14.1875	1244354
		14.2003	1294990
		14.2133	1279059
		14.226	1337837
		14.2387	1635058
		14.2517	2083098
		14.2647	2467979
		14.2775	3426551
		14.2902	5611622
		14.3032	10393829
		14.316	7829967
		14.3287	4431915
		14.3417	3656680
		14.3547	5950766
		14.3674	8944874
		14.3802	7490016
		14.3932	4974984
		14.4059	3836837
		14.4187	3186427
		14.4317	2670614
		14.4447	2321110
		14.4574	2198140
		14.4701	2058699
		14.4831	1981354
		14.4959	1961926
		14.5086	1993832
		14.5216	1893578
		14.5346	2320861
		14.5474	3512527
		14.5601	4024630
		14.5731	4149970
		14.5858	4659824
		14.5986	5278441
		14.6116	3409190
		14.6246	2103408
		14.6373	1966798
		14.6501	1979130
		14.6631	2078202
		14.6758	2181528
		14.6888	2026083
		14.7015	2064989
		14.7145	1915283
		14.7273	1725950
		14.7403	1572393
		14.753	1735449
		14.7658	2033033
		14.7788	2156142
		14.7915	2344322
		14.8045	3881017
		14.8172	5255404
		14.8302	2393311
		14.843	1456657
		14.8557	1545695
		14.8687	1504604
		14.8815	1416772
		14.8945	1484174
		14.9072	1466096
		14.9202	1509572
		14.9329	1499437
		14.9457	1646055
		14.9587	1616993
		14.9714	1567602
		14.9844	1535406
		14.9972	1890053
		15.0102	2642552
		15.0229	2663290
		15.0357	2205102
		15.0487	1896625
		15.0614	2161719
		15.0744	2168784
		15.0871	1932047
		15.1001	2235217
		15.1129	2265036
		15.1256	2305730
		15.1386	2878024
		15.1514	3487485
		15.1644	2251298
		15.1771	1709837
		15.1901	1789470
		15.2028	1671834
		15.2156	2039304
		15.2286	2194600
		15.2413	1887623
		15.2543	1914885
		15.267	2204627
		15.28	1947698
		15.2928	1775486
		15.3055	1645283
		15.3185	1654172
		15.3313	1775286
		15.3443	1695447
		15.357	1946788
		15.37	2824082
		15.3827	3076910
		15.3955	2555179
		15.4085	2107981
		15.4212	2018995
		15.4342	1924332
		15.4472	1960213
		15.46	1898379
		15.4727	1732355
		15.4857	1821274
		15.4985	2042747
		15.5112	2074960
		15.5242	1864458
		15.5372	1951747
		15.5499	1860780
		15.5627	2270235
		15.5757	5850846
		15.5884	10304722
		15.6012	11273125
		15.6142	14502070
		15.6272	56663432
		15.6399	119000000
		15.6526	58291844
		15.6656	14517344
		15.6784	7759896
		15.6911	6222411
		15.7041	5264443
		15.7171	5058580
		15.7299	4541380
		15.7426	4599335
		15.7556	4932686
		15.7683	4177965
		15.7811	3482783
		15.7941	3736358
		15.8071	3615941
		15.8198	3664685
		15.8325	4171262
		15.8455	4915580
		15.8583	4768589
		15.871	3478970
		15.884	3093647
		15.897	2840192
		15.9098	2776664
		15.9228	2679920
		15.9355	2460838
		15.9482	2448305
		15.9612	2425601
		15.9742	2404895
		15.987	2582694
		15.9997	2507295
		16.0127	2232470
		16.0255	2443814
		16.0382	2427274
		16.0512	2204826
		16.0642	1998072
		16.077	1977162
		16.0897	2033438
		16.1027	2006754
		16.1154	1923317
		16.1282	1945924
		16.1412	1969902
		16.1542	1955021
		16.1669	1879958
		16.1796	1812363
		16.1927	1873034
		16.2054	1954048
		16.2181	2368229
		16.2311	2392385
		16.2441	2173874
		16.2569	1987458
		16.2696	2073085
		16.2826	2004185
		16.2953	1872807
		16.3081	1914396
		16.3211	1929484
		16.3341	1912813
		16.3468	1846314
		16.3596	1894109
		16.3726	2056363
		16.3853	1899827
		16.3981	1852268
		16.411	1860002
		16.4241	1893875
		16.4368	1799873
		16.4495	1690286
		16.4625	1750915
		16.4753	1686192
		16.488	1939408
		16.501	2043827
		16.514	1881795
		16.5267	1952912
		16.5395	2047411
		16.5525	1980150
		16.5652	2393376
		16.578	3042355
		16.591	3036514
		16.604	3365601
		16.6167	5087306
		16.6294	5287680
		16.6425	2789250
		16.6552	1937524
		16.6679	1712405
		16.6809	1670187
		16.6939	1613824
		16.7067	1614186
		16.7194	1582485
		16.7324	1955048
		16.7451	2052451
		16.7582	2130204
		16.7709	2216567
		16.7839	2625698
		16.7966	7591831
		16.8096	14407633
		16.8224	10203944
		16.8351	5918075
		16.8481	4142597
		16.8608	3532835
		16.8739	2943311
		16.8866	2683533
		16.8996	2512343
		16.9123	2402164
		16.9251	2411316
		16.9381	2293698
		16.9508	2200384
		16.9638	2357762
		16.9765	2645232
		16.9896	2766866
		17.0023	2361460
		17.015	2181146
		17.028	2506701
		17.0408	2598193
		17.0538	2700945
		17.0665	2524582
		17.0795	2483008
		17.0922	2467150
		17.105	2380739
		17.118	2571267
		17.1307	3075343
		17.1437	3121146
		17.1565	2284896
		17.1695	2155049
		17.1822	2217295
		17.1949	2762378
		17.208	2449168
		17.2207	2274678
		17.2337	2486174
		17.2464	2080581
		17.2594	2264120
		17.2722	2209973
		17.2849	2362495
		17.2979	3050426
		17.3106	8046946
		17.3237	10772143
		17.3364	5514322
		17.3494	3636391
		17.3621	3516704
		17.3749	3221564
		17.3879	2568752
		17.4006	2570782
		17.4136	2665120
		17.4263	5342005
		17.4391	13209670
		17.4521	18885408
		17.4648	20928471
		17.4776	31206179
		17.4906	91557457
		17.5036	164000000
		17.5163	74121302
		17.5291	11934714
		17.5421	7075272
		17.5548	5998870
		17.5675	5444058
		17.5805	5533947
		17.5935	6476926
		17.6063	7221104
		17.619	6350607
		17.632	4876965
		17.6448	5802758
		17.6575	6696244
		17.6705	5822381
		17.6835	7166839
		17.6962	17854462
		17.709	18933543
		17.722	9188254
		17.7347	4980156
		17.7475	4196774
		17.7602	3736717
		17.7732	3545794
		17.7862	3290916
		17.7989	3644156
		17.8117	3627679
		17.8247	3373698
		17.8374	3208707
		17.8502	3186939
		17.8632	3217291
		17.8762	3275145
		17.8889	3371310
		17.9016	4000221
		17.9146	4180918
		17.9274	4098320
		17.9401	3470326
		17.9531	3026930
		17.9661	3131950
		17.9789	2943824
		17.9916	2927844
		18.0046	3207183
		18.0174	3562646
		18.0301	3271992
		18.0431	3009227
		18.0561	2821351
		18.0688	2622545
		18.0816	2978776
		18.0946	3152580
		18.1073	2792493
		18.12	2560090
		18.1331	2637964
		18.146	2451025
		18.1588	2423679
		18.1715	2644676
		18.1845	2756606
		18.1973	2810313
		18.21	2423177
		18.223	2278018
		18.236	2243682
		18.2488	2223668
		18.2615	2357474
		18.2745	2385548
		18.2872	2473843
		18.3	2222501
		18.313	2360213
		18.326	2864499
		18.3387	3059057
		18.3514	3208067
		18.3645	4439941
		18.3772	7043001
		18.3899	5314868
		18.4029	2980865
		18.4159	2584986
		18.4287	2862425
		18.4414	3827339
		18.4544	3390339
		18.4672	2854496
		18.4799	2560386
		18.4929	2493464
		18.5059	2529705
		18.5186	2585678
		18.5314	2532668
		18.5444	2432631
		18.5571	2673083
		18.5698	2803487
		18.5829	2854813
		18.5958	2936801
		18.6086	3107020
		18.6213	3160466
		18.6343	2913322
		18.6471	2700668
		18.6598	2482383
		18.6728	2492258
		18.6858	2339431
		18.6986	2523826
		18.7113	2628992
		18.7243	3362984
		18.737	4218278
		18.7498	3695822
		18.7628	3360089
		18.7758	3434279
		18.7885	3385260
		18.8012	3346340
		18.8143	8757107
		18.827	43436253
		18.84	95507235
		18.8527	126000000
		18.8657	120000000
		18.8785	116000000
		18.8912	169000000
		18.9042	293000000
		18.9169	400000000
		18.93	484000000
		18.9427	555000000
		18.9557	473000000
		18.9684	37975796
		18.9812	23472734
		18.9942	18516187
		19.0069	15099045
		19.0196	13347255
		19.0327	12015749
		19.0456	11553206
		19.0584	10472517
		19.0711	9410408
		19.0841	8742468
		19.0969	7862354
		19.1099	7414409
		19.1229	6749606
		19.1356	6495716
		19.1484	5951007
		19.1613	5530765
		19.1741	5314830
		19.1868	5164147
		19.1998	4867830
		19.2128	4809213
		19.2256	4943001
		19.2383	4668431
		19.2513	4447750
		19.2641	4261420
		19.2768	4466007
		19.2898	4502477
		19.3025	4314471
		19.3155	4225681
		19.3283	4081391
		19.341	4219115
		19.354	4604020
		19.3667	5070430
		19.3798	4980264
		19.3925	5195512
		19.4055	6067549
		19.4182	6379943
		19.4312	5978367
		19.444	8432620
		19.4567	8252595
		19.4697	5635565
		19.4827	5001012
		19.4955	4833895
		19.5082	4754539
		19.5212	4529766
		19.5339	4808152
		19.5467	5434863
		19.5597	6053701
		19.5727	5806618
		19.5854	5630364
		19.5982	5615507
		19.6111	5726855
		19.6239	5732359
		19.6366	5701748
		19.6496	5904062
		19.6626	5809522
		19.6754	6333840
		19.6881	6813018
		19.7011	7085495
		19.7139	7607105
		19.7266	8152639
		19.7396	11935298
		19.7526	26140331
		19.7653	34324186
		19.7781	18083579
		19.7911	12015017
		19.8038	10629718
		19.8165	10165020
		19.8296	11741444
		19.8425	13458497
		19.8553	11069176
		19.868	9491886
		19.881	9683783
		19.8938	9548960
		19.9065	9578929
		19.9195	10262416
		19.9325	10131838
		19.9453	11912576
		19.958	13830989
		19.971	11378478
		19.9837	9951579
		19.9965	10253436
		20.0095	10565642
		20.0225	10573914
		20.0352	10394527
		20.048	10371592
		20.0609	10562528
		20.0737	12084276
		20.0864	13601259
		20.0994	12447523
		20.1124	11258067
		20.1252	11620643
		20.1379	12179869
		20.1509	12153034
		20.1637	11815795
		20.1766	12145323
		20.1894	12679827
		20.2024	13143275
		20.2151	13415965
		20.2281	14218765
		20.2409	14273873
		20.2536	14599093
		20.2666	15172704
		20.2794	15520025
		20.2923	15829260
		20.3051	16139407
		20.3181	16595902
		20.3308	16526350
		20.3436	16806337
		20.3566	17804438
		20.3693	18361997
		20.3823	19359071
		20.3951	19754701
		20.408	19735233
		20.4208	20522570
		20.4335	20841473
		20.4465	21579676
		20.4593	24393877
		20.4723	28040000
		20.485	34413129
		20.498	45596309
		20.5108	57855504
		20.5235	72256190
		20.5365	86555837
		20.5492	102000000
		20.5622	120000000
		20.575	140000000
		20.588	155000000
		20.6007	168000000
		20.6135	185000000
		20.6265	185000000
		20.6392	170000000
		20.6522	186000000
		20.6649	201000000
		20.6779	221000000
		20.6907	242000000
		20.7034	252000000
		20.7164	275000000
		20.7292	294000000
		20.7422	310000000
		20.7549	332000000
		20.7679	352000000
		20.7806	360000000
		20.7936	373000000
		20.8064	388000000
		20.8191	406000000
		20.8321	420000000
		20.8449	430000000
		20.8579	436000000
		20.8706	454000000
		20.8833	454000000
		20.8963	468000000
		20.9091	478000000
		20.9221	494000000
		20.9348	496000000
		20.9478	497000000
		20.9606	501000000
		20.9733	253000000
		20.9863	219000000
		20.999	201000000
		21.012	188000000
		21.025	175000000
		21.0378	168000000
		21.0505	158000000
		21.0635	153000000
		21.0763	152000000
		21.089	150000000
		21.102	149000000
		21.115	137000000
		21.1277	130000000
		21.1405	129000000
		21.1535	124000000
		21.1662	119000000
		21.179	118000000
		21.192	115000000
		21.205	114000000
		21.2177	108000000
		21.2305	107000000
		21.2434	107000000
		21.2562	104000000
		21.2689	101000000
		21.2819	100000000
		21.2949	99006205
		21.3077	96778857
		21.3204	94790167
		21.3334	94530527
		21.3462	91321449
		21.3589	91133798
		21.3719	90218709
		21.3849	90472306
		21.3976	87627506
		21.4104	86028000
		21.4234	86148420
		21.4398	87433237
		21.4525	83767742
		21.4655	82118406
		21.4785	81140372
		21.4912	80469664
		21.504	79625565
		21.517	78947206
		21.5297	78197841
		21.5424	76721280
		21.5555	75868594
		21.5684	75887067
		21.5812	75552305
		21.5939	74870156
		21.6069	73681490
		21.6197	72955142
		21.6324	70710745
		21.6454	70609974
		21.6584	69479027
		21.6712	69023299
		21.6839	67645456
		21.6969	66596418
		21.7096	65568748
		21.7224	65864094
		21.7354	65459413
		21.7484	64689963
		21.7611	65126544
		21.7738	65680609
		21.7869	65263817
		21.7996	64385980
		21.8126	62448224
		21.8253	62072412
		21.8383	61821154
		21.8511	61780907
		21.8641	60660848
		21.8768	58790016
		21.8895	58254914
		21.9026	59458002
		21.9153	59136470
		21.9283	57216914
		21.941	56151244
		21.954	56854106
		21.9668	57315272
		21.9795	56949232
		21.9925	54948110
		22.0055	55080965
		22.0182	53554002
		22.031	53166965
		22.044	52965888
		22.0567	52601583
		22.0695	51648237
		22.0825	51439313
		22.0955	50551878
		22.1082	49858838
		22.121	50091839
		22.1339	49229628
		22.1467	48995402
		22.1594	48088115
		22.1724	48198434
		22.1854	48116157
		22.1982	46844980
		22.2109	47021155
		22.2239	46270963
		22.2367	46115200
		22.2494	45697299
		22.2624	45739010
		22.2754	45261065
		22.2881	45086782
		22.3009	44310853
		22.3139	44391439
		22.3266	43914742
		22.3393	43707297
		22.3524	43424884
		22.3653	42364067
		22.3781	42905921
		22.3908	42585267
		22.4038	42561807
		22.4166	42032078
		22.4293	41522010
		22.4423	41641317
		22.4553	41489311
		22.4681	40825111
		22.4808	40212282
		22.4938	40757504
		22.5065	40086515
		22.5193	39431408
		22.5323	39580338
		22.5453	39260876
		22.558	38256860
		22.571	39094866
		22.5837	38305668
		22.5965	39440944
		22.6095	38586744
		22.6222	38215456
		22.6352	37924179
		22.648	37673614
		22.661	36784406
		22.6737	36209138
		22.6865	36779019
		22.6994	36771725
		22.7122	35676453
		22.7252	36049107
		22.7379	35656266
		22.7509	35472439
		22.7671	36672144
		22.7798	38252745
		22.7928	36932956
		22.8055	35216976
		22.8185	34580591
		22.8313	34011506
		22.8443	34165558
		22.857	33271603
		22.8697	33218488
		22.8828	33022278
		22.8955	33322443
		22.9085	33089152
		22.9212	33028547
		22.9342	36007968
		22.947	47601375
		22.9597	50450024
		22.9727	37794187
		22.9855	33004403
		22.9984	31868716
		23.0112	31915618
		23.0242	31355724
		23.0369	30962059
		23.0497	30989677
		23.0627	30575936
		23.0754	30690040
		23.0884	30269246
		23.1012	29562817
		23.1141	30127296
		23.1269	29576547
		23.1396	29411535
		23.1526	29230325
		23.1654	29689259
		23.1784	29504945
		23.1911	29308439
		23.2041	28271744
		23.2169	28627174
		23.2296	28286926
		23.2426	28483249
		23.2553	27809318
		23.2683	27598809
		23.2811	27772822
		23.2941	27689706
		23.3068	27556364
		23.3195	27121566
		23.3326	27094394
		23.3453	26900439
		23.3583	26977216
		23.371	26984345
		23.384	26682097
		23.3968	26732228
		23.4098	26323887
		23.4225	25489490
		23.4352	26096929
		23.4483	25792588
		23.4612	26467115
		23.474	26221330
		23.4867	25990087
		23.4997	25604534
		23.5125	25517007
		23.5252	26157837
		23.5382	25804164
		23.5512	25489398
		23.5639	25224683
		23.5767	26315940
		23.5897	26779118
		23.6024	26324278
		23.6152	25916618
		23.6282	25353222
		23.6412	25297142
		23.6539	25270389
		23.6667	25086098
		23.6796	24585819
		23.6924	23943945
		23.7051	23909969
		23.7181	23870798
		23.7311	23621587
		23.7439	23900870
		23.7566	23635281
		23.7696	23067753
		23.7824	23768931
		23.7951	23946961
		23.8081	24372098
		23.8211	25102695
		23.8338	24293736
		23.8466	23882939
		23.8596	23219348
		23.8723	23395843
		23.8851	23278668
		23.8981	22554101
		23.9111	22376052
		23.9238	22327718
		23.9365	22591101
		23.9495	22141236
		23.9623	21764587
		23.975	22031624
		23.988	21959438
		24.001	22068589
		24.0138	23331038
		24.0265	24735770
		24.0429	24129878
		24.0556	24350926
		24.0686	24497894
		24.0816	23303000
		24.0944	22755122
		24.1071	22298527
		24.1201	22255698
		24.1328	21724680
		24.1458	21210499
		24.1586	21264106
		24.1716	21190821
		24.1843	20840112
		24.1973	20829827
		24.2101	20364495
		24.2228	20719984
		24.2358	20476691
		24.2485	20058609
		24.2615	20136486
		24.2743	20050026
		24.2873	20000206
		24.3	19693180
		24.3128	19785476
		24.3258	19609406
		24.3385	19586394
		24.3515	20287566
		24.3642	19484262
		24.3773	19476279
		24.39	19330017
		24.4027	19462016
		24.4157	19015027
		24.4285	19143074
		24.4415	19192668
		24.4542	18870322
		24.4672	18763634
		24.4799	18856383
		24.4927	18693087
		24.5057	18418138
		24.5184	18410133
		24.5314	18745100
		24.5442	18700495
		24.5572	18294990
		24.5699	17976514
		24.5827	17923640
		24.5956	17866624
		24.6084	17883973
		24.6214	17881776
		24.6341	17642806
		24.6471	17969491
		24.6599	17907007
		24.6729	18245558
		24.6856	18461786
		24.6984	17893468
		24.7113	17638129
		24.7244	17324296
		24.7371	17681624
		24.7498	17900592
		24.7628	17594068
		24.7756	17639870
		24.7883	17152422
		24.8013	17166368
		24.8143	16896713
		24.827	16773309
		24.8398	16888563
		24.8528	17182758
		24.8655	16850220
		24.8783	16595466
		24.8913	16840125
		24.9043	16688517
		24.917	16817344
		24.9297	16690360
		24.9428	16703673
		24.9555	16524573
		24.9682	16574172
		24.9812	16298318
		24.9942	16351151
		25.007	16366373
		25.0197	16363351
		25.0327	16214725
		25.0454	15896454
		25.0582	15894574
		25.0712	15899140
		25.0842	15989216
		25.0969	15823440
		25.1099	15660015
		25.1227	16165023
		25.1354	16358663
		25.1484	16268761
		25.1614	16900717
		25.1742	16609455
		25.1869	17141821
		25.2033	18404254
		25.216	17067251
		25.229	15887790
		25.2417	15516428
		25.2548	15963449
		25.2675	15740807
		25.2805	15676857
		25.2932	15869788
		25.306	15493399
		25.319	15738293
		25.3317	15764341
		25.3483	15251820
		25.3611	15293898
		25.3738	15525984
		25.3868	15236877
		25.3996	15330319
		25.4123	15075587
		25.4253	15158436
		25.4383	15491390
		25.451	15074732
		25.4638	15052004
		25.4768	15198432
		25.4895	15413033
		25.5023	15550438
		25.5153	15169314
		25.5283	15405154
		25.541	15029712
		25.5538	15235432
		25.5667	15693028
		25.5795	16193739
		25.5922	15359473
		25.6052	15343590
		25.6182	15372974
		25.631	15422298
		25.6471	15968492
		25.6598	15447139
		25.6728	15133018
		25.6856	15512585
		25.6983	15397324
		25.7113	15362166
		25.7243	15282464
		25.7404	16019781
		25.7532	15581824
		25.7662	15279465
		25.7789	15381793
		25.7917	15994840
		25.8083	16239540
		25.821	16428845
		25.8338	15818946
		25.8468	15623486
		25.8595	15534756
		25.8723	15777977
		25.8852	15524520
		25.8983	15574252
		25.911	15636533
		25.9237	15324345
		25.9367	15816624
		25.9495	15952529
		25.9622	15622557
		25.9752	15994390
		25.9882	15565775
		26.0009	15710877
		26.0137	15561128
		26.0267	15648179
		26.0394	16018674
		26.0522	16892678
		26.0685	17687663
		26.0852	21701266
		26.1013	33796295
		26.1177	37206541
		26.1338	29879892
		26.1466	26351176
		26.1629	24051413
		26.1796	22725042
		26.1957	21573937
		26.2118	21178919
		26.2282	20529615
		26.2443	20393104
		26.257	19373767
		26.2701	18876631
		26.283	19327191
		26.2992	20625471
		26.3156	20500818
		26.3319	18941478
		26.3447	18043487
		26.3613	17726258
		26.3777	17719291
		26.3938	17414145
		26.4065	17002154
		26.4196	16960781
		26.4359	17288148
		26.4526	17282911
		26.4689	17328545
		26.4853	17286129
		26.5017	17128729
		26.5178	17469295
		26.5342	17004920
		26.5509	17128087
		26.5672	17257619
		26.58	16662484
		26.593	17126626
		26.6091	17081720
		26.6255	16970302
		26.6421	16983272
		26.6548	16453012
		26.6676	16902638
		26.684	17173848
		26.6967	16716126
		26.7131	17111321
		26.7261	16959575
		26.7388	16631773
		26.7552	17029758
		26.7716	16818827
		26.788	17368411
		26.8043	17746878
		26.821	17694496
		26.8371	17089037
		26.8498	16889018
		26.8629	16952308
		26.8792	17007715
		26.8956	17088557
		26.9123	17401684
		26.925	16993600
		26.9414	18264417
		26.9578	23196890
		26.9741	21181370
		26.9905	18525402
		27.0072	18212582
		27.0233	17783125
		27.0397	17642175
		27.056	17470486
		27.0724	17613413
		27.0885	17597837
		27.1052	17382706
		27.1179	16876393
		27.1343	17450577
		27.1507	17523468
		27.1671	17301607
		27.1798	17267339
		27.1964	17916282
		27.2128	17884041
		27.2292	17609467
		27.2456	17848537
		27.2617	18213437
		27.2781	18645782
		27.2947	19017557
		27.3108	26033114
		27.3272	32330203
		27.3436	23007647
		27.36	19641994
		27.3764	18893141
		27.393	18481725
		27.4091	18217683
		27.4255	18627664
		27.4419	18399603
		27.4546	18180764
		27.471	18459784
		27.4876	18430806
		27.504	19249062
		27.5204	19042124
		27.5368	18702700
		27.5529	18520530
		27.5693	18338324
		27.5859	18232327
		27.5987	18117998
		27.6151	18305896
		27.6314	18593646
		27.6478	18543476
		27.6642	18709815
		27.6808	18616394
		27.6972	19114880
		27.7136	19185208
		27.73	18796076
		27.7463	19078037
		27.7627	18939011
		27.7794	19448649
		27.7958	19576284
		27.8121	20173388
		27.8285	21123019
		27.8449	21449128
		27.8613	21584858
		27.8779	21651581
		27.894	23603488
		27.9104	27138849
		27.9268	30011546
		27.9432	30507384
		27.9593	28847762
		27.9759	27348165
		27.992	26043557
		28.0084	25891253
		28.0248	26825606
		28.0412	28258627
		28.0576	27824380
		28.0742	26405110
		28.0906	25613311
		28.107	24034192
		28.1233	23729018
		28.1395	23626004
		28.1559	22606257
		28.1725	22793724
		28.1886	22437659
		28.205	22259530
		28.2211	22130359
		28.2339	21428188
		28.2502	22048450
		28.2669	22146244
		28.283	23248764
		28.2994	25848550
		28.3158	24702459
		28.3321	22540452
		28.3485	22030518
		28.3649	21106088
		28.381	21948641
		28.3971	22473334
		28.4135	21399071
		28.4296	20655137
		28.4458	20141444
		28.4587	20271433
		28.4751	20536618
		28.4915	20244111
		28.5079	20479309
		28.5243	20288501
		28.5406	20072630
		28.5573	19993823
		28.5737	19919854
		28.5901	19797485
		28.6064	20035605
		28.6228	19752669
		28.6392	19667595
		28.6558	19469211
		28.6719	19172559
		28.6883	19610167
		28.7047	19298532
		28.7211	19561829
		28.7375	19345289
		28.7541	19272212
		28.7702	19721236
		28.7866	19258766
		28.803	19576702
		28.8194	19423367
		28.8321	19174528
		28.8487	19421475
		28.8649	19614723
		28.8813	20485323
		28.8974	20704301
		28.9138	19790861
		28.9299	19521828
		28.9465	19412694
		28.9629	19468528
		28.9793	18915647
		28.9954	19073000
		29.0118	19221278
		29.0282	19176911
		29.0445	19386774
		29.0606	19129213
		29.0768	19086491
		29.0895	19073648
		29.1059	19321173
		29.1223	19407596
		29.1386	19916331
		29.155	21332816
		29.1714	22893502
		29.1878	24220754
		29.2039	22430144
		29.2203	20931714
		29.2369	19796109
		29.2531	19710273
		29.2694	19660182
		29.2856	19363151
		29.3019	19929537
[truncated: 196 more rows]

## Sheet: c
		COQ6 truncated		negative control
	Wavelength (nm)	Abs (AU)	SD	Abs (AU)	SD
	190	-0.26204	0.8172	0.442055	0.519384
	191	0.0331	0.441838	-0.30225	0.614723
	192	-0.0905	0.596199	-0.40369	0.584647
	193	-0.4006	0.759	0.493997	0.866325
	194	-0.0972	0.80199	-0.10615	0.974639
	195	-0.33444	0.807754	0.229882	1.15588
	196	0.0819	0.482813	-0.44628	0.913896
	197	0.0487	0.642183	-0.59695	0.436592
	198	-0.23664	0.773911	0.240269	0.450872
	199	-0.52905	0.942807	-0.78739	0.833927
	200	0.444385	0.932523	-0.30487	0.604245
	201	0.269927	0.531681	0.0677	0.637353
	202	0.674244	0.589067	0.310385	1.03877
	203	0.260395	0.532656	0.793737	0.771897
	204	0.673869	1.01982	-0.24343	0.750793
	205	-0.54037	1.03906	-0.10538	0.418461
	206	0.539967	0.81968	0.171153	0.527749
	207	0.102555	1.01262	0.4375	1.04346
	208	-0.59583	0.597363	-0.0364	1.1771
	209	0.324428	0.634606	-0.0431	0.692597
	210	-0.37929	0.404971	-0.52254	0.663936
	211	-0.082	0.512613	0.270418	1.03172
	212	0.109776	0.948487	0.238722	0.608861
	213	0.079	0.992649	0.180583	0.855799
	214	0.526879	1.1831	0.239646	1.60455
	215	-0.91317	0.761809	-0.0984	1.69194
	216	-0.0617	0.852547	0.0771	1.71327
	217	0.111189	0.51343	0.5475	0.77949
	218	0.259273	0.465328	-0.28901	0.44842
	219	-0.27164	0.411762	-0.18483	0.937044
	220	0.430773	0.506775	-0.43509	0.94436
	221	-0.00756	0.546861	0.575516	0.891276
	222	0.104206	0.918426	0.370087	1.18315
	223	0.0898	0.942273	0.154692	0.736429
	224	0.173984	1.793	-0.81493	0.35998
	225	0.0726	1.1544	0.107466	0.58372
	226	0.528665	1.27712	0.151234	0.687311
	227	0.422794	0.727381	-0.0752	0.426944
	228	-0.18647	0.770829	-0.0803	0.623313
	229	-0.23226	0.730959	0.160249	0.770195
	230	-0.0858	1.28051	0.255207	1.50662
	231	0.246737	1.03718	-0.43527	1.57398
	232	0.083	0.814057	-0.0767	1.1216
	233	-0.24775	0.558362	0.838453	0.702289
	234	-0.40277	0.580101	-0.0356	1.08061
	235	-0.2997	0.409551	0.056	0.85337
	236	0.33407	0.539275	-0.18305	0.572396
	237	0.148421	0.46992	0.151528	0.322343
	238	0.105839	0.370806	-0.15772	0.649026
	239	0.0577	0.268858	-0.18063	1.12603
	240	0.165365	0.49107	0.021	1.38691
	241	0.487981	0.777805	-0.35792	0.96311
	242	0.305115	0.381865	0.0434	0.780801
	243	-0.0462	0.268446	-0.49754	1.35594
	244	-0.00813	0.241683	0.147043	0.747881
	245	0.242421	0.265266	0.150762	0.374522
	246	0.150127	0.351324	-0.46922	0.316563
	247	0.322021	0.566487	0.0431	0.5536
	248	0.12188	0.705497	0.271789	1.02221
	249	-0.27484	0.966763	-0.52544	0.73319
	250	0.534491	0.657504	0.265548	0.570486
	251	0.756181	0.891995	-0.0657	0.631678
	252	-0.60026	1.12258	-0.0296	0.817387
	253	0.0698	0.593107	0.228092	1.65271
	254	-0.11036	0.629791	0.23223	0.981954
	255	0.306965	0.822931	-0.11807	0.917495
	256	0.706417	0.907781	-0.31429	0.64872
	257	0.252709	0.91658	-0.0466	0.901489
	258	0.45293	0.554412	0.0715	0.709864
	259	0.165814	0.382743	0.319815	0.550878
	260	-0.60542	0.33122	-0.27166	0.468538
	261	0.217344	0.456756	0.0571	0.36993
	262	0.0399	0.865003	0.0878	0.525343
	263	0.142342	0.467772	0.203302	1.05512
	264	-0.34789	0.503891	-0.07	0.806014
	265	-0.20131	0.647366	-0.39356	0.642599
	266	0.132888	0.683527	0.33931	1.06911
	267	0.0551	1.22713	0.340334	0.6876
	268	-0.18804	1.62856	-0.39839	1.08832
	269	0.061	1.53388	-0.43934	1.23277
	270	0.0935	0.664533	0.373485	1.07671
	271	0.262453	0.396508	-0.00252	0.780625
	272	0.68113	0.795668	-0.62701	0.917628
	273	0.384412	0.56068	-0.50647	0.688199
	274	0.224425	0.431389	0.473146	0.92442
	275	0.463301	0.453714	0.343619	0.636695
	276	-0.18906	0.776863	0.492239	0.851903
	277	0.0654	0.435052	-0.58049	0.694346
	278	-0.28408	0.472931	-0.13195	0.565692
	279	0.581078	0.526678	0.33102	0.380554
	280	0.35211	0.705551	-0.43926	0.307634
	281	0.649058	1.05729	-0.0798	0.390586
	282	-0.14882	0.637952	-0.17216	0.52938
	283	0.628841	0.399594	0.123628	0.77753
	284	-0.34178	0.318838	0.0978	1.33555
	285	0.341293	0.438371	0.410715	1.30784
	286	0.141611	0.846963	-0.78919	0.663246
	287	0.352858	0.944053	-0.3546	0.48623
	288	0.261803	0.475585	0.364036	0.739097
	289	-0.0726	0.43191	-0.00279	1.51623
	290	0.513781	0.244593	-0.0333	1.35465
	291	0.0761	0.171291	-0.10522	0.988798
	292	0.299314	0.254776	-0.70774	0.580811
	293	0.482404	0.122965	-0.78027	0.246879
	294	0.175559	0.0452	0.0251	0.434657
	295	0.283175	0.0433	-0.27902	0.927913
	296	0.248578	0.0558	-0.47758	0.637473
	297	0.278915	0.0406	-0.078	0.526692
	298	0.2259	0.0308	0.324161	0.42553
	299	0.164337	0.0196	0.259766	0.294488
	300	0.191323	0.0195	-0.00517	0.144894
	301	0.138312	0.013	0.138058	0.0845
	302	0.103599	0.0072	0.258993	0.0583
	303	0.0816	0.00772	0.244174	0.0313
	304	0.061	0.0059	0.199747	0.0224
	305	0.0427	0.00506	0.194822	0.0198
	306	0.02	0.00501	0.190064	0.0144
	307	0.000272	0.00394	0.17903	0.00788
	308	-0.0148	0.00265	0.193641	0.00595
	309	-0.0269	0.00182	0.180153	0.00446
	310	-0.0438	0.00176	0.177678	0.00491
	311	-0.0555	0.00134	0.168442	0.00467
	312	-0.0646	0.00145	0.165792	0.00306
	313	-0.0762	0.00154	0.163648	0.00186
	314	-0.0858	0.000686	0.153592	0.00124
	315	-0.0946	0.000622	0.149142	0.00153
	316	-0.10117	0.000709	0.144861	0.00156
	317	-0.10828	0.000708	0.145295	0.00211
	318	-0.11393	0.000554	0.138991	0.00187
	319	-0.12002	0.000515	0.135618	0.00146
	320	-0.12352	0.000452	0.1373	0.00119
	321	-0.12702	0.000426	0.135465	0.00129
	322	-0.12998	0.000541	0.130767	0.00132
	323	-0.13172	0.000369	0.130585	0.00118
	324	-0.13318	0.000431	0.131663	0.00111
	325	-0.13426	0.000358	0.130049	0.000851
	326	-0.13508	0.000254	0.131219	0.00103
	327	-0.13514	0.000234	0.131594	0.000856
	328	-0.1344	0.000268	0.131261	0.000824
	329	-0.13345	0.000312	0.132472	0.000684
	330	-0.13264	0.000249	0.133417	0.000599
	331	-0.13244	0.000311	0.133508	0.000702
	332	-0.13035	0.000321	0.135341	0.000795
	333	-0.1289	0.000234	0.136857	0.000644
	334	-0.12698	0.000213	0.138416	0.000812
	335	-0.12527	0.000212	0.138673	0.000895
	336	-0.12439	0.000236	0.138183	0.000566
	337	-0.12204	0.000344	0.140021	0.000617
	338	-0.11989	0.000393	0.139912	0.000612
	339	-0.11784	0.000383	0.14027	0.000648
	340	-0.11553	0.000356	0.139557	0.000684
	341	-0.11314	0.000414	0.140852	0.000597
	342	-0.11109	0.000301	0.14096	0.000934
	343	-0.10873	0.000385	0.141355	0.000872
	344	-0.10598	0.00047	0.139768	0.000815
	345	-0.1039	0.000405	0.140721	0.000757
	346	-0.10091	0.000485	0.140272	0.000637
	347	-0.0976	0.000512	0.139078	0.000684
	348	-0.0954	0.00049	0.138047	0.000684
	349	-0.0918	0.00043	0.137426	0.000852
	350	-0.0886	0.000336	0.136403	0.00121
	351	-0.0871	0.000326	0.136598	0.000953
	352	-0.0832	0.000413	0.134912	0.00106
	353	-0.0809	0.000445	0.133431	0.00124
	354	-0.0781	0.000394	0.130058	0.00102
	355	-0.0737	0.00054	0.129522	0.000936
	356	-0.0695	0.000599	0.128333	0.000914
	357	-0.0632	0.000595	0.126149	0.00075
	358	-0.0604	0.000684	0.124122	0.00102
	359	-0.0613	0.000749	0.123168	0.00189
	360	-0.063	0.000644	0.124604	0.00148
	361	-0.0625	0.0007	0.127812	0.00147
	362	-0.056	0.000504	0.124922	0.00109
	363	-0.0514	0.000676	0.121214	0.00147
	364	-0.0468	0.000579	0.119439	0.00123
	365	-0.0427	0.000416	0.117051	0.00102
	366	-0.0378	0.000502	0.117813	0.00126
	367	-0.0347	0.000628	0.11431	0.00116
	368	-0.0309	0.000647	0.113486	0.00125
	369	-0.0291	0.000446	0.110823	0.00107
	370	-0.0257	0.000741	0.110446	0.00103
	371	-0.022	0.000782	0.108848	0.000864
	372	-0.0193	0.000658	0.106928	0.00115
	373	-0.0165	0.000476	0.105589	0.00127
	374	-0.0124	0.000409	0.102429	0.00112
	375	-0.0102	0.000545	0.0983	0.000864
	376	-0.00797	0.000556	0.0978	0.00109
	377	-0.00398	0.000494	0.0976	0.000795
	378	-0.000571	0.00042	0.096	0.00107
	379	0.00308	0.000553	0.0933	0.000923
	380	0.0052	0.000399	0.0929	0.000712
	381	0.00827	0.000631	0.0922	0.00055
	382	0.0141	0.000568	0.0909	0.000748
	383	0.0163	0.000538	0.09	0.000936
	384	0.0195	0.000426	0.0889	0.000826
	385	0.0232	0.000444	0.0878	0.00118
	386	0.0282	0.000471	0.0861	0.000651
	387	0.0325	0.000427	0.0855	0.000634
	388	0.0355	0.000507	0.0835	0.000726
	389	0.0385	0.000499	0.085	0.000766
	390	0.0423	0.000475	0.0849	0.000562
	391	0.0487	0.000432	0.083	0.000531
	392	0.0547	0.000292	0.0819	0.000429
	393	0.0568	0.000365	0.0827	0.000444
	394	0.0608	0.000353	0.0818	0.000577
	395	0.0667	0.000433	0.0818	0.000784
	396	0.0727	0.000454	0.0824	0.000596
	397	0.0786	0.000324	0.081	0.000719
	398	0.085	0.000369	0.0804	0.000748
	399	0.0879	0.000409	0.0824	0.00072
	400	0.093	0.000325	0.0827	0.000542
	401	0.101264	0.000228	0.0812	0.000501
	402	0.107109	0.000316	0.082	0.000585
	403	0.114338	0.000441	0.0824	0.000581
	404	0.121807	0.000396	0.081	0.000447
	405	0.128611	0.000327	0.0822	0.000558
	406	0.132414	0.000349	0.0838	0.000529
	407	0.13984	0.000306	0.0847	0.000553
	408	0.149436	0.000324	0.0848	0.000588
	409	0.156526	0.000252	0.0856	0.000589
	410	0.161998	0.000366	0.087	0.000599
	411	0.168827	0.000323	0.0883	0.000476
	412	0.177906	0.000357	0.0884	0.00049
	413	0.185114	0.000361	0.09	0.000447
	414	0.191212	0.000351	0.0917	0.00036
	415	0.199269	0.000304	0.0926	0.000437
	416	0.207974	0.000319	0.0938	0.000371
	417	0.215408	0.000353	0.095	0.000415
	418	0.223452	0.000341	0.0969	0.000441
	419	0.232245	0.000384	0.0983	0.000356
	420	0.240381	0.00028	0.0992	0.000514
	421	0.250681	0.000354	0.0997	0.000395
	422	0.256425	0.000372	0.101726	0.000543
	423	0.26246	0.00046	0.104101	0.000559
	424	0.270953	0.000401	0.105618	0.000569
	425	0.279533	0.000424	0.106799	0.000494
	426	0.287075	0.000432	0.109258	0.000502
	427	0.297448	0.000333	0.109559	0.000352
	428	0.303513	0.000392	0.11167	0.000429
	429	0.313078	0.000546	0.112362	0.000466
	430	0.321629	0.00043	0.114288	0.000441
	431	0.325247	0.000355	0.11862	0.000424
	432	0.33259	0.000359	0.120261	0.000319
	433	0.34513	0.00045	0.118054	0.000412
	434	0.348919	0.000376	0.122939	0.0004
	435	0.355765	0.000545	0.125367	0.000554
	436	0.363973	0.000677	0.126253	0.000475
	437	0.368023	0.000623	0.130008	0.000389
	438	0.373299	0.000477	0.13108	0.000542
	439	0.378674	0.000276	0.133487	0.000422
	440	0.384585	0.000407	0.135433	0.000427
	441	0.392528	0.000555	0.134891	0.000431
	442	0.391964	0.000742	0.139569	0.000303
	443	0.39609	0.000461	0.141849	0.000334
	444	0.400349	0.000516	0.143936	0.00047
	445	0.402544	0.000379	0.146925	0.000617
	446	0.405068	0.000488	0.148183	0.000609
	447	0.405989	0.000355	0.151367	0.000456
	448	0.406739	0.00045	0.154112	0.000415
	449	0.407417	0.000405	0.156108	0.000553
	450	0.407339	0.000487	0.158643	0.000655
	451	0.408226	0.000547	0.162083	0.000604
	452	0.408661	0.000541	0.162524	0.000548
	453	0.407335	0.000779	0.166131	0.000464
	454	0.404664	0.000728	0.168282	0.00047
	455	0.403203	0.000826	0.170066	0.000459
	456	0.401242	0.000639	0.173102	0.00042
	457	0.400965	0.000582	0.174576	0.000586
	458	0.398468	0.000673	0.176998	0.000629
	459	0.393	0.000496	0.179775	0.000719
	460	0.388299	0.000499	0.182991	0.000653
	461	0.385859	0.000537	0.185712	0.000511
	462	0.38227	0.000596	0.186171	0.000501
	463	0.380092	0.000605	0.187384	0.000629
	464	0.3754	0.00048	0.189501	0.0006
	465	0.371323	0.000674	0.190967	0.000428
	466	0.364626	0.000539	0.194148	0.000399
	467	0.360331	0.000323	0.196292	0.000595
	468	0.355651	0.00048	0.196658	0.000589
	469	0.348728	0.00054	0.200621	0.000653
	470	0.344379	0.000694	0.201778	0.000496
	471	0.340643	0.000695	0.202151	0.000436
	472	0.336615	0.000518	0.203913	0.000427
	473	0.329403	0.000388	0.204039	0.00042
	474	0.321959	0.000289	0.207642	0.000352
	475	0.316891	0.000464	0.207401	0.000398
	476	0.309936	0.000339	0.209575	0.000379
	477	0.304627	0.00045	0.210193	0.000474
	478	0.298358	0.000505	0.211774	0.000453
	479	0.291296	0.00038	0.212532	0.000477
	480	0.284968	0.000247	0.213378	0.000558
	481	0.278409	0.000272	0.212926	0.000632
	482	0.271392	0.000386	0.214469	0.00063
	483	0.265454	0.000349	0.214635	0.000408
	484	0.258667	0.000317	0.214764	0.000421
	485	0.256221	0.00025	0.211074	0.000404
	486	0.24886	0.000234	0.212304	0.00045
	487	0.218645	0.000301	0.229666	0.00042
	488	0.230978	0.000305	0.215614	0.000399
	489	0.222931	0.00034	0.216874	0.000502
	490	0.217144	0.000306	0.215494	0.000354
	491	0.210157	0.000322	0.216288	0.000409
	492	0.202929	0.000234	0.215533	0.00052
	493	0.196257	0.000275	0.214594	0.000394
	494	0.190054	0.000223	0.214306	0.000378
	495	0.182254	0.000204	0.214607	0.000325
	496	0.178311	0.00018	0.211269	0.000407
	497	0.169404	0.000178	0.212397	0.000394
	498	0.16438	0.000216	0.21013	0.000382
	499	0.157481	0.00029	0.208981	0.000331
	500	0.1509	0.000379	0.20895	0.000307
	501	0.146127	0.000266	0.206096	0.000275
	502	0.139942	0.000223	0.205389	0.000287
	503	0.133824	0.000289	0.203387	0.000181
	504	0.128004	0.000208	0.202079	0.000176
	505	0.122338	0.00022	0.20093	0.000236
	506	0.117411	0.000156	0.198441	0.000209
	507	0.111373	0.000167	0.197631	0.000209
	508	0.107007	0.000198	0.194949	0.000298
	509	0.101572	0.000203	0.193567	0.000334
	510	0.0971	0.000235	0.191068	0.000268
	511	0.0921	0.000226	0.189201	0.000344
	512	0.0871	0.000143	0.186801	0.000275
	513	0.0825	0.000156	0.184643	0.000309
	514	0.0781	0.000156	0.182164	0.000285
	515	0.0739	0.000169	0.180104	0.000306
	516	0.0703	0.000197	0.177528	0.000216
	517	0.0659	0.000175	0.175902	0.000199
	518	0.0618	0.000146	0.172885	0.000225
	519	0.0584	0.000144	0.170705	0.000327
	520	0.0539	0.000147	0.16882	0.000184
	521	0.0507	0.000193	0.165768	0.000154
	522	0.0471	0.000132	0.163377	0.000236
	523	0.0438	0.000159	0.160848	0.000184
	524	0.0403	0.0002	0.158033	0.000182
	525	0.0372	0.000104	0.156571	0.00027
	526	0.0345	0.00014	0.152924	0.000343
	527	0.0311	0.000195	0.150802	0.000289
	528	0.0283	0.000122	0.148594	0.000186
	529	0.0258	0.000125	0.145655	0.000228
	530	0.0224	0.000159	0.143737	0.000208
	531	0.0203	0.000158	0.140986	0.000196
	532	0.0179	0.000172	0.138429	0.000208
	533	0.0156	0.00013	0.13529	0.000247
	534	0.0127	0.000112	0.133011	0.000209
	535	0.0104	0.000149	0.131473	0.000187
	536	0.00796	0.000123	0.128625	0.000185
	537	0.00621	0.000123	0.12618	0.00015
	538	0.00466	9.83e-05	0.12378	0.000172
	539	0.00222	7.84e-05	0.12165	0.000174
	540	8.2e-05	8e-05	0.119026	0.00012
	541	-0.00121	6.44e-05	0.11654	0.00016
	542	-0.00327	7.48e-05	0.114499	0.000226
	543	-0.00513	0.000101	0.112406	0.000201
	544	-0.00645	0.0001	0.110281	0.000247
	545	-0.0085	8.06e-05	0.108533	0.000215
	546	-0.00981	7.81e-05	0.106363	0.000182
	547	-0.0107	9.45e-05	0.103668	0.000184
	548	-0.0124	8.92e-05	0.101788	0.000189
	549	-0.0145	0.000104	0.100209	0.000146
	550	-0.0152	0.000109	0.0978	0.000121
	551	-0.0165	0.00011	0.096	0.000127
	552	-0.017	8.35e-05	0.0936	0.000128
	553	-0.0191	9.34e-05	0.0927	0.00017
	554	-0.0196	9.56e-05	0.0908	0.000171
	555	-0.0204	9.74e-05	0.0884	0.000156
	556	-0.0216	7.24e-05	0.0868	0.000124
	557	-0.0227	7.12e-05	0.0851	9.19e-05
	558	-0.0237	8.83e-05	0.0836	0.000126
	559	-0.0243	0.000105	0.0817	0.000145
	560	-0.0244	8.01e-05	0.0795	0.000187
	561	-0.0258	7.55e-05	0.0785	0.000163
	562	-0.0269	8.06e-05	0.077	0.000152
	563	-0.027	0.000109	0.0751	0.000146
	564	-0.0276	0.000117	0.0734	0.000199
	565	-0.0285	6.96e-05	0.0721	0.000217
	566	-0.0288	5.14e-05	0.0705	0.000173
	567	-0.0289	6.39e-05	0.0687	0.000172
	568	-0.0296	9.55e-05	0.0672	0.000123
	569	-0.0289	7.07e-05	0.0649	0.000156
	570	-0.0311	5.46e-05	0.0646	0.000131
	571	-0.0307	5.69e-05	0.0626	0.00011
	572	-0.0331	5.99e-05	0.0628	0.000117
	573	-0.0305	7.26e-05	0.0589	0.000119
	574	-0.0318	7.47e-05	0.0586	0.000119
	575	-0.0339	7.46e-05	0.0588	0.000147
	576	-0.0334	7.34e-05	0.0569	0.000129
	577	-0.0308	5.5e-05	0.0533	0.00012
	578	-0.0347	6.96e-05	0.0547	0.000109
	579	-0.0352	7.64e-05	0.054	0.000145
	580	-0.0341	6.49e-05	0.0519	0.000146
	581	-0.0298	7.62e-05	0.047	0.000142
	582	-0.037	5.95e-05	0.0511	0.000118
	583	-0.0388	6.3e-05	0.0513	0.000117
	584	-0.0326	7.98e-05	0.0457	0.000103
	585	-0.0332	6.49e-05	0.045	0.00013
	586	-0.0368	7.89e-05	0.0467	0.000162
	587	-0.0334	9.71e-05	0.0432	0.000129
	588	-0.0355	8.53e-05	0.0436	0.000146
	589	-0.0356	6.58e-05	0.0426	0.000128
	590	-0.0347	6.4e-05	0.0414	0.000124
	591	-0.0346	5.56e-05	0.0405	0.000155
	592	-0.0321	5.42e-05	0.0376	0.000124
	593	-0.0333	6.5e-05	0.0377	0.000102
	594	-0.0356	7.31e-05	0.0385	0.000118
	595	-0.0327	7.47e-05	0.0352	0.000112
	596	-0.0356	7.84e-05	0.0368	0.000143
	597	-0.0333	7.04e-05	0.0346	0.000125
	598	-0.0329	6.71e-05	0.0334	0.000131
	599	-0.0325	7.85e-05	0.0322	0.000105
	600	-0.034	7.48e-05	0.0328	0.000105
	601	-0.0332	5.83e-05	0.0313	9.15e-05
	602	-0.033	5.98e-05	0.0306	0.000132
	603	-0.0318	6.23e-05	0.0287	0.000129
	604	-0.0341	5.23e-05	0.0301	0.000109
	605	-0.0322	8.09e-05	0.0281	0.000113
	606	-0.0324	8.7e-05	0.0276	8.75e-05
	607	-0.0322	7.2e-05	0.027	7.82e-05
	608	-0.0324	7.17e-05	0.0267	8.29e-05
	609	-0.0314	8.04e-05	0.0252	6.97e-05
	610	-0.0316	8.75e-05	0.0248	8.99e-05
	611	-0.0317	7.02e-05	0.0244	9.52e-05
	612	-0.0314	6.73e-05	0.0238	8.08e-05
	613	-0.0313	5.9e-05	0.0232	0.000112
	614	-0.0309	6.38e-05	0.0225	0.000133
	615	-0.0305	6.87e-05	0.0217	9.04e-05
	616	-0.0314	7.21e-05	0.022	9.38e-05
	617	-0.0301	6.63e-05	0.0204	9.58e-05
	618	-0.0308	6.1e-05	0.0206	7.75e-05
	619	-0.0302	4.42e-05	0.02	0.000101
	620	-0.0301	5.48e-05	0.0194	8.51e-05
	621	-0.03	4.9e-05	0.0189	0.000102
	622	-0.0293	4.05e-05	0.0183	9.41e-05
	623	-0.0292	7.42e-05	0.0176	0.00012
	624	-0.0285	8.58e-05	0.0168	9e-05
	625	-0.0273	6.91e-05	0.0159	9.36e-05
	626	-0.021	8.43e-05	0.0113	0.000106
	627	-0.0145	9.81e-05	0.00562	0.000104
	628	-0.0252	8.32e-05	0.0112	0.000126
	629	-0.0432	6.87e-05	0.0259	0.000107
	630	-0.0398	6.38e-05	0.0247	0.000136
	631	-0.0303	0.000113	0.0175	0.00013
	632	-0.0239	0.000101	0.012	9.92e-05
	633	-0.0271	8.42e-05	0.0133	0.000108
	634	-0.0281	8.89e-05	0.0141	0.00015
	635	-0.0259	7.84e-05	0.0126	0.000103
	636	-0.026	8.14e-05	0.0119	0.000127
	637	-0.0274	5.25e-05	0.013	0.000148
	638	-0.0266	5.83e-05	0.0123	0.000143
	639	-0.026	8.59e-05	0.0117	0.000134
	640	-0.0258	8.55e-05	0.0112	0.000148
	641	-0.0243	9.77e-05	0.0103	0.000204
	642	-0.0223	9.71e-05	0.00844	0.000163
	643	-0.0216	0.000121	0.00768	0.000178
	644	-0.0244	0.000116	0.00934	0.000153
	645	-0.0275	0.00012	0.0113	0.00015
	646	-0.0277	9.64e-05	0.0116	0.000175
	647	-0.0258	0.000102	0.0105	0.000175
	648	-0.0245	8.22e-05	0.00923	0.000198
	649	-0.0244	8.51e-05	0.00897	0.000144
	650	-0.0241	8.75e-05	0.00876	0.00012
	651	-0.0237	9.73e-05	0.00854	0.000138
	652	-0.0236	0.000103	0.00843	0.000125
	653	-0.0237	0.000116	0.00824	0.000146
	654	-0.0235	9.67e-05	0.00841	0.000131
	655	-0.0182	7.41e-05	0.00352	0.000116
	656	-0.0202	9.74e-05	0.0048	0.00013
	657	-0.047	0.000133	0.0245	0.000157
	658	-0.0202	9.92e-05	0.00483	0.000211
	659	-0.0231	7.17e-05	0.00757	0.000161
	660	-0.0222	8.47e-05	0.0069	0.000177
	661	-0.022	8.37e-05	0.00677	0.000163
	662	-0.0216	9.41e-05	0.00665	0.000198
	663	-0.0217	0.000112	0.00634	0.000206
	664	-0.0214	9.96e-05	0.00612	0.000152
	665	-0.0212	0.000135	0.00602	0.000184
	666	-0.021	0.000134	0.00584	0.000196
	667	-0.0208	0.00012	0.0056	0.000234
	668	-0.0207	0.000144	0.00565	0.000209
	669	-0.0205	0.000108	0.00557	0.000219
	670	-0.0202	7.3e-05	0.00527	0.000183
	671	-0.02	4.5e-05	0.00512	0.000135
	672	-0.0197	6.81e-05	0.00487	0.000132
	673	-0.0199	8.21e-05	0.00505	0.000106
	674	-0.0196	0.000101	0.00486	0.00014
	675	-0.0194	9.44e-05	0.00487	0.000126
	676	-0.0191	8.91e-05	0.00451	0.000119
	677	-0.019	8.1e-05	0.00451	0.000121
	678	-0.0191	7.69e-05	0.00437	0.000164
	679	-0.0186	5.87e-05	0.00429	0.000133
	680	-0.0185	8.95e-05	0.00415	0.000121
	681	-0.0186	7.02e-05	0.00425	9.42e-05
	682	-0.0184	6.35e-05	0.00424	0.00012
	683	-0.0182	7.08e-05	0.00415	0.00012
	684	-0.0179	7.27e-05	0.00387	0.000118
	685	-0.0176	7.15e-05	0.00377	0.000112
	686	-0.0176	5.65e-05	0.00381	0.000153
	687	-0.0173	6.81e-05	0.00379	0.000148
	688	-0.0174	0.000108	0.00362	0.000131
	689	-0.0171	8.79e-05	0.00363	0.000124
	690	-0.0171	7.49e-05	0.00349	0.000103
	691	-0.0166	9.63e-05	0.00363	0.000134
	692	-0.0167	7.81e-05	0.00351	0.000117
	693	-0.0166	7.98e-05	0.00342	0.000129
	694	-0.0165	0.000106	0.0037	0.000167
	695	-0.0161	7.14e-05	0.00334	0.000156
	696	-0.0161	5.97e-05	0.00344	0.000162
	697	-0.0156	7.62e-05	0.00295	0.000159
	698	-0.0159	7.06e-05	0.00327	0.000141
	699	-0.0157	6.48e-05	0.00312	0.000108
	700	-0.0154	6.09e-05	0.00344	0.00011
	701	-0.0151	5.7e-05	0.00317	0.000117
	702	-0.0149	6.9e-05	0.0031	0.000128
	703	-0.0149	5.83e-05	0.00306	0.000116
	704	-0.0147	8.74e-05	0.00313	0.000105
	705	-0.0145	6.43e-05	0.0031	0.000117
	706	-0.0142	7.12e-05	0.00288	0.000106
	707	-0.0141	6.44e-05	0.0027	0.000113
	708	-0.0138	5.21e-05	0.00272	0.000112
	709	-0.0136	4.88e-05	0.00275	0.000115
	710	-0.0136	6.6e-05	0.00277	0.000122
	711	-0.0133	5.73e-05	0.00258	0.000149
	712	-0.0131	5.58e-05	0.00255	0.000146
	713	-0.0128	5.51e-05	0.0024	0.000105
	714	-0.0125	6.08e-05	0.00233	0.000119
	715	-0.0124	7.07e-05	0.00245	0.000145
	716	-0.0121	6e-05	0.0023	0.00016
	717	-0.0118	5.01e-05	0.00213	0.000153
	718	-0.0116	7.9e-05	0.00207	0.000132
	719	-0.0115	7.63e-05	0.00228	0.000112
	720	-0.0113	8.73e-05	0.00225	0.000105
	721	-0.0111	8.04e-05	0.00189	0.000158
	722	-0.0109	9.15e-05	0.00183	0.000158
	723	-0.0107	8.2e-05	0.00173	0.000133
	724	-0.0106	7.47e-05	0.00163	0.000146
	725	-0.0103	7.97e-05	0.00166	0.000133
	726	-0.0102	7.72e-05	0.00154	9.86e-05
	727	-0.01	6e-05	0.00165	0.000119
	728	-0.00978	8.09e-05	0.00141	0.000109
	729	-0.00951	8.51e-05	0.00141	9.34e-05
	730	-0.00935	7.9e-05	0.00143	0.000131
	731	-0.00915	8.16e-05	0.00127	0.00015
	732	-0.00894	8.58e-05	0.00131	0.00013
	733	-0.0088	8.42e-05	0.00139	0.00014
	734	-0.00873	8.85e-05	0.00132	0.000113
	735	-0.00832	8.03e-05	0.00125	9.96e-05
	736	-0.00814	7.61e-05	0.00112	9.18e-05
	737	-0.00791	7.17e-05	0.00118	8.79e-05
	738	-0.00782	7.96e-05	0.00136	0.000108
	739	-0.00768	6.77e-05	0.00139	0.0001
	740	-0.00752	7.45e-05	0.00108	0.000133
	741	-0.00724	6.22e-05	0.00117	0.000101
	742	-0.00721	7.16e-05	0.00133	0.000109
	743	-0.00704	7e-05	0.00119	0.000128
	744	-0.007	4.47e-05	0.00124	0.000116
	745	-0.00681	5.89e-05	0.00129	0.000132
	746	-0.00679	8.3e-05	0.00138	0.000129
	747	-0.00647	7.88e-05	0.00127	0.000102
	748	-0.00625	6.57e-05	0.00121	0.000126
	749	-0.00643	9.27e-05	0.00125	0.000129
	750	-0.00619	8.51e-05	0.00111	0.000137
	751	-0.0061	6.41e-05	0.00136	0.000127
	752	-0.00584	8.58e-05	0.00126	0.000121
	753	-0.00592	6.98e-05	0.00137	0.000123
	754	-0.00566	7.27e-05	0.00129	0.000138
	755	-0.00572	8.01e-05	0.00143	0.000124
	756	-0.00564	8.3e-05	0.00136	0.000112
	757	-0.00558	6.4e-05	0.00133	0.000117
	758	-0.00513	6.36e-05	0.000764	9.05e-05
	759	-0.00536	7.91e-05	0.00124	0.000126
	760	-0.00504	7.56e-05	0.00114	0.000134
	761	-0.00472	7.32e-05	0.000965	9.44e-05
	762	-0.00478	6.39e-05	0.00112	9.42e-05
	763	-0.00486	5.75e-05	0.00145	7.78e-05
	764	-0.00522	6.26e-05	0.00171	0.000108
	765	-0.00439	7.21e-05	0.00105	0.000122
	766	-0.00423	8.57e-05	0.00119	9.64e-05
	767	-0.00425	7.72e-05	0.00123	9.82e-05
	768	-0.00446	7.23e-05	0.00149	0.000134
	769	-0.00386	7.08e-05	0.00101	0.000148
	770	-0.00398	7.58e-05	0.00141	0.000135
	771	-0.00368	8.05e-05	0.00126	0.000122
	772	-0.00363	9.48e-05	0.00141	8.74e-05
	773	-0.00329	7.71e-05	0.00113	9.6e-05
	774	-0.00319	5.31e-05	0.00105	0.000116
	775	-0.00279	7.3e-05	0.00107	0.00014
	776	-0.00284	6.47e-05	0.00102	0.000112
	777	-0.00263	7.46e-05	0.00102	0.000105
	778	-0.00292	7.58e-05	0.00143	0.000111
	779	-0.00281	6.81e-05	0.00144	0.00014
	780	-0.00209	8.13e-05	0.000888	0.000123
	781	-0.00235	8.92e-05	0.000898	0.000101
	782	-0.00149	8.19e-05	0.000375	9.65e-05
	783	-0.0021	7.15e-05	0.0008	0.0001
	784	-0.00152	6.15e-05	0.000732	0.000141
	785	-0.00178	7.78e-05	0.000863	0.000135
	786	-0.00119	7.64e-05	0.000598	0.000108
	787	-0.0013	7.84e-05	0.000645	0.000115
	788	-0.000951	8.11e-05	0.000383	0.000145
	789	-0.000805	5.12e-05	0.000371	0.000147
	790	-0.000432	4.59e-05	0.000276	0.000114
	791	-0.000568	7.77e-05	0.000442	0.000106
	792	-0.000237	6.68e-05	9.52e-05	0.00012
	793	-0.000334	6.7e-05	0.000171	0.000151
	794	-0.00039	6.79e-05	0.0001	0.000159
	795	0.000618	7.34e-05	-0.000398	0.000139
	796	0.000669	5.53e-05	-0.000106	0.000109
	797	0.000268	4.84e-05	0.000222	0.000146
	798	0.00087	6.62e-05	-0.000392	0.000144
	799	0.000885	8.06e-05	-0.000384	0.000144
	800	0.00098	7.79e-05	-0.000137	0.000147
	801	0.00119	6.41e-05	-0.000394	0.000146
	802	0.00144	8.93e-05	-0.00055	0.000158
	803	0.00153	9.08e-05	-0.000746	0.000142
	804	0.00174	5.98e-05	-0.000659	0.000141
	805	0.00165	6.54e-05	-0.000323	0.000117
	806	0.00167	6.69e-05	-0.000486	0.000142
	807	0.00253	9.47e-05	-0.00119	0.000142
	808	0.00214	8.54e-05	-0.000653	0.000139
	809	0.00251	7.46e-05	-0.000805	0.000158
	810	0.00248	5.95e-05	-0.000642	0.000131
	811	0.00297	6.56e-05	-0.0011	0.000113
	812	0.00282	9.26e-05	-0.000969	0.000135
	813	0.00232	0.000101	-0.000557	0.000144
	814	0.0034	5.54e-05	-0.00108	0.000138
	815	0.00341	7.3e-05	-0.00117	0.000108
	816	0.00307	9.13e-05	-0.001	0.000108
	817	0.00342	6.52e-05	-0.000766	0.000106
	818	0.00376	7.56e-05	-0.000943	9.81e-05
	819	0.00363	6.16e-05	-0.00122	0.000131
	820	0.00323	7.45e-05	-0.000947	0.000125
	821	0.00403	6.57e-05	-0.00107	0.000131
	822	0.00395	7.23e-05	-0.00106	0.000136
	823	0.00398	6.74e-05	-0.00108	0.0001
	824	0.00401	7.92e-05	-0.000902	0.000117
	825	0.00389	8.68e-05	-0.000633	0.00012
	826	0.0045	7.7e-05	-0.00121	0.000144
	827	0.00426	7.25e-05	-0.000809	0.000135
	828	0.0044	7.44e-05	-0.000843	9.94e-05
	829	0.0046	6.64e-05	-0.000797	0.00011
	830	0.00493	9.12e-05	-0.00121	0.00012
	831	0.00482	9.37e-05	-0.000888	0.000106
	832	0.00475	0.000104	-0.000545	0.000106
	833	0.00498	8.61e-05	-0.000972	0.000121
	834	0.0051	9e-05	-0.000838	9.23e-05
	835	0.00535	7.35e-05	-0.000722	0.000108
	836	0.00559	6.45e-05	-0.000789	0.000119
	837	0.00542	9.34e-05	-0.000729	0.000118
	838	0.00546	7.11e-05	-0.000842	0.000103
	839	0.00569	9.39e-05	-0.000606	0.000112
	840	0.00588	8.46e-05	-0.00108	0.000152
	841	0.00589	7.18e-05	-0.00077	0.000119
	842	0.0062	5.66e-05	-0.000788	0.00011
	843	0.00589	7.75e-05	-0.00089	0.000107
	844	0.00616	7.93e-05	-0.000946	0.00013
	845	0.00622	6.29e-05	-0.000546	0.000133
	846	0.00653	7.03e-05	-0.000863	0.000122
	847	0.00639	7.6e-05	-0.00088	0.000139
	848	0.00679	5.04e-05	-0.000837	0.000116
	849	0.00685	4.84e-05	-0.0011	0.000104
	850	0.00694	6.14e-05	-0.00104	0.000118
	851	0.00708	7.5e-05	-0.000674	0.000135
	852	0.0062	8.48e-05	-0.000571	0.000119
	853	0.00711	7.95e-05	-0.000985	0.000113
	854	0.00784	7.55e-05	-0.00123	0.000139
	855	0.00759	8.13e-05	-0.00132	0.000128
	856	0.00743	7.67e-05	-0.00111	0.000121
	857	0.00807	6.84e-05	-0.0012	0.000137
	858	0.00769	6e-05	-0.00115	0.000122
	859	0.00787	7.39e-05	-0.00121	0.000143
	860	0.00825	8.45e-05	-0.0013	0.000136
	861	0.00819	7.5e-05	-0.00149	0.000162
	862	0.00819	7.04e-05	-0.00118	0.000124
	863	0.00839	8.07e-05	-0.00129	0.000164
	864	0.00854	9.73e-05	-0.00165	0.000148
	865	0.00879	7.93e-05	-0.00137	0.000117
	866	0.00857	8.6e-05	-0.0013	0.000101
	867	0.00877	7.47e-05	-0.00156	0.000156
	868	0.00924	7.73e-05	-0.00147	0.000175
	869	0.00894	0.000101	-0.00149	0.000137
	870	0.00912	0.000107	-0.00147	0.000109
	871	0.00974	0.000113	-0.00187	0.000107
	872	0.00933	7.06e-05	-0.00162	0.000104
	873	0.00973	8.42e-05	-0.00143	0.000123
	874	0.00949	7.55e-05	-0.00162	0.000117
	875	0.00986	7.01e-05	-0.00197	0.00015
	876	0.01	6.48e-05	-0.00169	0.000172
	877	0.00968	8.35e-05	-0.002	0.000175
	878	0.01	9.57e-05	-0.00167	0.000147
	879	0.0102	8.83e-05	-0.00202	0.000137
	880	0.0104	7.16e-05	-0.00211	0.00011
	881	0.0107	6.45e-05	-0.00211	0.000115
	882	0.01	7.25e-05	-0.0023	9.11e-05
	883	0.0104	7.63e-05	-0.00206	0.00011
	884	0.0105	7.69e-05	-0.00253	0.000125
	885	0.0102	9.27e-05	-0.00227	9.6e-05
	886	0.0108	7.12e-05	-0.00244	0.000101
	887	0.0103	8.93e-05	-0.00273	0.000121
	888	0.0103	6.9e-05	-0.00273	0.00015
	889	0.0101	6.71e-05	-0.00309	0.000144
	890	0.01	0.000117	-0.00287	9.11e-05
	891	0.00974	7.08e-05	-0.00298	0.000106
	892	0.00977	8.1e-05	-0.00338	9.46e-05
	893	0.00993	0.000107	-0.00304	0.000132
	894	0.00981	0.000104	-0.00304	0.000143
	895	0.0104	9.34e-05	-0.00273	0.000115
	896	0.0104	9.62e-05	-0.00282	0.000133
	897	0.0106	0.000106	-0.00295	0.000123
	898	0.0109	9.71e-05	-0.00298	0.00015
	899	0.0112	6.49e-05	-0.00298	0.000168
	900	0.0112	5.54e-05	-0.00233	0.000177
	901	0.0119	6.66e-05	-0.00273	0.000148
	902	0.0126	0.000106	-0.00245	9.07e-05
	903	0.0121	8.09e-05	-0.0023	8.07e-05
	904	0.0127	7.16e-05	-0.00233	9.94e-05
	905	0.0132	8.14e-05	-0.00267	0.000127
	906	0.0135	7.87e-05	-0.00262	0.000153
	907	0.0132	0.000114	-0.00231	0.000174
	908	0.0135	0.000113	-0.00265	0.000117
	909	0.0135	7.95e-05	-0.00238	0.000136
	910	0.0135	0.000122	-0.00253	0.000135
	911	0.0136	0.000115	-0.00231	0.000121
	912	0.014	0.000106	-0.00278	0.000123
	913	0.0142	7.45e-05	-0.00212	9.57e-05
	914	0.0139	6.31e-05	-0.00258	0.000103
	915	0.0144	9.33e-05	-0.00251	0.000116
	916	0.0141	7.75e-05	-0.00256	0.000137
	917	0.0148	9.87e-05	-0.00236	0.000152
	918	0.0148	7.75e-05	-0.00272	0.000113
	919	0.0148	9.87e-05	-0.0026	0.000141
	920	0.0149	0.000108	-0.00273	0.00014
	921	0.0154	0.000108	-0.00266	0.000174
	922	0.015	0.000105	-0.00265	0.000128
	923	0.0155	0.000114	-0.00263	0.000148
	924	0.0156	9.14e-05	-0.00279	0.000151
	925	0.0159	8.27e-05	-0.00266	0.000158
	926	0.0158	0.00011	-0.00242	0.000169
	927	0.0161	0.000124	-0.00262	0.000181
	928	0.0164	0.000117	-0.00278	0.000176
	929	0.0168	0.000121	-0.00314	0.000168
	930	0.0165	0.000157	-0.00262	0.000177
	931	0.017	0.00013	-0.00265	0.0002
	932	0.0172	0.000106	-0.00284	0.000273
	933	0.0176	0.000123	-0.00289	0.000186
	934	0.0178	0.000149	-0.00256	0.000212
	935	0.0181	0.000161	-0.00267	0.000212
	936	0.0181	0.000156	-0.00248	0.000183
	937	0.0186	9.17e-05	-0.00255	0.000156
	938	0.0185	0.000173	-0.00277	0.000132
	939	0.0192	0.000169	-0.00248	0.000141
	940	0.0193	0.000136	-0.00252	0.000181
	941	0.0198	0.000105	-0.00244	0.000201
	942	0.0202	0.000156	-0.0028	0.000181
	943	0.0203	0.000166	-0.00201	0.000177
	944	0.0205	0.000133	-0.0026	0.000203
	945	0.0212	0.000131	-0.00216	0.000231
	946	0.0212	0.000146	-0.00215	0.000179
	947	0.0216	0.000199	-0.00203	0.000191
	948	0.0221	0.000218	-0.002	0.000215
	949	0.0223	0.000234	-0.00202	0.00021
	950	0.023	0.000149	-0.00208	0.00018
	951	0.0233	0.000174	-0.00198	0.000175
	952	0.0241	0.00015	-0.00207	0.000207
	953	0.0246	0.000149	-0.00177	0.00014
	954	0.0248	0.000183	-0.00195	0.000178
	955	0.0252	0.00021	-0.00155	0.000252
	956	0.025	0.000188	-0.00122	0.000198
	957	0.0256	0.000183	-0.000801	0.000263
	958	0.0261	0.000184	-0.000967	0.000233
	959	0.0261	0.000113	-0.00105	0.00019
	960	0.0265	0.00013	-0.00055	0.000277
	961	0.0266	0.000183	-0.00079	0.000282
	962	0.0268	0.000174	-0.00052	0.000347
	963	0.0269	0.000186	-0.000691	0.000374
	964	0.0273	0.000289	-0.000479	0.00024
	965	0.0275	0.000173	-0.000805	0.000226
	966	0.0277	0.000199	-0.00062	0.000283
	967	0.0274	0.000209	-0.000332	0.000253
	968	0.0276	0.00024	-0.000843	0.000261
	969	0.0284	0.000205	-0.000448	0.000221
	970	0.0286	0.000268	-0.00034	0.000256
	971	0.0288	0.00025	-0.000501	0.000228
	972	0.0285	0.000227	-0.000495	0.000204
	973	0.0287	0.000248	-0.0006	0.000259
	974	0.0291	0.000191	-0.000994	0.000246
	975	0.0291	0.000178	-0.00111	0.000219
	976	0.0291	0.000227	-0.000459	0.000293
	977	0.0294	0.00019	-0.000605	0.000382
	978	0.0291	0.000278	-0.000425	0.000341
	979	0.0294	0.00029	-0.000421	0.000328
	980	0.0297	0.000235	-0.00129	0.000243
	981	0.0296	0.000262	-0.000839	0.000315
	982	0.0298	0.000303	-0.000816	0.000356
	983	0.0296	0.000302	-0.00026	0.000281
	984	0.0292	0.000296	-0.000661	0.000218
	985	0.03	0.000255	-0.00168	0.000316
	986	0.03	0.00024	-0.0011	0.000238
	987	0.0302	0.00022	-0.00117	0.000214
	988	0.0297	0.000189	-0.00117	0.000301
	989	0.0305	0.000281	-0.00109	0.000352
	990	0.0301	0.000331	-0.00201	0.000304
	991	0.03	0.000366	-0.00146	0.000288
	992	0.0304	0.000255	-0.00167	0.000361
	993	0.0301	0.000208	-0.00179	0.000317
	994	0.0303	0.000235	-0.00165	0.000327
	995	0.0293	0.000337	-0.00238	0.000337
	996	0.03	0.000352	-0.00204	0.000417
	997	0.0296	0.000275	-0.00157	0.000325
	998	0.0297	0.000302	-0.00263	0.000271
	999	0.0293	0.000276	-0.00184	0.000279
	1000	0.0293	0.00037	-0.00242	0.000356
	1001	0.0292	0.00034	-0.00292	0.000372
	1002	0.0291	0.00034	-0.00188	0.000288
	1003	0.029	0.000287	-0.00283	0.000382
	1004	0.0282	0.000353	-0.00264	0.0004
	1005	0.0281	0.000355	-0.00264	0.000518
	1006	0.0289	0.000308	-0.00287	0.000472
	1007	0.0287	0.000316	-0.00282	0.000388
	1008	0.0289	0.000401	-0.0035	0.000389
	1009	0.0302	0.000296	-0.003	0.000459
	1010	0.0294	0.000409	-0.0032	0.000395
	1011	0.0289	0.000335	-0.00325	0.000471
	1012	0.0292	0.000385	-0.00326	0.000555
	1013	0.03	0.000477	-0.00399	0.000561
	1014	0.0291	0.00038	-0.00301	0.000436
	1015	0.0285	0.000367	-0.00265	0.000264
	1016	0.0286	0.000328	-0.0031	0.000421
	1017	0.029	0.000404	-0.0033	0.000429
	1018	0.0293	0.000318	-0.00382	0.000514
	1019	0.0293	0.000465	-0.00346	0.000498
	1020	0.0282	0.000439	-0.00321	0.000622
	1021	0.0287	0.000402	-0.00394	0.000654
	1022	0.0296	0.000366	-0.00473	0.000462
	1023	0.0292	0.000342	-0.00503	0.00046
	1024	0.028	0.000456	-0.00448	0.000555
	1025	0.0286	0.000464	-0.00396	0.000556
	1026	0.0283	0.000481	-0.00537	0.000526
	1027	0.0288	0.000354	-0.00496	0.00069
	1028	0.0289	0.000448	-0.00492	0.000957
	1029	0.0292	0.000488	-0.005	0.000881
	1030	0.029	0.00067	-0.00478	0.000726
	1031	0.0288	0.000801	-0.00447	0.000464
	1032	0.0288	0.000589	-0.00603	0.000446
	1033	0.0287	0.000538	-0.00597	0.000738
	1034	0.0289	0.000629	-0.00623	0.000823
	1035	0.028	0.000676	-0.00612	0.000809
	1036	0.0287	0.000696	-0.00697	0.000674
	1037	0.0286	0.000569	-0.00545	0.000639
	1038	0.028	0.000689	-0.00763	0.000702
	1039	0.0302	0.00102	-0.0053	0.000901
	1040	0.0284	0.000733	-0.00773	0.0009
	1041	0.0281	0.000887	-0.00613	0.000979
	1042	0.0293	0.000995	-0.00608	0.00095
	1043	0.0298	0.000676	-0.00722	0.0012
	1044	0.0274	0.000914	-0.00633	0.00148
	1045	0.0285	0.000906	-0.00914	0.00184
	1046	0.0292	0.00115	-0.00797	0.00121
	1047	0.0267	0.00113	-0.00888	0.00131
	1048	0.0298	0.000808	-0.00695	0.00123
	1049	0.0277	0.000955	-0.0098	0.00148
	1050	0.0288	0.000996	-0.0079	0.00154
	1051	0.0296	0.00103	-0.00577	0.00129
	1052	0.0282	0.00102	-0.00789	0.00133
	1053	0.0276	0.0012	-0.00632	0.00144
	1054	0.0294	0.00132	-0.00979	0.0013
	1055	0.0275	0.00103	-0.00876	0.00136
	1056	0.0287	0.00143	-0.00928	0.00139
	1057	0.028	0.00161	-0.00629	0.00112
	1058	0.0272	0.0016	-0.0104	0.0016
	1059	0.0281	0.00176	-0.00959	0.00206
	1060	0.0269	0.00144	-0.0103	0.00203
	1061	0.0307	0.00114	-0.00856	0.00232
	1062	0.0299	0.00127	-0.00754	0.00202
	1063	0.0289	0.00135	-0.0082	0.00184
	1064	0.0294	0.00195	-0.00873	0.0023
	1065	0.0311	0.00171	-0.0102	0.00197
	1066	0.0288	0.00153	-0.0072	0.00183
	1067	0.0295	0.00191	-0.00949	0.0017
	1068	0.028	0.0025	-0.0043	0.00199
	1069	0.0292	0.00216	-0.00677	0.00309
	1070	0.0305	0.00218	-0.00758	0.00283
	1071	0.0314	0.00247	-0.00999	0.00238
	1072	0.0292	0.00216	-0.00925	0.00246
	1073	0.0292	0.0029	-0.00746	0.00249
	1074	0.0273	0.00285	-0.00506	0.00248
	1075	0.0299	0.002	-0.00395	0.00211
	1076	0.0328	0.00161	-0.00841	0.00299
	1077	0.0334	0.00206	-0.00591	0.00321
	1078	0.0306	0.00147	-0.00806	0.00349
	1079	0.0266	0.00128	-0.00944	0.00251
	1080	0.0312	0.00285	-0.00892	0.00404
	1081	0.027	0.00256	-0.0128	0.00467
	1082	0.0317	0.00166	-0.00908	0.00434
	1083	0.0285	0.00255	-0.00456	0.00559
	1084	0.022	0.00381	-0.0118	0.00226
	1085	0.0272	0.00401	-0.00898	0.00286
	1086	0.0342	0.00363	-0.0102	0.0043
	1087	0.0225	0.00421	-0.0119	0.00506
	1088	0.0357	0.00316	-0.0163	0.00506
	1089	0.0259	0.00312	-0.015	0.00527
	1090	0.0324	0.00316	-0.0121	0.00419
	1091	0.0283	0.00301	-0.00673	0.00311
	1092	0.0278	0.00419	-0.00626	0.00543
	1093	0.029	0.0055	-0.0106	0.00492
	1094	0.0306	0.00436	-0.00508	0.00437
	1095	0.0276	0.00363	-0.0162	0.00474
	1096	0.0287	0.00344	-0.00618	0.00517
	1097	0.0375	0.00403	-0.0124	0.00554
	1098	0.0314	0.00459	-0.00717	0.00549
	1099	0.0343	0.00473	-0.0113	0.00715
	1100	0.0346	0.00523	-0.0157	0.00698

## Sheet: d
	System:	FDXR-FDX2-COQ6 truncated
	Substrate:	4a
	Assay:	NADPH consumption			O2 consumption
		[4a] (μM)	kcat, app(min-1)		[4a] (μM)	kcat, app(min-1)
		200	8.2103	8.45012	200	10.975	11.47
		100	8.57088	8.32434	150	11	11.385
		150	8.32265	7.84081	100	9.32	9.175
		50	6.21848	6.52725	75	8.0625	9.0175
		30	6.32665	6.21795	50	6.8125	7.9375
		75	8.33717	7.82448	30	5.625	4.79667
		10	5.36557	5.70043	10	3.875	3.79167
