# Supplementary material for: In vitro construction of the COQ metabolon unveils the molecular determinants of coenzyme Q biosynthesis
Source: Nat Catal. Author manuscript; Available in PMC 2024 Feb 29. (PMC7615680; doi:10.1038/s41929-023-01087-z)
Supplement: Source Data [file EMS193170-supplement-Source_Data.zip › Source Data/41929_2023_1087_MOESM7_ESM.xlsx]

## Sheet: a
	[5] (mM)	kcat, app (min-1)
	3	2.09466	1.92985
	2	1.83443	1.9042
	1	1.87252	1.94871
	0.75	1.46332	1.44107
	0.5	1.08241	1.28229
	0.2	0.455968	0.901754
	0.05	0.222138	0.221007

## Sheet: b
	System:	COQ7			COQ7-COQ9
	Substrate:	NADH
	Co-substrate:	5OX (non-prenyated)
		[NADH] (μM)	kcat, app(min-1)		[NADH] (μM)	kcat, app(min-1)
		400	0.870968	0.96129	400	1.19355	1.32258
		333.33	0.890323	0.9097	333.33	1.25806	1.3226
		266.67	0.941936	0.809677	266.67	1.35484	1.22581
		166.67	0.677419	0.648387	166.67	1.16129	1.29032
		100	0.406452	0.525806	100	0.870968	1.06452
		66.67	0.306452	0.316129	66.67	0.806452	0.693548
		33.33	0.106452	0.1	33.33	0.451613	0.406452
		0	0	0	0	0	0

## Sheet: c
	System:	COQ7-COQ9
	Substrate:	5OX (non-prenyated)			5OX (mono-prenyated)
	Co-substrate:	NADH
		[5OX] (mM)	kcat, app(min-1)		[5OX] (mM)	kcat, app(min-1)
		1	1.80323	2.14516	1	3.29032	2.87097
		0.7	1.99032	1.88387	0.7	3.19355	2.87097
		0.5	1.7581	1.71935	0.5	2.54839	2.96774
		0.2	1.33548	1.29677	0.2	2.58065	2.9355
		0.07	1.12903	1.18064	0.1	1.6129	2.03226
		0.04	0.845161	0.709677	0.07	1.12903	1.32258
					0.04	0.774194	0.974194

## Sheet: d
		GC				MS
	Analyte:	CoQ1
	Sample:	500 ppm std		reaction		500 ppm std		reaction
		Time (min)	Intensity	Time (min)	Intensity	m/z	Intensity	m/z	Intensity
		3.02747	485	3.00172	131	50	118051	50	16750
		3.04047	241	3.01472	154	51	820577	51	107373
		3.0532	518	3.11742	403	52	375712	52	40435
		3.07895	452	3.13042	154	53	782140	53	116589
		3.09168	194	3.1689	752	54	166042	54	33661
		3.11743	599	3.18163	246	55	976811	55	219034
		3.14317	575	3.22037	593	56	68052	56	80154
		3.1689	306	3.23312	343	57	127928	57	434629
		3.18165	200	3.25885	168	58	123025	58	37537
		3.19465	173	3.2846	548	59	158242	59	34172
		3.23313	252	3.30097	7733	60	57007	60	23266
		3.24587	204	3.31735	9037	61	46533	61	76254
		3.25887	323	3.33373	8651	62	118698	62	26310
		3.27162	426	3.35012	3328	63	538019	63	79315
		3.28462	388	3.3665	4155	64	309994	64	51982
		3.29735	168	3.38313	2620	65	1690771	65	234478
		3.31035	455	3.39925	5714	66	624279	66	109045
		3.32308	620	3.412	2545	67	1132465	67	275091
		3.33583	219	3.42837	2907	68	249056	68	87487
		3.37457	256	3.44112	5987	69	790756	69	399570
		3.38732	314	3.45412	2893	70	69863	70	234156
		3.41305	692	3.46712	4143	71	154629	71	884851
		3.42578	231	3.47985	3340	72	192990	72	84502
		3.46453	180	3.4926	2833	73	289706	73	172481
		3.47727	142	3.5056	3575	74	155455	74	45618
		3.51575	203	3.51833	3500	75	265128	75	47597
		3.52875	327	3.53108	2484	77	3670462	76	64071
		3.55448	581	3.54408	1983	78	829777	77	476128
		3.56723	609	3.55708	1727	79	1650030	78	123735
		3.58023	188	3.56982	1588	80	381058	79	278984
		3.60572	139	3.58255	502	81	273215	80	67903
		3.61872	357	3.59555	3453	82	124334	81	87658
		3.63145	321	3.6083	3860	83	233620	82	57827
		3.64445	571	3.62103	1871	84	47006	83	124468
		3.65718	555	3.63403	1477	85	109412	84	67556
		3.70867	249	3.64703	3688	86	122841	85	344197
		3.74715	451	3.65978	4622	87	246998	86	47715
		3.76015	718	3.67252	2118	88	93553	87	40054
		3.7729	605	3.68552	3082	89	381523	88	33259
		3.78563	215	3.69825	4046	91	4144581	89	56398
		3.79863	357	3.711	1818	92	630275	90	48811
		3.81137	613	3.724	2158	93	1179368	91	578251
		3.82437	226	3.737	2987	94	408700	92	106496
		3.83712	774	3.74973	4126	95	619069	93	199239
		3.8886	211	3.76248	3578	96	322598	94	91417
		3.90133	544	3.77548	2295	97	66819	95	126550
		3.91433	168	3.78822	1749	98	30183	96	155483
		3.92707	438	3.80095	3333	99	182429	97	123902
		3.93982	566	3.81395	2980	100	63004	98	71606
		3.95282	475	3.82695	3842	101	311552	99	254604
		3.96555	365	3.8397	2379	102	562976	100	30737
		3.9783	129	3.85243	1232	103	1535382	101	71643
		3.9913	907	3.86543	2847	104	534482	102	109820
		4.0043	333	3.87818	2646	105	1703337	103	275849
		4.04252	365	3.89092	4976	106	458953	104	106414
		4.05552	361	3.90392	4095	107	1012799	105	338296
		4.081	35	3.91692	1364	108	351797	106	75143
		4.094	450	3.92965	3075	109	1815365	107	256540
		4.107	13309	3.9424	2474	110	3330462	108	76690
		4.12312	10497	3.9554	2699	111	70508	109	313784
		4.1395	6472	3.96813	2038	112	20671	110	520273
		4.15587	5973	3.98088	1594	113	135909	111	151048
		4.17225	5614	3.99388	1309	115	1609802	112	59938
		4.1889	8906	4.00688	2831	116	616252	113	166053
		4.20163	4980	4.01962	1985	117	1591967	114	19898
		4.21437	5611	4.03237	2646	118	1422309	115	226857
		4.22737	3594	4.04537	1679	119	1839157	116	75705
		4.2435	2836	4.0581	3402	120	441717	117	240596
		4.25623	4216	4.07083	980	121	774019	118	177357
		4.26923	5098	4.08383	1511	122	134916	119	299585
		4.28198	4293	4.09683	1417	123	123069	120	64414
		4.29498	3232	4.10958	2686	124	46541	121	142305
		4.30772	2826	4.12232	2346	125	847776	122	33379
		4.32045	3571	4.13532	1843	126	47717	123	65353
		4.33345	4989	4.14807	2506	127	317418	124	33800
		4.3462	3357	4.16053	3127	128	525722	125	149064
		4.35893	2568	4.17353	2669	129	900000	126	59207
		4.37193	3287	4.18653	1603	130	340248	127	167836
		4.38493	2011	4.19928	2622	131	1279533	128	117015
		4.39768	4385	4.21202	3096	132	568647	129	190664
		4.41042	1866	4.22477	2688	133	723123	130	75973
		4.42342	3576	4.23777	1891	134	256432	131	296456
		4.43615	3847	4.2505	860	135	565722	132	136292
		4.4489	2098	4.26323	2240	136	185587	133	207192
		4.4619	637	4.27623	3047	137	129377	134	74228
		4.47463	3659	4.28923	2045	138	39694	135	187629
		4.48763	2186	4.30198	2097	139	59864	136	59469
		4.50038	2486	4.31472	2057	140	29921	137	100266
		4.51312	3353	4.32772	1753	141	198923	138	40718
		4.52612	4212	4.34047	742	142	114790	139	98526
		4.53885	1921	4.35347	1247	143	658422	140	97097
		4.55185	2341	4.36647	2368	144	419951	141	139090
		4.5646	3490	4.3792	3074	145	2478787	142	31918
		4.5776	3273	4.39193	464	146	1301185	143	159642
		4.59033	1582	4.40493	2809	147	1325330	144	110700
		4.60308	800	4.41768	3491	148	355012	145	687546
		4.61608	1685	4.43042	1468	149	670134	146	258204
		4.62882	2559	4.44342	1956	150	252699	147	327789
		4.64182	1341	4.45642	2697	151	194391	148	79789
		4.65455	2434	4.46917	895	152	49938	149	165167
		4.66755	3012	4.4819	2313	153	81122	150	65144
		4.6803	3446	4.4949	2089	154	28294	151	123370
		4.69303	3217	4.50765	693	155	107906	152	33185
		4.70603	3384	4.52038	1422	156	85170	153	48200
		4.71878	2350	4.53338	3407	157	554029	154	37011
		4.73178	3255	4.54612	2905	158	564569	155	55724
		4.74452	1371	4.55912	3560	159	744666	156	23455
		4.75725	4408	4.57187	2218	160	807808	157	77463
		4.77027	3250	4.5846	2404	161	1274733	158	73256
		4.783	2231	4.5976	2716	162	461533	159	151676
		4.79573	1550	4.61035	1488	163	524454	160	113575
		4.80873	2515	4.62335	306	164	168320	161	250193
		4.82173	1947	4.63608	1353	165	111630	162	77557
		4.83448	1706	4.64908	1660	166	26844	163	120854
		4.84722	2431	4.66182	2970	167	39486	164	32142
		4.86022	1351	4.67457	5465	169	235365	165	144351
		4.87297	788	4.68757	1351	170	17415	166	35288
		4.8857	3519	4.7003	2438	171	856959	167	50622
		4.8987	2144	4.7133	2391	172	325175	168	26959
		4.9117	1788	4.72605	1667	173	1423726	169	55944
		4.92443	838	4.73905	3585	174	12261162	170	24706
		4.93718	2334	4.75178	3834	175	3542629	171	91662
		4.95018	2438	4.76452	3702	176	1143237	172	42015
		4.96292	2051	4.77752	1747	177	2900355	173	213200
		4.97567	1384	4.79027	1504	178	545748	174	1934443
		4.98867	1152	4.803	831	179	301890	175	620546
		5.00167	1315	4.816	1725	180	49052	176	179000
		5.0144	1237	4.829	2076	181	27441	177	470137
		5.02713	3297	4.84175	1959	182	13902	178	135258
		5.04013	1126	4.85448	747	183	53098	179	76694
		5.05288	1045	4.86748	2969	184	59193	180	12283
		5.06562	4090	4.88022	2973	185	465052	181	17800
		5.07862	1245	4.89297	2335	186	343088	182	44325
		5.09162	2528	4.90597	2046	187	918063	183	30147
		5.10437	1773	4.91897	1703	188	605267	184	10024
		5.1171	1099	4.9317	1078	189	1398410	185	73889
		5.1301	1389	4.94445	1503	190	1268323	186	54198
		5.14283	1787	4.95745	1675	191	3264293	187	165016
		5.15558	2588	4.97018	2250	192	1361309	188	114312
		5.16858	2457	4.98292	2171	193	552136	189	250720
		5.18158	1342	4.99592	1160	194	102555	190	206744
		5.19432	1917	5.00892	2378	195	40521	191	667108
		5.20707	1863	5.02167	1396	196	19027	192	257337
		5.22007	2687	5.0344	1147	197	46621	193	215395
		5.2328	1739	5.0474	1591	198	50034	194	42402
		5.24553	1361	5.06015	1560	199	156944	195	24892
		5.25853	2286	5.07288	1676	200	47958	196	16725
		5.27153	2829	5.08588	1827	201	2645514	197	22988
		5.28428	1704	5.09888	1615	202	13289254	198	5750
		5.29702	4412	5.11163	2231	203	8416542	199	17308
		5.31002	1721	5.12437	1954	204	1691178	200	14857
		5.32277	2579	5.13737	2151	205	3736002	201	301827
		5.3355	2062	5.1501	2523	206	627141	202	1950377
		5.3485	1140	5.16285	1736	207	740201	203	997435
		5.36125	2202	5.17585	1964	208	108167	204	201794
		5.37425	2174	5.18885	2779	209	21660	205	524840
		5.38698	1271	5.20158	4113	210	3767	206	101600
		5.39972	2589	5.21433	1170	211	2758	207	157656
		5.41272	1092	5.22733	3715	212	3696	208	229078
		5.42547	2749	5.24007	2757	213	6041	209	38004
		5.4382	2160	5.2528	2396	214	23343	210	9365
		5.4512	2367	5.2658	3271	215	54642	211	7488
		5.4642	1695	5.2788	1132	216	176443	212	2622
		5.47695	3579	5.29155	2897	217	1076622	213	1265
		5.48968	1408	5.30428	2091	218	600719	214	1611
		5.50268	1639	5.31728	3151	219	3021679	215	5862
		5.51542	1436	5.33003	2621	220	6120801	216	20782
		5.52817	2737	5.34277	3333	221	993011	217	160593
		5.54117	1277	5.35577	2146	222	154150	218	75150
		5.55417	1549	5.36877	1005	223	18116	219	409009
		5.5669	1442	5.3815	2023	224	5154	220	1002892
		5.57965	2350	5.39425	3858	225	7348	221	187344
		5.59265	1656	5.40725	1784	226	8131	222	49188
		5.60538	2576	5.41998	3897	227	10977	223	11385
		5.61812	2799	5.43273	2601	228	18162	224	3638
		5.63112	1367	5.44573	1187	229	35885	225	5670
		5.64412	2317	5.45873	2409	230	99242	226	2367
		5.65687	3282	5.47147	3238	231	226703	227	2147
		5.6696	3107	5.4842	1550	232	444725	229	2311
		5.6826	2693	5.4972	1482	233	1752166	230	5689
		5.69535	2091	5.50995	1223	235	101000000	231	16065
		5.70808	2484	5.52268	405	236	14346738	232	14696
		5.72108	2503	5.53568	2614	237	1845658	233	207010
		5.73382	2047	5.54868	1091	238	182272	235	15012290
		5.74682	1452	5.56143	1315	239	18138	236	2037604
		5.75957	2802	5.57417	1786	240	1670	237	254339
		5.7723	2935	5.58717	1792	241	2348	238	29815
		5.7853	2584	5.59992	1903	242	4692	239	6272
		5.79805	3068	5.61265	1733	243	6570	240	802
		5.81105	2141	5.62565	3452	244	7132	241	687
		5.82378	3674	5.63865	2451	245	16122	242	689
		5.83678	3208	5.65138	1746	246	25093	243	673
		5.84953	2075	5.66413	2101	247	173105	244	880
		5.86253	3418	5.67713	785	248	107403	245	1823
		5.87527	1135	5.68987	3152	250	31903456	246	2018
		5.888	1679	5.70262	2891	251	4840034	247	3146
		5.901	2361	5.71562	2263	252	578239	248	13469
		5.91375	1818	5.72862	3017	253	63829	250	3322617
		5.92675	3870	5.74135	1641	254	5009	251	484317
		5.93948	2869	5.75408	3414	255	530	252	56579
		5.95223	2177	5.76708	1925	256	298	253	20315
		5.96523	2224	5.77983	2259	257	878	254	17201
		5.97797	1873	5.79257	3140	259	392	255	3708
		5.99097	1573	5.80557	4578	260	462	256	520
		6.0037	1963	5.81857	3501	261	357	257	134
		6.0167	2738	5.83132	1893	262	139	258	221
		6.02945	2764	5.84405	3081	263	1837	259	282
		6.04218	2377	5.85705	2677	265	6059	260	686
		6.05518	2342	5.86978	3971	266	1348	261	241
		6.06793	2629	5.88253	2294	267	5847	263	306
		6.08093	4342	5.89553	3322	268	1724	264	407
		6.09367	3923	5.90853	4110	269	2341	265	13013
		6.10667	4617	5.92127	4032	270	585	266	4200
		6.1194	1908	5.93402	2853	271	550	267	24986
		6.13215	2114	5.94702	1987	272	360	268	3959
		6.14515	3951	5.95975	1804	273	581	269	2684
		6.15788	2177	5.97248	2593	275	624	270	252
		6.17088	3996	5.98548	1744	277	773	271	541
		6.18363	2571	5.99848	4004	278	632	272	438
		6.19663	1262	6.01123	4755	279	1029	273	120
		6.20937	2516	6.02397	3481	280	1416	274	164
		6.2221	3380	6.03697	2739	281	47373	275	169
		6.2351	5014	6.04972	2501	282	8066	277	498
		6.24785	5049	6.06245	2083	283	5397	279	483
		6.26085	2424	6.07545	3204	284	718	280	970
		6.27358	5552	6.08845	6560	285	722	281	68896
		6.28658	2195	6.1012	3479	286	327	282	21155
		6.29933	3215	6.11393	4076	287	39	283	14165
		6.31207	4634	6.12667	4296	293	834	284	2879
		6.32507	4652	6.13967	4365	294	246	285	891
		6.33782	2172	6.15242	1908	295	2223	286	199
		6.35082	4843	6.16542	3918	297	484	287	288
		6.36355	5178	6.17815	3193	300	143	289	203
		6.37655	5703	6.19115	4346	302	442	291	476
		6.38928	4642	6.2039	4230	303	169	292	183
		6.40203	5307	6.21663	5075	304	167	293	1366
		6.41503	5150	6.22963	4077	307	651	294	247
		6.42777	5635	6.24237	4885	309	352	295	946
		6.44077	6275	6.25537	6203	310	462	296	566
		6.45352	4738	6.26812	3286	311	1150	297	1527
		6.46652	4977	6.28112	2394	312	553	298	944
		6.47925	5708	6.29385	6105	313	613	299	593
		6.49198	6237	6.3066	5749	314	127	300	381
		6.50473	3474	6.3196	5730	315	1273	301	975
		6.51773	7716	6.33233	3459	316	417	304	117
		6.53073	4998	6.34533	5156	319	205	305	125
		6.54347	8769	6.35807	3977	320	181	306	501
		6.55622	5610	6.37107	4791	321	72	307	424
		6.56922	5824	6.38382	4304	323	748	308	331
		6.58195	10595	6.39655	6983	325	3723	309	1051
		6.59468	7485	6.40955	6522	326	1225	311	1981
		6.60768	6895	6.4223	5637	327	14997	312	737
		6.62068	7403	6.4353	6626	328	1939	313	1900
		6.63343	11297	6.44803	5390	329	4146	314	328
		6.64617	6370	6.46103	7813	331	1661	315	547
		6.65917	6478	6.47377	8089	332	243	316	599
		6.67192	7512	6.48652	7314	333	265	317	851
		6.68465	8321	6.49952	6699	336	363	318	212
		6.69765	8394	6.51225	5934	339	837	320	242
		6.71065	6734	6.52525	7463	340	534	322	206
		6.72338	6245	6.538	6794	341	16073	323	1562
		6.73613	10533	6.551	7281	342	3674	324	539
		6.74913	11427	6.56373	10603	343	5251	325	9866
		6.76187	8473	6.57647	5019	344	1224	326	4217
		6.77462	8874	6.58948	8076	345	699	327	24177
		6.78762	10530	6.60222	9581	346	1248	328	5261
		6.80062	6186	6.61522	8462	347	145	329	4086
		6.81335	10151	6.62795	7993	348	218	330	1166
		6.82608	9800	6.64095	8765	350	162	331	4145
		6.83908	11771	6.6537	11925	353	214	332	613
		6.85183	13889	6.66643	9918	355	11686	333	489
		6.86457	8692	6.67943	13164	356	2901	336	310
		6.87757	11059	6.69218	10402	357	2027	338	145
		6.89032	12206	6.70518	10142	358	782	339	1065
		6.90332	11397	6.71792	14344	360	221	340	709
		6.91605	15157	6.73092	11875	361	488	341	25773
		6.92905	10466	6.74365	12500	363	430	342	7548
		6.9418	13250	6.7564	14097	367	132	343	5261
		6.95453	15090	6.7694	14616	368	119	344	806
		6.96753	10749	6.78213	11899	369	580	345	1161
		6.98027	13260	6.79513	14288	371	301	346	1716
		6.99327	13836	6.80788	9286	373	440	347	125
		7.00602	14883	6.82088	12339	374	105	349	130
		7.01875	12454	6.83362	16208	375	454	351	252
		7.03175	15398	6.84635	11387	377	297	353	710
		7.0445	15401	6.85935	15575	381	108	354	208
		7.0575	11377	6.8721	14879	383	823	355	17562
		7.07023	11385	6.8851	13992	384	429	356	6904
		7.08323	15353	6.89783	16127	385	403	357	3601
		7.09597	12528	6.91083	18839	386	599	358	372
		7.10872	14732	6.92358	14331	387	483	361	351
		7.12172	12357	6.93632	16100	389	137	362	96
		7.13445	15087	6.94932	16040	391	140	365	92
		7.1472	12836	6.96205	18832	393	503	367	1149
		7.1602	10302	6.97505	16404	396	101	368	97
		7.1732	6757	6.9878	20182	399	677	369	686
		7.18593	9436	7.0008	16384	401	8065	370	132
		7.19867	10337	7.01353	16611	402	3247	371	481
		7.21167	11644	7.02628	19779	403	3850	372	260
		7.22442	10539	7.03928	18526	404	862	373	851
		7.23715	9022	7.05202	18428	405	2367	374	152
		7.25015	9561	7.06502	20790	406	1039	377	1209
		7.26315	8050	7.07775	20398	407	729	379	216
		7.2759	8420	7.09075	19408	410	130	380	148
		7.28863	11751	7.1035	24182	413	703	381	335
		7.30163	9232	7.11623	22552	415	6045	383	2703
		7.31437	13773	7.12923	17843	416	1539	384	646
		7.32712	11520	7.14198	22293	417	834	385	1168
		7.34012	13617	7.15498	19785	418	134	386	580
		7.35312	16934	7.16772	22815	419	731	387	576
		7.36585	16897	7.18072	24568	424	413	388	176
		7.3786	16305	7.19347	20286	427	331	389	621
		7.39133	25309	7.2062	19391	428	239	390	144
		7.40433	26094	7.2192	20856	429	4522	391	549
		7.41708	34612	7.23193	20855	430	1749	392	249
		7.43008	39448	7.24493	18161	431	1573	393	119
		7.44282	38304	7.25768	16395	432	738	396	126
		7.45582	35890	7.27068	15392	433	103	397	69
		7.46855	47089	7.28342	11732	437	248	398	648
		7.4813	52697	7.29617	16965	443	179	399	721
		7.4943	134869	7.30917	14091	444	366	400	817
		7.50703	455063	7.3219	16277	447	234	401	6616
		7.52003	354923	7.3349	27697	450	205	402	1412
		7.53278	52896	7.34763	114518	452	175	403	3709
		7.54578	10702	7.36063	92716	457	277	404	1499
		7.55852	12778	7.37338	31333	459	947	405	3832
		7.57125	9711	7.38612	24417	461	2508	406	1347
		7.58425	16497	7.39912	23905	462	1630	408	428
		7.597	8400	7.41187	20465	463	465	411	52
		7.61	10936	7.42487	23193	464	185	414	583
		7.62273	10977	7.4376	24570	467	449	415	5047
		7.63573	10177	7.4506	18286	470	149	416	636
		7.64848	4677	7.46333	21699	473	152	417	1079
		7.66148	9615	7.47608	22899	475	1929	418	974
		7.67422	7825	7.48908	23757	476	684	420	160
		7.68695	4392	7.50182	27559	477	1665	421	1611
		7.69995	8054	7.51482	26314	479	563	422	493
		7.7127	7428	7.52757	24465	480	231	423	204
		7.7257	9085	7.54057	22792	481	123	425	225
		7.73843	4195	7.5533	22281	489	653	426	112
		7.75118	5165	7.56603	21714	490	787	427	539
		7.76418	5244	7.57903	19135	501	204	429	5903
		7.77692	7617	7.59178	19432	502	249	430	2476
		7.78992	6155	7.60478	16100	503	656	431	2628
		7.80265	5969	7.61752	18581	504	1776	432	129
		7.81565	5913	7.63052	15170	505	140	433	218
		7.8284	5269	7.64327	11224	506	376	435	238
		7.84113	7595	7.656	11113	517	214	436	1063
		7.85413	5365	7.669	14283	523	208	438	464
		7.86688	5192	7.68175	11829	529	454	440	526
		7.87988	4136	7.69475	8062	531	185	442	430
		7.89262	7493	7.70748	13073	533	775	444	484
		7.90562	5091	7.72048	11363	534	179	445	379
		7.91837	4722	7.73322	12331	535	453	447	387
		7.9311	3344	7.74597	8676	538	153	448	144
		7.9441	5955	7.75897	9900	549	575	450	189
		7.95683	4608	7.7717	9968	550	306	451	1871
		7.96983	4033	7.7847	8266	552	629	452	534
		7.98258	4654	7.79745	9188	553	120	455	1090
		7.99558	4667	7.81045	7945	559	287	456	209
		8.00832	5147	7.82318	9554	563	306	459	835
		8.02107	4459	7.83592	13296	565	543	460	918
		8.03407	4560	7.84892	10658	567	287	461	1350
		8.0468	5014	7.86167	7760	578	375	462	200
		8.0598	7091	7.87467	8465	609	422	463	257
		8.07253	4065	7.8874	9935	610	234	464	904
		8.08553	4103	7.9004	5327	637	169	465	89
		8.09828	4825	7.91315	6771	639	138	466	1171
		8.11102	3712	7.92588	7201			467	309
		8.12402	2229	7.93888	7705			469	128
		8.13677	3821	7.95162	8740			472	301
		8.14977	3583	7.96462	10122			473	392
		8.1625	4178	7.97737	6797			475	1677
		8.1755	4218	7.99037	6902			476	937
		8.18823	2557	8.0031	7534			477	707
		8.20098	5465	8.01585	7278			478	574
		8.21398	2175	8.02885	8036			479	1704
		8.22672	3462	8.04158	6867			480	1596
		8.23972	3741	8.05458	8733			481	228
		8.25247	4536	8.06732	7220			482	306
		8.26547	3862	8.08032	6487			487	209
		8.2782	5191	8.09307	5046			488	186
		8.29093	2313	8.1058	6080			489	2412
		8.30393	3350	8.1188	8219			490	1290
		8.31668	3666	8.13155	4420			491	148
		8.32968	4061	8.14455	8705			492	153
		8.34242	4083	8.15728	9110			493	406
		8.35542	3238	8.17028	9202			494	181
		8.36817	2787	8.18303	6185			496	100
		8.3809	3349	8.19577	6036			499	241
		8.3939	4841	8.20877	5680			501	403
		8.40665	3628	8.2215	7506			503	904
		8.41965	4311	8.2345	6264			504	926
		8.43238	2302	8.24725	7323			505	548
		8.44538	2624	8.26025	6671			506	209
		8.45812	2515	8.27298	6760			508	132
		8.47087	3483	8.28573	6649			511	137
		8.48387	3410	8.29873	3431			513	182
		8.4966	4689	8.31147	5700			515	184
		8.5096	4211	8.32447	6080			519	125
		8.52235	2885	8.3372	7458			520	240
		8.53535	3668	8.34995	7302			521	166
		8.54808	2711	8.36295	5323			527	124
		8.56082	5215	8.37568	6539			533	595
		8.57382	2977	8.38843	9157			535	1485
		8.58657	2724	8.40143	4829			536	359
		8.59957	3489	8.41443	5255			549	376
		8.6123	3964	8.42717	5304			553	436
		8.6253	3038	8.4399	5338			554	231
		8.63805	2732	8.4529	3870			555	112
		8.65078	2716	8.46565	7309			556	119
		8.66378	2462	8.47838	3563			563	542
		8.67652	2675	8.49138	3902			564	435
		8.68952	2938	8.50438	4932			565	149
		8.70227	2041	8.51713	6999			566	151
		8.71527	2305	8.52987	6094			601	108
		8.728	4027	8.54287	5052			605	169
		8.74075	3363	8.5556	4792			609	230
		8.75375	2190	8.56835	5696			612	213
		8.76648	3301	8.58135	6723			615	309
		8.77948	2718	8.59435	6444			620	135
		8.79222	2722	8.60708	4256			621	75
		8.80522	4296	8.61983	4246			623	296
		8.81797	3535	8.63283	3809			624	206
		8.8307	3284	8.64557	5220			627	116
		8.8437	2038	8.6583	3825			628	142
		8.85645	3768	8.67132	8163			629	65
		8.86945	4169	8.68432	4769			637	551
		8.88218	2598	8.69705	4955			638	193
		8.89518	1735	8.70978	4869			640	126
		8.90792	1586	8.72278	6169
		8.92067	2768	8.73553	5438
		8.93367	2949	8.74827	5159
		8.9464	2535	8.76127	3122
		8.9594	2760	8.77427	4615
		8.97215	3640	8.78702	7173
		8.98488	3208	8.79975	4655
		8.99788	2054	8.81275	6336
		9.01063	1716	8.82548	6219
		9.02337	2115	8.83823	4490
		9.03637	2786	8.85123	5432
		9.04937	5326	8.86423	3480
		9.0621	2705	8.87697	4840
		9.07485	3621	8.88972	3823
		9.08785	2355	8.90272	4119
		9.10058	2058	8.91545	4895
		9.11333	2622	8.92818	2793
		9.12633	4757	8.94118	5056
		9.13933	4344	8.95418	4165
		9.15207	3838	8.96693	3116
		9.1648	2449	8.97967	3971
		9.1778	2776	8.99267	5181
		9.19055	2266	9.00542	4320
		9.20328	4375	9.01815	4030
		9.21628	1811	9.03115	7054
		9.22928	3920	9.04415	3480
		9.24203	2999	9.05688	5440
		9.25477	2486	9.06963	5604
		9.26777	4306	9.08263	2636
		9.2805	1584	9.09537	6318
		9.29325	3263	9.10812	5275
		9.30625	4105	9.12112	3711
		9.31925	3725	9.14685	6168
		9.33198	4233	9.15958	4337
		9.34473	2429	9.17258	6877
		9.35773	2238	9.18533	5119
		9.37047	3195	9.19807	6000
		9.3832	3768	9.21107	7768
		9.3962	6796	9.22407	3995
		9.4092	2832	9.23682	3412
		9.42195	2700	9.24955	3351
		9.43468	2729	9.26255	4249
		9.44768	4850	9.2753	4529
		9.46043	3376	9.28803	3858
		9.47317	4378	9.30103	8918
		9.48617	1975	9.31377	3690
		9.49917	5549	9.32677	4375
		9.51192	2975	9.33952	4204
		9.52465	4102	9.35252	4386
		9.53765	3287	9.36525	5788
		9.55038	3212	9.378	5364
		9.56313	3928	9.391	4568
		9.57613	8602	9.40373	5240
		9.58913	2713	9.41673	3587
		9.60187	4131	9.42947	2780
		9.61462	3711	9.44222	5035
		9.62762	10257	9.45522	6690
		9.64035	4987	9.46795	4993
		9.65308	3394	9.4807	7780
		9.66608	3472	9.4937	7967
		9.67883	7126	9.5067	6467
		9.69183	6612	9.51943	8802
		9.70457	6313	9.53217	5794
		9.71732	9989	9.54517	7767
		9.73032	42800	9.55792	6495
		9.74305	161095	9.57065	5547
		9.75578	141267	9.58365	5712
		9.76878	151872	9.59665	6272
		9.78178	333432	9.6094	7011
		9.79453	345213	9.62213	7155
		9.80727	259260	9.63513	10058
		9.82027	191056	9.64787	9810
		9.83302	87085	9.66062	9373
		9.84602	42518	9.67362	11590
		9.85875	19099	9.68662	9389
		9.87175	14696	9.69935	11378
		9.88448	13257	9.7121	12101
		9.89723	12778	9.7251	13671
		9.91023	8698	9.73783	15758
		9.92297	11704	9.75058	16615
		9.93572	8077	9.76358	28188
		9.94872	7345	9.77658	20661
		9.96172	7143	9.78932	37128
		9.97445	8854	9.80205	34354
		9.9872	5567	9.81505	21210
		10.0002	6052	9.8278	14340
		10.0129	5551	9.84053	13300
		10.0257	4546	9.85353	13764
		10.0387	5144	9.86628	13888
		10.0517	3291	9.87928	13970
		10.0644	3639	9.89202	13626
		10.0771	3890	9.90475	8049
		10.0901	6949	9.91775	8654
		10.1029	2699	9.9305	10421
		10.1156	3508	9.9435	9164
		10.1286	4761	9.95623	9824
		10.1416	4436	9.96923	8923
		10.1544	3050	9.98198	9732
		10.1671	3415	9.99472	6905
		10.1801	5622	10.0077	7892
		10.1928	5877	10.0205	9727
		10.2056	2603	10.0335	8130
		10.2186	3687	10.0462	5296
		10.2316	2750	10.0592	4967
		10.2443	5563	10.0719	6866
		10.2571	9483	10.0847	6260
		10.2701	10754	10.0977	4975
		10.2828	8831	10.1104	6499
		10.2956	8065	10.1234	4982
		10.3086	5384	10.1362	6789
		10.3216	4660	10.1492	8228
		10.3343	4377	10.1619	3935
		10.347	3375	10.1749	6698
		10.36	3359	10.1876	3138
		10.3728	2124	10.2004	4335
		10.3855	1788	10.2134	4574
		10.3985	3460	10.2261	5431
		10.4115	2754	10.2391	4308
		10.4243	4636	10.2519	5789
		10.437	1658	10.2646	6556
		10.45	908	10.2776	4794
		10.4627	1944	10.2903	3203
		10.4755	5285	10.3033	4716
		10.4885	3392	10.3161	6953
		10.5015	1985	10.3291	4140
		10.5142	2028	10.3418	4423
		10.5269	3908	10.3546	5306
		10.5399	4353	10.3676	4456
		10.5527	1236	10.3803	7648
		10.5654	3436	10.3933	4953
		10.5784	2203	10.406	4782
		10.5914	4285	10.419	4822
		10.6042	4360	10.4318	3449
		10.6169	3121	10.4445	3896
		10.6299	2943	10.4575	4381
		10.6426	2061	10.4703	6302
		10.6554	2117	10.4833	3182
		10.6684	1797	10.496	4939
		10.6814	4035	10.509	4545
		10.6941	4408	10.5217	2496
		10.7069	5261	10.5345	4473
		10.7199	3005	10.5475	4600
		10.7326	2688	10.5602	4624
		10.7454	3282	10.5732	3965
		10.7584	3051	10.586	3132
		10.7713	3762	10.599	3490
		10.7841	2135	10.6117	4254
		10.7968	2072	10.6244	4858
		10.8098	2541	10.6374	5087
		10.8226	2902	10.6502	3619
		10.8483	3905	10.6632	3211
		10.8613	4154	10.6759	4749
		10.8741	6480	10.6889	2852
		10.8868	6309	10.7017	3092
		10.8998	7426	10.7144	5715
		10.9125	3445	10.7274	4788
		10.9253	4423	10.7401	3220
		10.9383	3541	10.7531	4546
		10.9513	5660	10.7659	4279
		10.964	8584	10.7789	6751
		10.9767	13650	10.7916	2867
		10.9898	4955	10.8044	4580
		11.0025	4219	10.8174	4342
		11.0152	3102	10.8301	3624
		11.0282	3728	10.8431	4200
		11.0412	1904	10.8559	3632
		11.054	1874	10.8689	2877
		11.0667	3307	10.8816	3640
		11.0797	3454	10.8943	3903
		11.0925	3830	10.9073	4500
		11.1052	3086	10.9201	4258
		11.1182	3411	10.9331	5727
		11.1312	2355	10.9458	2377
		11.1439	2543	10.9588	4941
		11.1567	4055	10.9716	6001
		11.1697	2355	10.9843	5067
		11.1824	2077	10.9973	4425
		11.1952	3005	11.01	3089
		11.2082	7959	11.023	4085
		11.2212	4009	11.0358	1605
		11.2339	1983	11.0488	4937
		11.2466	2196	11.0615	4628
		11.2596	1582	11.0742	5068
		11.2724	3712	11.0872	3549
		11.2851	2663	11.1	2736
		11.2981	3741	11.113	3933
		11.3111	5530	11.1257	7274
		11.3239	4599	11.1387	4171
		11.3366	3663	11.1515	4754
		11.3496	2993	11.1642	6509
		11.3623	10586	11.1772	2770
		11.3751	16181	11.1899	5185
		11.3881	11116	11.2029	2136
		11.4011	8499	11.2157	5150
		11.4138	9702	11.2287	3567
		11.4266	7050	11.2414	6692
		11.4396	11531	11.2542	6563
		11.4523	7032	11.2672	7974
		11.465	26474	11.2799	3861
		11.478	22782	11.2929	5234
		11.491	9471	11.3056	3149
		11.5038	4137	11.3186	7684
		11.5165	5789	11.3314	4786
		11.5295	2084	11.3441	2623
		11.5423	3591	11.3571	3663
		11.555	1342	11.3699	4474
		11.568	2296	11.3829	4076
		11.5808	2337	11.3956	3529
		11.5938	3331	11.4086	3762
		11.6065	1955	11.4214	3160
		11.6195	1975	11.4341	2894
		11.6322	1952	11.4471	2902
		11.645	2365	11.4598	5856
		11.658	2642	11.4728	4025
		11.671	2434	11.4856	5456
		11.6837	2292	11.4986	1473
		11.6965	2024	11.5113	2872
		11.7095	1668	11.5241	2731
		11.7222	3603	11.5371	4840
		11.7349	2107	11.5498	3068
		11.7479	3385	11.5628	2153
		11.7609	4468	11.5755	4375
		11.7737	2385	11.5885	3494
		11.7864	5125	11.6013	4456
		11.7994	1471	11.614	3511
		11.8122	3040	11.627	3665
		11.8249	2329	11.6397	3443
		11.8379	3662	11.6527	3743
		11.8509	2031	11.6655	3836
		11.8636	2213	11.6785	2474
		11.8764	1126	11.6912	4772
		11.8894	3235	11.704	5421
		11.9021	4132	11.717	4255
		11.9148	2612	11.7297	4142
		11.9278	4636	11.7427	3202
		11.9408	2972	11.7554	2906
		11.9536	2408	11.7684	2466
		11.9663	3723	11.7812	3628
		11.9793	2166	11.7939	3829
		11.9921	2339	11.8069	3940
		12.0048	1940	11.8197	3115
		12.0178	2642	11.8327	4258
		12.0308	3667	11.8454	4008
		12.0435	3351	11.8584	4066
		12.0563	3682	11.8712	4833
		12.0693	2025	11.8839	3523
		12.082	1905	11.8969	3125
		12.0948	2015	11.9096	5957
		12.1078	2409	11.9226	2950
		12.1208	2009	11.9354	5990
		12.1335	2468	11.9484	1728
		12.1463	3142	11.9611	5154
		12.1593	1160	11.9739	3291
		12.172	2124	11.9869	3283
		12.1847	979	11.9996	3607
		12.1977	2872	12.0126	3910
		12.2107	3800	12.0253	4730
		12.2235	7010	12.0383	3682
		12.2362	7086	12.0511	2353
		12.2492	5748	12.0638	3551
		12.262	2591	12.0765	3974
		12.2747	2945	12.0895	3722
		12.2877	16238	12.1026	2873
		12.3004	47815	12.1153	3846
		12.3134	100418	12.128	3575
		12.3262	103883	12.141	4780
		12.3389	104204	12.1538	3558
		12.3519	110351	12.1665	5012
		12.3646	87714	12.1795	3555
		12.3776	101336	12.1925	3078
		12.3904	117663	12.2052	3754
		12.4034	121609	12.218	1063
		12.4161	109426	12.231	3112
		12.4289	154173	12.2437	3787
		12.4419	128458	12.2565	4042
		12.4546	28580	12.2695	2588
		12.4676	6055	12.2825	5608
		12.4803	3775	12.2952	4686
		12.4933	4683	12.3079	3204
		12.5061	3173	12.3209	3960
		12.5188	2419	12.3337	3636
		12.5318	4142	12.3464	4689
		12.5446	2691	12.3594	11285
		12.5576	5371	12.3724	7554
		12.5703	2497	12.3852	9743
		12.5833	2163	12.3979	8493
		12.596	4358	12.4109	5421
		12.6088	4828	12.4237	7812
		12.6218	4762	12.4364	13657
		12.6345	3649	12.4494	9851
		12.6475	840	12.4624	6139
		12.6603	2915	12.4751	4369
		12.6733	3175	12.4879	5669
		12.686	1981	12.5006	3491
		12.6988	3151	12.5136	4106
		12.7118	2040	12.5264	3887
		12.7245	1984	12.5394	5588
		12.7375	2246	12.5521	3339
		12.7502	857	12.5651	4908
		12.7632	3321	12.5778	3509
		12.776	3601	12.5906	2317
		12.7887	3038	12.6036	2222
		12.8017	2701	12.6163	3269
		12.8145	2101	12.629	5691
		12.8275	2790	12.642	3009
		12.8402	754	12.655	3149
		12.8532	1130	12.6678	2777
		12.8659	2697	12.6805	6161
		12.8787	2002	12.6935	3962
		12.8917	3178	12.7063	3592
		12.9044	3193	12.719	2937
		12.9174	2417	12.732	4371
		12.9301	1758	12.745	3450
		12.9431	3062	12.7577	3833
		12.9559	2083	12.7705	2386
		12.9686	1082	12.7835	2625
		12.9816	1480	12.7962	3616
		12.9944	1864	12.809	5286
		13.0074	2922	12.822	2957
		13.0201	2637	12.835	3087
		13.0331	1915	12.8477	2240
		13.0458	3145	12.8605	1933
		13.0586	2748	12.8735	2397
		13.0716	4530	12.8862	4319
		13.0843	4574	12.8989	5260
		13.0973	3821	12.9119	3666
		13.1101	3272	12.9249	3228
		13.1231	2557	12.9377	3138
		13.1358	1848	12.9504	3846
		13.1486	3777	12.9634	4175
		13.1616	4402	12.9762	2256
		13.1743	2850	12.9889	1966
		13.1873	6418	13.0019	2705
		13.2	17446	13.0146	2761
		13.213	19280	13.0276	3137
		13.2258	5250	13.0404	3381
		13.2385	3706	13.0531	2670
		13.2515	6055	13.0661	3281
		13.2643	2564	13.0788	2529
		13.2773	4275	13.0919	4415
		13.29	2824	13.1046	2341
		13.303	4600	13.1176	2237
		13.3157	2260	13.1303	3782
		13.3285	5469	13.1431	3865
		13.3415	4845	13.1561	2914
		13.3542	2308	13.1688	5328
		13.3672	2283	13.1818	2708
		13.3799	4166	13.1945	3773
		13.393	3078	13.2075	3450
		13.4057	1587	13.2203	1522
		13.4184	2704	13.233	3134
		13.4314	1735	13.246	2851
		13.4442	1598	13.2588	4769
		13.4572	3054	13.2718	5102
		13.4699	4108	13.2845	1382
		13.4829	4111	13.2975	3844
		13.4956	4071	13.3102	2763
		13.5084	3442	13.323	3263
		13.5214	3480	13.336	2433
		13.5341	3804	13.3487	3172
		13.5471	2563	13.3617	3080
		13.5599	2279	13.3745	1412
		13.5729	2946	13.3875	3238
		13.5856	1945	13.4002	5481
		13.5983	2370	13.413	2864
		13.6113	3337	13.426	3578
		13.6241	3143	13.4387	3854
		13.6371	2597	13.4517	3336
		13.6498	3327	13.4644	4599
		13.6628	1286	13.4774	5528
		13.6756	4805	13.4902	6679
		13.6883	6724	13.5029	6258
		13.7013	6568	13.5159	4454
		13.7141	4992	13.5287	4885
		13.7271	3526	13.5417	2735
		13.7398	3586	13.5544	3781
		13.7525	4424	13.5674	5133
		13.7655	1447	13.5801	5840
		13.7783	3946	13.5929	4328
		13.791	3649	13.6059	3455
		13.804	2209	13.6186	4854
		13.817	8122	13.6316	6521
		13.8298	8561	13.6444	2013
		13.8425	3491	13.6574	5338
		13.8555	1743	13.6701	2425
		13.8682	1779	13.6828	4957
		13.881	2798	13.6958	3004
		13.894	1930	13.7086	3647
		13.907	2912	13.7216	2936
		13.9197	1993	13.7343	3453
		13.9324	2960	13.7471	5041
		13.9454	1892	13.7601	3223
		13.9582	2547	13.7728	4212
		13.9709	2756	13.7855	5788
		13.9839	3989	13.7985	3666
		13.9969	1414	13.8115	2424
		14.0097	2258	13.8243	3254
		14.0224	1667	13.837	2024
		14.0354	2087	13.85	2656
		14.0481	2572	13.8628	3588
		14.0609	3755	13.8755	3494
		14.0739	1193	13.8882	2870
		14.0869	1951	13.9012	3239
		14.0996	2524	13.9142	3140
		14.1124	2317	13.927	2171
		14.1254	2462	13.9397	2374
		14.1381	3239	13.9527	3120
		14.1509	2413	13.9655	2658
		14.1639	4644	13.9782	6387
		14.1769	1980	13.9912	2066
		14.1896	3423	14.0042	3880
		14.2023	2010	14.0169	3866
		14.2153	1108	14.0297	3783
		14.2281	2276	14.0427	4049
		14.2408	1463	14.0554	2872
		14.2538	689	14.0682	4319
		14.2668	2721	14.0812	2547
		14.2796	1396	14.0939	2995
		14.2923	2670	14.1069	4251
		14.3053	4343	14.1197	3262
		14.318	3295	14.1324	3035
		14.3308	2270	14.1454	4661
		14.3438	1335	14.1581	1904
		14.3568	2754	14.1711	2385
		14.3695	3259	14.1839	2581
		14.3823	1115	14.1969	3223
		14.3953	2207	14.2096	2833
		14.408	3329	14.2224	5876
		14.4207	3376	14.2354	4303
		14.4337	2523	14.2481	2595
		14.4467	2490	14.2611	1498
		14.4595	1951	14.2738	4549
		14.4722	2375	14.2868	3067
		14.4852	1789	14.2996	3163
		14.498	2053	14.3123	2437
		14.5107	3366	14.3253	3706
		14.5237	2225	14.3381	2591
		14.5367	3501	14.3511	4152
		14.5494	2802	14.3638	3591
		14.5622	4094	14.3768	2976
		14.5752	2244	14.3895	3625
		14.5879	2042	14.4023	2365
		14.6007	1545	14.4153	2303
		14.6137	3655	14.428	1712
		14.6267	3631	14.441	2788
		14.6394	12176	14.4537	1981
		14.6522	33872	14.4667	3192
		14.6652	79622	14.4795	3525
		14.6779	123217	14.4922	2353
		14.6906	118799	14.5052	2057
		14.7036	85852	14.518	3957
		14.7166	102920	14.531	4378
		14.7294	115531	14.5437	2069
		14.7421	111056	14.5567	3412
		14.7551	118667	14.5694	3227
		14.7678	125290	14.5822	3887
		14.7806	116488	14.5952	2839
		14.7936	216483	14.6079	4521
		14.8063	291412	14.6209	5594
		14.8193	281982	14.6337	2492
		14.8321	57232	14.6467	5085
		14.8448	10884	14.6594	4918
		14.8578	3233	14.6722	3596
		14.8705	2746	14.6852	4010
		14.8833	4259	14.6979	3096
		14.8963	3555	14.7109	3682
		14.9093	3860	14.7236	6656
		14.922	3268	14.7366	3841
		14.9348	3861	14.7494	8079
		14.9478	2337	14.7621	5833
		14.9605	2431	14.7751	7672
		14.9733	2904	14.7879	11703
		14.9863	1458	14.8009	22046
		14.9992	2276	14.8136	21269
		15.012	1840	14.8266	6928
		15.0247	4031	14.8393	2651
		15.0377	4965	14.8521	3642
		15.0505	4915	14.8651	4722
		15.0632	3751	14.8778	3870
		15.0762	1827	14.8908	4861
		15.0892	2510	14.9035	2616
		15.102	2476	14.9166	2727
		15.1147	3905	14.9293	3094
		15.1277	3466	14.942	2739
		15.1404	3582	14.955	3465
		15.1532	4303	14.9678	2473
		15.1662	2582	14.9808	4095
		15.1792	3823	14.9935	2741
		15.1919	4115	15.0065	4504
		15.2047	4084	15.0192	4387
		15.2177	2345	15.032	4148
		15.2304	2012	15.045	3661
		15.2431	2413	15.0577	1902
		15.2561	4647	15.0707	3462
		15.2691	2688	15.0835	2621
		15.2819	6446	15.0965	1946
		15.2946	5465	15.1092	3335
		15.3076	5522	15.122	3071
		15.3203	7939	15.1349	2067
		15.3331	8218	15.1477	2833
		15.3461	6618	15.1607	877
		15.3591	2611	15.1734	3712
		15.3718	5320	15.1864	3606
		15.3846	1885	15.1992	4811
		15.3976	3899	15.2119	3161
		15.4103	6496	15.2249	4357
		15.423	2677	15.2377	5170
		15.436	12850	15.2507	5362
		15.4488	31654	15.2634	3576
		15.4618	50545	15.2764	3958
		15.4745	18724	15.2891	3901
		15.4873	6011	15.3019	2313
		15.5003	3153	15.3149	2964
		15.513	4644	15.3276	3637
		15.526	3224	15.3406	2546
		15.5388	4907	15.3534	3713
		15.5518	5773	15.3664	3305
		15.5645	7963	15.3791	3454
		15.5772	4356	15.3918	6798
		15.5902	4934	15.4048	3807
		15.603	2726	15.4176	3787
		15.616	2515	15.4306	2459
		15.6287	3327	15.4433	2805
		15.6417	5578	15.4563	5957
		15.6545	4585	15.469	3397
		15.6672	2620	15.4818	1252
		15.6802	3500	15.4948	4479
		15.6929	4468	15.5075	3645
		15.7059	3336	15.5205	2772
		15.7187	3435	15.5333	4890
		15.7317	4290	15.546	4487
		15.7444	8509	15.559	2491
		15.7571	7250	15.5717	1998
		15.7701	2087	15.5845	3648
		15.7829	5183	15.5975	2792
		15.7959	5614	15.6105	1968
		15.8086	2890	15.6232	4096
		15.8216	4107	15.636	3547
		15.8344	3414	15.649	2468
		15.8471	4069	15.6617	3189
		15.8601	2231	15.6745	2754
		15.8728	6296	15.6875	4340
		15.8858	2729	15.7005	3896
		15.8986	3108	15.7132	3191
		15.9116	1765	15.7259	4608
		15.9243	2296	15.7389	2291
		15.9371	2001	15.7517	2587
		15.9501	2562	15.7644	3311
		15.9628	2484	15.7774	3039
		15.9758	1746	15.7904	6132
		15.9886	3438	15.8032	4356
		16.0016	4200	15.8159	2452
		16.0143	2590	15.8289	1110
		16.027	2693	15.8416	2619
		16.04	2343	15.8544	1753
		16.0528	3277	15.8674	4859
		16.0658	2739	15.8804	3722
		16.0785	2010	15.8931	4523
		16.0915	5558	15.9058	3693
		16.1043	7049	15.9189	3878
		16.117	2791	15.9316	1873
		16.13	2484	15.9443	3664
		16.1427	3431	15.9573	3567
		16.1557	2149	15.9703	4198
		16.1685	3106	15.9831	3536
		16.1815	2217	15.9958	4227
		16.1942	2815	16.0088	2827
		16.2069	2124	16.0216	2914
		16.22	2758	16.0343	2481
		16.2327	1801	16.0473	2160
		16.2457	2745	16.0603	4677
		16.2584	2435	16.073	2171
		16.2714	1451	16.0858	3079
		16.2842	1407	16.0988	3575
		16.2969	3600	16.1115	4241
		16.3099	1968	16.1242	2211
		16.3226	1463	16.1373	3149
		16.3357	2701	16.1502	3245
		16.3484	1895	16.163	4228
		16.3614	2834	16.1757	2226
		16.3741	1983	16.1887	3803
		16.3869	2405	16.2015	4036
		16.3999	1679	16.2142	2671
		16.4126	3310	16.2272	2594
		16.4256	1757	16.2402	2863
		16.4383	2662	16.2529	895
		16.4514	2884	16.2657	1454
		16.4641	1977	16.2787	3569
		16.4768	1604	16.2914	3583
		16.4898	2067	16.3042	2768
		16.5026	1619	16.3172	2424
		16.5156	1026	16.3302	2585
		16.5283	1295	16.3429	1916
		16.5413	2729	16.3557	3228
		16.5541	2512	16.3686	3365
		16.5668	2489	16.3814	2966
		16.5798	5350	16.3941	2448
		16.5925	2799	16.4071	1664
		16.6055	3040	16.4201	4612
		16.6183	2392	16.4329	3566
		16.6313	2618	16.4456	2268
		16.644	1284	16.4586	3105
		16.6567	4310	16.4714	2133
		16.6698	3549	16.4841	1675
		16.6825	2833	16.4971	2533
		16.6955	4154	16.5101	2499
		16.7082	5852	16.5228	4933
		16.7212	8074	16.5356	2188
		16.734	4999	16.5486	1990
		16.7467	1375	16.5613	1040
		16.7597	2903	16.5741	768
		16.7724	11239	16.5871	2342
		16.7855	32234	16.6001	3787
		16.7982	57281	16.6128	1216
		16.8112	67668	16.6255	1857
		16.8273	41283	16.6385	2578
		16.8437	52731	16.6513	4309
		16.8601	49834	16.664	1944
		16.8731	49671	16.677	3923
		16.8895	71536	16.69	3010
		16.9058	61140	16.7028	3741
		16.9222	171623	16.7155	694
		16.9386	228446	16.7285	5163
		16.955	164969	16.7412	2669
		16.9716	15247	16.754	2826
		16.9843	4927	16.767	4863
		16.9971	3126	16.78	3186
		17.0101	5259	16.7927	2305
		17.0228	3983	16.8055	1913
		17.0356	3521	16.8182	1265
		17.0486	3795	16.8312	2809
		17.0613	4530	16.8439	4801
		17.0743	2751	16.8569	1647
		17.0871	2627	16.8697	5381
		17.1	5640	16.8827	5481
		17.1128	4855	16.8954	3859
		17.1255	3029	16.9082	4645
		17.1385	4128	16.9212	8622
		17.1513	3068	16.9339	21075
		17.1643	5044	16.9469	14159
		17.177	2603	16.9596	7475
		17.1898	5333	16.9726	2698
		17.2028	5803	16.9854	1391
		17.2155	3673	16.9981	3115
		17.2285	3986	17.0111	2946
		17.2412	2181	17.0239	3861
		17.2542	4361	17.0366	4321
		17.267	3019	17.0496	3457
		17.2797	2763	17.0626	3568
		17.2927	1854	17.0754	3250
		17.3055	2965	17.0881	2848
		17.3182	3053	17.1011	4660
		17.3312	4350	17.1138	2113
		17.3442	2910	17.1266	1374
		17.3569	2637	17.1396	3221
		17.3697	4858	17.1526	3580
		17.3827	4202	17.1653	3837
		17.3954	8162	17.178	3226
		17.4082	7025	17.1911	3516
		17.4212	5689	17.2038	3080
		17.4342	4919	17.2168	2833
		17.4469	5819	17.2295	2615
		17.4596	5683	17.2425	3550
		17.4726	10488	17.2553	1923
		17.4854	7591	17.2683	4033
		17.4981	2565	17.281	2426
		17.5111	7452	17.2937	4532
		17.5241	41014	17.3068	2748
		17.5402	140549	17.3195	3802
		17.5566	35013	17.3325	5141
		17.5694	12540	17.3452	2564
		17.5824	7245	17.358	4801
		17.5954	5264	17.371	1432
		17.6081	6609	17.3837	4217
		17.6208	5642	17.3965	3147
		17.6338	4622	17.4094	3527
		17.6466	3744	17.4225	2418
		17.6593	4255	17.4352	1508
		17.6723	2015	17.4479	3497
		17.6853	3908	17.4609	2605
		17.6981	3805	17.4737	3012
		17.7108	3647	17.4864	4502
		17.7238	4715	17.4994	2343
		17.7365	4077	17.5124	3428
		17.7493	4260	17.5252	5610
		17.7623	2998	17.5379	6886
		17.7753	3096	17.5509	4027
		17.788	2945	17.5636	3223
		17.8008	1752	17.5764	2951
		17.8138	4411	17.5894	2429
		17.8265	3343	17.6024	2130
		17.8392	1341	17.6151	3474
		17.8523	4218	17.6278	3905
		17.8652	2319	17.6409	2837
		17.878	4090	17.6536	3500
		17.8907	4715	17.6663	1233
		17.9037	5294	17.6793	3287
		17.9165	4244	17.6923	2893
		17.9292	2639	17.7051	2700
		17.9422	2861	17.7178	3254
		17.955	4992	17.7308	2969
		17.9679	2964	17.7435	2670
		17.9807	3310	17.7563	3177
		17.9934	6668	17.7693	4243
		18.0064	3446	17.7823	4385
		18.0192	5425	17.795	4042
		18.0356	10701	17.8078	3751
		18.0485	7648	17.8208	4578
		18.0613	4059	17.8335	2735
		18.0743	3742	17.8463	4965
		18.087	2046	17.8592	2708
		18.0998	4043	17.8723	2100
		18.1128	3136	17.885	2738
		18.1255	2838	17.898	2049
		18.1385	2824	17.9107	4475
		18.1513	3193	17.9235	3540
		18.1642	2193	17.9365	3071
		18.177	3334	17.9492	4121
		18.1897	3605	17.9622	3723
		18.2027	3820	17.9749	4075
		18.2155	1098	17.9877	2465
		18.2285	2626	18.0007	2309
		18.2412	3572	18.0134	5646
		18.2542	4672	18.0262	2449
		18.267	4867	18.0392	2477
		18.2797	4918	18.0522	4070
		18.2927	37073	18.0649	2598
		18.3054	242428	18.0776	3597
		18.3184	705462	18.0907	4213
		18.3312	885406	18.1034	2981
		18.3442	518549	18.1161	4109
		18.3569	328714	18.1291	3137
		18.3697	316902	18.1421	3049
		18.3827	298220	18.1549	3298
		18.3954	266615	18.1676	2362
		18.4084	282647	18.1806	3672
		18.4211	325147	18.1933	3010
		18.4341	274885	18.2061	4717
		18.4469	368813	18.2191	3056
		18.4596	4067041	18.2321	3115
		18.4726	15501036	18.2448	3399
		18.4854	31903456	18.2576	2349
		18.4983	39407280	18.2706	3407
		18.5111	23021232	18.2833	3363
		18.5241	1712490	18.2961	2434
		18.5368	868991	18.309	4226
		18.5496	659514	18.3221	3725
		18.5626	600318	18.3348	3879
		18.5753	553021	18.3475	3423
		18.5883	518527	18.3605	3886
		18.6011	482801	18.3733	3807
		18.614	488940	18.386	7113
		18.6268	470691	18.399	20576
		18.6429	543603	18.412	25397
		18.659	559099	18.4247	35900
		18.6757	524284	18.4375	32211
		18.6918	509937	18.4505	46984
		18.7082	507236	18.4632	369104
		18.7246	454285	18.476	2137924
		18.7409	445897	18.489	3322617
		18.7573	486712	18.502	1336301
		18.7739	470699	18.5147	188954
		18.7901	359448	18.5275	41907
		18.8062	439104	18.5404	21658
		18.8223	373006	18.5532	17836
		18.835	299698	18.5659	19896
		18.8481	263459	18.5789	14010
		18.861	219591	18.5919	16131
		18.8738	208845	18.6047	20102
		18.8865	188213	18.6174	16830
		18.8995	184909	18.6304	18909
		18.9123	223948	18.6431	11562
		18.925	254188	18.6559	9803
		18.938	266686	18.6689	14384
		18.951	188154	18.6816	14248
		18.9638	166035	18.6946	11391
		18.9765	155015	18.7074	14118
		18.9895	141172	18.7204	10927
		19.0022	129057	18.7331	14952
		19.015	125612	18.7459	15945
		19.028	127876	18.7588	10028
		19.041	109659	18.7716	6210
		19.0537	116959	18.7846	6314
		19.0664	115242	18.7973	3482
		19.0795	113141	18.8101	4952
		19.0922	105749	18.8231	6030
		19.1049	105875	18.8358	3384
		19.1179	99946	18.8488	2651
		19.1307	115547	18.8616	3218
		19.1437	103856	18.8745	5682
		19.1564	109321	18.8873	2903
		19.1691	122161	18.9	1063
		19.1822	176751	18.913	2533
		19.1949	562937	18.9258	3547
		19.2079	1097460	18.9388	1933
		19.2206	1916551	18.9515	1962
		19.2336	2418752	18.9645	2182
		19.2464	2734410	18.9773	1915
		19.2594	1806089	18.99	2359
		19.2721	1498553	19.003	8960
		19.2848	1346513	19.0157	11772
		19.2979	1147274	19.0287	9622
		19.3108	1264484	19.0415	9639
		19.3236	1488370	19.0545	9089
		19.3363	1338311	19.0672	11083
		19.3491	893310	19.08	13650
		19.3621	847599	19.0929	9269
		19.3748	1605014	19.1057	12753
		19.3912	2849694	19.1187	8805
		19.4078	3460315	19.1314	11345
		19.4242	4132407	19.1444	12480
		19.4369	4585806	19.1572	9371
		19.45	4435706	19.1699	7465
		19.4627	4666805	19.1829	7612
		19.4754	5237082	19.1957	9818
		19.4884	5643717	19.2086	11783
		19.5014	5332732	19.2214	8372
		19.5142	5657532	19.2344	14421
		19.5269	6304406	19.2471	10692
		19.5399	6488482	19.2599	7075
		19.5526	432299	19.2729	13467
		19.5654	291308	19.2856	11116
		19.5784	231339	19.2986	9651
		19.5914	215813	19.3114	11559
		19.6075	152823	19.3243	30264
		19.6202	138200	19.3371	53873
		19.6333	143776	19.3498	60734
		19.646	131305	19.3628	71945
		19.6624	134367	19.3756	64381
		19.6754	114681	19.3886	227758
		19.6881	117440	19.4013	1137490
		19.7011	126271	19.4143	1799922
		19.7139	143331	19.4271	1212218
		19.7266	174911	19.4398	172533
		19.7396	144048	19.4528	51424
		19.7523	144201	19.4655	41876
		19.7653	127978	19.4785	28867
		19.7781	126924	19.4913	25646
		19.7911	137344	19.5043	20654
		19.8038	128581	19.517	19694
		19.8165	115684	19.5297	20039
		19.8296	135119	19.5428	13127
		19.8423	130644	19.5555	21053
		19.8553	100654	19.5685	13539
		19.868	130696	19.5812	10571
		19.881	195652	19.594	14674
		19.8938	358464	19.607	14631
		19.9065	496550	19.6197	13443
		19.9195	365644	19.6325	13832
		19.9322	461545	19.6455	12357
		19.9453	373672	19.6585	11451
		19.958	221364	19.6712	8724
		19.971	97356	19.6839	11998
		19.9871	82727	19.6969	8383
		19.9998	75804	19.7097	13361
		20.0129	81587	19.7224	9394
		20.0256	68023	19.7354	6685
		20.0386	62032	19.7484	9326
		20.0513	56591	19.7612	8816
		20.0643	55495	19.7739	11274
		20.0771	58121	19.7869	11070
		20.0898	73657	19.7996	7235
		20.1062	63168	19.8124	7059
		20.1228	47410	19.8254	12972
		20.1356	46587	19.8384	18906
		20.1483	50509	19.8511	24976
		20.1613	46381	19.8639	31424
		20.1741	48724	19.8769	48253
		20.1868	46952	19.8896	29416
		20.2032	54059	19.9023	16631
		20.2162	56628	19.9153	11975
		20.2289	46322	19.9283	8771
		20.2419	46549	19.9411	8234
		20.2547	57612	19.9538	4909
		20.271	78841	19.9668	6393
		20.2874	144987	19.9796	2819
		20.3041	112192	19.9923	4716
		20.3202	71955	20.0053	7700
		20.3365	76634	20.0183	9392
		20.3529	124051	20.031	12491
		20.3693	136777	20.0438	5562
		20.3857	90987	20.0568	7073
		20.4023	85420	20.0695	4966
		20.4185	172087	20.0823	8157
		20.4348	211880	20.0953	9318
		20.4512	199544	20.1083	13836
		20.4676	68592	20.121	7341
		20.4803	54893	20.1337	5237
		20.497	58567	20.1468	9244
		20.5097	53800	20.1595	6947
		20.5225	48569	20.1722	5610
		20.5355	54662	20.1852	8882
		20.5482	50517	20.1982	6912
		20.5609	51480	20.211	4859
		20.5739	41781	20.2237	3462
		20.5869	46426	20.2367	4500
		20.5997	48624	20.2494	2120
		20.6124	52367	20.2622	4973
		20.6254	41995	20.2752	17139
		20.6382	42567	20.2882	33922
		20.6509	45674	20.3009	28583
		20.6639	50780	20.3137	11780
		20.6769	70971	20.3267	5880
		20.6896	57049	20.3394	8595
		20.7024	60961	20.3522	7305
		20.7154	66828	20.3651	11189
		20.7281	59345	20.3782	11427
		20.7409	54066	20.3909	5835
		20.7539	45734	20.4036	8745
		20.7669	45467	20.4166	11672
		20.7796	49543	20.4327	19561
		20.7923	48912	20.4491	13995
		20.8053	55462	20.4655	7117
		20.8181	65841	20.4782	7579
		20.8308	58462	20.491	7193
		20.8438	50253	20.504	7146
		20.8568	64153	20.5167	3941
		20.8696	67770	20.5295	4192
		20.8823	72755	20.5425	4744
		20.8953	160002	20.5552	6850
		20.908	389996	20.5682	9082
		20.9208	353923	20.581	9124
		20.9338	157682	20.5937	8949
		20.9468	86176	20.6067	6476
		20.9629	85817	20.6194	9063
		20.9757	70315	20.6324	18520
		20.992	171335	20.6452	10141
		21.0084	241990	20.6582	6282
		21.0248	97223	20.6709	9170
		21.0414	69158	20.6839	8079
		21.0575	49459	20.6967	6160
		21.0739	43503	20.7094	7631
		21.0867	43623	20.7224	6926
		21.0997	38024	20.7351	7778
		21.1158	38834	20.7481	6521
		21.1324	35876	20.7609	4875
		21.1486	39667	20.7736	8261
		21.1649	32097	20.7866	8411
		21.1813	32114	20.7994	6329
		21.1941	34750	20.8121	9355
		21.207	53839	20.8251	5571
		21.2201	65806	20.8378	8148
		21.2328	49691	20.8508	5172
		21.2455	45647	20.8636	4717
		21.2619	60826	20.8763	5655
		21.2783	45445	20.8893	5182
		21.291	42218	20.902	9213
		21.304	34886	20.9151	18294
		21.317	34187	20.9278	11099
		21.3298	33274	20.9405	4940
		21.3425	31067	20.9535	6140
		21.3555	37132	20.9663	8457
		21.3682	42086	20.979	5658
		21.381	50083	20.992	6547
		21.394	65115	21.005	6005
		21.407	44560	21.0177	4665
		21.4197	35084	21.0305	6073
		21.4325	34792	21.0435	6470
		21.4455	38557	21.0562	5756
		21.4582	32937	21.069	5621
		21.4709	35054	21.0817	3724
		21.484	32351	21.0947	4270
		21.4969	28903	21.1077	3181
		21.5097	28414	21.1205	6491
		21.5224	39403	21.1332	6717
		21.5354	37179	21.1462	5909
		21.5482	31081	21.1589	7516
		21.5609	32626	21.1717	4381
		21.5775	30654	21.1847	4966
		21.5939	35888	21.1977	3734
		21.6067	28411	21.2104	5283
		21.6197	35044	21.2232	4611
		21.6324	28054	21.2361	7805
		21.6452	29665	21.2489	4606
		21.6581	31129	21.2616	4936
		21.6712	38126	21.2746	5265
		21.6839	27440	21.2874	4647
		21.6966	36452	21.3004	6326
		21.7096	39493	21.3131	6300
		21.7258	42782	21.3258	4439
		21.7421	54792	21.3389	8084
		21.7588	54184	21.3516	7001
		21.7715	47639	21.3646	6896
		21.7879	61679	21.3773	6003
		21.8043	65075	21.3903	5561
		21.8207	58802	21.4031	5596
		21.837	66341	21.4158	5632
		21.8537	68515	21.4286	5824
		21.87	87618	21.4415	6403
		21.8864	365845	21.4546	5810
		21.9028	417488	21.4673	4560
		21.9192	421958	21.48	7070
		21.9356	610236	21.493	5330
		21.9522	412859	21.5058	7648
		21.9683	177602	21.5185	3775
		21.9847	297502	21.5315	4151
		22.0008	112884	21.5445	6144
		22.0136	70634	21.5572	7477
		22.043	33595	21.57	8958
		22.0557	18266	21.583	8129
		22.0687	13480	21.5957	15708
		22.0814	16828	21.6085	8977
		22.0978	18483	21.6212	3444
		22.1142	18607	21.6342	4998
		22.1308	13750	21.6472	6201
		22.1436	12762	21.6599	5508
		22.1563	11371	21.6727	6161
		22.1693	14001	21.6857	7961
		22.1821	13695	21.6984	6406
		22.1948	10571	21.7112	4750
		22.2078	11530	21.7242	5173
		22.2208	10759	21.7372	6575
		22.2335	11092	21.7499	6420
		22.2463	7206	21.7627	6611
		22.2593	9338	21.7756	7157
		22.272	8621	21.7884	3185
		22.2847	6620	21.8011	7509
		22.3011	13584	21.8141	5435
		22.3178	11646	21.8271	7924
		22.3305	9367	21.8399	6270
		22.3433	12682	21.8526	8182
		22.3562	13163	21.8656	5735
		22.369	13555	21.8784	5396
		22.3817	15366	21.8911	7700
		22.3947	10862	21.9041	5567
		22.4075	11392	21.9171	6369
		22.4205	10326	21.9332	9988
		22.4332	15266	21.9493	15582
		22.4459	9434	21.9657	6909
		22.459	10089	21.9784	5953
		22.4717	20126	21.9915	3927
		22.4881	93458	22.0044	4687
		22.5044	79375	22.0172	5508
		22.5206	19880	22.0299	8559
		22.537	16557	22.0429	5073
		22.5533	19909	22.0557	6858
		22.5661	17278	22.0684	5815
		22.5791	11810	22.0814	5527
		22.5921	12485	22.0944	4718
		22.6048	10729	22.1072	7598
		22.6176	10805	22.1199	6098
		22.6339	12090	22.1329	5622
		22.6503	11970	22.1456	5928
		22.663	10470	22.1584	4098
		22.6761	9602	22.1714	7038
		22.6891	9578	22.1844	4731
		22.7018	13625	22.1971	6547
		22.7145	7426	22.2098	6852
		22.7275	9193	22.2229	7658
		22.7403	8543	22.2356	5847
		22.753	9327	22.2483	7538
		22.766	7934	22.2613	7189
		22.779	8953	22.2743	6706
		22.7918	9138	22.2871	6223
		22.8045	11509	22.2998	5772
		22.8175	12829	22.3128	6785
		22.8302	11169	22.3255	6667
		22.843	20370	22.3383	6325
		22.856	25320	22.3513	6598
		22.869	34726	22.3643	8695
		22.8851	28989	22.377	8082
		22.9015	15121	22.3898	6197
		22.9179	21880	22.4028	3009
		22.9342	15095	22.4155	7862
		22.9472	17866	22.4282	7664
		22.96	12289	22.4413	6683
		22.973	12009	22.4542	7254
		22.9857	11399	22.467	5898
		22.9984	34258	22.4797	5520
		23.0114	177440	22.4927	8586
		23.0242	306342	22.5055	8953
		23.0372	349136	22.5182	6803
		23.0499	39887	22.5312	8275
		23.0663	19575	22.5442	5195
		23.079	13589	22.557	4410
		23.0921	13790	22.5697	6730
		23.1048	8256	22.5827	6156
		23.1175	12843	22.5954	6887
		23.1305	14663	22.6082	5475
		23.1435	23270	22.6212	8953
		23.1596	18926	22.6342	5814
		23.176	20464	22.6469	6259
		23.1924	15058	22.6596	3955
		23.2085	17520	22.6727	6575
		23.2252	14020	22.6854	7972
		23.2413	16554	22.6981	9750
		23.2577	14035	22.7111	6116
		23.274	19503	22.7241	6956
		23.2902	31873	22.7369	6231
		23.3066	96779	22.7496	7452
		23.3232	86290	22.7626	7650
		23.3393	33661	22.7754	9454
		23.3557	16180	22.7881	5147
		23.3721	13735	22.8011	4923
		23.3848	8904	22.8141	7244
		23.3978	8200	22.8268	7887
		23.4108	12731	22.8396	7602
		23.4235	8589	22.8526	8036
		23.4363	8854	22.8653	5296
		23.4493	9012	22.8781	5539
		23.462	8997	22.8911	6537
		23.4748	9386	22.9041	6712
		23.4878	6610	22.9168	6685
		23.5008	9716	22.9295	4664
		23.5135	7308	22.9425	6799
		23.5263	8583	22.9553	4339
		23.5393	8245	22.968	5180
		23.552	10482	22.981	6599
		23.5647	10566	22.9938	2942
		23.5777	7963	23.0068	4068
		23.5905	7205	23.0195	9934
		23.6035	6431	23.0322	10296
		23.6162	9359	23.0452	5908
		23.629	7791	23.058	5615
		23.642	8188	23.071	5193
		23.6547	7481	23.0837	7130
		23.6674	9993	23.0967	6732
		23.6804	9769	23.1095	5393
		23.6934	9568	23.1222	10591
		23.7062	11260	23.1352	5687
		23.7189	12233	23.1479	8624
		23.7319	9953	23.1609	5732
		23.7447	6189	23.1737	8490
		23.7574	9794	23.1867	7441
		23.7704	9030	23.1994	7300
		23.7834	7030	23.2122	4500
		23.7961	7149	23.2252	6777
		23.8089	9619	23.2379	6331
		23.8219	8667	23.2509	4853
		23.8346	10432	23.2636	6294
		23.8474	16454	23.2767	10913
		23.864	42574	23.2894	7594
		23.8801	28867	23.3058	7544
		23.8962	11129	23.3222	7375
		23.909	14165	23.3385	5420
		23.9254	12518	23.3513	6929
		23.9417	12968	23.364	7848
		23.9547	9965	23.377	9198
		23.9675	10343	23.3897	7889
		23.9805	7959	23.4025	5493
		23.9932	11209	23.4155	7274
		24.006	10237	23.4285	10845
		24.019	8947	23.4412	8007
		24.0317	11024	23.454	7786
		24.0447	11202	23.467	5472
		24.0574	10825	23.4797	18857
		24.0705	7764	23.4925	29040
		24.0832	10121	23.5088	14815
		24.0959	10744	23.5218	7592
		24.1089	8951	23.5346	10089
		24.1217	6545	23.5476	10011
		24.1347	7191	23.5603	5748
		24.1474	9195	23.573	7861
		24.1604	9778	23.5861	10068
		24.1731	14345	23.5988	7333
		24.1859	8371	23.6118	6823
		24.1989	13511	23.6245	6337
		24.2116	10287	23.6375	7795
		24.2246	10991	23.6503	5283
		24.2374	7454	23.663	7163
		24.2504	10739	23.676	7804
		24.2631	8441	23.6887	7846
		24.2758	10063	23.7018	9255
		24.2889	9576	23.7145	7355
		24.3016	9792	23.7275	6816
		24.3146	7787	23.7402	6813
		24.3273	9666	23.753	8001
		24.3403	8022	23.766	6977
		24.3531	9019	23.7787	5505
		24.3658	7394	23.7917	6898
		24.3822	9646	23.8044	5281
		24.3949	12439	23.8175	7441
		24.4116	10155	23.8302	7521
		24.4277	15360	23.8429	12570
		24.4441	10165	23.8559	8167
		24.4605	16834	23.8723	6395
		24.4766	12496	23.8853	5888
		24.493	11842	23.8981	7344
		24.5096	11424	23.911	6591
		24.5257	8710	23.9238	7750
		24.5421	16202	23.9365	8235
		24.5585	41157	23.9495	7227
		24.5749	68455	23.9623	7267
		24.5912	45136	23.9753	8367
		24.6079	18118	23.988	6579
		24.624	12688	24.001	10198
		24.6404	11346	24.0138	10110
		24.6567	11773	24.0265	8225
		24.6695	7893	24.0395	10629
		24.6825	9708	24.0556	9148
		24.6955	9378	24.072	8266
		24.7119	12519	24.0847	8742
		24.7246	10496	24.0975	9537
		24.741	11723	24.1105	9891
		24.7574	12853	24.1232	8102
		24.7701	11796	24.136	7931
		24.7831	5971	24.1489	10167
		24.7961	10923	24.1656	10335
		24.8088	9509	24.1783	7339
		24.8216	9878	24.1911	13314
		24.8346	9760	24.2041	6675
		24.8473	9190	24.2168	8673
		24.8601	7851	24.2295	9635
		24.8731	9159	24.2426	8539
		24.8861	8109	24.2592	9520
		24.8988	5096	24.2719	8089
		24.9115	9428	24.2847	8660
		24.9245	8066	24.3011	10362
		24.9373	11161	24.3138	10971
		24.95	8596	24.3268	12620
		24.963	10202	24.3395	8506
		24.976	10953	24.3525	9489
		24.9888	13767	24.3653	9814
		25.0015	11811	24.3817	8489
		25.0145	11753	24.3944	8976
		25.0272	11650	24.4074	12715
		25.04	7237	24.4201	10129
		25.053	9983	24.4329	13620
		25.066	10743	24.4495	13607
		25.0787	7268	24.4623	9914
		25.0915	8593	24.475	12367
		25.1045	9464	24.4914	10512
		25.1172	12945	24.5078	11853
		25.1336	24142	24.5241	9690
		25.1502	21456	24.5408	10426
		25.1664	14284	24.5569	11689
		25.1825	15721	24.5733	12816
		25.1989	10565	24.5896	12058
		25.2152	12651	24.606	10826
		25.228	7955	24.6224	10575
		25.241	14043	24.6391	12247
		25.2573	12673	24.6518	10983
		25.2701	9791	24.6682	10482
		25.2831	8050	24.6843	10410
		25.2958	13248	24.7007	16231
		25.3086	11645	24.7134	11796
		25.3216	7832	24.73	13085
		25.3346	13175	24.7428	8174
		25.3473	13806	24.7592	13445
		25.3634	9951	24.7719	15869
		25.3798	15556	24.7849	8970
		25.3925	12923	24.801	13766
		25.4056	9293	24.814	12248
		25.4222	10390	24.8268	10980
		25.4349	12556	24.8398	11632
		25.4477	10361	24.8525	12477
		25.4607	11058	24.8689	8751
		25.4734	10709	24.8853	10485
		25.4898	11659	24.8983	11971
		25.5064	11413	24.9147	11458
		25.5225	10031	24.9308	13521
		25.5353	12570	24.9472	11069
		25.5483	8102	24.9635	10413
		25.561	11001	24.9799	12766
		25.5738	14700	24.9965	13825
		25.5868	10903	25.0127	11775
		25.5998	12574	25.0254	10366
		25.6159	12727	25.0418	9357
		25.6323	13702	25.0582	13773
		25.6486	13052	25.0709	13120
		25.665	15143	25.0876	14260
		25.6811	10714	25.1039	14450
		25.6978	11783	25.1203	12062
		25.7139	15853	25.1367	10632
		25.7303	22479	25.1528	12471
		25.7467	44197	25.1692	10912
		25.763	33040	25.1858	11269
		25.7794	17541	25.202	10684
		25.7961	15916	25.2183	14433
		25.8122	18623	25.2311	11206
		25.8283	12285	25.2475	10609
		25.8447	8782	25.2638	14788
		25.8611	17516	25.2805	13739
		25.8738	11825	25.2966	15033
		25.8905	14470	25.313	9943
		25.9032	12172	25.3257	11530
		25.9159	15713	25.3421	13219
		25.9289	11466	25.3585	13844
		25.9417	11372	25.3751	15254
		25.9547	10978	25.3912	11261
		25.9674	13735	25.4076	13886
		25.9804	12484	25.424	11886
		25.9931	16944	25.4404	14815
		26.0062	11732	25.4565	11833
		26.0189	14259	25.4731	16002
		26.0316	14687	25.4892	15448
		26.0446	14553	25.5056	17397
		26.0574	16509	25.522	13403
		26.0704	15492	25.5384	15891
		26.0831	14646	25.5548	14061
		26.0961	12431	25.5714	14244
		26.1089	14915	25.5875	13578
		26.1216	16419	25.6039	20886
		26.1346	13831	25.6203	13640
		26.1473	17177	25.6367	15331
		26.1603	14274	25.6531	16577
		26.1731	10850	25.6697	15201
		26.1858	16150	25.6858	17513
		26.2022	16293	25.7022	20749
		26.2149	15390	25.7186	15422
		26.2279	17200	25.735	18713
		26.2443	13975	25.7513	19800
		26.2604	14773	25.768	20613
		26.2768	16710	25.7841	18714
		26.2932	11380	25.8005	13078
		26.3096	22268	25.8168	20419
		26.3259	21062	25.8332	16852
		26.3426	17547	25.8494	15326
		26.359	16395	25.866	15481
		26.3754	13232	25.8821	18080
		26.3917	15436	25.8985	16485
		26.4045	16013	25.9146	14176
		26.4175	14935	25.931	17663
		26.4305	17954	25.9474	18532
		26.4432	19328	25.964	13406
		26.4596	16937	25.9801	14845
		26.4723	22462	25.9965	15880
		26.4853	20166	26.0129	17214
		26.5014	13951	26.0293	20157
		26.5145	13538	26.0457	20191
		26.5272	12070	26.0623	18069
		26.5436	14411	26.0784	18811
		26.5563	20156	26.0945	17517
		26.5727	17080	26.1109	16551
		26.5854	15722	26.1273	20073
		26.5984	15835	26.1437	18404
		26.6148	19724	26.1603	20474
		26.6276	16124	26.1764	20743
		26.6439	21352	26.1928	18929
		26.6603	14661	26.2092	24151
		26.6767	15848	26.2256	19758
		26.6897	16251	26.2417	19645
		26.7024	15132	26.2583	22486
		26.7188	19025	26.2745	20462
		26.7352	17228	26.2908	21378
		26.7516	15637	26.3072	25082
		26.7677	17697	26.3236	21771
		26.7843	15093	26.34	18182
		26.8005	15199	26.3566	21304
		26.8168	16495	26.3727	18557
		26.8332	25279	26.3889	20062
		26.8496	21685	26.4052	21890
		26.866	30441	26.4216	22814
		26.8826	21780	26.438	21639
		26.8987	20369	26.4547	21842
		26.9149	23267	26.4708	19661
		26.9312	20400	26.4869	20856
		26.9474	16244	26.5033	22269
		26.9637	21924	26.5194	26075
		26.9801	19579	26.5355	24829
		26.9962	20933	26.5522	22578
		27.0124	19637	26.5683	18691
		27.0251	20628	26.5844	23691
		27.0415	17587	26.6008	21452
		27.0579	19327	26.6169	23501
		27.0709	16700	26.6333	25188
		27.087	19178	26.6497	22205
		27.1034	18854	26.6658	26597
		27.1197	20686	26.6819	27500
		27.1325	19919	26.6983	22599
		27.1455	18011	26.7146	23723
		27.1619	21520	26.731	25141
		27.1782	19630	26.7477	26116
		27.1946	20990	26.7638	33522
		27.211	21423	26.7802	28671
		27.2237	19579	26.7965	29175
		27.2368	21223	26.8129	30648
		27.2534	18953	26.829	25870
		27.2698	14825	26.8457	35023
		27.2861	17369	26.8618	33289
		27.3025	25355	26.8782	28089
		27.3153	19728	26.8946	23736
		27.3316	21843	26.9109	26538
		27.3483	18941	26.9271	27041
		27.3644	18734	26.9437	24355
		27.3808	20105	26.9598	24655
		27.3972	18865	26.9762	28109
		27.4136	25017	26.9926	27453
		27.4299	26056	27.009	21799
		27.4463	20803	27.0253	28495
		27.4624	24451	27.042	26301
		27.4788	20710	27.0581	33014
		27.4952	28197	27.0742	28787
		27.5116	24462	27.0906	26265
		27.528	22658	27.107	27578
		27.5446	24913	27.1234	34228
		27.5604	22892	27.14	29375
		27.5768	18742	27.1561	30811
		27.5932	23005	27.1725	28780
		27.6096	21664	27.1889	27844
		27.6223	21874	27.2053	26047
		27.639	23402	27.2214	29071
		27.6551	21233	27.238	31882
		27.6715	20447	27.2541	28661
		27.6879	21357	27.2705	28454
		27.704	20441	27.2869	29160
		27.7203	23376	27.3033	31008
		27.737	22263	27.3194	30559
		27.7534	26984	27.3361	30087
		27.7695	29303	27.3522	29489
		27.7859	23865	27.3685	28002
		27.802	27989	27.3849	30189
		27.8184	25630	27.4013	34243
		27.835	20586	27.4177	32884
		27.8511	23489	27.4343	34958
		27.8675	24084	27.4505	31191
		27.8839	20616	27.4668	31250
		27.9003	27063	27.4832	34260
		27.9167	25215	27.4996	33609
		27.9333	23483	27.516	32156
		27.9494	28146	27.5324	27302
		27.9658	28110	27.5485	34631
		27.9822	23396	27.5646	33115
		27.9986	24497	27.581	33424
		28.0147	21751	27.5973	31975
		28.0313	26243	27.6137	31284
		28.0474	23952	27.6304	32623
		28.0638	25291	27.6465	31898
		28.0802	27931	27.6629	32895
		28.0966	22475	27.6792	37514
		28.113	24353	27.6956	42786
		28.1296	24695	27.712	26936
		28.1457	30271	27.7286	32277
		28.1621	23652	27.7448	42065
		28.1785	25386	27.7612	39492
		28.1948	23470	27.7773	41795
		28.211	29565	27.7936	34618
		28.2276	23585	27.8098	30860
		28.2437	25355	27.8264	35829
		28.2601	21938	27.8425	32482
		28.2765	25587	27.8589	38484
		28.2929	25859	27.8753	39097
		28.309	29763	27.8917	36926
		28.3256	27333	27.9078	39409
		28.3418	24897	27.9244	40470
		28.3581	28534	27.9406	36350
		28.3745	25608	27.9569	32426
		28.3909	28323	27.9733	28789
		28.4073	22012	27.9897	34129
		28.4239	27957	28.0061	38731
		28.44	30091	28.0227	39764
		28.4564	22090	28.0388	28462
		28.4728	19492	28.055	37163
		28.4892	25103	28.0713	39261
		28.5019	26612	28.0875	34631
		28.5186	21521	28.1038	38189
		28.5349	21818	28.1205	33359
		28.5477	28099	28.1368	33570
		28.5641	29017	28.1532	37389
		28.5804	31452	28.1696	36254
		28.5968	20661	28.186	37657
		28.6135	26757	28.2021	38538
		28.6262	22248	28.2188	36620
		28.6426	22558	28.2349	38092
		28.6587	22618	28.2512	39080
		28.6751	22367	28.2676	38511
		28.6914	26924	28.284	39897
		28.7081	27657	28.3004	36952
		28.7242	26772	28.317	38368
		28.7406	22733	28.3331	38531
		28.7533	26244	28.3495	32903
		28.77	27481	28.3659	34549
		28.7863	26706	28.3823	41947
		28.8027	24712	28.3987	36576
		28.8191	27706	28.4151	36872
		28.8355	24629	28.4312	34513
		28.8519	26083	28.4473	35793
		28.8682	29071	28.4637	37836
		28.8846	24332	28.4798	43171
		28.9013	24909	28.4962	36916
		28.9174	23442	28.5128	34154
		28.9338	27938	28.5289	36378
		28.9465	24279	28.5453	37711
		28.9629	24101	28.5614	30830
		28.9793	27772	28.5778	33123
		28.9959	27040	28.5942	36599
		29.012	24149	28.6108	37361
		29.0284	25393	28.627	37640
		29.0445	29600	28.6433	39595
		29.0609	28276	28.6594	38707
		29.077	25647	28.6758	40137
		29.0937	23597	28.6919	42339
		29.1098	32778	28.7086	35403
		29.1262	28912	28.7247	39909
		29.1425	29053	28.7411	41684
		29.1589	26307	28.7575	34959
		29.1753	24696	28.7736	35495
		29.1919	28160	28.79	39528
		29.2081	24225	28.8066	41670
		29.2245	19520	28.8227	37090
		29.2408	30547	28.8391	38271
		29.2572	28891	28.8555	35677
		29.2736	28987	28.8719	37761
		29.29	25810	28.8882	42374
		29.3061	24266	28.9049	39208
		29.3222	22773	28.921	36401
		29.3386	27008	28.9371	45674
		29.3547	27676	28.9535	35562
		29.3708	33737	28.9696	38925
		29.3875	29093	28.986	36021
		29.4036	22970	29.0024	33495
		29.42	28001	29.0185	36818
		29.4364	28899	29.0349	31952
		29.4527	24498	29.0513	45414
		29.4691	23845	29.0677	38552
		29.4857	24770	29.084	40641
		29.5019	34950	29.1007	39631
		29.5182	25043	29.1171	37775
		29.5346	23983	29.1334	43969
		29.551	24370	29.1498	37160
		29.5674	26018	29.1662	35405
		29.5838	26861	29.1823	33459
		29.5999	28315	29.199	35407
		29.6163	23296	29.2151	35174
		29.6327	25115	29.2315	34384
		29.6454	30010	29.2478	36794
		29.6584	25651	29.2642	39622
		29.675	26528	29.2803	44055
		29.6912	27349	29.297	35833
		29.7075	26850	29.3131	36940
		29.7239	27020	29.3295	37897
		29.74	27622	29.3459	39878
		29.7564	24433	29.362	36631
		29.7731	30503	29.3784	42957
		29.7894	26495	29.395	35562
		29.8058	30004	29.4111	39767
		29.8222	21476	29.4275	38682
		29.8386	24294	29.4439	39182
		29.8513	22741	29.46	36626
		29.868	22810	29.4764	40339
		29.8841	22536	29.4928	42337
		29.9005	25004	29.5089	41462
		29.9168	25039	29.5253	32264
		29.9332	29486	29.5417	36939
		29.9493	26753	29.558	36509
		29.966	26020	29.5744	35017
		29.9821	25372	29.591	35761
		29.9982	23247	29.6072	44485
		30.0146	26486	29.6236	35463
		30.031	27732	29.6397	36628
		30.0474	22860	29.6561	42110
		30.064	21632	29.6724	29322
		30.0801	32845	29.6891	40027
		30.0965	23561	29.7052	38146
		30.1092	29999	29.7216	37531
		30.1256	24486	29.7377	37121
		30.142	23367	29.7541	39970
		30.1586	26077	29.7702	37013
		30.1748	25800	29.7868	33722
		30.1909	28826	29.8029	36209
		30.2036	27705	29.8193	34943
		30.22	26995	29.8357	39346
		30.2364	28220	29.8521	29252
		30.253	33309	29.8685	40502
		30.2694	21696	29.8851	28781
		30.2858	24637	29.9012	38676
		30.2985	27593	29.9173	40854
		30.3149	25125	29.9337	35299
		30.331	30390	29.9499	35620
		30.3477	30868	29.9662	42785
		30.3604	20441	29.9826	39242
		30.3765	25413	29.9987	33549
		30.3893	26556	30.0148	37913
		30.4057	23925	30.0312	41034
		30.422	24959	30.0474	33108
		30.4387	23270	30.0635	37005
[truncated: 150 more rows]

## Sheet: e
	GC				MS
	CoQ1H2
	500 ppm std		reaction		500 ppm std		reaction
	Time (min)	Intensity	Time (min)	Intensity	m/z	Intensity	m/z	Intensity
	3.00173	234	3.00172	84	50	172699	50	13024
	3.01473	226	3.0532	278	51	1094413	51	68795
	3.02747	679	3.10467	204	52	763445	52	39111
	3.04047	517	3.13042	287	53	3326468	53	167424
	3.0532	263	3.14315	262	54	664261	54	46186
	3.07895	574	3.1559	265	55	2233931	55	191833
	3.09168	258	3.1689	424	56	238998	56	44247
	3.10468	295	3.22037	386	57	320311	57	186599
	3.11743	91	3.25885	125	58	145011	58	22487
	3.14317	368	3.2716	373	59	247494	59	37717
	3.1689	560	3.2846	1095	60	65559	60	18730
	3.18165	368	3.30097	9445	61	54900	61	74372
	3.20738	179	3.31735	13968	62	122565	62	10803
	3.22038	299	3.33373	7640	63	479717	63	50713
	3.23313	73	3.35012	5090	64	463694	64	38698
	3.24587	250	3.3665	5453	65	2705965	65	229086
	3.25887	289	3.38313	3406	66	1532805	66	120282
	3.27162	522	3.39925	4876	67	2910966	67	314769
	3.28462	223	3.412	4005	68	706203	68	76826
	3.29735	147	3.42837	5558	69	3035408	69	510665
	3.32308	277	3.44112	3849	70	204818	70	171022
	3.33583	336	3.45412	2781	71	482805	71	388953
	3.37457	437	3.46712	2471	72	188781	72	42947
	3.38732	392	3.47985	2105	73	262956	73	129204
	3.41305	413	3.4926	3948	74	186152	74	471255
	3.42578	294	3.5056	3410	75	292678	75	115547
	3.45153	329	3.51833	3806	77	4706099	76	34936
	3.49027	262	3.53108	4800	78	1280312	77	354673
	3.50302	596	3.54408	3604	79	3321121	78	114239
	3.51575	421	3.55708	3839	80	1034296	79	279745
	3.52875	240	3.56982	2547	81	1600888	80	75405
	3.54148	474	3.58255	990	82	1317813	81	131149
	3.58023	344	3.59555	2505	83	1356181	82	93253
	3.59297	124	3.6083	4528	84	168627	83	147579
	3.60572	660	3.62103	2654	85	342996	84	53078
	3.61872	376	3.63403	4216	86	91523	85	157637
	3.63145	477	3.64703	4779	87	173104	86	25132
	3.64445	844	3.65978	1747	88	182524	87	196909
	3.67018	959	3.67252	4450	89	418881	88	40550
	3.70867	193	3.68552	7276	91	3730812	89	44305
	3.73442	184	3.69825	5336	92	729373	90	37791
	3.7729	819	3.711	3775	93	1698114	91	348806
	3.78563	506	3.724	3440	94	996159	92	79725
	3.79863	304	3.737	3283	95	1551794	93	161015
	3.82437	149	3.74973	4121	96	849499	94	111032
	3.83712	359	3.76248	2751	97	938849	95	162757
	3.85012	235	3.77548	3324	98	169504	96	95529
	3.86285	460	3.78822	2657	99	305344	97	164721
	3.8756	155	3.80095	1490	100	48717	98	55455
	3.8886	175	3.81395	4648	101	306027	99	147376
	3.92707	630	3.82695	3125	102	513552	100	19813
	3.93982	250	3.8397	6200	103	1530276	101	71404
	3.95282	221	3.85243	3162	104	864041	102	56718
	3.96555	174	3.86543	2683	105	2387176	103	183569
	3.9783	318	3.87818	3244	106	679739	104	90652
	3.9913	447	3.89092	3111	107	2883972	105	292708
	4.01703	328	3.90392	3788	108	1084409	106	91980
	4.05552	428	3.91692	3440	109	1441075	107	360328
	4.06825	289	3.92965	1780	110	1289523	108	140457
	4.081	221	3.9424	3323	111	1564787	109	195764
	4.094	742	3.9554	2668	112	238353	110	129774
	4.107	18345	3.96813	2589	113	250701	111	183068
	4.12312	12841	3.98088	2736	114	105815	112	47906
	4.1395	8647	3.99388	3813	115	1680596	113	102655
	4.15587	11664	4.01962	2030	116	749600	114	16949
	4.17225	16308	4.03237	3391	117	1072208	115	160091
	4.1889	5765	4.04537	3358	118	664676	116	70778
	4.20163	6619	4.0581	2583	119	2131319	117	117638
	4.21437	6679	4.07083	2115	120	725486	118	62260
	4.22737	4422	4.08383	3365	121	2524889	119	195160
	4.2435	4549	4.09683	1110	122	1359860	120	76755
	4.25623	4562	4.10958	1403	123	1485389	121	243170
	4.26923	5383	4.12232	1100	124	745612	122	140341
	4.28198	5872	4.13532	2115	125	2949610	123	174943
	4.29498	3308	4.14807	1896	126	642510	124	85700
	4.30772	2172	4.16053	2851	127	535905	125	318757
	4.32045	1718	4.17353	2334	128	457698	126	74143
	4.33345	4878	4.18653	1183	129	618289	127	120804
	4.3462	3397	4.19928	2585	130	337559	128	86213
	4.35893	3298	4.21202	4340	131	1587673	129	135427
	4.37193	2951	4.22477	870	132	1064026	130	53244
	4.38493	4306	4.23777	2923	133	1138537	131	197051
	4.39768	6207	4.2505	321	135	6056809	132	129023
	4.41042	1993	4.26323	3461	136	2189404	133	186660
	4.42342	4414	4.27623	3135	137	2495988	134	79841
	4.43615	4495	4.28923	2562	138	1116799	135	671507
	4.4489	1998	4.30198	2947	139	1914771	136	279568
	4.47463	3780	4.31472	3410	140	491595	137	405731
	4.48763	3840	4.32772	2810	141	489308	138	194835
	4.50038	6728	4.34047	988	142	149704	139	288051
	4.52612	884	4.35347	2496	143	541398	140	76488
	4.53885	2745	4.36647	3124	144	522761	141	127729
	4.55185	2173	4.3792	1627	145	1795891	142	32893
	4.5646	3373	4.39193	605	146	665847	143	271554
	4.5776	2899	4.40493	2144	147	1715934	144	97930
	4.59033	1958	4.41768	1252	148	1006962	145	349605
	4.60308	1431	4.43042	1917	149	4958023	146	133184
	4.61608	3542	4.44342	2124	150	8153329	147	288932
	4.62882	2084	4.45642	2469	151	4675680	148	108152
	4.64182	1580	4.46917	1111	153	18998336	149	610210
	4.65455	2755	4.4819	1293	154	5881143	150	826160
	4.66755	2537	4.4949	2397	155	847673	151	571263
	4.6803	1301	4.50765	1005	156	183478	152	140856
	4.69303	2972	4.52038	823	157	494177	153	1364298
	4.70603	1203	4.53338	3068	158	419110	154	461908
	4.71878	3467	4.54612	1936	159	1843061	155	101668
	4.73178	2231	4.55912	5835	160	1004400	156	21978
	4.74452	3875	4.57187	1348	161	1644656	157	60782
	4.75725	3583	4.5846	987	162	988297	158	42095
	4.77027	1748	4.5976	2017	163	4294711	159	151538
	4.783	3762	4.61035	1634	164	1496989	160	91574
	4.79573	1525	4.62335	2600	165	1164118	161	163316
	4.80873	1870	4.63608	1943	166	711300	162	93399
	4.82173	687	4.64908	2134	167	3417952	163	300258
	4.83448	1135	4.66182	4530	168	6199820	164	140868
	4.84722	2727	4.67457	1889	169	3976863	165	140432
	4.86022	1728	4.68757	1990	170	449054	166	267412
	4.87297	2699	4.7003	1737	171	379529	167	330125
	4.8857	1414	4.7133	1869	172	124193	168	394864
	4.8987	1617	4.72605	2737	173	2959356	169	379947
	4.9117	2138	4.73905	3986	174	937992	170	55199
	4.92443	1290	4.75178	3310	175	1188825	171	95166
	4.93718	2911	4.76452	2345	176	834393	172	33510
	4.95018	1430	4.77752	2220	177	3956981	173	325795
	4.96292	1407	4.803	2540	178	4486955	174	130692
	4.97567	1217	4.816	1103	179	2522390	175	162901
	4.98867	2297	4.829	2009	180	2431078	176	72300
	5.00167	2960	4.84175	856	181	12482810	177	421120
	5.0144	1601	4.85448	1443	182	4328440	178	518340
	5.02713	1170	4.86748	1680	183	941165	179	245425
	5.04013	1572	4.88022	1365	184	686207	180	162661
	5.05288	2204	4.89297	1619	185	180539	181	1042591
	5.06562	921	4.90597	408	186	156044	182	338371
	5.07862	3138	4.91897	935	187	1920058	183	79308
	5.09162	4066	4.94445	1808	188	599866	184	61554
	5.10437	4565	4.95745	1488	189	1311339	185	77164
	5.1171	1762	4.97018	1899	190	1229922	186	28325
	5.1301	1129	4.98292	2167	191	2294136	187	198701
	5.14283	823	4.99592	1645	192	1219669	188	106457
	5.15558	2259	5.00892	294	193	3107253	189	176299
	5.16858	1343	5.02167	1042	194	2788995	190	212786
	5.18158	843	5.0344	1607	196	61508544	191	326115
	5.19432	2791	5.0474	1594	197	61749016	192	136759
	5.20707	2197	5.06015	2736	198	6702928	193	259504
	5.22007	2796	5.07288	2138	199	857183	194	204684
	5.2328	2375	5.08588	3752	200	99904	195	228629
	5.24553	3283	5.09888	1752	201	392770	196	3985106
	5.25853	555	5.11163	1904	202	408444	197	3985120
	5.27153	1399	5.12437	2073	203	938472	198	426657
	5.28428	3673	5.13737	2837	204	664151	199	92829
	5.29702	3269	5.1501	1419	205	2809755	200	12826
	5.31002	1630	5.16285	778	206	1739810	201	34745
	5.32277	1505	5.17585	1691	207	2585949	202	75386
	5.3355	1170	5.18885	496	208	1289541	203	111033
	5.3485	1232	5.20158	1489	209	718174	204	67851
	5.36125	2030	5.21433	1708	210	172058	205	576706
	5.37425	905	5.22733	2092	211	32298	206	153033
	5.38698	870	5.24007	1103	212	4314	207	234112
	5.39972	3467	5.2528	1272	213	634	208	109488
	5.41272	1803	5.2658	2679	215	13958	209	58204
	5.42547	1506	5.2788	1428	216	18889	210	16128
	5.4382	1619	5.29155	739	217	88873	211	10604
	5.4512	1860	5.30428	1853	219	1638522	212	1375
	5.4642	663	5.31728	699	220	489129	213	23446
	5.47695	1275	5.33003	1803	221	1134116	214	2598
	5.48968	1131	5.34277	1120	222	497634	215	4307
	5.50268	908	5.35577	915	223	298530	216	3844
	5.52817	1124	5.36877	1065	224	39826	217	27497
	5.54117	1645	5.3815	959	225	6966	218	12158
	5.55417	3244	5.39425	2094	226	1311	219	141939
	5.5669	1506	5.40725	358	227	1529	220	167698
	5.57965	1677	5.41998	1942	228	954	221	133360
	5.59265	835	5.43273	1791	229	4326	222	239378
	5.60538	3617	5.44573	2024	230	2189	223	49907
	5.61812	2469	5.45873	1322	231	6082	224	10311
	5.63112	1499	5.47147	973	232	24453	225	5308
	5.64412	134	5.4842	2144	233	105520	226	2390
	5.65687	1616	5.4972	1401	234	17721	227	64198
	5.6696	844	5.50995	910	235	1833504	228	11150
	5.6826	1373	5.52268	766	236	393359	229	2647
	5.69535	2993	5.53568	679	237	717255	230	3244
	5.70808	2535	5.54868	2690	238	96933	231	2631
	5.72108	790	5.56143	762	239	17520	232	9867
	5.73382	645	5.57417	1955	240	4793	233	17081
	5.74682	1491	5.58717	423	241	2331	234	17171
	5.75957	3374	5.61265	2586	242	5306	235	462270
	5.7723	1528	5.62565	1745	243	4036	236	78350
	5.7853	1041	5.63865	1215	244	10202	237	77981
	5.79805	1683	5.65138	1008	245	27439	238	13165
	5.81105	1556	5.66413	2191	246	24084	239	35115
	5.82378	1390	5.67713	1618	247	85897	240	6909
	5.83678	1144	5.68987	2361	248	76454	241	21626
	5.84953	1588	5.70262	2297	249	93644	242	5447
	5.86253	1738	5.71562	1392	250	365644	243	1827
	5.87527	1329	5.72862	2934	252	57344952	244	545
	5.888	785	5.74135	1990	253	8818324	245	2664
	5.901	214	5.75408	1544	254	1122817	246	2041
	5.91375	1411	5.76708	1287	255	108349	247	2803
	5.92675	2601	5.77983	1688	256	7636	249	22730
	5.93948	1798	5.79257	2232	257	993	250	48253
	5.95223	1384	5.80557	4239	258	818	251	64855
	5.96523	941	5.81857	1569	259	1002	252	3217189
	5.97797	1483	5.83132	1097	260	511	253	497455
	5.99097	3043	5.84405	1712	262	1587	254	63838
	6.0037	2092	5.85705	2299	263	1342	255	4840
	6.0167	2162	5.86978	1170	265	5138	256	2766
	6.02945	1200	5.88253	1801	266	2199	257	323
	6.04218	1540	5.89553	2597	267	7010	258	411
	6.05518	1685	5.90853	1845	268	876	259	309
	6.06793	668	5.92127	1598	269	1503	260	2051
	6.08093	997	5.93402	1690	270	156	261	1846
	6.09367	2104	5.94702	1194	271	62	262	1022
	6.10667	1614	5.95975	510	273	358	263	2761
	6.1194	1570	5.97248	2001	274	534	264	1280
	6.13215	1293	5.98548	3260	275	660	265	13235
	6.14515	1353	5.99848	499	277	3444	266	3317
	6.17088	1281	6.01123	2516	278	874	267	18667
	6.18363	2498	6.02397	1612	279	1478	268	7376
	6.19663	1341	6.03697	2341	281	30753	269	3926
	6.20937	1578	6.04972	1124	282	9021	270	31391
	6.2221	2033	6.06245	797	283	4097	271	3397
	6.2351	576	6.07545	1869	284	442	272	483
	6.24785	1108	6.08845	2831	285	281	274	835
	6.26085	3399	6.1012	750	287	829	276	674
	6.27358	1093	6.11393	920	288	316	277	735
	6.28658	1607	6.12667	2112	289	229	278	450
	6.29933	1786	6.13967	2956	290	504	279	1757
	6.31207	2438	6.15242	3111	291	377	280	1459
	6.32507	3453	6.16542	2167	292	154	281	78659
	6.33782	1047	6.17815	2107	293	496	282	22321
	6.35082	2246	6.19115	2536	294	478	283	13358
	6.36355	2189	6.2039	1235	295	1254	284	2913
	6.37655	1792	6.21663	1689	296	3307	285	2194
	6.38928	1881	6.22963	1670	297	1119	287	959
	6.40203	2041	6.24237	1179	299	680	289	222
	6.41503	1310	6.25537	1928	300	631	290	741
	6.42777	1342	6.26812	2793	301	218	291	579
	6.44077	2267	6.28112	2785	303	262	292	762
	6.45352	1645	6.29385	1483	304	593	293	509
	6.46652	1949	6.3066	2656	305	1023	294	320
	6.47925	2874	6.3196	945	306	550	295	1365
	6.49198	2459	6.33233	2488	307	936	296	631
	6.50473	2046	6.34533	1997	308	375	297	724
	6.51773	1028	6.35807	1682	309	947	298	862
	6.53073	1556	6.37107	1934	311	811	300	421
	6.54347	2128	6.38382	1819	312	211	301	220
	6.55622	1254	6.39655	1413	313	199	302	305
	6.56922	2117	6.40955	2140	314	284	303	186
	6.58195	2669	6.4223	2009	315	1258	305	200
	6.59468	2933	6.4353	2613	317	228	307	611
	6.60768	2829	6.44803	2173	319	454	308	351
	6.62068	2864	6.46103	3960	321	121	309	792
	6.63343	1716	6.47377	711	322	208	311	3128
	6.64617	2769	6.48652	1448	323	285	312	1026
	6.65917	1923	6.49952	2386	324	515	313	865
	6.67192	3728	6.51225	1208	325	2686	314	508
	6.68465	1514	6.52525	2807	326	1133	315	3343
	6.69765	4427	6.538	1765	327	4573	316	504
	6.71065	2174	6.551	1828	328	1450	317	823
	6.72338	4355	6.56373	2209	329	2287	318	186
	6.73613	2715	6.57647	2532	330	660	320	163
	6.74913	3405	6.58948	2560	331	1425	322	97
	6.76187	4010	6.60222	3711	332	156	323	1091
	6.77462	3683	6.61522	2696	333	436	325	9452
	6.78762	3873	6.62795	2888	334	525	326	2859
	6.80062	3644	6.64095	2247	335	164	327	15019
	6.81335	3107	6.6537	2905	336	136	328	6778
	6.82608	3700	6.66643	4420	337	247	329	3626
	6.83908	3375	6.67943	3149	340	974	330	692
	6.85183	3219	6.69218	2497	341	7706	331	2739
	6.86457	1878	6.70518	1984	342	1892	332	1660
	6.87757	2187	6.71792	3267	343	2504	333	229
	6.89032	3881	6.73092	4643	344	177	334	203
	6.90332	3687	6.74365	2357	345	336	335	93
	6.91605	3815	6.7564	3927	346	652	337	886
	6.92905	5507	6.7694	1791	347	517	338	521
	6.9418	3948	6.78213	4177	351	425	339	1709
	6.95453	4011	6.79513	3746	353	381	340	2078
	6.96753	4218	6.80788	2807	355	12323	341	14966
	6.98027	2038	6.82088	3006	356	3051	342	5378
	6.99327	3267	6.83362	3744	357	2190	343	4356
	7.00602	5218	6.84635	4807	358	897	344	1122
	7.01875	5154	6.85935	4316	359	142	345	903
	7.03175	5269	6.8721	2858	362	238	346	1188
	7.0445	2431	6.8851	5084	363	87	347	429
	7.0575	3616	6.89783	5297	365	314	348	148
	7.07023	3296	6.91083	5095	366	240	349	992
	7.08323	1067	6.92358	3597	368	202	350	348
	7.09597	4186	6.93632	4201	369	534	351	278
	7.10872	5209	6.94932	5708	370	629	353	504
	7.12172	5824	6.96205	2731	371	598	354	1394
	7.13445	4736	6.97505	3925	372	660	355	14698
	7.1472	4029	6.9878	5708	373	807	356	6046
	7.1602	3793	7.0008	5642	375	219	357	3969
	7.1732	1800	7.01353	7258	377	298	358	952
	7.18593	2957	7.02628	7710	378	325	359	163
	7.19867	3564	7.03928	6147	381	265	362	579
	7.21167	3724	7.05202	3329	383	379	364	236
	7.22442	4350	7.06502	5048	384	315	365	754
	7.23715	2648	7.07775	6216	385	1600	366	78
	7.25015	1955	7.09075	5708	386	727	368	851
	7.26315	2190	7.1035	5961	387	1044	369	2116
	7.2759	4429	7.11623	4474	388	161	371	1251
	7.28863	3508	7.12923	6764	389	316	373	2219
	7.30163	1410	7.14198	4761	390	411	374	644
	7.31437	4205	7.15498	6014	391	360	375	939
	7.32712	3536	7.16772	5614	392	243	376	292
	7.34012	5506	7.18072	8793	396	345	377	606
	7.35312	6680	7.19347	6300	398	132	379	908
	7.36585	8762	7.2062	6828	399	423	380	518
	7.3786	3587	7.2192	5645	400	214	381	950
	7.39133	8671	7.23193	6084	401	3070	382	147
	7.40433	8321	7.24493	5592	402	1194	383	4836
	7.41708	7708	7.25768	5735	403	1110	384	1611
	7.43008	6071	7.27068	4279	404	371	385	1610
	7.44282	8250	7.28342	5246	405	1127	387	1064
	7.45582	9738	7.29617	4912	406	102	389	1320
	7.46855	11947	7.30917	6136	408	154	390	677
	7.4813	12539	7.3219	4407	409	467	391	164
	7.4943	35141	7.3349	9137	413	138	392	167
	7.50703	119789	7.34763	34051	415	1277	395	574
	7.52003	97025	7.36063	25641	416	970	396	118
	7.53278	12910	7.37338	7333	417	1166	397	1332
	7.54578	4595	7.38612	7954	418	357	398	886
	7.55852	4017	7.39912	4964	421	194	399	1080
	7.57125	4066	7.41187	4407	425	155	400	167
	7.58425	3456	7.42487	7086	429	2442	401	6659
	7.597	3280	7.4376	9832	430	956	402	2519
	7.61	3375	7.4506	5948	431	523	403	3322
	7.62273	2960	7.46333	6127	442	354	404	660
	7.63573	3589	7.47608	6165	446	254	405	1747
	7.64848	2428	7.48908	7233	451	364	406	2200
	7.66148	1525	7.50182	5470	456	428	407	1791
	7.67422	4966	7.51482	6767	459	310	409	115
	7.68695	1940	7.52757	5884	461	892	410	334
	7.69995	2799	7.54057	5946	462	548	411	486
	7.7127	1694	7.5533	3798	464	239	413	515
	7.7257	4358	7.56603	7527	465	196	415	3162
	7.73843	1913	7.57903	6936	467	131	416	1483
	7.75118	2341	7.59178	3408	474	157	417	868
	7.76418	2154	7.60478	5479	475	768	418	618
	7.77692	1320	7.61752	7025	476	368	420	136
	7.78992	1900	7.63052	7174	477	808	421	7891
	7.80265	2133	7.64327	2959	479	375	422	2411
	7.81565	1256	7.656	4295	480	121	423	554
	7.8284	2257	7.669	6692	481	637	425	266
	7.84113	2033	7.68175	6804	489	670	427	1043
	7.85413	2781	7.69475	1668	490	184	429	7624
	7.86688	2840	7.70748	3376	491	397	430	3568
	7.87988	867	7.72048	2028	492	314	431	1353
	7.89262	2160	7.73322	2882	503	636	432	246
	7.90562	1329	7.74597	4674	506	245	434	286
	7.91837	814	7.75897	2924	509	263	435	116
	7.9311	2764	7.7717	4441	516	101	436	877
	7.9441	3773	7.7847	4065	517	314	437	401
	7.95683	2173	7.79745	2920	523	132	441	268
	7.96983	1702	7.81045	1720	525	198	444	153
	7.98258	1263	7.82318	5377	531	138	445	273
	7.99558	2130	7.83592	4129	533	310	447	482
	8.00832	1300	7.84892	4430	535	381	451	1097
	8.02107	1392	7.86167	4362	536	373	452	1625
	8.03407	1397	7.87467	1725	537	156	453	317
	8.0468	2085	7.8874	4406	543	288	454	291
	8.0598	3966	7.9004	2651	544	236	455	370
	8.07253	1588	7.91315	2341	549	181	459	496
	8.08553	2124	7.92588	2543	553	114	460	119
	8.09828	2063	7.93888	4145	555	163	461	1273
	8.11102	1359	7.95162	4096	563	405	462	180
	8.12402	2845	7.96462	3074	564	290	465	103
	8.13677	2397	7.97737	2067	565	62	466	701
	8.14977	2106	7.99037	5414	566	192	467	674
	8.1625	1954	8.0031	3536	579	458	468	692
	8.1755	1560	8.01585	3097	583	235	469	144
	8.18823	1502	8.02885	1553	623	198	471	413
	8.20098	893	8.04158	3718	625	158	473	85
	8.21398	177	8.05458	3969	627	190	475	773
	8.22672	1671	8.06732	3036	638	202	476	190
	8.23972	1214	8.08032	1777
	8.25247	1336	8.09307	3511
	8.26547	1515	8.1058	2543
	8.2782	2077	8.1188	3936
	8.29093	1242	8.13155	2510
	8.30393	453	8.14455	2963
	8.31668	1338	8.15728	3052
	8.32968	1809	8.17028	2435
	8.34242	1425	8.18303	2792
	8.35542	1782	8.19577	3083
	8.36817	2085	8.20877	3062
	8.3809	1043	8.2215	2978
	8.3939	1564	8.2345	3436
	8.40665	2563	8.24725	3532
	8.41965	2987	8.26025	1649
	8.43238	1681	8.27298	3512
	8.44538	2566	8.28573	1611
	8.45812	778	8.29873	2524
	8.47087	1822	8.31147	2462
	8.48387	247	8.32447	2815
	8.4966	1103	8.3372	836
	8.5096	1496	8.34995	4041
	8.52235	742	8.36295	1967
	8.53535	2484	8.37568	852
	8.54808	1197	8.38843	2027
	8.56082	2521	8.40143	2407
	8.57382	1018	8.41443	3390
	8.58657	2294	8.42717	3839
	8.59957	5554	8.4399	3825
	8.6123	1967	8.4529	2866
	8.6253	1654	8.46565	2304
	8.63805	1075	8.47838	3089
	8.65078	1848	8.49138	2788
	8.66378	1875	8.50438	3739
	8.67652	1984	8.51713	2688
	8.68952	1984	8.52987	3473
	8.70227	582	8.54287	1799
	8.71527	1621	8.5556	1531
	8.728	2096	8.56835	3607
	8.74075	525	8.58135	3106
	8.75375	863	8.59435	4158
	8.76648	1054	8.60708	1389
	8.77948	1611	8.61983	1899
	8.79222	4004	8.63283	1543
	8.80522	2057	8.64557	3907
	8.81797	3341	8.6583	1301
	8.8307	2649	8.67132	1171
	8.8437	2162	8.69705	2563
	8.85645	703	8.70978	2133
	8.86945	1423	8.72278	5775
	8.88218	1873	8.73553	1763
	8.89518	742	8.74827	3300
	8.90792	1635	8.76127	2451
	8.92067	1852	8.77427	2360
	8.93367	2262	8.78702	2586
	8.9464	1573	8.79975	3487
	8.9594	3177	8.81275	2886
	8.98488	1952	8.82548	2421
	8.99788	483	8.83823	2677
	9.01063	1015	8.85123	3558
	9.02337	2274	8.86423	2368
	9.03637	2741	8.87697	3114
	9.04937	1606	8.88972	4178
	9.0621	2407	8.90272	2381
	9.07485	1495	8.91545	2404
	9.08785	3824	8.92818	1227
	9.10058	4666	8.94118	3784
	9.11333	3557	8.95418	4115
	9.12633	1870	8.96693	2430
	9.13933	15323	8.97967	2873
	9.15207	20117	8.99267	2630
	9.1648	8791	9.00542	6106
	9.1778	6780	9.01815	3679
	9.19055	2976	9.03115	5108
	9.20328	3686	9.04415	5548
	9.21628	3018	9.05688	8994
	9.22928	2860	9.06963	7220
	9.24203	2804	9.08263	5459
	9.25477	2646	9.09537	11389
	9.26777	4793	9.10812	7670
	9.2805	3113	9.12112	8296
	9.29325	2498	9.13412	13680
	9.30625	4636	9.14685	17291
	9.31925	3043	9.15958	8735
	9.33198	2027	9.17258	7378
	9.34473	2290	9.18533	7231
	9.35773	3149	9.19807	10383
	9.37047	921	9.21107	7588
	9.3832	1579	9.22407	10171
	9.3962	2626	9.23682	4916
	9.4092	1957	9.24955	6220
	9.42195	4146	9.26255	8211
	9.43468	1764	9.2753	3936
	9.44768	1250	9.28803	5180
	9.46043	1467	9.30103	6590
	9.47317	2106	9.31377	5423
	9.48617	1370	9.32677	4527
	9.49917	1292	9.33952	4366
	9.51192	1748	9.35252	2834
	9.52465	2664	9.36525	4977
	9.53765	1602	9.378	4172
	9.55038	1814	9.391	2787
	9.56313	1591	9.40373	4423
	9.57613	2710	9.41673	4417
	9.58913	4961	9.42947	4564
	9.60187	3086	9.44222	2709
	9.61462	2596	9.45522	3045
	9.62762	2754	9.46795	4374
	9.64035	4395	9.4807	3370
	9.65308	4775	9.4937	4212
	9.66608	6220	9.5067	4125
	9.67883	7383	9.51943	2197
	9.69183	3644	9.53217	4089
	9.70457	7270	9.54517	5588
	9.71732	7684	9.55792	3919
	9.73032	15348	9.57065	4233
	9.74305	31061	9.58365	5339
	9.75578	34960	9.59665	6148
	9.76878	92881	9.6094	7466
	9.78178	259312	9.62213	9907
	9.79453	320410	9.63513	6605
	9.80727	238969	9.64787	7583
	9.82027	194050	9.66062	9365
	9.83302	100165	9.67362	9555
	9.84602	36891	9.68662	10203
	9.85875	14087	9.69935	8395
	9.87175	12698	9.7121	10958
	9.88448	11601	9.7251	11691
	9.89723	10211	9.73783	18289
	9.91023	7215	9.75058	19147
	9.92297	7418	9.76358	19769
	9.93572	5213	9.77658	22941
	9.94872	8672	9.78932	34333
	9.96172	7968	9.80205	31239
	9.97445	4909	9.81505	16034
	9.9872	5180	9.8278	13746
	10.0002	3295	9.84053	14314
	10.0129	4478	9.85353	11950
	10.0257	3514	9.86628	11134
	10.0387	2192	9.87928	14250
	10.0517	4416	9.89202	16686
	10.0644	2531	9.90475	12661
	10.0771	4325	9.91775	10906
	10.0901	3646	9.9305	11466
	10.1029	1517	9.9435	9904
	10.1156	3060	9.95623	7060
	10.1416	3356	9.96923	7966
	10.1544	2488	9.98198	6732
	10.1671	2384	9.99472	4946
	10.1801	1448	10.0077	6312
	10.1928	2985	10.0205	3444
	10.2056	3456	10.0335	7357
	10.2186	4435	10.0462	6597
	10.2316	2659	10.0592	5014
	10.2443	3518	10.0719	3609
	10.2571	3048	10.0847	8702
	10.2701	3544	10.0977	3309
	10.2828	3300	10.1104	4273
	10.2956	1733	10.1234	5975
	10.3086	2178	10.1362	4394
	10.3216	5652	10.1492	5654
	10.3343	2817	10.1619	6575
	10.347	1460	10.1749	3691
	10.36	1532	10.1876	3329
	10.3728	2488	10.2004	3441
	10.3855	2521	10.2134	3316
	10.3985	2147	10.2261	3862
	10.4115	2393	10.2391	4277
	10.4243	1698	10.2519	4346
	10.437	2173	10.2646	3965
	10.45	775	10.2776	3213
	10.4627	2257	10.2903	5186
	10.4755	3031	10.3033	5260
	10.4885	1791	10.3161	3757
	10.5015	4250	10.3291	5135
	10.5142	1772	10.3418	4049
	10.5269	1516	10.3546	2822
	10.5399	3568	10.3676	6052
	10.5527	2210	10.3803	3179
	10.5654	1968	10.3933	3423
	10.5784	3530	10.406	6465
	10.5914	2323	10.419	4940
	10.6042	1000	10.4318	3347
	10.6169	1512	10.4445	6626
	10.6299	1817	10.4575	1110
	10.6426	1772	10.4703	3128
	10.6554	1339	10.4833	1708
	10.6684	1018	10.496	5629
	10.6941	1953	10.509	2206
	10.7069	1801	10.5217	2631
	10.7199	2658	10.5345	1523
	10.7326	676	10.5475	2545
	10.7454	1599	10.5602	4089
	10.7584	1464	10.5732	2301
	10.7713	1560	10.586	1855
	10.7841	2115	10.599	2207
	10.7968	2077	10.6117	5124
	10.8098	5233	10.6244	2707
	10.8226	957	10.6374	2518
	10.8353	780	10.6502	3956
	10.8483	2946	10.6632	3185
	10.8613	3696	10.6759	3324
	10.8741	5129	10.6889	3341
	10.8868	2177	10.7017	4002
	10.8998	2933	10.7144	2341
	10.9125	2946	10.7274	2947
	10.9253	4601	10.7401	2907
	10.9383	1554	10.7531	6928
	10.9513	3356	10.7659	2799
	10.964	7581	10.7789	3413
	10.9767	8992	10.7916	3257
	10.9898	3985	10.8044	2423
	11.0025	4733	10.8174	2843
	11.0152	1315	10.8301	3412
	11.0282	2980	10.8431	3412
	11.0412	5624	10.8559	4291
	11.054	2733	10.8689	3435
	11.0667	3022	10.8816	2953
	11.0797	812	10.8943	2943
	11.0925	698	10.9073	3442
	11.1052	527	10.9201	2488
	11.1182	3774	10.9331	3905
	11.1312	1432	10.9458	4190
	11.1439	1259	10.9588	3332
	11.1567	4013	10.9716	4079
	11.1697	1780	10.9843	3914
	11.1824	3292	10.9973	4469
	11.1952	7839	11.01	2873
	11.2082	9050	11.023	2222
	11.2212	5456	11.0358	3156
	11.2339	4311	11.0488	2730
	11.2466	2252	11.0615	3485
	11.2596	4145	11.0742	2346
	11.2724	2868	11.0872	2955
	11.2851	2425	11.1	1919
	11.2981	4071	11.113	2785
	11.3111	4512	11.1257	1710
	11.3239	3465	11.1387	1698
	11.3366	4052	11.1515	2298
	11.3496	5392	11.1642	2841
	11.3623	11246	11.1772	3508
	11.3751	15644	11.1899	2792
	11.3881	11617	11.2029	2596
	11.4011	7180	11.2157	3737
	11.4138	6607	11.2287	3792
	11.4266	9199	11.2414	11521
	11.4396	9115	11.2542	12098
	11.4523	9917	11.2672	8175
	11.465	16552	11.2799	4775
	11.478	27243	11.2929	2538
	11.491	8079	11.3056	6182
	11.5038	2895	11.3186	7295
	11.5165	1961	11.3314	5731
	11.5295	2564	11.3441	4969
	11.5423	3911	11.3571	6266
	11.555	2054	11.3699	4192
	11.568	1721	11.3829	2990
	11.5808	3157	11.3956	2539
	11.5938	2771	11.4086	3373
	11.6065	1808	11.4214	6059
	11.6195	1738	11.4341	4864
	11.6322	1296	11.4471	3359
	11.645	1724	11.4598	8077
	11.658	1667	11.4728	6431
	11.671	3589	11.4856	4453
	11.6837	5026	11.4986	3872
	11.6965	2409	11.5113	2460
	11.7095	2757	11.5241	1470
	11.7222	944	11.5371	7751
	11.7349	584	11.5498	2444
	11.7479	1465	11.5628	5110
	11.7609	4586	11.5755	3613
	11.7737	2003	11.5885	2296
	11.7864	1107	11.6013	2789
	11.7994	3271	11.614	2809
	11.8122	2800	11.627	1998
	11.8249	1933	11.6397	3905
	11.8379	2653	11.6527	3653
	11.8509	1978	11.6655	1873
	11.8636	2055	11.6785	1851
	11.8764	700	11.6912	3253
	11.8894	1694	11.704	3071
	11.9021	1668	11.717	5013
	11.9148	1787	11.7297	7495
	11.9278	4363	11.7427	1868
	11.9408	1400	11.7554	2246
	11.9536	2527	11.7684	1875
	11.9663	2802	11.7812	2670
	11.9793	2434	11.7939	3753
	11.9921	3825	11.8069	4514
	12.0178	1696	11.8197	6712
	12.0308	2372	11.8327	2783
	12.0435	2210	11.8454	1942
	12.0563	2113	11.8584	1892
	12.0693	2011	11.8712	3289
	12.082	2332	11.8839	2450
	12.0948	2638	11.8969	3939
	12.1078	2105	11.9096	2336
	12.1208	2002	11.9226	2675
	12.1335	2649	11.9354	3545
	12.1463	1005	11.9484	1794
	12.1593	1645	11.9611	4218
	12.172	1373	11.9739	2408
	12.1847	1603	11.9869	1572
	12.1977	1315	11.9996	2745
	12.2107	1097	12.0126	5343
	12.2235	3594	12.0253	3538
	12.2362	1984	12.0383	2284
	12.2492	1998	12.0511	4046
	12.262	2119	12.0638	2524
	12.2747	2692	12.0765	4909
	12.2877	13734	12.0895	3004
	12.3004	66923	12.1026	2894
	12.3134	128519	12.1153	3892
	12.3262	135666	12.128	3332
	12.3389	108736	12.141	2853
	12.3519	126907	12.1538	2433
	12.3646	114422	12.1665	2656
	12.3776	132033	12.1795	2703
	12.3904	143915	12.1925	2545
	12.4034	136788	12.2052	1466
	12.4161	156728	12.218	2335
	12.4289	215175	12.231	3654
	12.4419	170795	12.2565	3933
	12.4546	41225	12.2695	1666
	12.4676	7576	12.2825	3422
	12.4803	5465	12.2952	323
	12.4933	5281	12.3079	2862
	12.5061	4099	12.3209	2496
	12.5188	4610	12.3337	3190
	12.5318	4688	12.3464	5246
	12.5446	2869	12.3594	10270
	12.5576	2395	12.3724	20170
	12.5703	4936	12.3852	17116
	12.5833	2591	12.3979	10495
	12.596	2717	12.4109	12673
	12.6088	2425	12.4237	12291
	12.6218	2242	12.4364	22689
	12.6345	1122	12.4494	16014
	12.6475	2042	12.4624	8342
	12.6603	965	12.4751	5963
	12.6733	3084	12.4879	5865
	12.686	2693	12.5006	5287
	12.6988	204	12.5136	4844
	12.7118	2928	12.5264	4048
	12.7245	2085	12.5394	3947
	12.7375	1672	12.5521	5543
	12.7502	1299	12.5651	2424
	12.7632	2546	12.5778	5343
	12.776	2501	12.5906	3630
	12.7887	2618	12.6036	1553
	12.8017	1348	12.6163	3668
	12.8145	1169	12.629	3666
	12.8275	2032	12.642	2225
	12.8402	1362	12.655	2474
	12.8659	3453	12.6678	3066
	12.8787	3765	12.6805	3094
	12.8917	1670	12.6935	3650
	12.9044	1208	12.7063	1924
	12.9174	5710	12.719	3287
	12.9301	1156	12.732	3503
	12.9431	993	12.745	4685
	12.9559	2749	12.7577	3925
	12.9686	1922	12.7705	2371
	12.9816	3131	12.7835	1063
	12.9944	1490	12.7962	1340
	13.0074	3353	12.809	3375
	13.0201	1282	12.822	3524
	13.0331	2106	12.835	3058
	13.0458	928	12.8477	4452
	13.0586	3281	12.8605	3299
	13.0716	3649	12.8735	3401
	13.0843	5765	12.8862	1294
	13.0973	2453	12.8989	1792
	13.1101	2522	12.9119	1549
	13.1231	2261	12.9249	5221
	13.1358	3330	12.9377	1577
	13.1486	3811	12.9504	1885
	13.1616	1888	12.9634	2705
	13.1743	2453	12.9762	3194
	13.1873	6295	12.9889	3087
	13.2	22911	13.0019	2915
	13.213	20256	13.0146	2794
	13.2258	7463	13.0276	2063
	13.2385	3836	13.0404	2423
	13.2515	2896	13.0531	1079
	13.2643	2813	13.0661	2827
	13.2773	3155	13.0788	1804
	13.29	3379	13.0919	3438
	13.303	1923	13.1046	1817
	13.3157	1507	13.1176	1176
	13.3285	3109	13.1303	1249
	13.3415	2444	13.1431	2327
	13.3542	3425	13.1561	2613
	13.3672	4676	13.1688	3987
	13.3799	1344	13.1818	2866
	13.393	4305	13.1945	4607
	13.4057	6126	13.2075	4335
	13.4184	3509	13.2203	7530
	13.4314	4124	13.233	3122
	13.4442	3853	13.246	1610
	13.4572	6539	13.2588	3601
	13.4699	4387	13.2718	3039
	13.4829	3597	13.2845	6166
	13.4956	2165	13.2975	2906
	13.5084	2901	13.3102	2850
	13.5214	4056	13.323	2945
	13.5341	7824	13.336	2214
	13.5471	4765	13.3487	3025
	13.5599	6148	13.3617	2308
	13.5729	4354	13.3745	6774
	13.5856	5438	13.3875	5451
	13.5983	7735	13.4002	5930
	13.6113	3509	13.413	5050
	13.6241	2977	13.426	3632
	13.6371	1340	13.4387	5956
	13.6498	4190	13.4517	4767
	13.6628	2708	13.4644	9796
	13.6756	2745	13.4774	9751
	13.6883	2652	13.4902	5197
	13.7013	6437	13.5029	8070
	13.7141	3544	13.5159	4972
	13.7271	4308	13.5287	3441
	13.7398	3639	13.5417	4807
	13.7525	2594	13.5544	2570
	13.7655	2964	13.5674	4376
	13.7783	1716	13.5801	7091
	13.791	4806	13.5929	6386
	13.804	1771	13.6059	3017
	13.817	8276	13.6186	5069
	13.8298	11604	13.6316	1428
	13.8425	7555	13.6444	3423
	13.8555	3388	13.6574	2952
	13.8682	3271	13.6701	3588
	13.881	4604	13.6828	5237
	13.894	1298	13.6958	2817
	13.907	2500	13.7086	3256
	13.9197	1445	13.7216	5690
	13.9324	2781	13.7343	5450
	13.9454	1201	13.7471	5402
	13.9582	2354	13.7601	2941
	13.9709	1510	13.7728	1366
	13.9839	3620	13.7855	2046
	13.9969	2161	13.7985	4333
	14.0097	2383	13.8115	1430
	14.0224	3167	13.8243	1094
	14.0354	1920	13.837	3733
	14.0481	2113	13.85	5076
	14.0609	2565	13.8628	5526
	14.0739	3302	13.8755	2247
	14.0869	1403	13.8882	2296
	14.0996	1065	13.9012	3131
	14.1124	2586	13.9142	3072
	14.1254	2271	13.927	3604
	14.1381	1816	13.9397	3782
	14.1509	3264	13.9527	3092
	14.1639	2396	13.9655	1275
	14.1769	1600	13.9782	2742
	14.1896	3110	13.9912	2060
	14.2023	1807	14.0042	4026
	14.2153	1844	14.0169	3958
	14.2281	1697	14.0297	2360
	14.2408	2039	14.0427	1853
	14.2538	1201	14.0554	2044
	14.2668	1969	14.0682	1843
	14.2796	1048	14.0812	1697
	14.2923	1726	14.0939	2461
	14.3053	3311	14.1069	1773
	14.318	2047	14.1197	2117
	14.3308	1895	14.1324	1394
	14.3438	1370	14.1454	1567
	14.3568	2498	14.1581	2194
	14.3695	1621	14.1711	1425
	14.3823	3144	14.1839	1639
	14.3953	1105	14.1969	2744
	14.408	2655	14.2096	1494
	14.4207	1806	14.2224	1981
	14.4337	1769	14.2354	3039
	14.4467	1851	14.2481	1961
	14.4722	4421	14.2611	2233
	14.4852	1421	14.2738	1931
	14.498	678	14.2868	3469
	14.5107	4942	14.2996	2481
	14.5367	3366	14.3123	3450
	14.5494	2753	14.3253	2684
	14.5879	3715	14.3381	1903
	14.6007	4163	14.3511	5939
	14.6137	3698	14.3638	3957
	14.6267	2444	14.3768	1746
	14.6394	5423	14.3895	2021
	14.6522	22274	14.4023	3605
	14.6652	55734	14.4153	1881
	14.6779	76916	14.441	3043
	14.6906	75942	14.4537	3272
	14.7036	65905	14.4667	1634
	14.7166	68193	14.4795	1777
	14.7294	65062	14.4922	2627
	14.7421	72167	14.5052	1218
	14.7551	84005	14.518	4117
	14.7678	82155	14.531	3444
	14.7806	86163	14.5437	1847
	14.7936	139918	14.5567	2283
	14.8063	198977	14.5694	1841
	14.8193	164376	14.5822	2283
	14.8321	37265	14.5952	2640
	14.8448	5189	14.6079	2022
	14.8578	2956	14.6209	2904
	14.8705	2680	14.6467	3425
	14.8833	1776	14.6594	4205
	14.8963	2828	14.6722	2546
	14.9093	4242	14.6852	1442
	14.922	2107	14.6979	1621
	14.9348	1672	14.7109	3216
	14.9478	1779	14.7236	4297
	14.9605	2454	14.7366	3800
	14.9733	5615	14.7494	6911
	14.9863	1374	14.7621	5188
	14.9992	1519	14.7751	6424
	15.012	1882	14.7879	9658
	15.0247	3098	14.8009	19248
	15.0377	1410	14.8136	11885
	15.0505	2470	14.8266	5321
	15.0632	1792	14.8393	4189
	15.0762	1654	14.8521	5508
	15.0892	2693	14.8651	3710
	15.102	2432	14.8778	1719
	15.1147	1163	14.8908	2204
	15.1277	3030	14.9035	1750
	15.1404	3497	14.9166	3138
	15.1532	2186	14.9293	1502
	15.1662	3191	14.942	2140
	15.1792	4180	14.955	3048
	15.1919	3872	14.9678	2145
	15.2047	1793	14.9808	2713
	15.2177	1624	14.9935	2801
	15.2304	2470	15.0065	2409
	15.2431	2431	15.0192	2730
	15.2561	2568	15.032	4585
	15.2691	2687	15.045	3828
	15.2819	3813	15.0577	2146
	15.2946	5466	15.0707	2931
	15.3076	5704	15.0835	2915
	15.3203	5260	15.0965	3657
	15.3331	8497	15.1092	2228
	15.3461	3163	15.122	2129
	15.3591	5879	15.1349	1425
	15.3718	3049	15.1477	3475
	15.3846	3437	15.1607	1815
	15.3976	5044	15.1734	2927
	15.4103	3261	15.1864	2673
	15.423	4793	15.1992	3158
	15.436	13431	15.2119	3219
	15.4488	52391	15.2249	5254
	15.4618	58453	15.2377	6594
	15.4745	20457	15.2507	3984
	15.4873	7146	15.2634	3766
	15.5003	3826	15.2764	3458
	15.513	3304	15.2891	4882
	15.526	6997	15.3019	4406
	15.5388	3962	15.3149	4690
	15.5518	4659	15.3276	2776
	15.5645	3637	15.3406	2953
	15.5772	3169	15.3534	3317
	15.5902	3243	15.3664	2130
	15.603	3992	15.3791	2862
	15.616	3814	15.3918	2617
	15.6287	4769	15.4048	2743
	15.6417	4816	15.4176	3489
	15.6545	2749	15.4306	3368
	15.6672	5600	15.4433	4480
	15.6802	4980	15.4563	4855
	15.6929	3249	15.469	4222
	15.7059	3961	15.4818	2752
	15.7187	1615	15.4948	2659
	15.7317	4268	15.5075	3527
	15.7444	7221	15.5205	4262
	15.7571	7438	15.5333	1047
	15.7701	3690	15.546	2419
	15.7829	3024	15.559	1566
	15.7959	1216	15.5717	2295
	15.8086	2235	15.5845	1900
	15.8216	2137	15.5975	4153
	15.8344	2266	15.6105	5680
	15.8471	4240	15.6232	2102
	15.8601	834	15.636	2968
	15.8728	1447	15.649	4556
	15.8858	1705	15.6617	4838
	15.8986	2078	15.6745	3361
	15.9116	2110	15.6875	3500
	15.9243	1726	15.7005	3928
	15.9371	775	15.7132	2439
	15.9501	3593	15.7259	6878
	15.9628	1874	15.7389	909
	15.9758	2468	15.7517	2387
	15.9886	3010	15.7644	3469
	16.0016	2679	15.7774	3279
	16.0143	2829	15.7904	1717
	16.04	3634	15.8032	2583
	16.0528	1768	15.8159	2939
	16.0658	2846	15.8289	2666
	16.0785	1067	15.8416	2168
	16.0915	6220	15.8544	1881
	16.1043	6068	15.8674	3135
	16.117	5387	15.8804	2830
	16.13	5479	15.8931	2316
	16.1427	1442	15.9058	4573
	16.1557	1226	15.9189	3053
	16.1685	2046	15.9316	2112
	16.1942	2540	15.9443	2056
	16.2069	6314	15.9573	1719
	16.22	1864	15.9703	2678
	16.2327	684	15.9831	2554
	16.2457	1532	15.9958	1231
	16.2584	2261	16.0088	3653
	16.2714	3148	16.0343	2124
	16.2842	2352	16.0473	2438
	16.2969	1444	16.0603	2248
	16.3099	1777	16.073	3341
	16.3226	5096	16.0858	674
	16.3357	1552	16.0988	1413
	16.3484	936	16.1115	2157
	16.3614	2811	16.1242	2472
	16.3741	3564	16.1373	2981
	16.3869	2397	16.1502	2886
	16.4126	3036	16.163	1528
	16.4256	1721	16.1757	3756
	16.4383	4054	16.1887	2604
	16.4514	3389	16.2015	1893
	16.4641	2446	16.2142	1770
	16.4768	2641	16.2272	2588
	16.4898	1605	16.2402	1302
	16.5026	2615	16.2529	2677
	16.5156	2065	16.2657	1574
	16.5413	3510	16.2787	1547
	16.5541	2679	16.2914	2096
	16.5668	1737	16.3042	1630
	16.5798	2523	16.3172	1430
	16.5925	2108	16.3302	2497
	16.6055	3612	16.3429	1549
	16.6183	3802	16.3557	3824
	16.6313	2771	16.3686	2522
	16.644	1401	16.3814	2535
	16.6567	1524	16.3941	1471
	16.6825	1799	16.4071	2276
	16.6955	3028	16.4201	2747
	16.7082	5870	16.4456	4007
	16.7212	6497	16.4586	1922
	16.734	2718	16.4714	1557
	16.7467	1388	16.4841	2027
	16.7597	1844	16.4971	1209
	16.7724	6528	16.5101	1422
	16.7855	21144	16.5228	3321
	16.7982	39569	16.5356	4753
	16.8112	39292	16.5486	1199
	16.8273	33294	16.5613	645
	16.8437	34173	16.5741	2642
	16.8601	28594	16.5871	1356
	16.8731	37219	16.6001	891
	16.8895	48106	16.6128	2368
	16.9058	49561	16.6255	1232
	16.9222	107841	16.6385	2265
	16.9386	150427	16.6513	1606
	16.955	104108	16.664	1207
	16.9716	9214	16.677	5208
	16.9843	4095	16.69	1917
	16.9971	2442	16.7028	2088
	17.0101	1023	16.7155	2059
	17.0228	2581	16.7285	3951
	17.0356	3990	16.7412	2728
	17.0486	4333	16.754	1758
	17.0613	3517	16.767	3260
	17.0743	3384	16.78	2614
	17.0871	3952	16.7927	5852
	17.1	1281	16.8055	1437
	17.1128	3420	16.8182	1428
	17.1255	7694	16.8312	1856
	17.1385	3952	16.8439	607
	17.1513	2818	16.8569	3976
	17.1643	3596	16.8697	4293
	17.177	3447	16.8827	3560
	17.1898	1953	16.8954	2594
	17.2028	2570	16.9082	2685
	17.2155	3537	16.9212	4887
	17.2285	2304	16.9339	13977
	17.2412	1829	16.9469	11450
	17.2542	793	16.9596	4576
	17.267	2321	16.9726	3841
	17.2797	1573	16.9854	2958
	17.2927	4312	16.9981	2386
	17.3055	3129	17.0111	3016
	17.3182	3123	17.0239	2020
	17.3312	1456	17.0366	1580
	17.3442	2684	17.0496	2820
	17.3569	3185	17.0626	5361
	17.3697	2103	17.0754	2632
	17.3827	3102	17.0881	518
	17.3954	4295	17.1011	2088
	17.4082	2805	17.1138	3147
	17.4212	4136	17.1266	4040
	17.4342	5700	17.1396	2988
	17.4469	3032	17.1526	2092
	17.4596	3204	17.1653	1449
	17.4726	6905	17.178	2986
	17.4854	6095	17.1911	3030
	17.4981	5830	17.2038	3066
	17.5111	4556	17.2168	2391
	17.5241	41778	17.2295	1647
	17.5402	94603	17.2425	3295
	17.5566	19769	17.2553	1204
	17.5694	8182	17.2683	3272
	17.5824	3772	17.281	3905
	17.5954	6206	17.2937	2007
	17.6081	3783	17.3068	2013
	17.6208	3952	17.3195	2937
	17.6338	3117	17.3325	5126
	17.6466	1857	17.3452	1424
	17.6593	2903	17.358	2570
	17.6723	4460	17.371	1388
	17.6853	2617	17.3837	1266
	17.6981	2151	17.3965	1857
	17.7108	1816	17.4094	1606
	17.7238	3180	17.4225	2429
	17.7365	2527	17.4352	3610
	17.7493	6294	17.4479	5634
	17.7623	3059	17.4609	2594
	17.7753	3011	17.4737	1283
	17.788	2466	17.4864	1697
	17.8008	3380	17.4994	4092
	17.8138	2650	17.5124	4029
	17.8265	3153	17.5252	2538
	17.8392	2945	17.5379	3264
	17.8523	2501	17.5509	5200
	17.8652	3382	17.5636	3214
	17.878	4478	17.5764	2780
	17.8907	12996	17.5894	1424
	17.9037	35595	17.6024	2963
	17.9165	33487	17.6151	2161
	17.9292	7623	17.6278	1793
	17.9422	5863	17.6409	506
	17.955	3998	17.6536	3186
	17.9679	3408	17.6663	1488
	17.9807	5885	17.6793	2503
	17.9934	4882	17.6923	2329
	18.0064	3381	17.7051	1829
	18.0192	7937	17.7178	2642
	18.0356	14685	17.7308	2889
	18.0485	14409	17.7435	2729
	18.0613	3657	17.7563	3800
	18.0743	3211	17.7693	1800
	18.087	4085	17.7823	4631
	18.0998	2568	17.795	1071
	18.1128	3306	17.8078	2658
	18.1255	2559	17.8208	4337
	18.1385	2207	17.8335	3488
	18.1513	6309	17.8463	2032
	18.1642	2222	17.8592	3591
	18.177	2668	17.8723	2485
	18.1897	3523	17.885	2573
	18.2027	3570	17.898	2692
	18.2155	2164	17.9107	2746
	18.2285	3459	17.9235	3437
	18.2412	8127	17.9365	2001
	18.2542	2355	17.9492	2643
	18.267	2696	17.9622	2648
	18.2797	4109	17.9749	2614
	18.2927	6013	17.9877	1684
	18.3054	4848	18.0007	894
	18.3184	19983	18.0134	2410
	18.3312	21731	18.0262	2611
	18.3442	15438	18.0392	1309
	18.3569	11512	18.0522	5107
	18.3697	13083	18.0649	2446
	18.3827	13027	18.0776	2402
	18.3954	32000	18.0907	1190
	18.4084	58721	18.1034	2234
	18.4211	37479	18.1161	2147
	18.4341	18657	18.1291	2358
	18.4469	16875	18.1421	2812
	18.4596	105608	18.1549	3210
	18.4726	327849	18.1676	2778
	18.4854	578239	18.1806	5213
	18.4983	679332	18.1933	3220
	18.5111	358652	18.2061	1093
	18.5241	50091	18.2191	1487
	18.5368	26944	18.2321	1566
	18.5496	23868	18.2448	5642
	18.5626	16852	18.2576	2779
	18.5753	18616	18.2706	3351
	18.5883	23404	18.2833	3821
	18.6011	21242	18.2961	3469
	18.614	18433	18.309	2734
	18.6268	29466	18.3221	3748
	18.6429	43229	18.3475	617
	18.659	46983	18.3605	2212
	18.6757	56152	18.3733	2303
	18.6918	41131	18.386	3439
	18.7082	28081	18.399	2771
	18.7246	36946	18.412	3581
	18.7409	51089	18.4247	2346
	18.7573	133807	18.4375	4347
	18.7739	303157	18.4505	4379
	18.7901	172905	18.4632	13458
	18.8062	127331	18.476	47969
	18.8223	96887	18.489	56579
	18.835	74199	18.502	29752
	18.8481	61505	18.5147	7241
	18.861	60743	18.5275	3429
	18.8738	79221	18.5404	5262
	18.8865	78556	18.5532	4493
	18.8995	120825	18.5659	4475
	18.9123	993155	18.5789	2707
	18.925	3696566	18.5919	3052
	18.938	3090923	18.6047	6582
	18.951	709448	18.6174	2333
	18.9638	93051	18.6304	2893
	18.9765	38585	18.6431	1990
	18.9895	32811	18.6559	2958
	19.0022	22118	18.6689	1897
	19.015	13155	18.6816	2006
	19.028	12933	18.6946	4766
	19.041	10069	18.7074	6690
	19.0537	10453	18.7204	2867
	19.0664	10041	18.7331	647
	19.0795	11224	18.7459	1141
	19.0922	5595	18.7588	854
	19.1049	5716	18.7716	2687
	19.1179	7836	18.7846	2944
	19.1307	11643	18.7973	64
	19.1437	13174	18.8101	786
	19.1564	6745	18.8231	4551
	19.1691	13543	18.8358	2713
	19.1822	188890	18.8488	869
	19.1949	1495226	18.8616	1211
	19.2079	2216786	18.8745	815
	19.2206	2420137	18.8873	668
	19.2336	2475797	18.9	1846
	19.2464	2305576	18.913	1146
	19.2594	1388029	18.9258	809
	19.2721	1035495	18.9388	822
	19.2848	964171	18.9515	669
	19.2979	810265	18.9645	1618
	19.3108	816090	18.9773	1622
	19.3236	909096	18.99	600
	19.3363	820510	19.003	6353
	19.3491	561843	19.0157	6721
	19.3621	589735	19.0287	8599
	19.3748	901212	19.0415	2901
	19.3912	1516189	19.0545	4028
	19.4078	1547422	19.0672	4713
	19.4242	1528921	19.08	3793
	19.4369	1478219	19.0929	3129
	19.45	1403809	19.1057	3224
	19.4627	1300346	19.1187	2369
	19.4754	1378611	19.1314	5192
	19.4884	1392938	19.1444	1891
	19.5014	1315333	19.1572	5987
	19.5142	1317274	19.1699	2637
	19.5269	1282824	19.1829	2534
	19.5399	1313158	19.1957	3310
	19.5526	614859	19.2086	5303
	19.5654	521600	19.2214	5442
	19.5784	420170	19.2344	7614
	19.5914	343739	19.2471	6228
	19.6075	505933	19.2599	4588
	19.6202	478118	19.2729	6421
	19.6333	453160	19.2856	4833
	19.646	411343	19.2986	6639
	19.6624	432775	19.3114	10791
	19.6754	402457	19.3243	32231
	19.6881	483525	19.3371	50538
	19.7011	1527161	19.3498	54491
	19.7139	4188065	19.3628	64958
	19.7266	8008343	19.3756	73090
	19.7396	6786058	19.3886	176054
	19.7523	3819084	19.4013	682551
	19.7653	2959932	19.4143	727266
	19.7781	3196542	19.4271	579413
	19.7911	2871890	19.4398	229166
	19.8038	2602177	19.4528	141332
	19.8165	3037863	19.4655	129182
	19.8296	3733174	19.4785	115600
	19.8423	3005563	19.4913	109388
	19.8553	2484454	19.5043	116905
	19.868	4382958	19.517	113058
	19.881	15606460	19.5297	112261
	19.8938	36452088	19.5428	102633
	19.9065	51487456	19.5555	103440
	19.9195	57344952	19.5685	115254
	19.9322	67846528	19.5812	108008
	19.9453	72379392	19.594	117998
	19.958	14250558	19.607	108986
	19.971	1194877	19.6197	114942
	19.9871	788692	19.6325	119312
	19.9998	587219	19.6455	116872
	20.0129	475988	19.6585	134256
	20.0256	398512	19.6712	127629
	20.0386	366943	19.6839	131953
	20.0513	300862	19.6969	125144
	20.0643	286407	19.7097	124110
	20.0771	268925	19.7224	134864
	20.0898	277055	19.7354	133822
	20.1062	232534	19.7484	137040
	20.1228	194022	19.7612	131061
	20.1356	185255	19.7739	146286
	20.1483	187753	19.7869	163213
	20.1613	150720	19.7996	179981
	20.1741	158847	19.8124	190225
	20.1868	147460	19.8254	290928
	20.2032	157773	19.8384	678223
	20.2162	140350	19.8511	1387175
	20.2289	128912	19.8639	2535599
	20.2419	133638	19.8769	3217189
	20.2547	152216	19.8896	2415373
	20.271	139608	19.9023	596780
	20.2874	131641	19.9153	175601
	20.3041	131345	19.9283	109835
	20.3202	116950	19.9411	75775
	20.3365	131936	19.9538	44831
	20.3529	121710	19.9668	41925
	20.3693	110581	19.9796	29326
	20.3857	103294	19.9923	29515
	20.4023	120414	20.0053	23951
	20.4185	173120	20.0183	17679
	20.4348	165867	20.031	19360
	20.4512	177545	20.0438	17893
	20.4676	90413	20.0568	18783
	20.4803	77720	20.0695	24083
	20.497	78637	20.0823	18696
	20.5097	75527	20.0953	13737
	20.5225	61937	20.1083	18839
	20.5355	61254	20.121	19819
	20.5482	71310	20.1337	20161
	20.5609	63935	20.1468	21228
	20.5739	53412	20.1595	19619
	20.5869	56989	20.1722	20001
	20.5997	56590	20.1852	47161
	20.6124	52204	20.1982	73128
	20.6254	55770	20.211	71540
	20.6382	49342	20.2237	45213
	20.6509	48935	20.2367	29799
	20.6639	61699	20.2494	11537
	20.6769	59013	20.2622	15491
	20.6896	63308	20.2752	17268
	20.7024	53773	20.2882	16692
	20.7154	56667	20.3009	14975
	20.7281	46798	20.3137	10794
	20.7409	48843	20.3267	10318
	20.7539	41986	20.3394	7559
	20.7669	47986	20.3522	9138
	20.7796	40596	20.3651	8373
	20.7923	43206	20.3782	7434
	20.8053	47424	20.3909	8168
	20.8181	55472	20.4036	9521
	20.8308	46796	20.4166	8140
	20.8438	36394	20.4327	16398
	20.8568	44375	20.4491	6351
	20.8696	54822	20.4655	5581
	20.8823	47299	20.4782	8872
	20.8953	47332	20.491	10218
	20.908	57102	20.504	6193
	20.9208	60637	20.5167	9406
	20.9338	51496	20.5295	16153
	20.9468	55739	20.5425	8087
	20.9629	49161	20.5552	8338
	20.9757	54710	20.5682	7467
	20.992	170262	20.581	9831
	21.0084	205109	20.5937	6300
	21.0248	81183	20.6067	6419
	21.0414	74563	20.6194	6393
	21.0575	57698	20.6324	10354
	21.0739	50868	20.6452	6446
	21.0867	53400	20.6582	4311
	21.0997	49110	20.6709	6124
	21.1158	52207	20.6839	7039
	21.1324	58845	20.6967	4600
	21.1486	39103	20.7094	7129
	21.1649	37272	20.7224	9300
	21.1813	46586	20.7351	9235
	21.1941	29263	20.7481	6889
	21.207	35660	20.7609	6979
	21.2201	37219	20.7736	6330
	21.2328	47133	20.7866	5220
	21.2455	85857	20.7994	11987
	21.2619	45837	20.8121	7828
	21.2783	36784	20.8251	7462
	21.291	34075	20.8378	4569
	21.304	26457	20.8508	4561
	21.317	28623	20.8636	5880
	21.3298	23306	20.8763	6092
	21.3425	26376	20.8893	4850
	21.3555	42808	20.902	3771
	21.3682	40801	20.9151	3614
	21.381	41466	20.9278	5072
	21.394	34170	20.9405	4365
	21.407	31668	20.9535	3737
	21.4197	35742	20.9663	8586
	21.4325	21146	20.979	5891
	21.4455	21251	20.992	3309
	21.4582	23674	21.005	4182
	21.4709	20548	21.0177	5406
	21.484	22945	21.0305	3910
	21.4969	25794	21.0435	5267
	21.5097	33757	21.0562	5628
	21.5224	61790	21.069	3395
	21.5354	74954	21.0817	5100
	21.5482	43221	21.0947	4756
	21.5609	33513	21.1077	3602
	21.5775	24780	21.1205	5853
	21.5939	23787	21.1332	6108
	21.6067	22247	21.1462	3344
	21.6197	17059	21.1589	4646
	21.6324	17745	21.1717	3270
	21.6452	20526	21.1847	6085
	21.6581	19659	21.1977	2535
	21.6712	23011	21.2104	9005
	21.6839	23768	21.2232	3435
	21.6966	18136	21.2361	3955
	21.7096	21938	21.2489	8676
	21.7258	21732	21.2746	7868
	21.7421	28548	21.2874	2928
	21.7588	25686	21.3004	4283
	21.7715	26274	21.3131	4516
	21.7879	33187	21.3258	4407
	21.8043	31195	21.3389	2995
	21.8207	33021	21.3516	4133
	21.837	25672	21.3646	5243
	21.8537	32042	21.3773	4857
	21.87	52733	21.3903	3469
	21.8864	126744	21.4031	4747
	21.9028	230549	21.4158	5156
	21.9192	106578	21.4286	4862
	21.9356	122272	21.4415	4229
	21.9522	134819	21.4546	2444
	21.9683	68834	21.4673	5329
	21.9847	59201	21.48	10838
	22.0008	78800	21.493	11816
	22.0136	232577	21.5058	7745
	22.0299	243563	21.5185	7260
	22.043	72999	21.5315	3908
	22.0557	28863	21.5445	5667
	22.0687	19955	21.5572	4912
	22.0814	20855	21.57	6514
	22.0978	27265	21.583	4821
	22.1142	27865	21.5957	3898
	22.1308	32807	21.6085	6283
	22.1436	26859	21.6212	8518
	22.1563	21865	21.6342	6607
	22.1693	16143	21.6472	6128
	22.1821	16173	21.6599	4313
	22.1948	13711	21.6727	2742
	22.2078	15706	21.6857	5265
	22.2208	11392	21.6984	4586
	22.2335	11398	21.7112	5877
	22.2463	12628	21.7242	5070
	22.2593	11583	21.7372	6717
	22.272	12706	21.7499	5092
	22.2847	17061	21.7627	6909
	22.3011	15993	21.7756	10664
	22.3178	18748	21.7884	15497
	22.3305	12187	21.8011	33479
	22.3433	13923	21.8141	27392
	22.3562	17568	21.8271	13161
	22.369	15676	21.8399	11458
	22.3817	15422	21.8526	6999
	22.3947	16333	21.8656	11348
	22.4075	19397	21.8784	5238
	22.4205	17167	21.8911	6325
	22.4332	15946	21.9041	6307
	22.4459	12568	21.9171	6656
	22.459	18568	21.9332	9773
	22.4717	25765	21.9493	7730
	22.4881	77602	21.9657	5893
	22.5044	75110	21.9784	6626
	22.5206	31145	21.9915	1513
	22.537	20617	22.0044	6434
	22.5533	19116	22.0172	3907
	22.5661	14319	22.0299	7601
	22.5791	12967	22.0429	2547
	22.5921	19068	22.0557	5407
	22.6048	14550	22.0684	6012
	22.6176	14120	22.0814	3680
	22.6339	18923	22.0944	7753
	22.6503	18021	22.1072	6015
	22.663	11935	22.1329	5003
	22.6761	14892	22.1456	3614
	22.6891	12933	22.1584	4581
	22.7018	17600	22.1714	5629
	22.7145	13305	22.1844	4026
	22.7275	11200	22.1971	3411
	22.7403	13885	22.2098	3585
	22.753	12914	22.2229	5993
	22.766	12266	22.2356	6755
	22.779	13962	22.2483	2400
	22.7918	15956	22.2613	4148
	22.8045	21307	22.2743	5199
	22.8175	20202	22.2871	3009
	22.8302	21085	22.2998	2418
	22.843	33354	22.3128	3419
	22.856	69102	22.3255	8068
	22.869	88200	22.3383	5829
	22.8851	53595	22.3513	4471
	22.9015	34695	22.3643	6001
	22.9179	33811	22.377	6102
	22.9342	25305	22.3898	3341
	22.9472	19122	22.4028	3354
	22.96	19734	22.4155	7861
	22.973	28657	22.4282	3517
	22.9857	19891	22.4413	3197
	22.9984	67654	22.4542	3529
	23.0114	465193	22.467	4583
	23.0242	1198331	22.4797	6110
	23.0372	829588	22.4927	3822
	23.0499	207055	22.5055	4850
	23.0663	33734	22.5182	8557
	23.079	18594	22.5312	3398
	23.0921	17868	22.5442	5215
	23.1048	22655	22.557	2683
	23.1175	20798	22.5697	3115
	23.1305	29447	22.5827	5439
	23.1435	44013	22.5954	2754
	23.1596	36938	22.6082	5550
	23.176	30300	22.6212	4388
	23.1924	25026	22.6342	5405
	23.2085	21375	22.6469	3464
	23.2252	19631	22.6596	4130
	23.2413	19320	22.6727	6737
	23.2577	17871	22.6854	5562
	23.274	16588	22.6981	4959
	23.2902	34563	22.7111	4337
	23.3066	69231	22.7241	4172
	23.3232	70609	22.7369	4428
	23.3393	25697	22.7496	2213
	23.3557	17925	22.7626	4382
	23.3721	13173	22.7754	5503
	23.3848	9191	22.7881	5058
	23.3978	14611	22.8011	4635
	23.4108	12282	22.8141	3721
	23.4235	5864	22.8268	2804
	23.4363	13324	22.8396	3867
	23.4493	7444	22.8526	4229
	23.462	8979	22.8653	3522
	23.4748	9079	22.8781	4449
	23.4878	8359	22.8911	2984
	23.5008	11139	22.9041	3945
	23.5135	8813	22.9168	8362
	23.5263	10610	22.9295	3331
	23.5393	9136	22.9425	5368
	23.552	11470	22.9553	3094
	23.5647	10983	22.968	4862
	23.5777	10676	22.981	3336
	23.5905	8928	23.0068	6937
	23.6035	8710	23.0195	7038
	23.6162	10488	23.0322	5377
	23.629	11472	23.0452	5042
	23.642	6576	23.058	3352
	23.6547	10155	23.071	6815
	23.6674	11484	23.0837	4564
	23.6804	9677	23.0967	9996
	23.6934	12850	23.1095	4259
	23.7062	8490	23.1222	5424
	23.7189	14444	23.1352	3143
	23.7319	11960	23.1479	4407
	23.7447	11501	23.1609	3234
	23.7574	11647	23.1737	4081
	23.7704	11698	23.1867	3412
	23.7834	16996	23.1994	5394
	23.7961	10525	23.2122	3875
	23.8089	10080	23.2252	3608
	23.8219	7594	23.2379	2947
	23.8346	9756	23.2509	4030
	23.8474	14638	23.2636	5097
	23.864	39288	23.2767	5232
	23.8801	33034	23.2894	7540
	23.8962	14788	23.3058	6598
	23.909	10580	23.3222	7627
	23.9254	8778	23.3385	4380
	23.9417	9048	23.3513	4010
	23.9547	12678	23.364	5256
	23.9675	14113	23.377	5454
	23.9805	12383	23.3897	5533
	23.9932	11229	23.4025	5349
	24.006	11490	23.4155	3013
	24.019	13642	23.4285	6410
	24.0317	13674	23.4412	3759
	24.0447	10002	23.454	5681
	24.0574	10739	23.467	6731
	24.0705	14928	23.4797	28890
	24.0832	10221	23.4925	63463
	24.0959	11141	23.5088	14835
	24.1089	10667	23.5218	8101
	24.1217	12312	23.5346	6050
	24.1347	10265	23.5476	8258
	24.1474	14966	23.5603	4190
	24.1604	19155	23.573	3125
	24.1731	12618	23.5861	6043
	24.1859	8122	23.5988	7196
	24.1989	10429	23.6118	4780
	24.2116	11877	23.6245	9908
	24.2246	10943	23.6375	3337
	24.2374	9873	23.6503	9920
	24.2504	7675	23.663	6656
	24.2631	9006	23.676	4547
	24.2758	6374	23.6887	4036
	24.2889	8241	23.7018	4435
	24.3016	13636	23.7145	4729
	24.3146	5543	23.7275	4027
	24.3273	10018	23.7402	5269
	24.3403	8993	23.753	4839
	24.3531	7530	23.766	4641
	24.3658	8789	23.7787	3665
	24.3822	6716	23.7917	7119
	24.3949	12817	23.8044	10367
	24.4116	9303	23.8175	4788
	24.4277	14739	23.8302	6522
	24.4441	15519	23.8429	9278
	24.4605	11091	23.8559	4238
	24.4766	17603	23.8723	9510
	24.493	10931	23.8853	12845
	24.5096	11680	23.8981	3685
	24.5257	15189	23.911	3690
	24.5421	10786	23.9238	7838
	24.5585	31083	23.9365	5844
	24.5749	54236	23.9495	6776
	24.5912	27704	23.9623	3252
	24.6079	17548	23.9753	3618
	24.624	10464	23.988	4882
	24.6404	13688	24.001	3278
	24.6567	15798	24.0138	12853
	24.6695	10309	24.0265	5859
	24.6825	10646	24.0395	6346
	24.6955	11250	24.0556	5486
	24.7119	10516	24.072	6840
	24.7246	10752	24.0847	7572
	24.741	7883	24.0975	8214
	24.7574	13881	24.1105	4692
	24.7701	10391	24.1232	6153
	24.7831	6678	24.136	6995
	24.7961	7932	24.1489	4842
	24.8088	7623	24.1656	5695
	24.8216	12516	24.1783	4005
	24.8346	8937	24.2041	6081
	24.8473	7343	24.2168	8578
	24.8601	10248	24.2295	4973
	24.8731	11664	24.2426	9107
	24.8861	9426	24.2592	3583
	24.8988	6121	24.2719	7215
	24.9115	8015	24.2847	5789
	24.9245	11718	24.3011	7202
	24.9373	7858	24.3138	16236
	24.95	10180	24.3268	6349
	24.963	11496	24.3395	3479
	24.976	12331	24.3525	9012
	24.9888	9693	24.3653	7725
	25.0015	13360	24.3817	8369
	25.0145	9669	24.3944	10638
	25.0272	9313	24.4074	6027
	25.04	10690	24.4201	5585
	25.053	8100	24.4329	2587
	25.066	12776	24.4495	5430
	25.0787	10646	24.4623	7694
	25.0915	7547	24.475	4955
	25.1045	8562	24.4914	4607
	25.1172	14778	24.5078	5122
	25.1336	19390	24.5241	4557
	25.1502	14760	24.5408	8731
	25.1664	9077	24.5569	7384
	25.1825	7743	24.5733	6161
	25.1989	10943	24.5896	11558
	25.2152	6998	24.606	7219
	25.228	9782	24.6224	9320
	25.241	7312	24.6391	6568
	25.2573	9950	24.6518	5580
	25.2701	8141	24.6682	3896
	25.2831	9749	24.6843	6987
	25.2958	4499	24.7007	6067
	25.3086	10053	24.7134	6137
	25.3216	9935	24.73	8186
	25.3346	10472	24.7428	9123
	25.3473	9166	24.7592	9394
	25.3634	13142	24.7719	8069
	25.3798	11257	24.7849	5464
	25.3925	16583	24.801	6652
	25.4056	23048	24.814	6340
	25.4222	13201	24.8268	9945
	25.4349	10244	24.8398	6821
	25.4477	10672	24.8525	4722
	25.4607	7033	24.8689	6793
	25.4734	9112	24.8853	5405
	25.4898	10703	24.8983	6735
	25.5064	13522	24.9147	8133
	25.5225	15917	24.9308	8105
	25.5353	3888	24.9472	7497
	25.5483	8798	24.9635	6137
	25.561	9377	24.9799	7875
	25.5738	12208	24.9965	6989
	25.5868	10427	25.0127	9238
	25.5998	3097	25.0254	7683
	25.6159	21523	25.0418	7888
	25.6323	12343	25.0582	8764
	25.6486	16419	25.0709	10845
	25.665	13393	25.0876	3841
	25.6811	9209	25.1039	7064
	25.6978	28015	25.1203	7342
	25.7139	10267	25.1367	13042
	25.7303	20618	25.1528	9181
	25.7467	33719	25.1692	5391
	25.763	22380	25.1858	8150
	25.7794	16279	25.202	7134
	25.7961	14214	25.2183	10252
	25.8122	17322	25.2311	22006
	25.8283	14914	25.2475	10072
	25.8447	10287	25.2638	9817
	25.8611	12783	25.2805	10900
	25.8738	9606	25.2966	7578
	25.8905	12220	25.313	7435
	25.9032	17517	25.3257	7557
	25.9159	7766	25.3421	6804
	25.9289	12018	25.3585	8818
	25.9417	6090	25.3751	9255
	25.9547	11028	25.3912	6878
	25.9674	10089	25.4076	9945
	25.9804	14191	25.424	7628
	25.9931	8393	25.4404	8219
	26.0062	10905	25.4565	7671
	26.0189	8960	25.4731	8693
	26.0316	19450	25.4892	11082
	26.0446	6717	25.5056	8223
	26.0574	7819	25.522	8873
	26.0704	11245	25.5384	8410
	26.0831	10765	25.5548	9960
	26.0961	14194	25.5714	7652
	26.1089	8942	25.5875	6513
	26.1216	13749	25.6039	6912
	26.1346	13814	25.6203	11450
	26.1473	9533	25.6367	9843
	26.1603	11961	25.6531	7692
	26.1731	10527	25.6697	10003
	26.1858	11433	25.6858	11964
	26.2022	12771	25.7022	10373
	26.2149	14566	25.7186	12842
	26.2279	11651	25.735	9017
	26.2443	12635	25.7513	14915
	26.2604	12468	25.768	11672
	26.2768	16411	25.7841	10563
	26.2932	11869	25.8005	8637
	26.3096	14857	25.8332	7673
	26.3259	17471	25.8494	5922
	26.3426	19789	25.866	5690
	26.359	11202	25.8821	11839
	26.3754	12856	25.8985	8510
	26.3917	9503	25.9146	8787
	26.4045	14590	25.931	17437
	26.4175	13110	25.9474	9134
	26.4305	6703	25.964	12814
	26.4432	13708	25.9801	7988
	26.4596	6977	25.9965	31767
	26.4723	17139	26.0129	11764
	26.4853	15028	26.0293	11427
	26.5014	11202	26.0457	12906
	26.5145	11072	26.0623	11090
	26.5272	5713	26.0784	13882
	26.5436	24443	26.0945	10642
	26.5563	30948	26.1109	10786
	26.5727	19482	26.1273	12420
	26.5854	10642	26.1437	13416
	26.5984	11851	26.1603	9135
	26.6148	9579	26.1764	4364
	26.6276	12387	26.1928	12905
	26.6439	15064	26.2092	11717
	26.6603	11282	26.2256	11636
	26.6767	9714	26.2417	11436
	26.6897	12012	26.2583	15905
	26.7024	13470	26.2745	12496
	26.7188	15795	26.2908	37034
	26.7352	12063	26.3072	17669
	26.7516	16978	26.3236	19817
	26.7677	16571	26.34	11821
	26.7843	18329	26.3566	12479
	26.8005	12748	26.3727	15497
	26.8168	10916	26.3889	11950
	26.8332	10588	26.4052	14657
	26.8496	25034	26.4216	7934
	26.866	25716	26.438	9566
	26.8826	17356	26.4547	18181
	26.8987	20975	26.4708	12709
	26.9149	15390	26.4869	11683
	26.9312	11976	26.5033	20958
	26.9474	16651	26.5194	10773
	26.9637	12108	26.5355	13810
	26.9801	14367	26.5522	13698
	26.9962	21982	26.5683	12150
	27.0124	16455	26.5844	13050
	27.0251	16863	26.6008	12343
	27.0415	17805	26.6169	14898
	27.0579	24096	26.6333	16614
	27.0709	13503	26.6497	14764
	27.087	11415	26.6658	15451
	27.1034	14803	26.6819	15266
	27.1197	11739	26.6983	10793
	27.1325	11822	26.7146	14625
	27.1455	10584	26.731	15687
	27.1619	15313	26.7477	16229
	27.1782	14890	26.7638	13001
	27.1946	39107	26.7802	3789
	27.211	18487	26.7965	15008
	27.2237	14862	26.8129	8086
	27.2368	13732	26.829	14701
	27.2534	19963	26.8457	17827
	27.2698	17056	26.8618	20614
	27.2861	12593	26.8782	15552
	27.3025	13121	26.8946	16992
	27.3153	17245	26.9109	13062
	27.3316	15400	26.9271	15626
	27.3483	17261	26.9437	16686
	27.3644	11329	26.9598	14032
	27.3808	14738	26.9762	12190
	27.3972	13410	26.9926	10697
	27.4136	15853	27.009	16332
	27.4299	18965	27.0253	20102
	27.4463	11576	27.042	14488
	27.4624	17475	27.0581	13148
	27.4788	14198	27.0906	15189
	27.4952	15708	27.107	10853
	27.5116	18487	27.1234	15708
	27.528	18473	27.14	13788
	27.5446	13748	27.1561	17657
	27.5604	15894	27.1725	17060
	27.5768	14509	27.1889	19692
	27.5932	15576	27.2053	14102
	27.6096	24123	27.2214	13533
	27.6223	18602	27.238	19100
	27.639	22481	27.2541	13280
	27.6551	19586	27.2705	20347
	27.6715	20832	27.2869	18579
	27.6879	11055	27.3033	14617
	27.704	11981	27.3194	15178
	27.7203	25376	27.3361	9740
	27.737	15028	27.3522	17117
	27.7534	13662	27.3685	16880
	27.7695	14085	27.3849	16277
	27.7859	16986	27.4013	19906
	27.802	10740	27.4177	20143
	27.8184	18692	27.4343	20823
	27.835	26381	27.4505	17050
	27.8511	10656	27.4668	18247
	27.8675	27806	27.4832	15286
	27.8839	21173	27.4996	19548
	27.9003	22609	27.516	15942
	27.9167	21001	27.5324	16409
	27.9333	17991	27.5485	18672
	27.9494	19891	27.5646	21663
	27.9658	21234	27.581	15781
	27.9822	13766	27.5973	22335
	27.9986	22809	27.6137	21120
	28.0147	11330	27.6304	19017
	28.0313	16747	27.6465	20368
	28.0474	19217	27.6629	18225
	28.0638	43905	27.6792	20489
	28.0802	12312	27.6956	15292
	28.0966	20277	27.712	18356
	28.113	52774	27.7286	20732
	28.1296	12187	27.7448	27769
	28.1457	19490	27.7612	9471
	28.1621	15690	27.7773	23135
	28.1785	19313	27.7936	19414
	28.1948	50766	27.8098	27464
	28.211	24076	27.8264	24116
	28.2276	18938	27.8425	10380
	28.2437	18559	27.8589	17246
	28.2601	16669	27.8753	13267
	28.2765	16345	27.8917	20346
	28.2929	19775	27.9078	25716
	28.309	14420	27.9244	22422
	28.3256	15507	27.9406	16165
	28.3418	22485	27.9569	20604
	28.3581	18377	27.9733	23166
	28.3745	6782	27.9897	26046
	28.3909	11073	28.0061	14425
	28.4073	13630	28.0227	35895
	28.4239	15633	28.0388	17537
	28.44	17151	28.055	16149
	28.4564	15005	28.0713	26017
	28.4728	23074	28.0875	19675
	28.4892	27555	28.1038	20791
	28.5019	10945	28.1205	20713
	28.5186	15577	28.1368	21600
	28.5349	17277	28.1532	20080
	28.5477	16537	28.1696	20466
	28.5641	14013	28.186	19810
	28.5804	14794	28.2021	20200
	28.5968	25207	28.2188	17736
	28.6135	17293	28.2349	19638
	28.6262	10409	28.2512	21492
	28.6426	18881	28.2676	26373
	28.6587	11644	28.284	20733
	28.6751	7578	28.3004	21914
	28.6914	16043	28.317	18385
	28.7081	15636	28.3331	19369
	28.7242	14855	28.3495	26154
	28.7406	16699	28.3659	28236
	28.7533	15113	28.3823	23528
	28.77	18811	28.3987	18316
	28.7863	18343	28.4151	20379
	28.8027	19253	28.4312	21440
	28.8191	20876	28.4473	19182
	28.8355	20457	28.4637	25482
	28.8519	20772	28.4798	22914
	28.8682	23633	28.4962	17720
	28.8846	16563	28.5128	21058
	28.9013	12610	28.5289	23705
	28.9174	16635	28.5453	26831
	28.9338	21421	28.5614	21200
	28.9465	15678	28.5778	19449
	28.9629	20306	28.5942	14910
	28.9793	21954	28.6108	12921
	28.9959	15965	28.627	21356
	29.012	7654	28.6433	23410
	29.0284	8815	28.6594	16826
	29.0445	14892	28.6758	18916
	29.0609	20885	28.6919	19950
	29.077	21017	28.7086	24896
	29.0937	16165	28.7247	20953
	29.1098	47904	28.7411	29149
	29.1262	16981	28.7575	20525
	29.1425	35346	28.7736	24914
	29.1589	15572	28.79	20124
	29.1753	16225	28.8066	19126
	29.1919	18738	28.8227	23044
	29.2081	20090	28.8391	23821
	29.2245	16184	28.8555	17800
	29.2408	12746	28.8719	21163
	29.2572	16393	28.8882	25736
	29.2736	19577	28.9049	5853
	29.29	21948	28.921	21224
	29.3061	14757	28.9371	25134
	29.3222	20461	28.9535	23789
	29.3386	16514	28.9696	24158
	29.3547	15869	28.986	22858
	29.3708	21334	29.0024	24728
	29.3875	23235	29.0185	23267
	29.4036	17002	29.0349	22898
	29.42	23282	29.0513	28040
	29.4364	19599	29.0677	23009
	29.4527	6099	29.084	24067
	29.4691	20744	29.1007	21834
	29.4857	19642	29.1171	8086
	29.5019	14488	29.1334	22189
	29.5182	11343	29.1498	18843
	29.5346	17895	29.1662	18519
	29.551	14974	29.1823	21194
	29.5674	16507	29.199	27154
	29.5838	17942	29.2151	17284
	29.5999	19882	29.2315	15413
	29.6163	10234	29.2478	18419
	29.6327	16331	29.2642	21776
	29.6454	17684	29.2803	19449
	29.6584	14645	29.297	21014
	29.675	15179	29.3131	22864
	29.6912	14136	29.3295	18337
	29.7075	18898	29.3459	24676
	29.7239	21010	29.362	20880
	29.74	20606	29.3784	20135
	29.7564	16915	29.395	3024
	29.7731	17832	29.4111	19424
	29.7894	17579	29.4275	27261
	29.8058	16567	29.4439	32094
	29.8222	20103	29.46	29136
	29.8386	18755	29.4764	19880
	29.8513	13874	29.4928	27834
	29.868	18132	29.5089	23272
	29.8841	23583	29.5253	22550
	29.9005	12881	29.5417	27848
	29.9168	17432	29.558	23840
	29.9332	12204	29.5744	19375
	29.9493	19053	29.591	23708
	29.966	22352	29.6072	26963
	29.9821	30939	29.6236	14641
	29.9982	20316	29.6397	20023
	30.0146	18734	29.6561	17750
	30.031	16985	29.6724	9263
	30.0474	21169	29.6891	20059
	30.064	19490	29.7052	22111
	30.0801	7344	29.7216	21452
	30.0965	18531	29.7377	19078
	30.1092	7307	29.7541	2619
	30.1256	20657	29.7702	16485
	30.142	17169	29.7868	22950
	30.1586	12040	29.8029	24811
	30.1748	18679	29.8193	21447
	30.1909	20318	29.8357	16636
	30.2036	16590	29.8521	24074
	30.22	14467	29.8685	19208
	30.2364	20702	29.8851	19258
	30.253	19211	29.9012	17007
	30.2694	15720	29.9173	23627
	30.2858	24614	29.9337	22742
	30.2985	20020	29.9499	20844
	30.3149	20963	29.9662	22586
	30.331	16698	29.9826	19012
	30.3477	66744	29.9987	22958
	30.3604	19000	30.0148	26329
	30.3765	15310	30.0312	23725
	30.3893	22255	30.0474	14713
	30.4057	19366	30.0635	23535
	30.422	16211	30.0801	16873
	30.4387	18776	30.0962	22727
	30.4548	23374	30.1126	23353
	30.4712	17082	30.129	20599
	30.4875	32174	30.1454	17287
	30.5039	24844	30.1615	27954
	30.5203	18622	30.1781	20304
	30.5367	16812	30.1943	16833
	30.5528	37250	30.2104	7706
	30.5689	20266	30.2267	19606
	30.5853	23872	30.2429	27543
	30.6017	20525	30.2593	25587
	30.6181	21507	30.2759	12431
	30.6347	14564	30.2923	22741
	30.6508	17987	30.3084	18589
[truncated: 134 more rows]
