# Supplementary material for: In vitro construction of the COQ metabolon unveils the molecular determinants of coenzyme Q biosynthesis
Source: Nat Catal. Author manuscript; Available in PMC 2024 Feb 29. (PMC7615680; doi:10.1038/s41929-023-01087-z)
Supplement: Source Data [file EMS193170-supplement-Source_Data.zip › Source Data/41929_2023_1087_MOESM8_ESM.xlsx]

## Sheet: a
		GC		MS		GC		MS
	Analyte:	CoQ1				CoQ1H2
	Sample:	reaction
		Time (min)	Intensity	m/z	Intensity	Time (min)	Intensity	m/z	Intensity
		3.00172	1308	50	6476	3.00172	1154	52	169309
		3.01472	1324	51	65681	3.01472	1958	53	924193
		3.02747	159	52	23751	3.04047	838	54	221545
		3.04047	961	53	51383	3.09168	988	55	650174
		3.0532	1355	54	12317	3.13042	170	56	37498
		3.06595	697	55	75562	3.15617	153	57	93552
		3.07895	1104	56	8434	3.18165	104	58	20057
		3.09168	974	57	58633	3.19465	1041	59	49354
		3.10468	788	58	7488	3.23313	673	64	198223
		3.11742	300	59	10297	3.24613	291	65	372591
		3.13042	712	61	1485	3.25887	889	66	369024
		3.14317	862	62	1185	3.2716	1158	67	854650
		3.15617	430	63	37168	3.2976	198	68	151592
		3.1689	204	64	42138	3.31035	552	69	990376
		3.18165	529	65	140384	3.33608	520	70	32085
		3.19465	160	66	53218	3.37457	145	71	91429
		3.20765	2015	67	87723	3.4003	614	77	222238
		3.22038	1045	71	82645	3.41305	84	78	233336
		3.23313	398	72	22667	3.42605	307	79	721223
		3.24613	924	75	89431	3.46453	304	80	333796
		3.25887	961	77	254410	3.47753	81	81	630529
		3.2716	318	78	66394	3.49027	292	82	571681
		3.2846	218	79	141588	3.503	523	83	599222
		3.2976	546	80	36479	3.516	470	84	63757
		3.31035	342	81	19441	3.52875	179	85	140138
		3.32308	548	82	11506	3.54175	699	91	782888
		3.33608	847	83	17898	3.60597	525	92	141283
		3.34883	912	84	8859	3.6187	302	93	594581
		3.37457	1536	85	37918	3.6317	79	94	333652
		3.38757	738	86	14331	3.6447	173	95	441086
		3.4003	689	87	22312	3.67018	81	96	333702
		3.41305	564	88	4492	3.68318	383	97	428795
		3.43878	629	89	15741	3.70867	1084	98	42833
		3.45178	254	91	439887	3.72167	266	99	114277
		3.46453	1005	92	52881	3.73467	228	100	5703
		3.47753	552	93	101994	3.74742	253	101	21823
		3.49027	806	94	53659	3.78588	636	102	40401
		3.503	955	95	44502	3.81163	234	103	327872
		3.516	796	96	21182	3.82463	469	104	44979
		3.52875	214	97	7848	3.86312	293	105	146104
		3.54175	811	98	4944	3.88858	195	106	61899
		3.55475	289	99	35043	3.91458	114	107	122056
		3.56748	383	100	7935	3.95307	145	108	349228
		3.58023	852	101	35476	3.99155	217	109	626242
		3.60597	336	102	51886	4.08152	146	110	522659
		3.6187	224	103	190035	4.10725	589	111	749594
		3.6317	163	104	64016	4.12025	158	112	107138
		3.6447	384	105	103015	4.13298	145	113	88245
		3.65745	677	106	8921	4.15873	106	116	39058
		3.67018	569	107	99111	4.18447	290	118	195278
		3.68318	1227	108	40839	4.21022	222	120	213305
		3.69593	205	109	222565	4.22295	628	121	1028606
		3.70867	1509	110	395512	4.2487	539	122	397503
		3.72167	1145	111	34021	4.26143	302	123	552103
		3.73467	429	112	4878	4.28717	284	124	331917
		3.74742	354	113	25344	4.30017	182	125	1704153
		3.77315	69	114	7687	4.31292	758	126	357801
		3.81163	109	115	142527	4.32565	462	131	105778
		3.85012	260	116	42681	4.33865	326	134	339796
		3.86312	170	117	109805	4.3514	511	135	2812307
		3.87585	302	118	130968	4.3644	271	136	1255381
		3.90158	330	119	173872	4.40287	985	137	1321550
		3.92733	514	120	40666	4.41562	148	138	473370
		3.95307	157	121	28043	4.44135	223	139	898127
		3.96582	218	123	3570	4.45435	254	140	313052
		3.97882	234	124	3430	4.4671	118	143	362191
		3.99155	463	125	97634	4.53132	282	149	2819866
		4.00455	185	126	12655	4.54432	659	150	5437223
		4.01728	333	127	32910	4.55705	214	153	9883486
		4.05577	106	128	34263	4.5958	195	154	3404192
		4.06877	361	129	100467	4.60853	258	155	443373
		4.09452	163	130	63545	4.62127	171	156	95243
		4.10725	370	131	118111	4.64727	276	157	179230
		4.14573	388	132	28511	4.71123	150	158	90314
		4.15873	506	133	13911	4.72423	848	159	765037
		4.17147	237	134	4960	4.76272	812	160	435173
		4.18447	200	135	16554	4.78845	154	162	117681
		4.19722	202	136	7567	4.85268	325	163	2230942
		4.21022	710	140	15406	4.86568	107	164	557602
		4.2357	310	141	49568	4.87842	457	165	614548
		4.2487	1041	142	14037	4.90415	149	166	345819
		4.26143	499	143	84464	4.96838	421	167	2237977
		4.27443	799	144	43670	4.99438	583	168	3433852
		4.28717	308	145	525902	5.03285	348	169	2478640
		4.30017	671	146	179051	5.0456	265	170	271893
		4.31292	595	147	83271	5.07133	356	171	83438
		4.32565	536	148	36490	5.08433	350	172	68381
		4.33865	391	149	47885	5.09708	909	173	142345
		4.3514	686	150	23133	5.10982	618	174	322137
		4.3644	412	155	10616	5.13555	462	175	472166
		4.39013	433	156	18635	5.1483	477	176	489076
		4.40287	1237	157	46276	5.1613	198	177	977373
		4.41562	123	158	67601	5.1743	167	178	3146572
		4.42862	181	159	51430	5.18703	111	179	1176247
		4.44135	632	160	88188	5.19978	553	180	1456469
		4.45435	844	161	175744	5.22552	380	181	8486655
		4.4671	402	162	16363	5.25127	569	182	2421359
		4.4801	129	163	29521	5.26427	60	183	617065
		4.49283	779	169	33100	5.277	480	184	422642
		4.50557	210	170	27653	5.28973	431	187	1175860
		4.51857	245	171	92546	5.34122	417	188	52529
		4.53132	597	172	27769	5.35422	321	190	819700
		4.54432	277	173	112097	5.36697	205	192	141902
		4.57005	489	174	1909597	5.3797	381	193	1674844
		4.5828	678	175	412331	5.40543	120	194	1642858
		4.5958	414	176	125254	5.43118	211	196	46895247
		4.62127	147	177	386428	5.44418	921	197	41315010
		4.63427	190	178	56036	5.45692	103	198	4064182
		4.64727	129	183	6171	5.46967	299	199	516388
		4.66002	474	184	30877	5.50813	144	200	76722
		4.67275	82	185	35837	5.52113	297	201	60737
		4.68575	335	186	32780	5.5981	286	202	147991
		4.6985	911	187	113825	5.6241	184	204	204463
		4.71123	83	188	81733	5.63683	267	205	2197158
		4.72423	1260	189	25565	5.64958	183	208	448867
		4.73723	1010	190	132310	5.66258	191	209	349889
		4.74998	676	191	417327	5.67532	729	214	1482
		4.77572	549	192	172854	5.68832	158	220	62658
		4.78845	328	193	11932	5.70107	215	221	620231
		4.8142	994	199	11816	5.7268	218	222	234160
		4.8272	436	201	356837	5.7398	294	235	1030662
		4.83993	558	202	1856050	5.75255	337	236	225479
		4.85268	219	203	887066	5.77828	114	237	534094
		4.86568	617	204	234058	5.80402	347	238	76240
		4.87842	760	205	150501	5.8425	65	239	18342
		4.89142	433	214	3196	5.85525	128	240	1196
		4.90415	1026	216	8883	5.88098	106	243	1850
		4.91715	147	217	131065	5.90672	691	245	11698
		4.9299	379	218	77923	5.93247	214	248	28957
		4.94263	720	219	250001	5.9452	316	249	152715
		4.95563	705	220	973629	5.9582	352	250	246697
		4.96838	239	221	131887	5.97095	251	251	210258
		4.98138	383	226	474	5.98395	865	252	43353521
		4.99438	561	229	2179	5.99668	75	253	6324288
		5.00712	682	230	2793	6.04817	551	254	670885
		5.01985	1065	232	37095	6.0609	161	255	58587
		5.03285	283	233	230708	6.0739	249	258	726
		5.0456	418	235	13870370	6.08665	230	262	5316
		5.05833	196	236	1794090	6.11238	154	265	183932
		5.07133	327	237	175575	6.12512	256	266	44399
		5.09708	400	238	8003	6.13812	671	267	11846
		5.10982	202	244	299	6.15087	262	268	1021
		5.12282	576	247	2449	6.16387	395	269	851
		5.13555	276	248	4929	6.1766	146	271	2486
		5.1483	388	250	3505024	6.1896	139	277	16187
		5.1613	505	251	461809	6.20235	219	281	39124
		5.1743	884	255	666	6.21535	63	282	7032
		5.18703	841	281	10103	6.22808	393	291	7928
		5.19978	155	299	1247	6.26683	105	292	8523
		5.21278	1093	303	190	6.27957	510	293	17630
		5.22552	130	304	126	6.31805	745	294	26134
		5.23827	466	309	100	6.34378	183	295	68579
		5.25127	819	327	1104	6.35678	172	296	16497
		5.26427	557	329	1128	6.38253	382	297	11277
		5.277	891	331	176	6.39527	254	303	632
		5.30273	218	342	3620	6.421	134	307	23841
		5.31548	347	343	574	6.434	364	308	5362
		5.32822	248	346	10	6.45948	129	309	656103
		5.34122	137	355	499	6.47248	476	310	154914
		5.35422	417	360	1517	6.48523	428	311	60168
		5.36697	141	361	372	6.49797	205	312	5442
		5.3797	436	363	205	6.51097	273	313	548
		5.3927	123	367	173	6.5367	230	318	61
		5.40543	511	372	53	6.54945	193	319	401
		5.43118	79	376	613	6.57518	249	320	1097
		5.44418	505	377	95	6.58793	157	322	3155
		5.45692	217	382	180	6.61393	282	323	40158
		5.46967	225	384	185	6.62667	143	324	957628
		5.48267	431	387	384	6.67788	146	325	229056
		5.4954	430	388	2	6.72937	148	326	93021
		5.50813	204	395	35	6.78085	247	327	8274
		5.52113	518	398	179	6.79385	287	328	1028
		5.54688	590	404	86	6.81933	283	329	524
		5.55962	317	405	100	6.87082	127	334	749
		5.58537	216	406	408	6.89655	221	336	218
		5.5981	393	408	29	6.92228	145	339	202
		5.6111	151	417	380	6.94803	163	346	13
		5.6241	592	419	120	6.98652	737	348	82
		5.64958	701	431	576	6.99952	759	350	2362
		5.66258	211	432	500	7.02498	218	363	225
		5.67532	543	433	77	7.03798	172	364	153
		5.68832	733	451	119	7.06373	406	393	72
		5.70107	836	458	114	7.07647	178	397	25
		5.71407	212	462	413	7.08947	375	401	259
		5.7268	89	475	330	7.15368	600	409	57
		5.7398	672	490	325	7.19217	1022	410	239
		5.75255	566	491	102	7.23065	160	415	699
		5.77828	1224	493	52	7.24365	802	420	302
		5.79102	158	505	80	7.28213	649	422	151
		5.80402	1143	510	156	7.29487	253	432	388
		5.81677	468	536	93	7.32062	120	433	312
		5.82977	554	549	245	7.34635	3547	458	82
		5.8425	431	556	397	7.3721	490	459	155
		5.85525	116	563	27	7.38483	407	466	206
		5.86825	508	564	225	7.39783	293	471	114
		5.88098	93	578	397	7.41057	558	476	116
		5.89398	373	579	435	7.42357	684	485	35
		5.90672	217	580	204	7.44932	619	486	94
		5.91972	178	602	125	7.46205	1018	489	340
		5.93247	457	613	181	7.4748	655	492	119
		5.9452	862	623	349	7.4878	648	503	89
		5.9582	404	624	93	7.50053	601	505	11
		5.97095	274	639	188	7.51353	532	515	302
		5.98395	291			7.53927	561	524	66
		5.99668	272			7.56502	494	535	79
		6.00968	363			7.6165	239	539	143
		6.02242	255			7.65497	716	545	43
		6.03517	264			7.66772	527	555	179
		6.04817	518			7.70645	1120	564	40
		6.0609	239			7.7192	87	565	104
		6.09965	585			7.75767	503	567	168
		6.11238	557			7.82215	644	576	163
		6.12512	586			7.8349	415	580	164
		6.13812	646			7.84763	1218	581	237
		6.15087	195			7.86063	144	582	105
		6.16387	192			7.92485	699	587	135
		6.1766	694			7.9376	185	593	367
		6.1896	221			7.9636	201	611	44
		6.20235	65			8.04055	104	633	168
		6.21535	208			8.05355	1020
		6.22808	176			8.09203	179
		6.24082	358			8.10478	523
		6.25383	433			8.11778	395
		6.26683	259			8.14352	436
		6.27957	195			8.15625	583
		6.2923	535			8.16925	250
		6.3053	345			8.182	336
		6.33078	116			8.22048	190
		6.34378	526			8.23348	177
		6.35678	432			8.24622	481
		6.36953	240			8.25922	153
		6.38253	976			8.27195	780
		6.39527	404			8.2847	362
		6.408	619			8.31043	397
		6.421	131			8.32343	647
		6.434	884			8.36192	866
		6.44675	155			8.38767	603
		6.45948	544			8.42613	184
		6.47248	203			8.43913	537
		6.48523	118			8.45188	312
		6.49797	771			8.46488	327
		6.51097	260			8.47762	425
		6.52397	295			8.49037	490
		6.5367	449			8.50337	135
		6.54945	476			8.5291	135
		6.56245	277			8.56758	216
		6.57518	185			8.58032	325
		6.58793	181			8.61907	195
		6.60093	668			8.6318	341
		6.61393	462			8.65753	1372
		6.6394	752			8.68328	559
		6.6524	162			8.69628	754
		6.66515	393			8.70902	612
		6.67788	551			8.72177	299
		6.69088	792			8.73477	1038
		6.70388	114			8.7475	189
		6.71663	323			8.76023	122
		6.74237	661			8.77323	184
		6.7551	735			8.79898	295
		6.76785	718			8.83747	498
		6.78085	597			8.85047	286
		6.79385	1432			8.86347	308
		6.80658	250			8.8762	572
		6.81933	384			8.90195	328
		6.83233	129			8.91468	134
		6.84507	539			8.92742	179
		6.85807	171			8.94042	560
		6.87082	457			8.95342	1634
		6.89655	932			8.96617	90
		6.90955	314			8.9919	1278
		6.92228	1059			9.01738	882
		6.93503	754			9.03038	707
		6.94803	134			9.04338	247
		6.97377	210			9.05612	963
		6.98652	1115			9.06887	505
		6.99952	154			9.0946	392
		7.01225	652			9.1076	214
		7.02498	523			9.12035	1003
		7.03798	946			9.13335	466
		7.05073	554			9.14608	1339
		7.06373	213			9.17182	2292
		7.07647	481			9.18457	2400
		7.08947	923			9.19757	2944
		7.10222	740			9.2103	1333
		7.12795	485			9.2233	1139
		7.14068	495			9.23605	1559
		7.15368	1308			9.24905	473
		7.16643	560			9.26178	621
		7.17943	388			9.27452	553
		7.19217	1175			9.28752	270
		7.20492	604			9.30027	354
		7.21792	130			9.31327	282
		7.23065	460			9.326	557
		7.24365	824			9.339	1275
		7.25638	693			9.36448	656
		7.26938	663			9.37748	265
		7.28213	954			9.39023	515
		7.29487	983			9.40323	941
		7.30787	328			9.41597	329
		7.32062	661			9.42897	627
		7.33362	10880			9.45445	470
		7.34635	19735			9.46745	795
		7.35935	4756			9.49318	621
		7.3721	2228			9.53167	116
		7.38483	1001			9.54467	155
		7.39783	1446			9.5574	174
		7.41057	863			9.57015	569
		7.42357	1497			9.58315	464
		7.43632	1061			9.59615	634
		7.44932	1009			9.60888	426
		7.46205	644			9.62163	695
		7.4748	770			9.63463	110
		7.4878	343			9.64737	969
		7.50053	478			9.6601	204
		7.51353	1590			9.6731	1035
		7.52627	1297			9.6861	584
		7.53927	920			9.69885	188
		7.55202	863			9.72458	741
		7.56502	656			9.75007	554
		7.57775	705			9.76307	471
		7.5905	444			9.7888	1122
		7.6035	488			9.80155	1497
		7.6165	306			9.81455	2898
		7.62923	617			9.82728	2858
		7.64197	190			9.84003	1527
		7.65497	425			9.85303	907
		7.66772	264			9.86603	507
		7.68045	548			9.87877	882
		7.69345	1265			9.8915	175
		7.70645	1444			9.91725	519
		7.7192	530			9.92998	577
		7.73193	545			9.94298	468
		7.74493	578			9.98147	469
		7.75767	479			9.99447	389
		7.77042	491			10.0072	273
		7.78367	966			10.0202	202
		7.79642	726			10.0329	194
		7.82215	574			10.0717	765
		7.8349	910			10.0844	569
		7.84763	480			10.0972	146
		7.86063	804			10.1102	276
		7.87363	420			10.1232	1727
		7.89912	418			10.1359	155
		7.91212	369			10.1744	278
		7.92485	1038			10.1871	342
		7.9376	410			10.2001	242
		7.9506	572			10.2516	146
		7.9636	1166			10.3416	470
		7.97633	1075			10.3543	295
		7.98933	357			10.3673	360
		8.00208	935			10.3801	455
		8.01482	295			10.3931	123
		8.02782	465			10.4315	231
		8.04055	195			10.4573	466
		8.05355	299			10.5342	126
		8.0663	291			10.5472	732
		8.0793	457			10.56	269
		8.09203	255			10.5987	521
		8.10478	705			10.6114	126
		8.11778	463			10.6372	310
		8.13052	1030			10.6757	211
		8.14352	695			10.6887	440
		8.15625	882			10.7399	789
		8.16925	517			10.7529	355
		8.182	610			10.7786	74
		8.19473	725			10.8041	595
		8.22048	343			10.8171	123
		8.23348	549			10.8299	229
		8.24622	582			10.8556	348
		8.25922	975			10.8686	421
		8.27195	452			10.8813	122
		8.2847	363			10.9198	499
		8.2977	125			10.9328	1859
		8.31043	830			10.9456	3572
		8.32343	761			10.9583	4425
		8.33618	330			10.9713	730
		8.34918	233			10.984	564
		8.36192	936			10.9968	1573
		8.37467	745			11.0098	517
		8.38767	339			11.0355	1458
		8.4004	599			11.0482	113
		8.42613	1335			11.0612	613
		8.43913	542			11.074	427
		8.45188	761			11.0997	232
		8.46488	852			11.1382	317
		8.47762	883			11.1512	444
		8.49037	320			11.1639	411
		8.50337	806			11.1767	753
		8.51637	819			11.1897	579
		8.5291	1470			11.2282	161
		8.54183	167			11.2539	1053
		8.56758	467			11.2667	1440
		8.58032	504			11.2924	312
		8.61907	392			11.3309	172
		8.6318	911			11.3439	959
		8.6448	204			11.3566	216
		8.65753	210			11.3824	193
		8.67028	1244			11.3954	362
		8.68328	547			11.4208	146
		8.69628	105			11.4338	251
		8.70902	501			11.4723	145
		8.72177	882			11.4853	343
		8.73477	500			11.5108	636
		8.7475	127			11.5493	906
		8.76023	456			11.5753	206
		8.77323	900			11.588	277
		8.79898	538			11.6265	745
		8.81172	725			11.6522	217
		8.82472	471			11.6652	288
		8.83747	451			11.6907	563
		8.85047	148			11.7037	140
		8.86347	461			11.7679	305
		8.8762	904			11.7937	275
		8.88895	398			11.8064	754
		8.90195	530			11.8322	284
		8.91468	1199			11.8452	938
		8.92742	1171			11.8836	825
		8.94042	565			11.8964	338
		8.95342	900			11.9609	207
		8.96617	602			11.9736	135
		8.9789	959			12.0123	71
		8.9919	138			12.0378	113
		9.00465	505			12.0508	636
		9.03038	540			12.0763	153
		9.04338	433			12.1408	498
		9.05612	625			12.1535	458
		9.06887	147			12.1793	783
		9.08187	333			12.1923	329
		9.0946	1317			12.2178	212
		9.1076	794			12.2435	475
		9.15908	545			12.2692	1010
		9.17182	185			12.2822	736
		9.18457	221			12.295	792
		9.19757	173			12.3077	2187
		9.2103	524			12.3207	2657
		9.2233	689			12.3334	5461
		9.23605	187			12.3465	3916
		9.27452	394			12.3592	1656
		9.28752	251			12.3722	1410
		9.30027	422			12.3849	373
		9.31327	716			12.3979	689
		9.326	1290			12.4107	252
		9.339	412			12.4234	517
		9.35175	392			12.4364	274
		9.36448	524			12.4491	282
		9.37748	567			12.4621	584
		9.39023	1400			12.5006	176
		9.40323	285			12.5134	192
		9.41597	561			12.5264	490
		9.42897	424			12.5648	274
		9.45445	139			12.5906	1841
		9.48018	631			12.6548	439
		9.49318	121			12.6933	238
		9.50593	424			12.7188	125
		9.51893	612			12.7448	263
		9.53167	927			12.7575	148
		9.54467	407			12.7703	142
		9.5574	350			12.7833	1628
		9.57015	502			12.8347	214
		9.59615	258			12.8475	169
		9.60888	634			12.8605	276
		9.62163	166			12.8732	786
		9.64737	757			12.8859	341
		9.6601	468			12.9117	371
		9.6731	947			12.9374	445
		9.6861	106			13.0019	450
		9.69885	404			13.0274	1231
		9.71158	396			13.0531	370
		9.72458	571			13.0659	194
		9.73733	546			13.0789	2045
		9.75007	545			13.0919	2314
		9.76307	1100			13.1174	162
		9.77607	364			13.1558	63
		9.7888	1419			13.1688	951
		9.80155	1809			13.1818	65
		9.81455	2635			13.1946	394
		9.82728	5704			13.2073	951
		9.84003	2563			13.2203	212
		9.85303	1264			13.2461	527
		9.86603	725			13.2588	515
		9.87877	1716			13.2718	2082
		9.8915	832			13.2845	363
		9.90452	586			13.2975	1664
		9.91725	520			13.3103	905
		9.92998	296			13.323	1076
		9.94298	577			13.336	1924
		9.95598	318			13.3488	1253
		9.96873	761			13.3618	1390
		9.98147	392			13.3745	506
		9.99447	113			13.3875	1006
		10.0072	941			13.4002	1343
		10.0202	310			13.413	123
		10.0329	208			13.4387	671
		10.0459	379			13.4644	592
		10.0587	916			13.4774	1121
		10.0844	552			13.4902	457
		10.0972	254			13.5029	1881
		10.1102	601			13.5159	514
		10.1232	93			13.5287	275
		10.1359	623			13.5417	336
		10.1486	302			13.5674	175
		10.1616	694			13.5801	173
		10.1744	150			13.5931	716
		10.1871	480			13.6059	569
		10.2001	225			13.6446	155
		10.2131	581			13.6574	658
		10.2259	664			13.6831	601
		10.2386	430			13.7086	510
		10.2516	142			13.7473	239
		10.2644	225			13.7601	1151
		10.2771	210			13.7858	668
		10.2901	249			13.7986	1487
		10.3031	287			13.8246	258
		10.3158	180			13.8373	446
		10.3286	833			13.863	396
		10.3416	129			13.8758	231
		10.3543	759			13.8885	784
		10.3673	655			13.953	115
		10.3801	615			14.0684	157
		10.3931	998			14.0944	1321
		10.4058	745			14.1072	323
		10.4188	278			14.1199	249
		10.4443	711			14.1456	879
		10.4573	137			14.1586	2130
		10.5087	285			14.1714	164
		10.5342	510			14.1844	660
		10.56	911			14.1971	177
		10.573	665			14.2229	162
		10.5987	128			14.2356	674
		10.6114	262			14.2744	359
		10.6372	200			14.2871	700
		10.6499	566			14.3128	932
		10.6629	423			14.3256	368
		10.6757	239			14.3386	1104
		10.6887	390			14.3643	1226
		10.7014	133			14.3773	1329
		10.7271	370			14.4158	553
		10.7656	480			14.4285	78
		10.7786	355			14.4543	3013
		10.7914	408			14.4673	1581
		10.8041	47			14.4927	1531
		10.8171	599			14.5058	559
		10.8299	668			14.5185	588
		10.8429	546			14.5442	702
		10.8556	458			14.5572	152
		10.8813	625			14.57	1564
		10.8941	762			14.5827	2545
		10.9071	230			14.5957	3517
		10.9198	713			14.6085	3022
		10.9328	4434			14.6215	1847
		10.9456	9632			14.6342	456
		10.9583	4498			14.6472	1156
		10.9713	987			14.6727	161
		10.984	564			14.6984	507
		10.9968	752			14.7242	220
		11.0098	603			14.7372	590
		11.0355	381			14.7499	446
		11.0482	644			14.7626	241
		11.0612	160			14.7756	1101
		11.074	223			14.7884	699
		11.0867	371			14.8014	509
		11.0997	821			14.8141	509
		11.1127	158			14.8399	1226
		11.1382	505			14.8656	1145
		11.1512	382			14.8783	234
		11.1639	838			14.8913	310
		11.1767	230			14.9043	344
		11.1897	624			14.9298	1297
		11.2024	276			14.9428	1976
		11.2154	433			14.9556	1268
		11.2409	506			14.9683	233
		11.2539	628			15.007	485
		11.2667	394			15.0198	404
		11.2794	126			15.0455	1898
		11.2924	406			15.0583	2331
		11.3054	507			15.0713	2403
		11.3181	713			15.0843	843
		11.3439	275			15.097	173
		11.3566	837			15.1098	153
		11.3694	354			15.1227	286
		11.3954	339			15.1355	325
		11.4081	539			15.1612	1014
		11.4208	293			15.1742	672
		11.4338	315			15.187	2883
		11.4466	293			15.2	472
		11.4593	411			15.2255	1388
		11.4723	307			15.2515	667
		11.4853	321			15.2642	192
		11.4981	191			15.2769	993
		11.5108	436			15.3027	1533
		11.5365	324			15.3154	472
		11.5493	1010			15.3284	1567
		11.5753	191			15.3414	367
		11.588	164			15.3669	500
		11.6008	291			15.3926	1030
		11.6138	408			15.4054	2548
		11.6265	1562			15.4184	96
		11.6392	152			15.4314	300
		11.6652	412			15.4568	1614
		11.678	201			15.4698	366
		11.6907	1196			15.4826	457
		11.7037	190			15.4953	1578
		11.7165	570			15.5213	797
		11.7422	440			15.5341	1235
		11.7552	189			15.5468	1463
		11.7679	353			15.5598	136
		11.7807	366			15.5725	238
		11.8064	236			15.5853	993
		11.8192	457			15.5983	990
		11.8322	293			15.6113	545
		11.8452	142			15.624	954
		11.8579	234			15.637	447
		11.8706	73			15.6498	677
		11.8836	119			15.6625	2201
		11.8964	302			15.6755	1132
		11.9091	117			15.6883	599
		11.9221	510			15.7012	1338
		11.9351	830			15.714	1294
		11.9479	483			15.7525	1421
		11.9609	1058			15.7655	1061
		11.9863	496			15.7782	539
		11.9993	1616			15.7912	784
		12.0251	852			15.804	1639
		12.0378	312			15.817	650
		12.0508	178			15.8297	292
		12.0636	271			15.8424	732
		12.0763	623			15.8554	114
		12.0893	421			15.8812	762
		12.1023	117			15.9197	545
		12.1151	170			15.9324	174
		12.1535	880			15.9581	1095
		12.1663	194			15.9711	1162
		12.1793	354			16.0096	739
		12.1923	445			16.0354	715
		12.205	354			16.0481	1051
		12.2178	757			16.0611	919
		12.2308	845			16.0738	309
		12.2435	3239			16.0868	830
		12.2562	4843			16.0996	568
		12.2692	2825			16.1126	914
		12.2822	1878			16.1253	575
		12.295	447			16.138	1334
		12.3077	216			16.164	447
		12.3207	688			16.1768	576
		12.3334	3030			16.1895	309
		12.3465	6767			16.2025	2062
		12.3592	1553			16.2153	587
		12.3722	1319			16.241	684
		12.3849	873			16.254	3091
		12.3979	441			16.2667	1097
		12.4107	1207			16.2795	1080
		12.4234	280			16.2925	776
		12.4364	475			16.3052	1472
		12.4491	268			16.318	1112
		12.4621	778			16.331	1945
		12.4749	374			16.344	1291
		12.4879	141			16.3567	8227
		12.5006	460			16.3695	3775
		12.5134	424			16.3824	969
		12.5264	545			16.4079	1599
		12.5391	518			16.4339	1982
		12.5521	366			16.4467	524
		12.5648	1125			16.4594	152
		12.5778	604			16.4724	930
		12.5906	949			16.4852	427
		12.6036	484			16.4979	1278
		12.6163	89			16.5239	800
		12.6288	314			16.5366	1777
		12.6418	300			16.5494	447
		12.6548	383			16.5624	455
		12.6676	282			16.5751	774
		12.6803	97			16.6009	1642
		12.6933	209			16.6138	2597
		12.706	348			16.6266	3011
		12.7188	666			16.6393	3519
		12.7318	610			16.6523	2000
		12.7575	419			16.6651	446
		12.7833	351			16.6781	654
		12.796	625			16.7038	991
		12.809	470			16.7295	1336
		12.8217	194			16.7423	322
		12.8347	512			16.768	807
		12.8475	842			16.781	780
		12.8605	683			16.7938	1131
		12.8732	372			16.8065	1419
		12.8859	198			16.8195	671
		12.8989	382			16.8322	400
		12.9117	200			16.845	300
		12.9374	368			16.858	487
		12.9502	424			16.871	342
		12.9632	194			16.8837	448
		12.9759	381			16.9095	1872
		12.9889	373			16.9222	640
		13.0019	715			16.9479	1036
		13.0146	1031			16.961	1336
		13.0274	790			16.9867	1107
		13.0404	441			16.9994	1760
		13.0531	113			17.0122	983
		13.0659	1235			17.0252	1916
		13.0789	2568			17.0509	709
		13.0919	1815			17.0636	706
		13.1046	2477			17.0767	838
		13.1174	1715			17.1021	294
		13.1303	1531			17.1151	1054
		13.1431	984			17.1279	1745
		13.1558	1132			17.1409	767
		13.1688	1072			17.1536	423
		13.1946	340			17.1666	805
		13.2073	542			17.1793	1410
		13.2331	635			17.2178	252
		13.2461	355			17.2308	579
		13.2588	410			17.2438	1079
		13.2718	588			17.2693	150
		13.2845	1278			17.3208	963
		13.2975	1172			17.3338	433
		13.3103	919			17.3465	464
		13.323	2041			17.3723	530
		13.336	1146			17.385	1651
		13.3488	2265			17.3977	688
		13.3618	3200			17.4108	1121
		13.3745	2465			17.475	403
		13.3875	1036			17.501	2020
		13.4002	2081			17.5137	1976
		13.413	981			17.5265	3772
		13.426	555			17.5394	9609
		13.4387	689			17.5522	2407
		13.4517	1372			17.5649	1720
		13.4644	252			17.5779	1379
		13.4774	1179			17.5909	1854
		13.4902	698			17.6037	2523
		13.5159	487			17.6164	1821
		13.5287	139			17.6294	901
		13.5417	625			17.6422	819
		13.5544	499			17.6679	207
		13.5674	864			17.6809	2229
		13.5801	695			17.6936	422
		13.5931	260			17.7064	184
		13.6059	940			17.7194	599
		13.6186	707			17.7321	1687
		13.6316	561			17.7451	1089
		13.6446	297			17.7579	1392
		13.6574	434			17.7709	2979
		13.6701	341			17.7836	2178
		13.6831	455			17.7966	1035
		13.6959	264			17.8093	3402
		13.7086	204			17.8351	1844
		13.7216	683			17.8478	1589
		13.7346	635			17.8608	2509
		13.7473	1177			17.8736	3140
		13.7601	1423			17.8866	2147
		13.7731	552			17.8993	2972
		13.7858	1149			17.912	3124
		13.7986	1511			17.925	1433
		13.8116	1285			17.9635	4635
		13.8246	742			17.9765	1631
		13.8373	983			17.9893	7663
		13.85	407			18.002	14988
		13.8758	600			18.015	9225
		13.9015	124			18.0277	2224
		13.9145	772			18.0407	3477
		13.9273	1325			18.0535	3810
		13.94	219			18.0665	22461
		13.953	198			18.0792	69880
		13.9657	493			18.092	37209
		13.9785	273			18.105	8691
		13.9915	442			18.1177	7076
		14.0045	888			18.1307	3552
		14.0172	869			18.1434	2224
		14.0299	216			18.1564	2822
		14.0429	591			18.1692	2418
		14.0557	232			18.1819	1514
		14.0684	125			18.1949	1388
		14.0814	618			18.2077	3487
		14.0944	493			18.2207	1305
		14.1072	766			18.2337	2920
		14.1199	191			18.2464	5505
		14.1329	852			18.2592	6563
		14.1456	925			18.2721	9087
		14.1586	1270			18.2849	5265
		14.1714	499			18.2976	5326
		14.1844	528			18.3106	3752
		14.1971	463			18.3236	8715
		14.2101	502			18.3364	34098
		14.2229	472			18.3491	59937
		14.2356	195			18.3621	75334
		14.2486	1126			18.3748	21134
		14.2616	428			18.3876	6411
		14.2744	917			18.4006	3679
		14.2871	447			18.4136	2198
		14.3001	124			18.4263	1104
		14.3256	1015			18.4391	1406
		14.3386	345			18.4521	4442
		14.3516	995			18.4648	25613
		14.3643	1343			18.4776	85659
		14.3773	1284			18.4905	303372
		14.3901	1107			18.5036	960060
		14.4028	1043			18.5163	787144
		14.4158	1295			18.529	152806
		14.4285	271			18.542	36918
		14.4415	1370			18.5548	20063
		14.4543	474			18.5675	17949
		14.4673	791			18.5805	16469
		14.48	719			18.5935	10024
		14.4927	1084			18.6062	9237
		14.5058	93			18.619	14229
		14.5185	1008			18.632	9757
		14.5315	770			18.6447	12961
		14.5572	215			18.6575	10857
		14.57	3166			18.6705	8653
		14.5827	5150			18.6835	11447
		14.5957	6565			18.6962	11988
		14.6085	8893			18.709	9700
		14.6215	3405			18.7219	10670
		14.6342	1033			18.7347	6042
		14.6472	1087			18.7477	8073
		14.6599	457			18.7604	6926
		14.6727	1267			18.7734	11163
		14.6857	675			18.7862	10129
		14.6984	86			18.7992	9101
		14.7114	935			18.8119	8142
		14.7242	446			18.8246	8873
		14.7372	694			18.8377	8871
		14.7499	237			18.8507	8805
		14.7626	432			18.8634	18798
		14.7756	366			18.8761	70036
		14.7884	1117			18.8891	663004
		14.8014	1094			18.9019	1750128
		14.8141	800			18.9146	2024566
		14.8271	688			18.9276	1620816
		14.8399	1414			18.9406	1263064
		14.8529	152			18.9534	1007562
		14.8656	933			18.9663	949924
		14.8783	118			18.9791	815638
		14.8913	338			18.9918	741446
		14.9043	1103			19.0048	681699
		14.9171	311			19.0176	623271
		14.9298	644			19.0306	292888
		14.9428	673			19.0433	246807
		14.9556	818			19.056	239404
		14.9813	152			19.0691	224485
		14.9943	599			19.0818	224448
		15.007	2047			19.0948	191835
		15.0198	134			19.1075	164061
		15.0328	344			19.1205	161720
		15.0455	1609			19.1333	162422
		15.0583	3189			19.1463	174282
		15.0713	1122			19.159	152025
		15.0843	1749			19.1717	167827
		15.097	954			19.1848	181522
		15.1098	830			19.1975	210395
		15.1227	636			19.2105	249053
		15.1355	168			19.2232	261759
		15.1482	1312			19.2362	234904
		15.1612	2030			19.249	202435
		15.1742	2017			19.2617	206827
		15.187	219			19.2747	184164
		15.2	739			19.2874	206359
		15.2127	929			19.3005	218275
		15.2255	1152			19.3132	234483
		15.2385	1260			19.3262	236937
		15.2515	1671			19.3389	315017
		15.2642	2250			19.3517	378137
		15.2769	1033			19.3647	714612
		15.2899	2643			19.3774	1854899
		15.3027	2217			19.3904	4309640
		15.3154	2221			19.4032	16466880
		15.3284	787			19.4161	35757736
		15.3414	838			19.4289	43525160
		15.3542	996			19.4416	38975248
		15.3669	951			19.4546	2727088
		15.3799	562			19.4674	720935
		15.3926	1291			19.4804	592700
		15.4054	1679			19.4931	426243
		15.4184	746			19.5061	315140
		15.4314	519			19.5189	268751
		15.4441	1163			19.5316	236251
		15.4568	323			19.5446	194928
		15.4698	430			19.5573	199326
		15.4953	1049			19.5703	166248
		15.5083	1754			19.5831	150173
		15.5213	856			19.5961	144771
		15.5341	2019			19.6088	144635
		15.5468	2045			19.6218	121359
		15.5598	1428			19.6346	98075
		15.5725	1740			19.6473	106342
		15.5853	658			19.6603	92466
		15.5983	1012			19.6733	83670
		15.6113	1060			19.686	88190
		15.624	295			19.6988	77069
		15.637	1244			19.7118	85546
		15.6498	587			19.7245	78939
		15.6625	2385			19.7372	73477
		15.6755	1310			19.7503	77848
		15.6883	4847			19.7632	88375
		15.7012	4133			19.776	85188
		15.714	1986			19.7887	80279
		15.727	1827			19.8017	68832
		15.7397	1595			19.8145	66006
		15.7525	1579			19.8275	62717
		15.7655	8375			19.8405	58537
		15.7782	13637			19.8532	52274
		15.7912	78133			19.866	54673
		15.804	179957			19.8789	53451
		15.817	97609			19.8917	53603
		15.8297	13202			19.9044	51246
		15.8424	6159			19.9174	56667
		15.8554	3412			19.9304	50260
		15.8682	2267			19.9432	52377
		15.8812	2047			19.9559	51624
		15.8939	1239			19.9689	52839
		15.9069	1252			19.9816	42284
		15.9197	1311			19.9944	46315
		15.9324	1972			20.0074	43727
		15.9454	2138			20.0204	37912
		15.9711	1277			20.0331	37702
		15.9839	768			20.0459	31383
		15.9969	1538			20.0589	33970
		16.0096	1876			20.0716	36345
		16.0223	788			20.0844	35172
		16.0354	1219			20.0973	47194
		16.0481	718			20.1104	64918
		16.0611	768			20.1231	92211
		16.0868	1626			20.1358	98928
		16.0996	2410			20.1488	88532
		16.1126	1948			20.1616	98266
		16.1253	376			20.1743	113480
		16.138	445			20.1873	106144
		16.1511	1515			20.2003	141817
		16.164	468			20.213	140400
		16.1768	2031			20.2258	145925
		16.1895	163			20.2388	136248
		16.2025	941			20.2515	91742
		16.2153	216			20.2645	44079
		16.228	1240			20.2773	36417
		16.241	2456			20.2903	33278
		16.254	860			20.303	28790
		16.2667	489			20.316	33179
		16.2795	1866			20.3287	38537
		16.2925	1044			20.3415	36163
		16.3052	2040			20.3545	35383
		16.318	2027			20.3672	32522
		16.331	933			20.3802	40538
		16.344	596			20.393	33707
		16.3567	551			20.406	35669
		16.3695	2025			20.4187	32304
		16.3824	2236			20.4315	35008
		16.3952	1274			20.4444	32910
		16.4079	2064			20.4572	32862
		16.4209	904			20.4702	38513
		16.4339	661			20.4832	43171
		16.4467	1850			20.4959	58895
		16.4594	2360			20.5087	44315
		16.4724	1236			20.5217	31960
		16.4852	963			20.5344	30163
		16.4979	3489			20.5471	28526
		16.5109	3889			20.5602	32482
		16.5239	3752			20.5731	34989
		16.5366	4034			20.5859	29549
		16.5494	1724			20.5986	32456
		16.5624	2633			20.6116	36472
		16.5751	1505			20.6244	34021
		16.5878	1495			20.6371	34643
		16.6009	3301			20.6501	27686
		16.6138	5643			20.6631	31741
		16.6266	6906			20.6759	34227
		16.6393	6366			20.6886	28666
		16.6523	3486			20.7016	33782
		16.6651	1384			20.7143	25710
		16.6781	1117			20.7271	31004
		16.6911	1359			20.7401	31851
		16.7038	1761			20.7531	53218
		16.7166	2169			20.7658	84817
		16.7295	937			20.7785	62575
		16.7423	1610			20.7916	35349
		16.755	1827			20.8043	25279
		16.768	1340			20.817	27104
		16.781	916			20.83	23431
		16.7938	1974			20.843	22875
		16.8065	2303			20.8558	21765
		16.8195	775			20.8685	22611
		16.8322	2616			20.8815	21912
		16.845	2110			20.8943	21845
		16.858	1424			20.907	21492
		16.871	9174			20.92	21520
		16.8837	14804			20.933	19123
		16.8967	5513			20.9457	23401
		16.9095	3727			20.9585	18881
		16.9222	2606			20.9715	24756
		16.9352	2348			20.9842	21435
		16.9479	2000			20.9972	21423
		16.961	2111			21.0102	24615
		16.9737	2792			21.023	35782
		16.9867	3422			21.0357	81963
		16.9994	3420			21.0487	83947
		17.0122	2073			21.0614	29951
		17.0252	2073			21.0742	18612
		17.0379	1619			21.0872	21268
		17.0509	1047			21.1002	18942
		17.0636	1059			21.1129	19551
		17.0767	1130			21.1257	19616
		17.0894	3933			21.1387	17708
		17.1021	7098			21.1514	20183
		17.1151	1265			21.1641	17660
		17.1279	1357			21.1771	17502
		17.1409	1342			21.1901	15286
		17.1536	2881			21.2029	14789
		17.1666	763			21.2156	16180
		17.1793	1683			21.2286	18430
		17.1924	1027			21.2414	14835
		17.2051	1196			21.2541	23478
		17.2178	3325			21.2671	15458
		17.2308	2913			21.2801	15989
		17.2438	3363			21.2928	13927
		17.2566	2394			21.3056	16872
		17.2693	1250			21.3186	14511
		17.2823	1300			21.3313	13931
		17.295	1651			21.3441	13834
		17.3078	1516			21.3571	12878
		17.3208	4472			21.3701	26500
		17.3338	1783			21.3828	48013
		17.3465	3168			21.3956	74563
		17.3593	2469			21.4086	42925
		17.3723	2084			21.4213	17764
		17.385	2752			21.4343	15192
		17.3977	2288			21.4507	17307
		17.4108	3183			21.4673	19970
		17.4237	1626			21.48	20098
		17.4365	2305			21.4928	26155
		17.4492	1434			21.5058	51985
		17.4622	1083			21.5185	95141
		17.475	1756			21.5313	85937
		17.488	1177			21.5443	25544
		17.501	3441			21.5573	17562
		17.5137	2269			21.57	14863
		17.5265	2071			21.5828	9324
		17.5394	1838			21.5957	14128
		17.5522	2662			21.6085	16507
		17.5649	633			21.6215	22065
		17.5779	2199			21.6342	18801
		17.5909	3169			21.6472	17097
		17.6037	4557			21.66	17394
		17.6164	4940			21.673	14766
		17.6294	2842			21.6857	17302
		17.6422	2821			21.6985	16815
		17.6549	4211			21.7114	14930
		17.6679	3923			21.7242	14778
		17.6809	2503			21.7372	11223
		17.6936	4372			21.7499	14288
		17.7064	7039			21.7629	15274
		17.7194	10044			21.7757	15733
		17.7321	3593			21.7884	9865
		17.7451	5307			21.8014	13988
		17.7579	9387			21.8142	13843
		17.7709	8302			21.8271	13462
		17.7836	5509			21.8402	12215
		17.7966	1680			21.8529	14211
		17.8093	3490			21.8656	13880
		17.8221	3776			21.8786	12945
		17.8351	3984			21.8914	10079
		17.8478	6166			21.9041	16496
		17.8608	4705			21.9171	11903
		17.8736	2679			21.9301	13603
		17.8866	5660			21.9428	18237
		17.8993	5944			21.9556	18231
		17.912	6212			21.9686	21992
		17.925	15938			21.9813	15857
		17.9378	12698			21.9941	16726
		17.9508	6086			22.0071	11404
		17.9635	4442			22.0201	9280
		17.9765	5040			22.0328	9103
		17.9893	12945			22.0455	13669
		18.002	42311			22.0586	14865
		18.015	45941			22.0713	10811
		18.0277	34883			22.084	13115
		18.0407	150233			22.097	10689
		18.0535	789100			22.11	14942
		18.0665	6295710			22.1228	12028
		18.0792	18191749			22.1355	11951
		18.092	11469431			22.1485	8692
		18.105	1746096			22.1612	10388
		18.1177	375544			22.174	8796
		18.1307	190556			22.187	12556
		18.1434	175813			22.2	12632
		18.1564	139056			22.2127	11477
		18.1692	125778			22.2255	12090
		18.1819	118797			22.2385	10750
		18.1949	117486			22.2512	9415
		18.2077	113096			22.2642	14996
		18.2207	109156			22.2769	14122
		18.2337	111887			22.29	11110
		18.2464	115607			22.3027	16329
		18.2592	154605			22.3157	17132
		18.2721	168933			22.3284	20346
		18.2849	125953			22.3412	16048
		18.2976	120487			22.3542	15911
		18.3106	102837			22.3672	11851
		18.3236	164499			22.3799	6801
		18.3364	354712			22.3926	11115
		18.3491	666970			22.4057	10977
		18.3621	655272			22.4184	13764
		18.3748	306474			22.4311	12367
		18.3876	122677			22.4441	18948
		18.4006	99260			22.4571	32468
		18.4136	86775			22.4699	102865
		18.4263	84183			22.4826	449879
		18.4391	87966			22.4956	753004
		18.4521	73563			22.5084	315020
		18.4648	60942			22.5214	56366
		18.4776	73542			22.5341	18574
		18.4905	87151			22.5507	17822
		18.5036	108159			22.5635	12089
		18.5163	81142			22.5762	17030
		18.529	73506			22.5892	16046
		18.542	67395			22.6019	27042
		18.5548	76944			22.6147	39633
		18.5675	65257			22.6277	25773
		18.5805	59078			22.6407	23834
		18.5935	69248			22.6534	13285
		18.6062	69925			22.6662	16676
		18.619	75419			22.6792	10110
		18.632	75944			22.6919	8981
		18.6447	72558			22.7047	10664
		18.6575	89445			22.7176	12704
		18.6705	106519			22.7307	10274
		18.6835	86225			22.7434	16401
		18.6962	80486			22.7561	13890
		18.709	82324			22.7725	10967
		18.7219	91218			22.7889	17295
		18.7347	78047			22.8053	11428
		18.7477	68269			22.8219	12271
		18.7604	77950			22.8346	7072
		18.7734	78941			22.8474	11760
		18.7862	79959			22.8604	11702
		18.7992	99810			22.8768	9320
		18.8119	92322			22.8931	10435
		18.8246	90458			22.9098	11857
		18.8377	95021			22.9225	14154
		18.8507	128982			22.9353	15796
		18.8634	228354			22.9517	12201
		18.8761	499811			22.968	19551
		18.8891	3326588			22.9844	17099
		18.9019	21410703			23.001	12836
		18.9146	47842259			23.0174	11984
		18.9276	66018779			23.0338	9555
		18.9406	70946607			23.0502	11639
		18.9534	80743838			23.0666	10808
		18.9663	92598498			23.083	9756
		18.9791	103000000			23.0996	9608
		18.9918	108000000			23.1157	13230
		19.0048	123000000			23.1318	19492
		19.0176	89043777			23.1482	17224
		19.0306	4514187			23.1646	7142
		19.0433	2864200			23.181	12463
		19.056	1909306			23.1976	9494
		19.0691	1536454			23.2137	10345
		19.0818	1219831			23.2301	10458
		19.0948	1062068			23.2429	8347
		19.1075	1055023			23.2592	10894
		19.1205	847545			23.2756	10798
		19.1333	758488			23.2922	6592
		19.1463	668807			23.305	13047
		19.159	654504			23.3214	7896
		19.1717	652496			23.3341	10186
		19.1848	585147			23.3505	10412
		19.1975	530438			23.3632	11031
		19.2105	507395			23.3762	8590
		19.2232	388134			23.3926	8524
		19.2362	391627			23.4053	6891
		19.249	304319			23.4184	11376
		19.2617	316992			23.4311	6777
		19.2747	304471			23.4438	11675
		19.2874	326369			23.4605	9879
		19.3005	318987			23.4766	11383
		19.3132	317842			23.493	9597
		19.3262	298869			23.5057	8522
		19.3389	337279			23.5187	12008
		19.3517	334180			23.5314	6949
		19.3647	298961			23.5445	13377
		19.3774	434802			23.5572	8777
		19.3904	564127			23.5702	9901
		19.4032	1186590			23.5829	6469
		19.4161	1753250			23.5957	8218
		19.4289	1640384			23.6087	11778
		19.4416	1794239			23.6214	12072
		19.4546	880147			23.6344	10782
		19.4674	574235			23.6471	12531
		19.4804	617078			23.6602	10657
		19.4931	607852			23.6765	14734
		19.5061	541174			23.6893	9908
		19.5189	446204			23.7023	11978
		19.5316	393644			23.715	8512
		19.5446	364645			23.728	7068
		19.5573	356261			23.7407	8384
		19.5703	374479			23.7538	10060
		19.5831	396083			23.7665	9597
		19.5961	392542			23.7795	10997
		19.6088	392912			23.7922	9873
		19.6218	375894			23.805	7326
		19.6346	414079			23.818	6205
		19.6473	427181			23.831	3975
		19.6603	454895			23.8437	10549
		19.6733	459091			23.8564	10820
		19.686	492909			23.8695	11582
		19.6988	514793			23.8822	11586
		19.7118	611839			23.8949	13520
		19.7245	674338			23.9079	11666
		19.7372	665019			23.9243	9229
		19.7503	650091			23.9371	7751
		19.7632	775322			23.9534	6863
		19.776	870140			23.9662	12968
		19.7887	762275			23.9792	8426
		19.8017	735859			23.9958	9699
		19.8145	773275			24.0086	12316
		19.8275	813483			24.0249	10637
		19.8405	853261			24.0413	9087
		19.8532	940784			24.0577	13935
		19.866	970317			24.0741	10331
		19.8789	946965			24.0907	7495
		19.8917	1043738			24.1068	7173
		19.9044	962474			24.1196	9449
		19.9174	642481			24.1326	11637
		19.9304	601869			24.1453	9600
		19.9432	573828			24.1581	7420
		19.9559	613091			24.1711	7017
		19.9689	552354			24.1841	12733
		19.9816	557442			24.1968	8022
		19.9944	568935			24.2095	11854
		20.0074	507443			24.2259	9876
		20.0204	573206			24.2387	12021
		20.0331	606212			24.255	13350
		20.0459	597158			24.268	13289
		20.0589	597341			24.2808	6286
		20.0716	577748			24.2938	7008
		20.0844	645858			24.3102	5824
		20.0973	693774			24.3265	4437
		20.1104	837531			24.3393	9585
		20.1231	1025098			24.3523	13754
		20.1358	995418			24.3687	15123
		20.1488	1037170			24.3814	9119
		20.1616	1044824			24.3944	4576
		20.1743	1116352			24.4108	6532
		20.1873	1158271			24.4272	8492
		20.2003	1371008			24.4402	11698
		20.213	1575906			24.4565	12538
		20.2258	2050459			24.4729	10185
		20.2388	1823110			24.489	10079
		20.2515	1049885			24.5018	9765
		20.2645	756861			24.5148	10042
		20.2773	586022			24.5312	4172
		20.2903	611643			24.5473	10017
		20.303	615352			24.5634	10406
		20.316	644706			24.5798	12838
		20.3287	672486			24.5962	6958
		20.3415	647143			24.6125	7300
		20.3545	674800			24.6292	11176
		20.3672	710189			24.6453	15481
		20.3802	831559			24.6781	6502
		20.393	899196			24.6944	6776
		20.406	750352			24.7108	8794
		20.4187	534031			24.7238	8955
		20.4315	436478			24.7402	7807
		20.4444	449109			24.7566	7161
		20.4572	464272			24.773	8377
		20.4702	413013			24.7857	13023
		20.4832	398588			24.8021	14875
		20.4959	409707			24.8187	12944
		20.5087	361627			24.8351	7661
		20.5217	393863			24.8479	8616
		20.5344	411298			24.8642	6508
		20.5471	401105			24.877	8059
		20.5602	397155			24.89	13130
		20.5731	432922			24.903	9571
		20.5859	436531			24.9157	5672
		20.5986	429490			24.9485	8896
		20.6116	445960			24.9648	8041
		20.6244	532044			24.9812	16036
		20.6371	493149			24.9979	6346
		20.6501	429141			25.014	2679
		20.6631	341043			25.0304	8884
		20.6759	313348			25.0467	14524
		20.6886	304481			25.0629	13601
		20.7016	293633			25.0756	4861
		20.7143	260621			25.0922	7188
		20.7271	258664			25.105	5907
		20.7401	271626			25.1214	14028
		20.7531	246636			25.1341	15643
		20.7658	250802			25.1505	4828
		20.7785	256076			25.1669	6858
		20.7916	223607			25.1799	11336
		20.8043	201691			25.2126	10354
		20.817	210370			25.2288	19180
		20.83	200596			25.2451	11311
		20.843	209638			25.2615	15333
		20.8558	220130			25.2782	11639
		20.8685	210787			25.2943	15071
		20.8815	204871			25.307	3867
		20.8943	198410			25.32	12221
		20.907	218018			25.3328	245
		20.92	202168			25.3489	5114
		20.933	189962			25.3655	7425
		20.9457	213548			25.3816	8813
		20.9585	186757			25.3977	1301
		20.9715	203301			25.4141	9882
		20.9842	201966			25.4303	8272
		20.9972	183779			25.4466	6458
		21.0102	197164			25.4633	15294
		21.023	189571			25.4796	8675
		21.0357	193774			25.4958	9823
		21.0487	190745			25.5121	7209
		21.0614	172980			25.5283	5312
		21.0742	185868			25.5447	4039
		21.0872	187214			25.5613	8772
		21.1002	181470			25.574	10122
		21.1129	162731			25.6031	7771
		21.1257	172295			25.6195	6073
		21.1387	158178			25.6359	8216
		21.1514	177561			25.6526	15576
		21.1641	164206			25.6687	6112
		21.1771	160646			25.6851	5879
		21.1901	175281			25.6978	23107
		21.2029	178271			25.7108	10120
		21.2156	170369			25.7272	10012
		21.2286	164286			25.7438	1129
		21.2414	175116			25.7599	9271
		21.2541	167461			25.7763	14837
		21.2671	157186			25.7924	7868
		21.2801	169127			25.8088	4655
		21.2928	183311			25.8418	12082
		21.3056	141031			25.8582	432
		21.3186	165317			25.8746	10275
		21.3313	156915			25.891	9279
		21.3441	150596			25.9074	7848
		21.3571	157914			25.9237	5831
		21.3701	154308			25.9367	5128
		21.3828	186062			25.9531	9878
		21.3956	195999			25.9695	11772
		21.4086	150901			25.9856	5686
		21.4213	167146			26.002	6939
		21.4343	160756			26.0181	8987
		21.4507	157459			26.0347	8532
		21.4673	164751			26.0475	7630
		21.48	164705			26.0639	2043
		21.4928	156733			26.0802	9725
		21.5058	160864			26.0966	7644
		21.5185	153207			26.113	6140
		21.5313	161096			26.1294	17907
		21.5443	142086			26.1455	8220
		21.5573	119947			26.1619	8201
		21.57	144782			26.1783	9946
		21.5828	136693			26.1946	7727
		21.5957	151253			26.211	7682
		21.6085	135911			26.2277	10693
		21.6215	137998			26.2441	8684
		21.6342	144396			26.2604	1708
		21.6472	151304			26.2768	20006
		21.66	139959			26.2932	8007
		21.673	139924			26.3259	16682
		21.6857	138323			26.3423	21125
		21.6985	137621			26.3587	21866
		21.7114	145523			26.3751	12531
		21.7242	130477			26.3915	3852
		21.7372	142695			26.4078	11884
		21.7499	146712			26.4242	220
		21.7629	136279			26.4403	5901
		21.7757	128691			26.4565	9331
		21.7884	121052			26.4729	9551
		21.8014	136698			26.489	13987
		21.8142	145669			26.5053	10046
		21.8271	139131			26.522	9331
		21.8402	122262			26.5384	11450
		21.8529	132478			26.5547	10787
		21.8656	145284			26.5711	7904
		21.8786	124507			26.5875	9542
		21.8914	121497			26.6036	9149
		21.9041	134766			26.6203	8641
		21.9171	129698			26.6364	22565
		21.9301	139146			26.6528	2027
		21.9428	116730			26.6691	9389
		21.9556	122868			26.6853	11045
		21.9686	148321			26.7017	12177
		21.9813	147513			26.7183	10670
		21.9941	122380			26.7344	14623
		22.0071	124820			26.7508	7014
		22.0201	120128			26.7672	7188
		22.0328	106033			26.7833	14275
		22.0455	128115			26.7997	11024
		22.0586	143929			26.8163	3825
		22.0713	116257			26.8491	15104
		22.084	115756			26.8654	13574
		22.097	121994			26.8818	27973
		22.11	130741			26.898	11190
		22.1228	122937			26.9146	12214
		22.1355	119931			26.9307	5962
		22.1485	137885			26.9471	9047
		22.1612	111363			26.9635	7878
		22.174	108237			26.9962	8298
		22.187	116623			27.0129	23049
		22.2	119020			27.029	44653
		22.2127	121145			27.0781	12706
		22.2255	120640			27.0945	11082
		22.2385	126634			27.1112	10807
		22.2512	111838			27.1275	12846
		22.2642	107254			27.1437	6341
		22.2769	119694			27.16	5764
		22.29	130200			27.1762	12589
		22.3027	124235			27.1925	5953
		22.3157	118035			27.2089	19467
		22.3284	106168			27.225	10158
		22.3412	120839			27.2575	8708
		22.3542	104272			27.2737	2203
		22.3672	105327			27.29	12091
		22.3799	102367			27.3064	10202
		22.3926	109435			27.3225	3548
		22.4057	98762			27.3389	17098
		22.4184	109763			27.3553	5323
		22.4311	112802			27.3717	11030
		22.4441	101094			27.3881	14196
		22.4571	114016			27.4047	5563
		22.4699	184668			27.4211	8858
		22.4826	393117			27.4375	14438
		22.4956	547839			27.4538	886
		22.5084	439026			27.4702	11832
		22.5214	164024			27.4863	19167
		22.5341	125305			27.503	19451
		22.5507	112632			27.5191	8173
		22.5635	107340			27.5355	13038
		22.5762	106516			27.5519	17407
		22.5892	110084			27.5682	7184
		22.6019	112760			27.5846	17040
		22.6147	111623			27.6013	20464
		22.6277	105267			27.6174	14457
		22.6407	122112			27.6338	2442
		22.6534	99301			27.6502	18698
		22.6662	103055			27.6665	15836
		22.6792	100764			27.6829	5006
		22.6919	99859			27.6993	9293
		22.7047	100947			27.7154	9698
		22.7176	99549			27.7315	16556
		22.7307	99201			27.7479	44132
		22.7434	105620			27.764	15713
		22.7561	102653			27.7804	39443
		22.7725	98838			27.7968	7210
		22.7889	105725			27.8129	15259
		22.8053	93799			27.8293	56497
		22.8219	88904			27.862	1829
		22.8346	80644			27.8784	14716
		22.8474	95327			27.8951	14194
		22.8604	104044			27.9278	20688
		22.8768	108121			27.9442	14849
		22.8931	106866			27.9767	22121
		22.9098	94688			27.9933	49218
		22.9225	97127			28.0095	8624
		22.9353	91750			28.0258	17885
		22.9517	95712			28.075	17608
		22.968	88239			28.0916	14036
		22.9844	96165			28.1077	20126
		23.001	98695			28.1241	18141
		23.0174	90075			28.1405	17672
		23.0338	91885			28.1733	19676
		23.0502	85658			28.1897	44142
		23.0666	91512			28.2058	58883
		23.083	98067			28.2221	16327
		23.0996	99011			28.2385	9031
		23.1157	76238			28.2549	12618
		23.1318	85037			28.2713	3964
		23.1482	85030			28.2879	15495
		23.1646	86119			28.3041	13841
		23.181	83198			28.3204	19256
		23.1976	85326			28.3365	15296
		23.2137	82835			28.3529	49015
		23.2301	74802			28.3693	18980
		23.2429	82973			28.386	59784
		23.2592	84883			28.4021	11742
		23.2756	84553			28.4182	15974
		23.2922	75756			28.4346	5606
		23.305	82325			28.4509	18224
		23.3214	77298			28.4673	16625
		23.3341	81286			28.484	13454
		23.3505	80448			28.5001	21875
		23.3632	78669			28.5165	43892
		23.3762	81051			28.5328	14879
		23.3926	85122			28.5492	51096
		23.4053	69338			28.5656	13506
		23.4184	78307			28.582	16981
		23.4311	80220			28.5981	12224
		23.4438	75201			28.6306	11946
		23.4605	68544			28.6467	12480
		23.4766	78535			28.6631	16100
		23.493	76196			28.6795	15545
		23.5057	64577			28.6956	12820
		23.5187	64883			28.7117	59075
		23.5314	74578			28.7281	1620
		23.5445	68489			28.7442	9012
		23.5572	73268			28.7606	23406
		23.5702	69829			28.777	23746
		23.5829	65822			28.7931	4318
		23.5957	74349			28.8092	17045
		23.6087	73854			28.8256	16050
		23.6214	79161			28.842	2330
		23.6344	73201			28.8584	14203
		23.6471	77173			28.875	57902
		23.6602	67078			28.8911	17394
		23.6765	68850			28.9073	46038
		23.6893	76635			28.9236	3713
		23.7023	69757			28.94	25783
		23.715	66267			28.9564	16337
		23.728	66362			28.973	4163
		23.7407	70460			28.9891	18277
		23.7538	72754			29.0055	18836
		23.7665	72210			29.0219	5401
		23.7795	66870			29.0544	6821
		23.7922	76192			29.071	9679
		23.805	68296			29.0872	11744
		23.818	71850			29.1199	13585
		23.831	70850			29.1363	8701
		23.8437	59786			29.1527	9403
		23.8564	69534			29.1693	16946
		23.8695	62626			29.1857	13483
		23.8822	65254			29.2021	16688
		23.8949	63573			29.2182	16136
		23.9079	69714			29.2346	13324
		23.9243	66033			29.251	3525
		23.9371	65803			29.2674	8984
		23.9534	54221			29.2835	24534
		23.9662	63741			29.2996	17057
		23.9792	52891			29.316	15629
		23.9958	67646			29.3321	15616
		24.0086	62611			29.3485	6356
		24.0249	66516			29.3649	921
		24.0413	66182			29.381	12814
		24.0577	66486			29.3973	12975
		24.0741	53995			29.4137	16610
		24.0907	61763			29.4301	19256
		24.1068	57628			29.4465	9517
		24.1196	57903			29.4631	18492
		24.1326	57353			29.4793	16109
		24.1453	58138			29.4956	16220
		24.1581	56437			29.5117	13158
		24.1711	57934			29.5281	8875
		24.1841	52396			29.5443	11505
		24.1968	61997			29.5609	2161
		24.2095	62535			29.577	10294
		24.2259	58270			29.5934	16170
		24.2387	65040			29.6098	16284
		24.255	60695			29.6261	12179
		24.268	54427			29.6425	13718
		24.2808	62955			29.6592	13698
		24.2938	49650			29.6753	14089
		24.3102	55589			29.6917	22154
		24.3265	59930			29.7081	7151
		24.3393	51269			29.7244	16022
		24.3523	59169			29.7572	53004
		24.3687	57990			29.7736	4592
		24.3814	56018			29.79	14352
		24.3944	48651			29.8063	8977
		24.4108	56724			29.8227	20359
		24.4272	48976			29.8391	12470
		24.4402	61519			29.8557	22582
		24.4565	53344			29.8718	9965
		24.4729	53146			29.8882	56966
		24.489	58109			29.9046	2246
		24.5018	55431			29.921	20813
		24.5148	55539			29.9374	18392
		24.5312	60147			29.954	8315
		24.5473	52253			29.9701	23257
		24.5634	56351			29.9865	17715
		24.5798	56467			30.0029	20311
		24.5962	50121			30.0193	11882
		24.6125	48880			30.0357	19278
		24.6292	55002			30.052	58010
		24.6453	52801			30.0681	16722
		24.6617	57920			30.0843	51519
		24.6781	52513			30.1007	3096
		24.6944	43243			30.1168	14838
		24.7108	47992			30.1332	11146
		24.7238	50785			30.1498	13723
		24.7402	52195			30.1662	27125
		24.7566	47868			30.1823	59077
		24.773	55627			30.1987	11745
		24.7857	46211			30.2151	16966
		24.8021	56106			30.2314	52185
		24.8187	53859			30.2481	16038
		24.8351	43098			30.2642	17380
		24.8479	50537			30.2806	14421
		24.8642	46985			30.297	14980
		24.877	50403			30.3133	45855
		24.89	48402			30.3295	22796
		24.903	46729			30.3461	22861
		24.9157	49341			30.3622	18091
		24.9321	51774			30.3786	2649
		24.9485	47756			30.395	19355
		24.9648	44800			30.4114	10583
		24.9812	51309			30.4277	20345
		24.9979	47062			30.4444	16949
		25.014	50776			30.4605	6110
		25.0304	50293			30.4769	3931
		25.0467	45503			30.4933	30097
		25.0629	51214			30.5096	17356
		25.0756	46967			30.526	26966
		25.0922	47733			30.5424	8181
		25.105	42343			30.5585	4627
		25.1214	38683			30.5746	15379
		25.1341	45005			30.591	14969
		25.1505	53835			30.6071	7159
		25.1669	40830			30.6235	64146
		25.1799	39418			30.6399	18035
		25.1962	53395			30.656	51870
		25.2126	47891			30.6721	17946
		25.2288	51936			30.6885	18337
		25.2451	44407			30.7049	15384
		25.2615	43509			30.7213	37039
		25.2782	49569			30.7379	12628
		25.2943	41951			30.754	9596
		25.307	44623			30.7704	50667
		25.32	41759			30.7868	3630
		25.3328	38456			30.8032	5165
		25.3489	48385			30.8196	11075
		25.3655	42243			30.8362	15507
		25.3816	44969			30.8523	9177
		25.3977	42882			30.8687	16940
		25.4141	36544			30.9012	14854
		25.4303	42189			30.934	9128
		25.4466	43323			30.9501	4631
		25.4633	42465			30.9665	6652
		25.4796	42570			30.9828	11311
		25.4958	40138			30.9992	50460
		25.5121	48110			31.0156	14521
		25.5283	48326			31.0323	5459
		25.5447	45792			31.0484	17024
		25.5613	40749			31.0645	11421
		25.574	42802			31.0809	23024
		25.5904	47592			31.097	19278
		25.6031	35345			31.1134	17918
		25.6195	40190			31.13	17301
		25.6359	42996			31.1464	14238
		25.6526	47115			31.1628	47998
		25.6687	39760			31.1791	9428
		25.6851	37434			31.1955	14601
		25.6978	37758			31.2119	7593
		25.7108	40309			31.2285	5677
		25.7272	39964			31.2447	18654
		25.7438	43408			31.2611	14519
		25.7599	39257			31.2774	18919
		25.7763	48578			31.2938	10981
		25.7924	39884			31.3102	10426
		25.8088	35349			31.3268	3781
		25.8252	45837			31.3593	15034
		25.8418	31451			31.3757	15857
		25.8582	50242			31.3921	47288
		25.8746	42930			31.4085	7466
		25.891	44556			31.4251	13778
		25.9074	41408			31.4412	22757
		25.9237	32944			31.4574	47916
		25.9367	36260			31.4737	18597
		25.9531	42092			31.4901	19078
		25.9695	42180			31.5065	10381
		25.9856	39144			31.5231	17560
		26.002	47116			31.5392	5657
		26.0181	35004			31.5556	15079
		26.0347	46381			31.5884	4053
		26.0475	47774			31.6048	10956
		26.0639	44362			31.6214	15879
		26.0802	40741			31.6375	10858
		26.0966	45605			31.6539	15213
		26.113	43890			31.6703	10209
		26.1294	38836			31.6867	19935
		26.1455	35222			31.7031	7924
		26.1619	38176			31.7197	3507
		26.1783	39716			31.7361	16927
		26.1946	41249			31.7522	49593
		26.211	40556			31.7686	49360
		26.2277	37188			31.7847	412
		26.2441	38252			31.8011	47443
		26.2604	60189			31.8175	13318
		26.2768	41195			31.8338	18349
		26.2932	39604			31.8502	15596
		26.3093	47035			31.8663	10064
		26.3259	40979			31.8827	16230
		26.3423	37835			31.8991	19319
		26.3587	43883			31.9157	16509
		26.3751	43477			31.9321	11949
		26.3915	43722			31.9485	3103
		26.4078	42953			31.9649	3493
		26.4242	38229			31.9812	22803
		26.4403	46939			31.9974	17521
		26.4565	44067			32.014	2482
		26.4729	37139			32.0301	50570
		26.489	36912			32.0465	17825
		26.5053	39771			32.0629	22081
		26.522	47552			32.0793	2032
		26.5384	46478			32.0956	19339
		26.5547	46928			32.1123	12414
		26.5711	41455			32.1284	12295
		26.5875	43704			32.1445	14267
		26.6036	39023			32.1609	18564
		26.6203	44299			32.1773	1718
		26.6364	42032			32.1937	7889
		26.6528	37469			32.2103	16458
		26.6691	41310			32.2264	45511
		26.6853	46997			32.2428	29885
		26.7017	44339			32.2592	10246
		26.7183	39441			32.2756	2421
		26.7344	36183			32.2919	15868
		26.7508	47382			32.3086	15523
		26.7672	35350			32.3247	10645
		26.7833	41140			32.3411	10187
		26.7997	40597			32.3572	14033
		26.8163	45835			32.3733	17981
		26.8327	38009			32.3897	9765
		26.8491	43059			32.4064	56093
		26.8654	40175			32.4225	12889
		26.8818	37640			32.4389	18454
		26.898	38842			32.4552	15757
		26.9146	48816			32.4716	18005
		26.9307	46303			32.488	12784
		26.9471	34123			32.5046	55630
		26.9635	39806			32.5207	4615
		26.9798	50005
		26.9962	80765
		27.0129	73439
		27.029	59203
		27.0454	57715
		27.0618	51863
		27.0781	49237
		27.0945	41563
		27.1112	48388
		27.1275	50868
		27.1437	45641
		27.16	49086
		27.1762	45612
		27.1925	32446
		27.2089	45294
		27.225	46331
		27.2412	55943
		27.2575	43670
		27.2737	46176
		27.29	43431
		27.3064	46012
		27.3225	42700
		27.3389	38840
		27.3553	38477
		27.3717	47025
		27.3881	45827
		27.4047	49504
		27.4211	46784
		27.4375	43039
		27.4538	42102
		27.4702	47628
		27.4863	51359
		27.503	48341
		27.5191	52926
		27.5355	44790
		27.5519	47352
		27.5682	46519
		27.5846	48887
		27.6013	52777
		27.6174	45244
		27.6338	47643
		27.6502	47431
		27.6665	46101
		27.6829	50482
		27.6993	49779
		27.7154	58526
		27.7315	46353
		27.7479	46562
		27.764	47023
		27.7804	45121
		27.7968	47624
		27.8129	56563
		27.8293	58438
		27.8457	60317
		27.862	45500
		27.8784	56754
		27.8951	46912
		27.9114	51430
		27.9278	44399
		27.9442	56772
		27.9606	40366
		27.9767	48226
		27.9933	44462
		28.0095	52761
		28.0258	50483
		28.0422	46855
		28.0586	45072
		28.075	51603
		28.0916	44601
		28.1077	44488
		28.1241	48906
		28.1405	54376
		28.1569	43591
		28.1733	42156
		28.1897	55406
		28.2058	48152
		28.2221	51859
		28.2385	45508
		28.2549	49993
		28.2713	49160
		28.2879	49272
		28.3041	50241
		28.3204	51412
		28.3365	46212
		28.3529	44684
		28.3693	52163
		28.386	49587
		28.4021	50839
		28.4182	47666
		28.4346	41566
		28.4509	41835
		28.4673	40614
		28.484	44198
		28.5001	47415
		28.5165	45770
		28.5328	48002
		28.5492	56712
		28.5656	46785
		28.582	51440
		28.5981	49497
		28.6142	52942
		28.6306	45090
		28.6467	44463
		28.6631	51003
		28.6795	50207
		28.6956	47694
		28.7117	52218
		28.7281	49074
		28.7442	54417
		28.7606	51211
		28.777	53122
		28.7931	44812
		28.8092	52463
		28.8256	49080
		28.842	46814
		28.8584	43510
		28.875	41558
		28.8911	40935
		28.9073	46455
		28.9236	43041
		28.94	45242
		28.9564	54156
		28.973	55229
		28.9891	44539
		29.0055	60271
		29.0219	45442
		29.0383	52897
		29.0544	40810
		29.071	44413
		29.0872	44199
		29.1035	46553
		29.1199	43208
		29.1363	47791
		29.1527	50190
		29.1693	44958
		29.1857	46398
		29.2021	55782
		29.2182	54616
		29.2346	55490
		29.251	58369
		29.2674	53150
		29.2835	55869
		29.2996	61243
		29.316	58871
		29.3321	53601
		29.3485	53054
		29.3649	52560
		29.381	53124
		29.3973	49139
		29.4137	49972
		29.4301	41722
		29.4465	39714
		29.4631	49473
		29.4793	49943
		29.4956	55930
		29.5117	50549
		29.5281	49399
		29.5443	50673
		29.5609	41280
		29.577	40065
		29.5934	48288
		29.6098	50282
		29.6261	49547
		29.6425	47961
		29.6592	53234
		29.6753	41650
		29.6917	45975
		29.7081	41998
		29.7244	56266
		29.7408	50145
		29.7572	45949
		29.7736	49260
		29.79	46466
		29.8063	38788
		29.8227	45310
		29.8391	45687
		29.8557	41095
		29.8718	50439
		29.8882	43484
		29.9046	47166
		29.921	55723
		29.9374	48903
		29.954	41128
		29.9701	49401
		29.9865	38154
		30.0029	38997
		30.0193	47255
		30.0357	43082
		30.052	52262
		30.0681	60677
		30.0843	60600
		30.1007	87740
		30.1168	75148
		30.1332	83016
		30.1498	70769
		30.1662	65773
		30.1823	63599
		30.1987	59819
		30.2151	55589
		30.2314	52954
		30.2481	46883
		30.2642	53041
		30.2806	38225
		30.297	46695
		30.3133	47302
		30.3295	51616
		30.3461	48531
		30.3622	43153
		30.3786	48831
		30.395	52607
		30.4114	50766
		30.4277	59515
		30.4444	56084
		30.4605	61949
		30.4769	59941
		30.4933	53245
		30.5096	51236
		30.526	51377
		30.5424	52189
		30.5585	46587
		30.5746	36784
		30.591	48706
		30.6071	44839
		30.6235	42070
		30.6399	44229
		30.656	48815
		30.6721	42577
		30.6885	50503
		30.7049	42121
		30.7213	51916
		30.7379	55644
		30.754	56254
		30.7704	55399
		30.7868	53631
		30.8032	59816
		30.8196	67163
		30.8362	56337
		30.8523	55354
		30.8687	55368
		30.8848	55199
		30.9012	48677
		30.9173	51765
		30.934	47046
		30.9501	44389
		30.9665	50795
		30.9828	44566
		30.9992	45228
		31.0156	48004
		31.0323	42375
		31.0484	49695
		31.0645	48459
		31.0809	49320
		31.097	52172
		31.1134	40845
		31.13	42046
		31.1464	48117
		31.1628	47349
		31.1791	44416
		31.1955	44760
		31.2119	46082
		31.2285	45783
		31.2447	51290
		31.2611	39815
		31.2774	50044
		31.2938	48803
		31.3102	52815
		31.3268	49853
		31.3429	48026
		31.3593	49655
		31.3757	43104
		31.3921	45340
		31.4085	40334
		31.4251	40590
		31.4412	44372
		31.4574	42391
		31.4737	49454
		31.4901	38006
		31.5065	44544
		31.5231	43767
[truncated: 61 more rows]

## Sheet: c
	sample:	Analyte
		CoQ1 (%)		CoQ1H2 (%)
	Metabolon + COQ8B + ATP	8.6	5	7.6	10.9
	Metabolon + COQ8B	0.9	1.4	1.5	2
	Metabolon	1.1	1.5	1.1	1.4
	Metabolon +COQ8B - COQ9	0.4	0.6	0.8	0.7
